# Supplementary material for: Genetic risk of depression is different in subgroups of dietary ratio of tryptophan to large neutral amino acids
Source: Sci Rep. 2023 Mar 27;13:4976. doi: 10.1038/s41598-023-31495-x (PMC10042855; doi:10.1038/s41598-023-31495-x)
Supplement: Supplementary file 1 — Supplementary Information 1. [file 41598_2023_31495_MOESM1_ESM.xlsx]

## Sheet: Table S1. Low TLR SNP
CHR	BP	ID	P	GENE_1	GENE_2	GENE_3	Serotonin	Kynurenine
1	24461056	rs41268133	9.8e-06	IL22RA1
1	229827218	rs60308892	8.7e-06
1	229829134	rs1931331	5.7e-06
1	229829304	rs16850115	4.9e-06
1	229835731	rs61824028	1.3e-06
1	229836166	rs16850132	8.9e-06
1	229838717	rs2891867	6.8e-06
2	3060917	rs115581902	8.6e-06
2	10910851	rs6757005	6.3e-06	ATP6V1C2
2	10912153	rs2171773	5.3e-06	ATP6V1C2
2	29788851	rs10180728	7.7e-06	ALK
2	117312591	rs146443693	6.4e-06
3	41082919	rs6776131	9.7e-06
3	79210943	rs79974950	9.8e-06	ROBO1
3	79291987	rs183875836	1.6e-06	ROBO1
3	79300201	rs116672424	9.4e-06	ROBO1
4	15814307	rs189437093	6.7e-06	CD38
4	77188288	rs28597785	9.4e-06	FAM47E	FAM47E-STBD1
4	77188327	rs28604357	9.4e-06	FAM47E	FAM47E-STBD1
4	77188766	rs28498588	9.7e-06	FAM47E	FAM47E-STBD1
4	77189418	rs62300803	8.9e-06	FAM47E	FAM47E-STBD1
4	77190649	rs28506049	8.5e-06	FAM47E	FAM47E-STBD1
4	77193208	rs77937770	9.9e-06	FAM47E	FAM47E-STBD1
4	77195106	rs28864163	9.5e-06	FAM47E	FAM47E-STBD1
4	138168682	rs1425983	8e-06
4	138169291	rs1365140	8.6e-06
4	138170186	rs1028100	7.8e-06
4	138170470	rs1028101	6.2e-06
4	138171117	rs1425984	7.8e-06
4	138171572	rs6841920	6.8e-06
4	138173340	rs1365142	7e-06
4	138173757	rs4605717	6.9e-06
4	138177998	rs1425987	7.9e-06
4	138178260	rs1425988	8e-06
4	138179231	rs1365143	7.6e-06
4	138194029	rs1593447	9.4e-06
5	4951818	rs79938063	9.9e-06
5	104159450	rs10053390	9.5e-06
5	104159885	rs7725460	9.5e-06
5	104164527	rs9327912	7.7e-06
6	135828782	rs117135121	8e-06	AHI1
7	42640694	rs12701993	4.9e-06
7	42659970	rs7789464	7.4e-06
8	38896550	rs77740692	9.7e-06	ADAM9
8	53666504	rs10089380	1.6e-06	RB1CC1			X
8	53669625	rs10109319	8.2e-06	NPBWR1			X
8	53677306	rs28676307	7.9e-06	NPBWR1			X
8	53683235	rs11777792	8.6e-06	NPBWR1			X
8	53687126	rs17253031	9.2e-06	NPBWR1			X
8	53689112	rs17338055	7e-06	NPBWR1			X
8	53689490	rs17253191	5.3e-06	NPBWR1			X
8	53689852	rs17253226	4e-06	NPBWR1			X
8	53691240	rs17253322	4.4e-06	NPBWR1			X
8	53692261	rs3849809	4.3e-06	NPBWR1			X
8	53693470	rs62501710	4.5e-06	NPBWR1			X
8	53701629	rs62501712	3.7e-06	NPBWR1			X
8	53701633	rs62501713	3.7e-06	NPBWR1			X
8	53704150	rs17338531	3.9e-06	NPBWR1			X
8	53705808	rs17253706	4.2e-06	NPBWR1			X
8	53705884	rs60500276	4.2e-06	NPBWR1			X
8	53709484	rs10504147	4.7e-06	NPBWR1			X
8	53713247	rs56225072	2.1e-06	NPBWR1			X
8	53718740	rs6998203	3.8e-06	NPBWR1			X
8	53724733	rs62501738	3.6e-06	NPBWR1			X
8	53725030	rs62501739	3.6e-06	NPBWR1			X
8	53725376	rs11780076	3.4e-06	NPBWR1			X
8	53725864	rs62501740	3.4e-06	NPBWR1			X
8	53772609	rs10958334	8e-07	NPBWR1			X
8	53777234	rs62500471	1.3e-06	NPBWR1			X
8	53787302	rs72637494	9.1e-07	NPBWR1			X
8	53787594	rs62500472	1.2e-06	NPBWR1			X
8	53798877	rs62500474	1.2e-06	NPBWR1			X
8	53804455	rs72637618	9.7e-07	NPBWR1			X
8	53811496	rs62500475	1.2e-06	NPBWR1			X
8	53814090	rs17340869	1.5e-06	NPBWR1			X
8	53816982	rs72637658	1.4e-06	NPBWR1			X
8	53819991	rs62500476	9.9e-07	NPBWR1			X
8	53820758	rs11779220	9.8e-07	NPBWR1			X
8	53823272	rs72640817	9.8e-07	NPBWR1			X
8	144647964	rs4471056	8.1e-06	GSDMD	MROH6	NAPRT1		X
8	144917385	rs149007785	9.5e-06	NRBP2	PUF60			X
9	81383959	rs7030744	7.2e-06
9	81386049	rs1958928	5.9e-06
9	81387331	rs11137830	7.6e-06
9	81426970	rs12682943	3.5e-06
10	7843542	rs1475662	9e-06	ATP5C1
10	7850597	rs2026395	9.9e-06	ATP5C1	TAF3
10	7861022	rs1244462	8.4e-06	TAF3
10	7864975	rs1244466	9.1e-06	TAF3
10	7867528	rs61833207	6e-06	TAF3
10	7873992	rs7078361	6.2e-06	TAF3
10	7881339	rs1244495	7.2e-06	TAF3
10	7884920	rs1630998	9.1e-06	TAF3
10	7888367	rs1244488	6.6e-06	TAF3
10	7889951	rs10905237	7.5e-06	TAF3
10	7892593	rs4617489	4.7e-06	TAF3
10	7895067	rs11594582	3.4e-06	TAF3
10	7898643	rs2482628	5.1e-06	TAF3
10	7902550	rs1312785	4.9e-06	TAF3
10	7903232	rs1312784	4.3e-06	TAF3
10	7903879	rs1312783	4.1e-06	TAF3
11	13356030	rs7947951	9.9e-07	ARNTL
11	13357183	rs10832027	1e-06	ARNTL
11	13359745	rs2896635	8.7e-07	ARNTL
11	13361005	rs1037169	1.6e-06	ARNTL
11	13361524	rs6486122	9.9e-07	ARNTL
11	13363248	rs10766078	7.5e-07	ARNTL
11	13366722	rs12421530	7.5e-06	ARNTL
11	13367750	rs3816360	3.8e-07	ARNTL
11	14134514	rs4757226	4.5e-06
11	14139728	rs10832183	3.1e-06
11	14142054	rs1919303	3.2e-06
11	14156176	rs10832187	5.4e-06
11	14156679	rs10832188	4.9e-06
11	14158437	rs9919640	5.9e-06
11	14158480	rs9919595	6.5e-06
11	14158864	rs11023098	5.6e-06
11	14159137	rs7941383	6.3e-06
11	14159629	rs7928270	6.4e-06
11	14159632	rs10741634	6e-06
11	14159643	rs10766141	6e-06
11	14159967	rs10741635	6.2e-06
11	14160152	rs10832189	6.4e-06
11	14160504	rs11023100	6.2e-06
11	14161299	rs10766142	4.4e-06
11	14161490	rs10766143	6.8e-06
11	14161559	rs7949918	7.5e-06
11	14161875	rs10832190	6.7e-06
11	14162089	rs10832191	6.5e-06
11	14162123	rs12270857	6.5e-06
11	14165072	rs7951566	8.5e-06
11	14165167	rs10766144	8.5e-06
11	14165185	rs10766145	8.8e-06
11	14165233	rs10832195	6.7e-06
11	14165626	rs10766146	6.9e-06
11	14166041	rs7940997	6.3e-06
11	14166180	rs7941123	5.5e-06
11	14166434	rs10832196	7.4e-06
11	14167080	rs12289774	6.3e-06
11	14167289	rs12787708	7.4e-06
11	14167339	rs10832197	7.3e-06
11	14171077	rs7117061	6.7e-06
11	14171448	rs10766152	6.7e-06
11	14171534	rs10741640	5.4e-06
11	14172902	rs11023112	8.3e-06
11	14172906	rs11023113	8.3e-06
11	14173288	rs7480609	6.9e-06
11	14173693	rs10832201	8.3e-06
11	14173699	rs10832202	8.3e-06
11	14173774	rs10832203	8.3e-06
11	31906958	rs16922551	6.9e-06	RCN1
11	31911062	rs7943253	5.6e-06	RCN1
13	60792658	rs17057892	5.5e-06
13	76764875	rs2810452	9.1e-06
13	76765002	rs2810453	9.1e-06
18	53109202	rs10503002	1e-06	TCF4
X	43011325	rs189144708	9.3e-06

## Sheet: Table S2. High TLR SNP
CHR	BP	ID	P	GENE_1	GENE_2	GENE_3	Serotonin	Kynurenine
1	155484856	rs115904883	4.4e-07	ASH1L
1	226421680	rs2169567	7.7e-06	LIN9	MIXL1
1	226444946	rs2126573	8e-06	LIN9
1	226448407	rs9729447	8.9e-06	LIN9
1	226453581	rs10799343	8.7e-06	LIN9
1	226453618	rs4418563	8.3e-06	LIN9
1	226460188	rs7552015	9.8e-06	LIN9
1	226466350	rs10915964	9.7e-06	LIN9
1	226470374	rs10799346	9.9e-06	LIN9
1	226474132	rs10799347	6.5e-06	LIN9
1	226474479	rs10127776	7e-06	LIN9
1	226482142	rs4612598	4.4e-06	LIN9
1	226486332	rs2126577	4.7e-06	LIN9
1	226486431	rs2126578	4.4e-06	LIN9
1	226486887	rs2254723	4.9e-06	LIN9
1	226489641	rs1417766	4.4e-06	LIN9
1	226490122	rs10915970	4.8e-06	LIN9
1	226493429	rs2615803	5.1e-06	LIN9
3	25220038	rs186190145	3.2e-06	RARB
3	25275001	rs114973791	8.5e-07	RARB
5	111210310	rs17133839	7.7e-06	NREP
5	111219720	rs9686909	6e-06	NREP
5	111224492	rs11954272	3.9e-06	NREP
5	111236849	rs967985	7.4e-06	NREP
5	111258218	rs56405886	7.2e-06	NREP
5	118873760	rs77313938	1.5e-06	HSD17B4
5	149327622	rs115909005	4.9e-06	PDE6A
7	47446497	rs192437919	6.8e-06	TNS3
7	92604069	rs10488523	9.5e-06
9	124977621	rs4837949	7e-06	LHX6
10	118979002	rs2619104	8.9e-06	KCNK18
14	42236993	rs117004851	9.8e-06	LRFN5
14	42286965	rs28650052	2.7e-06	LRFN5
14	42313911	rs9323053	4.2e-06	LRFN5
16	81558006	rs2925990	9.1e-06	CMIP
17	34824292	rs6607370	7.5e-06
18	6390038	rs341212	6.8e-06	L3MBTL4
19	49682996	rs117580149	1.8e-06	TRPM4
22	46419546	rs144608704	6.8e-07
22	46420100	rs139453122	3.9e-06

## Sheet: Table S3. Total SNP
CHR	BP	ID	P	GENE_1	GENE_2	GENE_3	GENE_4	Serotonin	Kynurenine
1	4575288	rs12036337	1.5e-06
1	4577120	rs4654443	1.5e-06
1	4577627	rs12033789	1.8e-06
1	4577628	rs12036603	1.8e-06
1	4578698	rs12039806	1.8e-06
1	4578754	rs12039814	2e-06
1	4578790	rs12038994	1.9e-06
1	4578849	rs67871439	1.9e-06
1	4578893	rs16839198	1.9e-06
1	4579031	rs66487824	1.8e-06
1	4579131	rs12039070	1.8e-06
1	4579175	rs12034930	1.8e-06
1	4579213	rs12039100	1.8e-06
1	4579733	rs12035830	1.8e-06
1	4579981	rs13375249	1.8e-06
1	4580135	rs13375764	1.8e-06
1	4580208	rs56226943	1.8e-06
1	4581230	rs12039682	1.9e-06
1	4581338	rs12039710	1.8e-06
1	4582096	rs57010025	1.9e-06
1	4582199	rs10489135	1.8e-06
1	4582279	rs57559146	1.8e-06
1	4582562	rs60071491	1.8e-06
1	4583099	rs2097536	1.4e-06
1	4586512	rs12040164	1.3e-06
1	4588730	rs67056407	2.6e-07
1	4592159	rs67546827	2.5e-07
1	4604474	rs12049268	1.2e-07
1	4632528	rs241211	3.7e-07
1	21152380	rs10753507	5.3e-06	EIF4G3
1	21188703	rs10916885	6.9e-06	EIF4G3
1	21190169	rs6697488	7e-06	EIF4G3
1	21209769	rs4654881	8.6e-06	EIF4G3
1	21220674	rs6704421	8e-06	EIF4G3
1	21224253	rs4654729	7.6e-06	EIF4G3
1	21254789	rs12407731	8.6e-06	EIF4G3
1	21464387	rs6668094	9.7e-06	EIF4G3
1	21474480	rs10218584	7.9e-06	EIF4G3
1	229829134	rs1931331	7.5e-06
1	229829304	rs16850115	7e-06
1	229835731	rs61824028	6.4e-06
2	11291396	rs6754743	9.1e-06	C2orf50	PQLC3
2	54605780	rs111902768	5e-06	C2orf73
2	117312591	rs146443693	3.5e-06
2	117328307	rs115974756	3.6e-06
2	127430211	rs6736203	4e-06	GYPC
3	41354532	rs4973875	9.9e-06	ULK4
3	41358490	rs7630526	8.7e-06	ULK4
3	80450254	rs9848696	8.3e-06
3	80742256	rs7623179	7e-06
3	80748999	rs1520578	9.2e-06
3	80753226	rs9839481	8.5e-06
3	80753280	rs9877129	8.5e-06
3	80756991	rs55695520	9.6e-06
3	80761828	rs7627678	8.2e-06
3	80762572	rs9863810	8e-06
3	80765271	rs6771022	8.1e-06
3	80767743	rs13076512	8.4e-06
3	80768158	rs9882887	8e-06
3	80769092	rs9309863	7.8e-06
3	80774181	rs7629124	8.1e-06
3	80777785	rs12330577	8.7e-06
3	80793351	rs4856299	7.6e-06
3	80796125	rs13064870	7.6e-06
3	80808797	rs1520582	9.3e-06
3	80809059	rs9828864	9.3e-06
3	112882824	rs28475655	6.7e-06
3	112884250	rs13316267	4.2e-06
3	112910520	rs4682474	1.9e-06
3	112910900	rs76701821	3.2e-06
4	18763523	rs6449412	8e-06
4	18763806	rs6449415	7.6e-06
4	18764868	rs1878647	7.3e-06
4	18767587	rs7698438	7.3e-06
4	18771720	rs1829304	7.9e-06
4	18771962	rs1829303	8.1e-06
4	18772004	rs1829302	8.1e-06
4	18773179	rs1400934	8e-06
4	18773302	rs1400933	8.4e-06
4	18774122	rs1607312	8.4e-06
4	18775311	rs1589131	5.2e-06
4	18775368	rs1589130	8.3e-06
5	109176081	rs147485146	8.2e-06	MAN2A1
6	88661802	rs2509453	5.7e-06					X
8	5005578	rs116569308	6.9e-06
8	5006452	rs13253911	9.2e-06
8	5006470	rs13251898	9.6e-06
8	5006702	rs4875450	9e-06
8	5006716	rs4875451	9.5e-06
8	5006762	rs4875452	9.3e-06
8	5007442	rs34829426	8e-06
8	5007529	rs13264136	8.3e-06
8	5007729	rs35013979	9.5e-06
8	5008104	rs66941576	8.8e-06
8	5008290	rs60268240	8.7e-06
8	5008381	rs13274600	8.7e-06
8	5008713	rs10156389	9e-06
8	5008753	rs10156302	9e-06
8	5008826	rs10156303	8.9e-06
8	5008865	rs10156390	9.7e-06
8	5008871	rs10156304	8.8e-06
8	5008928	rs7007161	8.2e-06
8	5010045	rs13255165	8.4e-06
8	5010156	rs13255495	8.8e-06
8	5010160	rs13266135	8.8e-06
8	5010254	rs11785173	8.8e-06
8	5010257	rs11785174	8.3e-06
8	5010329	rs11775723	8.3e-06
8	5011087	rs6989514	8.5e-06
8	5011233	rs6988715	9.4e-06
8	5011363	rs6988897	8.3e-06
8	5011408	rs13277043	9e-06
8	5011415	rs11997245	9.1e-06
8	5011456	rs13266295	9.8e-06
8	5011812	rs6994408	8.8e-06
8	5012084	rs7014550	7.3e-06
8	5012111	rs28515737	5.6e-06
8	5012206	rs6980761	8.2e-06
8	5012289	rs6995236	8.6e-06
8	5012570	rs4628274	7.9e-06
8	5012892	rs7830151	7.9e-06
8	5012918	rs7830168	7.5e-06
8	5012997	rs7830304	6.6e-06
8	5013433	rs4495448	7.6e-06
8	5013745	rs7818064	8.9e-06
8	5013768	rs4875453	6.9e-06
8	5013840	rs4875148	8.6e-06
8	5013879	rs4875454	7.7e-06
9	957110	rs138726623	8e-06	DMRT1
9	102028847	rs182764	5.9e-06
11	13357183	rs10832027	8.3e-06	ARNTL
11	13363248	rs10766078	7.1e-06	ARNTL
11	13365588	rs12274451	8.1e-06	ARNTL
11	13366722	rs12421530	2.8e-06	ARNTL
11	13367750	rs3816360	1.5e-06	ARNTL
11	14134514	rs4757226	8.7e-07
11	14139728	rs10832183	5.1e-07
11	14142054	rs1919303	4.6e-07
11	14155002	rs6486169	5.3e-06
11	14156176	rs10832187	6e-07
11	14156679	rs10832188	6.3e-07
11	14158437	rs9919640	8.4e-07
11	14158480	rs9919595	9.2e-07
11	14158864	rs11023098	8e-07
11	14159137	rs7941383	8.3e-07
11	14159629	rs7928270	8.3e-07
11	14159632	rs10741634	7.7e-07
11	14159643	rs10766141	7.7e-07
11	14159967	rs10741635	1.4e-06
11	14160152	rs10832189	8e-07
11	14160504	rs11023100	7.9e-07
11	14161299	rs10766142	1.4e-06
11	14161490	rs10766143	1.5e-06
11	14161559	rs7949918	1.9e-06
11	14161875	rs10832190	8.4e-07
11	14162089	rs10832191	1.4e-06
11	14162123	rs12270857	1.4e-06
11	14165072	rs7951566	1.2e-06
11	14165167	rs10766144	1.2e-06
11	14165185	rs10766145	1.2e-06
11	14165233	rs10832195	8.5e-07
11	14165626	rs10766146	9e-07
11	14166041	rs7940997	1.2e-06
11	14166180	rs7941123	1.1e-06
11	14166434	rs10832196	9.5e-07
11	14167080	rs12289774	9.1e-07
11	14167289	rs12787708	9.5e-07
11	14167339	rs10832197	9.7e-07
11	14171077	rs7117061	9.9e-07
11	14171448	rs10766152	1e-06
11	14171534	rs10741640	8.5e-07
11	14172902	rs11023112	1.3e-06
11	14172906	rs11023113	1.3e-06
11	14173288	rs7480609	1e-06
11	14173693	rs10832201	1.3e-06
11	14173699	rs10832202	1.3e-06
11	14173774	rs10832203	1.4e-06
11	14177100	rs11023116	9.4e-06
11	14177203	rs12795359	5.6e-06
11	14177748	rs12285578	7.7e-06
11	14177822	rs10766154	6.2e-06
11	126528215	rs10790819	3.2e-06	KIRREL3
12	49398862	rs2293445	8e-06	DDN	PRKAG1
12	49407908	rs10783300	9.6e-06	KMT2D	PRKAG1
12	49444545	rs2241726	7.6e-06	KMT2D
12	49457635	rs11168839	4.6e-06	KMT2D	RHEBL1
12	72059549	rs1465074	6.2e-06	RP11-293I14.2	THAP2	ZFC3H1
12	72065988	rs10879311	3.9e-06	RP11-293I14.2	THAP2	ZFC3H1
12	72070059	rs941199	2.4e-06	RP11-293I14.2	THAP2	TMEM19	ZFC3H1
12	72081229	rs12228608	1.6e-06	RP11-293I14.2	THAP2	TMEM19
12	72087076	rs6582048	1.6e-06	RP11-293I14.2	TMEM19
12	72088304	rs10784930	2.1e-06	RP11-293I14.2	TMEM19
12	72088894	rs7967570	2.4e-06	RP11-293I14.2	TMEM19
12	72091025	rs3741690	2.5e-06	RP11-293I14.2	TMEM19
12	72101869	rs1072390	6.7e-06	RP11-293I14.2	TMEM19
12	98548358	rs17350601	4.3e-06
13	60230402	rs74560948	5.5e-06	DIAPH3
13	60245671	rs1457634	5e-07	DIAPH3
13	60250201	rs17057003	5.7e-07	DIAPH3
13	60255244	rs7333989	6.6e-07	DIAPH3
13	60256586	rs75657045	9.1e-06	DIAPH3
13	60257340	rs77930535	8.3e-06	DIAPH3
13	60266407	rs67835339	6e-07	DIAPH3
13	60277314	rs67744587	7.1e-07	DIAPH3
13	60277754	rs67054403	7.7e-07	DIAPH3
13	60279387	rs11840824	7.6e-07	DIAPH3
13	60481730	rs17057457	6.4e-06	DIAPH3
13	60485710	rs73196165	5.6e-06	DIAPH3
13	60486513	rs73196166	5.4e-06	DIAPH3
13	91506307	rs138481477	9.8e-06
13	91507566	rs9560705	8.4e-06
13	91508349	rs11842287	9.3e-06
13	91509934	rs10507985	9.9e-06
13	91514243	rs16944857	7.1e-06
13	91706219	rs9560743	4.6e-06
14	29633157	rs72671438	8.8e-06
14	29638162	rs72671443	7.8e-06
14	29640644	rs78447555	9.7e-06
14	29644653	rs151162577	9.7e-06
15	53060137	rs72740272	3.5e-06	ONECUT1					X
16	50029492	rs111641129	9e-06
16	50058523	rs111253683	8.4e-06	CNEP1R1
17	77922972	rs66505868	8.1e-07	TBC1D16
17	77923478	rs894858	5.7e-07	TBC1D16
18	53109202	rs10503002	2.5e-07	TCF4
20	3109407	rs2422852	8.4e-06	UBOX5
20	3113771	rs857249	9.4e-06	UBOX5
20	3116192	rs857251	6.1e-06	UBOX5
20	3132828	rs2422859	9.7e-06	FASTKD5	UBOX5			X
22	39178375	rs738144	5.5e-06	DNAL4	SUN2
X	93167398	rs1341943	2.5e-06
X	93169306	rs12396885	3.1e-06
X	93169854	rs6619441	3.1e-06
X	93179743	rs75437615	4.1e-06
X	93184288	rs6615575	4.7e-06
X	93185224	rs12394323	4.6e-06
X	93188840	rs5983147	5.8e-06
X	93190663	rs5983270	4.9e-06
X	93193526	rs5939797	3.1e-06
X	93194762	rs5939800	5.9e-06
X	93195248	rs5983272	5.2e-06
X	93198164	rs147408695	5.7e-06
X	93200836	rs9698841	5.2e-06
X	93201313	rs5983279	7e-06
X	93201349	rs5983280	4.9e-06
X	93201621	rs5939803	6.9e-06
X	93202260	rs12856358	9.1e-06
X	93202620	rs5939542	4.6e-06

## Sheet: Table S4. Genes_Serotonin
NAME	CHR	Low TLR (p)	Low TLR (BH-q)	High TLR (p)	High TLR (BH-q)	Total Population (p)	Total Population (GH-q)	Kynurenine	Serotonin	ENSEMBLID	START	END	GOs
GNAI2	3	0.344034	0.74319	0.000287662	0.112476	0.000419281	0.163939		X	ENSG00000114353	50263724	50296787	GOBP_ADENYLATE_CYCLASE_ACTIVATING_ADRENERGIC_RECEPTOR_SIGNALING_PATHWAY; GOBP_ADENYLATE_CYCLASE_ACTIVATING_ADRENERGIC_RECEPTOR_SIGNALING_PATHWAY_INVOLVED_IN_HEART_PROCESS; GOBP_ADENYLATE_CYCLASE_ACTIVATING_G_PROTEIN_COUPLED_RECEPTOR_SIGNALING_PATHWAY; GOBP_ADENYLATE_CYCLASE_INHIBITING_G_PROTEIN_COUPLED_RECEPTOR_SIGNALING_PATHWAY; GOBP_ADENYLATE_CYCLASE_MODULATING_G_PROTEIN_COUPLED_RECEPTOR_SIGNAL…
GRP	18	0.255396	0.67128	0.00157152	0.307232	0.027926	0.336085		X	ENSG00000134443	56887400	56898006	GOBP_AMIDE_TRANSPORT; GOBP_BEHAVIOR; GOBP_BIOLOGICAL_PROCESS_INVOLVED_IN_INTRASPECIES_INTERACTION_BETWEEN_ORGANISMS; GOBP_CELL_CELL_SIGNALING; GOBP_EXPORT_FROM_CELL; GOBP_G_PROTEIN_COUPLED_RECEPTOR_SIGNALING_PATHWAY; GOBP_HORMONE_TRANSPORT; GOBP_MOTOR_BEHAVIOR; GOBP_NEUROPEPTIDE_SIGNALING_PATHWAY; GOBP_NITROGEN_COMPOUND_TRANSPORT; GOBP_PEPTIDE_TRANSPORT; GOBP_PHOSPHOLIPASE_C_ACTIVATING_G_PROTEIN_…
CXCL16	17	0.724472	0.923536	0.00286459	0.373352	0.0993157	0.510953		X	ENSG00000161921	4636821	4643217	GOBP_BIOLOGICAL_PROCESS_INVOLVED_IN_INTERSPECIES_INTERACTION_BETWEEN_ORGANISMS; GOBP_CELL_CHEMOTAXIS; GOBP_CELL_GROWTH; GOBP_CELL_MIGRATION; GOBP_DEFENSE_RESPONSE; GOBP_DEFENSE_RESPONSE_TO_OTHER_ORGANISM; GOBP_ENDOCYTOSIS; GOBP_GROWTH; GOBP_IMMUNE_RESPONSE; GOBP_INNATE_IMMUNE_RESPONSE; GOBP_LEUKOCYTE_CHEMOTAXIS; GOBP_LEUKOCYTE_MIGRATION; GOBP_LOCOMOTION; GOBP_LYMPHOCYTE_CHEMOTAXIS; GOBP_LYMPHOCYT…
ARRB2	17	0.930209	0.987926	0.00565106	0.471512	0.244263	0.600511		X	ENSG00000141480	4613784	4624794	GOBP_ADAPTATION_OF_SIGNALING_PATHWAY; GOBP_ADULT_BEHAVIOR; GOBP_ADULT_LOCOMOTORY_BEHAVIOR; GOBP_APOPTOTIC_MITOCHONDRIAL_CHANGES; GOBP_APOPTOTIC_SIGNALING_PATHWAY; GOBP_BEHAVIOR; GOBP_BIOLOGICAL_PROCESS_INVOLVED_IN_INTERSPECIES_INTERACTION_BETWEEN_ORGANISMS; GOBP_CALCIUM_ION_TRANSPORT; GOBP_CARDIAC_MUSCLE_CELL_DIFFERENTIATION; GOBP_CARDIAC_MUSCLE_TISSUE_DEVELOPMENT; GOBP_CARDIOCYTE_DIFFERENTIATION…
ALDH2	12	0.0837131	0.551137	0.0065425	0.471512	0.0171637	0.318313	X	X	ENSG00000111275	112204691	112247782	GOBP_ALCOHOL_CATABOLIC_PROCESS; GOBP_ALCOHOL_METABOLIC_PROCESS; GOBP_ALDEHYDE_CATABOLIC_PROCESS; GOBP_AMINE_BIOSYNTHETIC_PROCESS; GOBP_AMINE_METABOLIC_PROCESS; GOBP_AMMONIUM_ION_METABOLIC_PROCESS; GOBP_CARBOHYDRATE_METABOLIC_PROCESS; GOBP_CATECHOL_CONTAINING_COMPOUND_BIOSYNTHETIC_PROCESS; GOBP_CATECHOL_CONTAINING_COMPOUND_METABOLIC_PROCESS; GOBP_CELLULAR_ALDEHYDE_METABOLIC_PROCESS; GOBP_DOPAMINE_…
APP	21	0.00997767	0.354661	0.00884817	0.471512	0.00916987	0.277507		X	ENSG00000142192	27252861	27543446	GOBP_ADP_METABOLIC_PROCESS; GOBP_ADULT_BEHAVIOR; GOBP_ADULT_LOCOMOTORY_BEHAVIOR; GOBP_AGING; GOBP_ALCOHOL_METABOLIC_PROCESS; GOBP_AMIDE_BIOSYNTHETIC_PROCESS; GOBP_AMYLOID_FIBRIL_FORMATION; GOBP_ANATOMICAL_STRUCTURE_MATURATION; GOBP_ASSOCIATIVE_LEARNING; GOBP_ASTROCYTE_ACTIVATION; GOBP_ASTROCYTE_DEVELOPMENT; GOBP_ASTROCYTE_DIFFERENTIATION; GOBP_ATP_METABOLIC_PROCESS; GOBP_AXO_DENDRITIC_TRANSPORT; …
TACR2	10	0.802377	0.939317	0.0101586	0.471512	0.146943	0.542025		X	ENSG00000075073	71163659	71176623	GOBP_ACETATE_ESTER_TRANSPORT; GOBP_AMIDE_TRANSPORT; GOBP_AMINE_TRANSPORT; GOBP_BEHAVIOR; GOBP_CATION_TRANSPORT; GOBP_CELL_CELL_SIGNALING; GOBP_CILIUM_MOVEMENT; GOBP_CILIUM_OR_FLAGELLUM_DEPENDENT_CELL_MOTILITY; GOBP_CIRCULATORY_SYSTEM_PROCESS; GOBP_COGNITION; GOBP_ENDOCRINE_HORMONE_SECRETION; GOBP_ENDOCRINE_PROCESS; GOBP_ESTABLISHMENT_OF_PROTEIN_LOCALIZATION; GOBP_EXCRETION; GOBP_EXPORT_FROM_CELL;…
CCL13	17	0.580049	0.855193	0.0104143	0.471512	0.00998525	0.277507		X	ENSG00000181374	32683471	32685629	GOBP_ANTIMICROBIAL_HUMORAL_IMMUNE_RESPONSE_MEDIATED_BY_ANTIMICROBIAL_PEPTIDE; GOBP_ANTIMICROBIAL_HUMORAL_RESPONSE; GOBP_BIOLOGICAL_PROCESS_INVOLVED_IN_INTERSPECIES_INTERACTION_BETWEEN_ORGANISMS; GOBP_CELL_CELL_SIGNALING; GOBP_CELL_CHEMOTAXIS; GOBP_CELL_KILLING; GOBP_CELL_MIGRATION; GOBP_CELL_MORPHOGENESIS; GOBP_CELLULAR_HOMEOSTASIS; GOBP_CELLULAR_ION_HOMEOSTASIS; GOBP_CELLULAR_RESPONSE_TO_INTERFE…
CCR4	3	0.729403	0.923536	0.0108532	0.471512	0.229182	0.600511		X	ENSG00000183813	32993066	32997841	GOBP_BIOLOGICAL_PROCESS_INVOLVED_IN_INTERSPECIES_INTERACTION_BETWEEN_ORGANISMS; GOBP_CALCIUM_MEDIATED_SIGNALING; GOBP_CELL_CHEMOTAXIS; GOBP_CELL_MIGRATION; GOBP_CELLULAR_HOMEOSTASIS; GOBP_CELLULAR_ION_HOMEOSTASIS; GOBP_CHEMICAL_HOMEOSTASIS; GOBP_CYTOKINE_MEDIATED_SIGNALING_PATHWAY; GOBP_DEFENSE_RESPONSE; GOBP_DIVALENT_INORGANIC_CATION_HOMEOSTASIS; GOBP_G_PROTEIN_COUPLED_RECEPTOR_SIGNALING_PATHWAY…
BDKRB1	14	0.233464	0.67128	0.0122424	0.478679	0.329317	0.664665		X	ENSG00000100739	96722161	96735304	GOBP_BIOLOGICAL_PROCESS_INVOLVED_IN_INTERSPECIES_INTERACTION_BETWEEN_ORGANISMS; GOBP_CALCIUM_ION_TRANSMEMBRANE_TRANSPORT; GOBP_CALCIUM_ION_TRANSPORT; GOBP_CALCIUM_ION_TRANSPORT_INTO_CYTOSOL; GOBP_CATION_TRANSMEMBRANE_TRANSPORT; GOBP_CATION_TRANSPORT; GOBP_CELL_GROWTH; GOBP_CELL_MIGRATION; GOBP_CELLULAR_HOMEOSTASIS; GOBP_CELLULAR_ION_HOMEOSTASIS; GOBP_CHEMICAL_HOMEOSTASIS; GOBP_CIRCULATORY_SYSTEM_…
CRHR1	17	0.165772	0.643324	0.0169976	0.604188	0.00467012	0.270471		X	ENSG00000120088	43699267	43913194	GOBP_ACTIVATION_OF_ADENYLATE_CYCLASE_ACTIVITY; GOBP_ADENYLATE_CYCLASE_ACTIVATING_G_PROTEIN_COUPLED_RECEPTOR_SIGNALING_PATHWAY; GOBP_ADENYLATE_CYCLASE_MODULATING_G_PROTEIN_COUPLED_RECEPTOR_SIGNALING_PATHWAY; GOBP_AMIDE_TRANSPORT; GOBP_CALCIUM_ION_TRANSMEMBRANE_TRANSPORT; GOBP_CALCIUM_ION_TRANSPORT; GOBP_CATION_TRANSMEMBRANE_TRANSPORT; GOBP_CATION_TRANSPORT; GOBP_CELL_CELL_SIGNALING; GOBP_CELLULAR_…
XCL1	1	0.856952	0.956375	0.0194918	0.608342	0.183369	0.561295		X	ENSG00000143184	168545711	168551315	GOBP_ADAPTIVE_IMMUNE_RESPONSE; GOBP_ADAPTIVE_IMMUNE_RESPONSE_BASED_ON_SOMATIC_RECOMBINATION_OF_IMMUNE_RECEPTORS_BUILT_FROM_IMMUNOGLOBULIN_SUPERFAMILY_DOMAINS; GOBP_ALPHA_BETA_T_CELL_ACTIVATION; GOBP_ALPHA_BETA_T_CELL_PROLIFERATION; GOBP_B_CELL_CHEMOTAXIS; GOBP_B_CELL_MEDIATED_IMMUNITY; GOBP_BIOLOGICAL_ADHESION; GOBP_BIOLOGICAL_PROCESS_INVOLVED_IN_INTERSPECIES_INTERACTION_BETWEEN_ORGANISMS; GOBP_C…
MAPK3	16	0.583558	0.855193	0.0202262	0.608342	0.193601	0.564408		X	ENSG00000102882	30125426	30134827	GOBP_ANATOMICAL_STRUCTURE_FORMATION_INVOLVED_IN_MORPHOGENESIS; GOBP_ANIMAL_ORGAN_FORMATION; GOBP_ANIMAL_ORGAN_MORPHOGENESIS; GOBP_ASTROCYTE_DIFFERENTIATION; GOBP_BERGMANN_GLIAL_CELL_DIFFERENTIATION; GOBP_BIOLOGICAL_PROCESS_INVOLVED_IN_INTERSPECIES_INTERACTION_BETWEEN_ORGANISMS; GOBP_CARDIAC_NEURAL_CREST_CELL_DIFFERENTIATION_INVOLVED_IN_HEART_DEVELOPMENT; GOBP_CARDIOCYTE_DIFFERENTIATION; GOBP_CART…
GPR55	2	0.649951	0.894735	0.0256053	0.662732	0.262187	0.604397		X	ENSG00000135898	231772033	231825781	GOBP_ACTIVATION_OF_PHOSPHOLIPASE_C_ACTIVITY; GOBP_ANATOMICAL_STRUCTURE_HOMEOSTASIS; GOBP_BONE_REMODELING; GOBP_BONE_RESORPTION; GOBP_CANNABINOID_SIGNALING_PATHWAY; GOBP_CELLULAR_HOMEOSTASIS; GOBP_CELLULAR_ION_HOMEOSTASIS; GOBP_CHEMICAL_HOMEOSTASIS; GOBP_DIVALENT_INORGANIC_CATION_HOMEOSTASIS; GOBP_ERK1_AND_ERK2_CASCADE; GOBP_G_PROTEIN_COUPLED_RECEPTOR_SIGNALING_PATHWAY; GOBP_HOMEOSTATIC_PROCESS; G…
CCL1	17	0.57275	0.851733	0.0260934	0.662732	0.0167272	0.318313		X	ENSG00000108702	32687347	32690250	GOBP_BIOLOGICAL_PROCESS_INVOLVED_IN_INTERSPECIES_INTERACTION_BETWEEN_ORGANISMS; GOBP_CELL_CHEMOTAXIS; GOBP_CELL_MIGRATION; GOBP_CELLULAR_HOMEOSTASIS; GOBP_CELLULAR_ION_HOMEOSTASIS; GOBP_CELLULAR_RESPONSE_TO_INTERFERON_GAMMA; GOBP_CELLULAR_RESPONSE_TO_INTERLEUKIN_1; GOBP_CHEMICAL_HOMEOSTASIS; GOBP_CYTOKINE_MEDIATED_SIGNALING_PATHWAY; GOBP_CYTOKINE_PRODUCTION; GOBP_DEFENSE_RESPONSE; GOBP_DEFENSE_RE…
NMUR2	5	0.0240055	0.506241	0.027881	0.662732	0.000910392	0.177982		X	ENSG00000132911	151771093	151812929	GOBP_ANION_TRANSPORT; GOBP_ARACHIDONIC_ACID_SECRETION; GOBP_BEHAVIOR; GOBP_CALCIUM_ION_TRANSPORT; GOBP_CALCIUM_MEDIATED_SIGNALING; GOBP_CARBOXYLIC_ACID_TRANSPORT; GOBP_CATION_TRANSPORT; GOBP_CELL_CELL_SIGNALING; GOBP_CELLULAR_HOMEOSTASIS; GOBP_CELLULAR_ION_HOMEOSTASIS; GOBP_CENTRAL_NERVOUS_SYSTEM_DEVELOPMENT; GOBP_CHEMICAL_HOMEOSTASIS; GOBP_DIVALENT_INORGANIC_CATION_HOMEOSTASIS; GOBP_EATING_BEHAV…
BDKRB2	14	0.0279748	0.506241	0.0302277	0.662732	0.0380068	0.336085		X	ENSG00000168398	96671016	96710666	GOBP_ANION_TRANSPORT; GOBP_APOPTOTIC_SIGNALING_PATHWAY; GOBP_ARACHIDONIC_ACID_SECRETION; GOBP_CARBOXYLIC_ACID_TRANSPORT; GOBP_CELLULAR_HOMEOSTASIS; GOBP_CELLULAR_ION_HOMEOSTASIS; GOBP_CELLULAR_RESPONSE_TO_ABIOTIC_STIMULUS; GOBP_CELLULAR_RESPONSE_TO_CHEMICAL_STRESS; GOBP_CELLULAR_RESPONSE_TO_OSMOTIC_STRESS; GOBP_CELLULAR_RESPONSE_TO_STRESS; GOBP_CHEMICAL_HOMEOSTASIS; GOBP_CIRCULATORY_SYSTEM_PROCES…
HRH4	18	0.598426	0.860237	0.0311655	0.662732	0.189234	0.564408		X	ENSG00000134489	22040593	22059921	GOBP_ADENYLATE_CYCLASE_INHIBITING_G_PROTEIN_COUPLED_ACETYLCHOLINE_RECEPTOR_SIGNALING_PATHWAY; GOBP_ADENYLATE_CYCLASE_INHIBITING_G_PROTEIN_COUPLED_RECEPTOR_SIGNALING_PATHWAY; GOBP_ADENYLATE_CYCLASE_MODULATING_G_PROTEIN_COUPLED_RECEPTOR_SIGNALING_PATHWAY; GOBP_CELL_CELL_SIGNALING; GOBP_CELLULAR_HOMEOSTASIS; GOBP_CELLULAR_ION_HOMEOSTASIS; GOBP_CELLULAR_RESPONSE_TO_ENDOGENOUS_STIMULUS; GOBP_CELLULAR_…
UNC13B	9	0.593481	0.856278	0.0322043	0.662732	0.145282	0.541003		X	ENSG00000198722	35161999	35405335	GOBP_ACROSOMAL_VESICLE_EXOCYTOSIS; GOBP_ACROSOME_REACTION; GOBP_CALCIUM_ION_REGULATED_EXOCYTOSIS; GOBP_CALCIUM_ION_REGULATED_EXOCYTOSIS_OF_NEUROTRANSMITTER; GOBP_CARBOHYDRATE_HOMEOSTASIS; GOBP_CELL_CELL_SIGNALING; GOBP_CELL_JUNCTION_ORGANIZATION; GOBP_CELL_SURFACE_RECEPTOR_SIGNALING_PATHWAY_INVOLVED_IN_CELL_CELL_SIGNALING; GOBP_CELLULAR_GLUCOSE_HOMEOSTASIS; GOBP_CELLULAR_HOMEOSTASIS; GOBP_CELLULA…
NR3C1	5	0.0284841	0.506241	0.044075	0.746136	0.0255057	0.336085		X	ENSG00000113580	142657496	142815077	GOBP_CELL_CYCLE; GOBP_CELL_DIVISION; GOBP_CELLULAR_RESPONSE_TO_CORTICOSTEROID_STIMULUS; GOBP_CELLULAR_RESPONSE_TO_DEXAMETHASONE_STIMULUS; GOBP_CELLULAR_RESPONSE_TO_ENDOGENOUS_STIMULUS; GOBP_CELLULAR_RESPONSE_TO_HORMONE_STIMULUS; GOBP_CELLULAR_RESPONSE_TO_KETONE; GOBP_CELLULAR_RESPONSE_TO_LIPID; GOBP_CELLULAR_RESPONSE_TO_ORGANIC_CYCLIC_COMPOUND; GOBP_CELLULAR_RESPONSE_TO_OXYGEN_CONTAINING_COMPOUND…
CXCR2	2	0.124056	0.595135	0.0500093	0.746136	0.0291141	0.336085		X	ENSG00000180871	218990012	219001976	GOBP_CALCIUM_MEDIATED_SIGNALING; GOBP_CELL_ACTIVATION; GOBP_CELL_CHEMOTAXIS; GOBP_CELL_MIGRATION; GOBP_CELLULAR_DEFENSE_RESPONSE; GOBP_CELLULAR_HOMEOSTASIS; GOBP_CELLULAR_ION_HOMEOSTASIS; GOBP_CHEMICAL_HOMEOSTASIS; GOBP_CYTOKINE_MEDIATED_SIGNALING_PATHWAY; GOBP_DEFENSE_RESPONSE; GOBP_DENDRITIC_CELL_CHEMOTAXIS; GOBP_DENDRITIC_CELL_MIGRATION; GOBP_DIVALENT_INORGANIC_CATION_HOMEOSTASIS; GOBP_ENDOCYT…
PROKR1	2	0.779054	0.936995	0.0502163	0.746136	0.234525	0.600511		X	ENSG00000169618	68870721	68882708	GOBP_G_PROTEIN_COUPLED_RECEPTOR_SIGNALING_PATHWAY; GOBP_NEUROPEPTIDE_SIGNALING_PATHWAY; GOCC_INTRINSIC_COMPONENT_OF_PLASMA_MEMBRANE; GOMF_G_PROTEIN_COUPLED_RECEPTOR_ACTIVITY; GOMF_MOLECULAR_TRANSDUCER_ACTIVITY; GOMF_NEUROPEPTIDE_RECEPTOR_ACTIVITY; GOMF_NEUROPEPTIDE_Y_RECEPTOR_ACTIVITY; GOMF_PEPTIDE_RECEPTOR_ACTIVITY
EDNRA	4	0.385732	0.76559	0.0531299	0.746136	0.104073	0.52503		X	ENSG00000151617	148402069	148466106	GOBP_ACTIVATION_OF_ADENYLATE_CYCLASE_ACTIVITY; GOBP_ACTIVATION_OF_PHOSPHOLIPASE_C_ACTIVITY; GOBP_ADENYLATE_CYCLASE_INHIBITING_G_PROTEIN_COUPLED_RECEPTOR_SIGNALING_PATHWAY; GOBP_ADENYLATE_CYCLASE_MODULATING_G_PROTEIN_COUPLED_RECEPTOR_SIGNALING_PATHWAY; GOBP_AGING; GOBP_AMEBOIDAL_TYPE_CELL_MIGRATION; GOBP_AMINE_METABOLIC_PROCESS; GOBP_AMINOGLYCAN_METABOLIC_PROCESS; GOBP_ANATOMICAL_STRUCTURE_FORMATI…
NTSR1	20	0.708361	0.916655	0.0577169	0.746136	0.233663	0.600511		X	ENSG00000101188	61340189	61394123	GOBP_ACID_SECRETION; GOBP_ACIDIC_AMINO_ACID_TRANSPORT; GOBP_ACTION_POTENTIAL; GOBP_ADULT_BEHAVIOR; GOBP_ADULT_LOCOMOTORY_BEHAVIOR; GOBP_ALCOHOL_BIOSYNTHETIC_PROCESS; GOBP_ALCOHOL_CATABOLIC_PROCESS; GOBP_ALCOHOL_METABOLIC_PROCESS; GOBP_AMINE_TRANSPORT; GOBP_AMINO_ACID_IMPORT; GOBP_AMINO_ACID_IMPORT_ACROSS_PLASMA_MEMBRANE; GOBP_AMINO_ACID_TRANSMEMBRANE_TRANSPORT; GOBP_AMINO_ACID_TRANSPORT; GOBP_ANI…
APLNR	11	0.299588	0.705655	0.0611793	0.746136	0.225106	0.600511		X	ENSG00000134817	57001051	57004709	GOBP_ADAPTATION_OF_SIGNALING_PATHWAY; GOBP_ADULT_HEART_DEVELOPMENT; GOBP_ANATOMICAL_STRUCTURE_FORMATION_INVOLVED_IN_MORPHOGENESIS; GOBP_ANIMAL_ORGAN_MORPHOGENESIS; GOBP_AORTA_DEVELOPMENT; GOBP_ARTERY_DEVELOPMENT; GOBP_ATRIOVENTRICULAR_VALVE_DEVELOPMENT; GOBP_BLOOD_VESSEL_ENDOTHELIAL_CELL_PROLIFERATION_INVOLVED_IN_SPROUTING_ANGIOGENESIS; GOBP_BLOOD_VESSEL_MORPHOGENESIS; GOBP_CALCIUM_ION_TRANSMEMBR…
FCER1G	1	0.0435962	0.551137	0.0624031	0.746136	0.0165004	0.318313		X	ENSG00000158869	161185024	161190489	GOBP_ACTIVATION_OF_IMMUNE_RESPONSE; GOBP_ADAPTIVE_IMMUNE_RESPONSE; GOBP_ADAPTIVE_IMMUNE_RESPONSE_BASED_ON_SOMATIC_RECOMBINATION_OF_IMMUNE_RECEPTORS_BUILT_FROM_IMMUNOGLOBULIN_SUPERFAMILY_DOMAINS; GOBP_ANTIGEN_PROCESSING_AND_PRESENTATION; GOBP_ANTIGEN_PROCESSING_AND_PRESENTATION_OF_EXOGENOUS_ANTIGEN; GOBP_ANTIGEN_PROCESSING_AND_PRESENTATION_OF_EXOGENOUS_PEPTIDE_ANTIGEN; GOBP_ANTIGEN_PROCESSING_AND_…
SSTR4	20	0.260953	0.67128	0.0628764	0.746136	0.846236	0.950567		X	ENSG00000132671	23016057	23017314	GOBP_ADENYLATE_CYCLASE_ACTIVATING_G_PROTEIN_COUPLED_RECEPTOR_SIGNALING_PATHWAY; GOBP_ADENYLATE_CYCLASE_MODULATING_G_PROTEIN_COUPLED_RECEPTOR_SIGNALING_PATHWAY; GOBP_ANION_TRANSPORT; GOBP_ARACHIDONIC_ACID_SECRETION; GOBP_CARBOXYLIC_ACID_TRANSPORT; GOBP_CELL_MIGRATION; GOBP_CELLULAR_RESPONSE_TO_CORTICOSTEROID_STIMULUS; GOBP_CELLULAR_RESPONSE_TO_ENDOGENOUS_STIMULUS; GOBP_CELLULAR_RESPONSE_TO_HORMONE…
CHRM5	15	0.64564	0.894735	0.068794	0.746136	0.0728579	0.444163		X	ENSG00000184984	34260921	34357291	GOBP_ACID_SECRETION; GOBP_ADENYLATE_CYCLASE_INHIBITING_G_PROTEIN_COUPLED_ACETYLCHOLINE_RECEPTOR_SIGNALING_PATHWAY; GOBP_ADENYLATE_CYCLASE_INHIBITING_G_PROTEIN_COUPLED_RECEPTOR_SIGNALING_PATHWAY; GOBP_ADENYLATE_CYCLASE_MODULATING_G_PROTEIN_COUPLED_RECEPTOR_SIGNALING_PATHWAY; GOBP_CATION_TRANSPORT; GOBP_CELL_CELL_SIGNALING; GOBP_CELLULAR_LIPID_METABOLIC_PROCESS; GOBP_CELLULAR_RESPONSE_TO_ENDOGENOUS…
NMS	2	0.704262	0.914839	0.0729188	0.746136	0.501161	0.771473		X	ENSG00000204640	101086944	101099742	GOBP_BEHAVIOR; GOBP_CIRCADIAN_RHYTHM; GOBP_G_PROTEIN_COUPLED_RECEPTOR_SIGNALING_PATHWAY; GOBP_LOCOMOTOR_RHYTHM; GOBP_LOCOMOTORY_BEHAVIOR; GOBP_NEUROPEPTIDE_SIGNALING_PATHWAY; GOBP_RHYTHMIC_BEHAVIOR; GOBP_RHYTHMIC_PROCESS; GOMF_G_PROTEIN_COUPLED_RECEPTOR_BINDING; GOMF_SIGNALING_RECEPTOR_BINDING
GNAZ	22	0.09169	0.551137	0.0730573	0.746136	0.587787	0.813692		X	ENSG00000128266	23412540	23467224	GOBP_ADENYLATE_CYCLASE_INHIBITING_G_PROTEIN_COUPLED_RECEPTOR_SIGNALING_PATHWAY; GOBP_ADENYLATE_CYCLASE_MODULATING_G_PROTEIN_COUPLED_RECEPTOR_SIGNALING_PATHWAY; GOBP_CELLULAR_RESPONSE_TO_ENDOGENOUS_STIMULUS; GOBP_CELLULAR_RESPONSE_TO_NITROGEN_COMPOUND; GOBP_CELLULAR_RESPONSE_TO_ORGANIC_CYCLIC_COMPOUND; GOBP_CELLULAR_RESPONSE_TO_OXYGEN_CONTAINING_COMPOUND; GOBP_G_PROTEIN_COUPLED_RECEPTOR_SIGNALING_…
AGT	1	0.215001	0.67128	0.0793349	0.746136	0.300757	0.639108		X	ENSG00000135744	230838269	230850043	GOBP_ACTIVATION_OF_JANUS_KINASE_ACTIVITY; GOBP_ACTIVATION_OF_PHOSPHOLIPASE_C_ACTIVITY; GOBP_ACTIVATION_OF_PROTEIN_KINASE_ACTIVITY; GOBP_AGING; GOBP_AMEBOIDAL_TYPE_CELL_MIGRATION; GOBP_AMINE_TRANSPORT; GOBP_AMINO_ACID_IMPORT; GOBP_AMINO_ACID_IMPORT_ACROSS_PLASMA_MEMBRANE; GOBP_AMINO_ACID_TRANSMEMBRANE_TRANSPORT; GOBP_AMINO_ACID_TRANSPORT; GOBP_ANATOMICAL_STRUCTURE_FORMATION_INVOLVED_IN_MORPHOGENES…
TAC1	7	0.00615849	0.300996	0.0821534	0.746136	0.0021361	0.208804		X	ENSG00000006128	97361220	97369784	GOBP_CELL_CELL_SIGNALING; GOBP_CELLULAR_HOMEOSTASIS; GOBP_CELLULAR_ION_HOMEOSTASIS; GOBP_CELLULAR_RESPONSE_TO_ENDOGENOUS_STIMULUS; GOBP_CHEMICAL_HOMEOSTASIS; GOBP_COPULATION; GOBP_DEFENSE_RESPONSE; GOBP_DETECTION_OF_ABIOTIC_STIMULUS; GOBP_DETECTION_OF_STIMULUS; GOBP_DIVALENT_INORGANIC_CATION_HOMEOSTASIS; GOBP_G_PROTEIN_COUPLED_RECEPTOR_SIGNALING_PATHWAY; GOBP_HOMEOSTATIC_PROCESS; GOBP_INFLAMMATOR…
MAPKAPK3	3	0.354351	0.754269	0.0824509	0.746136	0.0385527	0.336085		X	ENSG00000114738	50648951	50686720	GOBP_BIOLOGICAL_PROCESS_INVOLVED_IN_INTERSPECIES_INTERACTION_BETWEEN_ORGANISMS; GOBP_ENDOCYTOSIS; GOBP_ENZYME_LINKED_RECEPTOR_PROTEIN_SIGNALING_PATHWAY; GOBP_IMMUNE_RESPONSE; GOBP_IMMUNE_RESPONSE_REGULATING_SIGNALING_PATHWAY; GOBP_MACROPINOCYTOSIS; GOBP_MAPK_CASCADE; GOBP_PATTERN_RECOGNITION_RECEPTOR_SIGNALING_PATHWAY; GOBP_PEPTIDYL_AMINO_ACID_MODIFICATION; GOBP_PEPTIDYL_SERINE_MODIFICATION; GOBP…
QRFPR	4	0.732501	0.923897	0.0833773	0.746136	0.109096	0.53262		X	ENSG00000186867	122250467	122302214	GOBP_G_PROTEIN_COUPLED_RECEPTOR_SIGNALING_PATHWAY; GOBP_NEUROPEPTIDE_SIGNALING_PATHWAY; GOCC_INTRINSIC_COMPONENT_OF_PLASMA_MEMBRANE; GOMF_G_PROTEIN_COUPLED_RECEPTOR_ACTIVITY; GOMF_MOLECULAR_TRANSDUCER_ACTIVITY; GOMF_NEUROPEPTIDE_RECEPTOR_ACTIVITY; GOMF_NEUROPEPTIDE_Y_RECEPTOR_ACTIVITY; GOMF_PEPTIDE_RECEPTOR_ACTIVITY
OPN5	6	0.245249	0.67128	0.0835304	0.746136	0.515387	0.781071		X	ENSG00000124818	47749718	47800516	GOBP_ANATOMICAL_STRUCTURE_REGRESSION; GOBP_CAMERA_TYPE_EYE_DEVELOPMENT; GOBP_CELLULAR_RESPONSE_TO_ABIOTIC_STIMULUS; GOBP_CELLULAR_RESPONSE_TO_LIGHT_STIMULUS; GOBP_CELLULAR_RESPONSE_TO_RADIATION; GOBP_CELLULAR_RESPONSE_TO_UV; GOBP_CELLULAR_RESPONSE_TO_UV_A; GOBP_CIRCADIAN_RHYTHM; GOBP_DETECTION_OF_ABIOTIC_STIMULUS; GOBP_DETECTION_OF_LIGHT_STIMULUS; GOBP_DETECTION_OF_STIMULUS; GOBP_DETECTION_OF_VIS…
GPR143	X	0.0712709	0.551137	0.0869867	0.746136	0.0331246	0.336085		X	ENSG00000101850	9693386	9754337	GOBP_CALCIUM_MEDIATED_SIGNALING; GOBP_CALCIUM_MEDIATED_SIGNALING_USING_INTRACELLULAR_CALCIUM_SOURCE; GOBP_CELLULAR_PIGMENTATION; GOBP_DEVELOPMENTAL_PIGMENTATION; GOBP_ESTABLISHMENT_OF_ORGANELLE_LOCALIZATION; GOBP_ESTABLISHMENT_OF_PIGMENT_GRANULE_LOCALIZATION; GOBP_EYE_PIGMENTATION; GOBP_G_PROTEIN_COUPLED_RECEPTOR_SIGNALING_PATHWAY; GOBP_INOSITOL_LIPID_MEDIATED_SIGNALING; GOBP_NERVOUS_SYSTEM_PROCE…
GPR37	7	0.248444	0.67128	0.0877353	0.746136	0.157207	0.553765		X	ENSG00000170775	124386051	124405681	GOBP_ADENYLATE_CYCLASE_INHIBITING_G_PROTEIN_COUPLED_RECEPTOR_SIGNALING_PATHWAY; GOBP_ADENYLATE_CYCLASE_MODULATING_G_PROTEIN_COUPLED_RECEPTOR_SIGNALING_PATHWAY; GOBP_AMINE_BIOSYNTHETIC_PROCESS; GOBP_AMINE_METABOLIC_PROCESS; GOBP_BEHAVIOR; GOBP_CATECHOL_CONTAINING_COMPOUND_BIOSYNTHETIC_PROCESS; GOBP_CATECHOL_CONTAINING_COMPOUND_METABOLIC_PROCESS; GOBP_CELL_DEATH_IN_RESPONSE_TO_HYDROGEN_PEROXIDE; GO…
HTR1A	5	0.248484	0.67128	0.0888426	0.746136	0.0459802	0.345736		X	ENSG00000178394	63256183	63258334	GOBP_ADENYLATE_CYCLASE_INHIBITING_G_PROTEIN_COUPLED_RECEPTOR_SIGNALING_PATHWAY; GOBP_ADENYLATE_CYCLASE_INHIBITING_SEROTONIN_RECEPTOR_SIGNALING_PATHWAY; GOBP_ADENYLATE_CYCLASE_MODULATING_G_PROTEIN_COUPLED_RECEPTOR_SIGNALING_PATHWAY; GOBP_AMINE_METABOLIC_PROCESS; GOBP_AMMONIUM_ION_METABOLIC_PROCESS; GOBP_BEHAVIOR; GOBP_CATECHOL_CONTAINING_COMPOUND_METABOLIC_PROCESS; GOBP_CATION_TRANSPORT; GOBP_CELL…
CHRM4	11	0.0766851	0.551137	0.0896624	0.746136	0.0048422	0.270471		X	ENSG00000180720	46406640	46408107	GOBP_ADENYLATE_CYCLASE_INHIBITING_G_PROTEIN_COUPLED_ACETYLCHOLINE_RECEPTOR_SIGNALING_PATHWAY; GOBP_ADENYLATE_CYCLASE_INHIBITING_G_PROTEIN_COUPLED_RECEPTOR_SIGNALING_PATHWAY; GOBP_ADENYLATE_CYCLASE_MODULATING_G_PROTEIN_COUPLED_RECEPTOR_SIGNALING_PATHWAY; GOBP_CELL_CELL_SIGNALING; GOBP_CELLULAR_RESPONSE_TO_ENDOGENOUS_STIMULUS; GOBP_CELLULAR_RESPONSE_TO_NITROGEN_COMPOUND; GOBP_CELLULAR_RESPONSE_TO_O…
RPS6KA5	14	0.108172	0.551137	0.090529	0.746136	0.247825	0.600511		X	ENSG00000100784	91336799	91526980	GOBP_AXON_DEVELOPMENT; GOBP_CELL_MORPHOGENESIS; GOBP_CELL_MORPHOGENESIS_INVOLVED_IN_DIFFERENTIATION; GOBP_CELL_MORPHOGENESIS_INVOLVED_IN_NEURON_DIFFERENTIATION; GOBP_CELL_PART_MORPHOGENESIS; GOBP_CELL_PROJECTION_ORGANIZATION; GOBP_CELLULAR_COMPONENT_MORPHOGENESIS; GOBP_CELLULAR_RESPONSE_TO_INTERLEUKIN_1; GOBP_CYTOKINE_MEDIATED_SIGNALING_PATHWAY; GOBP_CYTOKINE_PRODUCTION; GOBP_DEFENSE_RESPONSE; GO…
F2RL2	5	0.816797	0.939317	0.092081	0.746136	0.311872	0.652097		X	ENSG00000164220	75911307	75919259	GOBP_CELL_ACTIVATION; GOBP_CELLULAR_HOMEOSTASIS; GOBP_CELLULAR_ION_HOMEOSTASIS; GOBP_CHEMICAL_HOMEOSTASIS; GOBP_DIVALENT_INORGANIC_CATION_HOMEOSTASIS; GOBP_G_PROTEIN_COUPLED_RECEPTOR_SIGNALING_PATHWAY; GOBP_HEMOSTASIS; GOBP_HOMEOSTATIC_PROCESS; GOBP_ION_HOMEOSTASIS; GOBP_METAL_ION_HOMEOSTASIS; GOBP_PHOSPHOLIPASE_C_ACTIVATING_G_PROTEIN_COUPLED_RECEPTOR_SIGNALING_PATHWAY; GOBP_PLATELET_ACTIVATION; …
SYK	9	0.516359	0.834411	0.0937558	0.746136	0.236282	0.600511		X	ENSG00000165025	93564069	93660831	GOBP_ACTIVATION_OF_IMMUNE_RESPONSE; GOBP_ACTIVATION_OF_INNATE_IMMUNE_RESPONSE; GOBP_ADAPTIVE_IMMUNE_RESPONSE; GOBP_ADAPTIVE_THERMOGENESIS; GOBP_ALPHA_BETA_T_CELL_ACTIVATION; GOBP_ALPHA_BETA_T_CELL_DIFFERENTIATION; GOBP_ALPHA_BETA_T_CELL_PROLIFERATION; GOBP_ANATOMICAL_STRUCTURE_FORMATION_INVOLVED_IN_MORPHOGENESIS; GOBP_ANATOMICAL_STRUCTURE_HOMEOSTASIS; GOBP_ANIMAL_ORGAN_MORPHOGENESIS; GOBP_ANION_T…
CXCR1	2	0.445602	0.798328	0.0957857	0.746136	0.19183	0.564408		X	ENSG00000163464	219027568	219031718	GOBP_CALCIUM_MEDIATED_SIGNALING; GOBP_CELL_CHEMOTAXIS; GOBP_CELL_MIGRATION; GOBP_CELLULAR_HOMEOSTASIS; GOBP_CELLULAR_ION_HOMEOSTASIS; GOBP_CHEMICAL_HOMEOSTASIS; GOBP_CYTOKINE_MEDIATED_SIGNALING_PATHWAY; GOBP_DENDRITIC_CELL_CHEMOTAXIS; GOBP_DENDRITIC_CELL_MIGRATION; GOBP_DIVALENT_INORGANIC_CATION_HOMEOSTASIS; GOBP_ENDOCYTOSIS; GOBP_G_PROTEIN_COUPLED_RECEPTOR_SIGNALING_PATHWAY; GOBP_GRANULOCYTE_CHE…
FMR1	X	0.30681	0.713964	0.096413	0.746136	0.373912	0.683175		X	ENSG00000102081	146993469	147032645	GOBP_ACTION_POTENTIAL; GOBP_ALTERNATIVE_MRNA_SPLICING_VIA_SPLICEOSOME; GOBP_AMIDE_BIOSYNTHETIC_PROCESS; GOBP_BIOLOGICAL_PROCESS_INVOLVED_IN_INTERACTION_WITH_SYMBIONT; GOBP_BIOLOGICAL_PROCESS_INVOLVED_IN_INTERSPECIES_INTERACTION_BETWEEN_ORGANISMS; GOBP_BIOLOGICAL_PROCESS_INVOLVED_IN_SYMBIOTIC_INTERACTION; GOBP_CALCIUM_ION_TRANSMEMBRANE_TRANSPORT; GOBP_CALCIUM_ION_TRANSPORT; GOBP_CATION_TRANSMEMBRA…
RXFP4	1	0.218029	0.67128	0.0980017	0.746136	0.0763478	0.444163		X	ENSG00000173080	155911480	155912625	GOBP_BEHAVIOR; GOBP_FEEDING_BEHAVIOR; GOBP_G_PROTEIN_COUPLED_RECEPTOR_SIGNALING_PATHWAY; GOBP_NEUROPEPTIDE_SIGNALING_PATHWAY; GOBP_POSITIVE_REGULATION_OF_BEHAVIOR; GOBP_POSITIVE_REGULATION_OF_FEEDING_BEHAVIOR; GOBP_REGULATION_OF_BEHAVIOR; GOBP_REGULATION_OF_FEEDING_BEHAVIOR; GOCC_INTRINSIC_COMPONENT_OF_PLASMA_MEMBRANE; GOMF_G_PROTEIN_COUPLED_RECEPTOR_ACTIVITY; GOMF_MOLECULAR_TRANSDUCER_ACTIVITY; …
CCL28	5	0.231238	0.67128	0.0998511	0.746136	0.0450132	0.345101		X	ENSG00000151882	43376747	43412493	GOBP_BIOLOGICAL_ADHESION; GOBP_CELL_CELL_ADHESION; GOBP_CELL_CHEMOTAXIS; GOBP_CELL_MATRIX_ADHESION; GOBP_CELL_MIGRATION; GOBP_CELL_SUBSTRATE_ADHESION; GOBP_CELLULAR_EXTRAVASATION; GOBP_CELLULAR_HOMEOSTASIS; GOBP_CELLULAR_ION_HOMEOSTASIS; GOBP_CHEMICAL_HOMEOSTASIS; GOBP_DIVALENT_INORGANIC_CATION_HOMEOSTASIS; GOBP_HOMEOSTATIC_PROCESS; GOBP_IMMUNE_RESPONSE; GOBP_ION_HOMEOSTASIS; GOBP_LEUKOCYTE_ADHES…
CCL21	9	0.858707	0.956375	0.100063	0.746136	0.513313	0.780954		X	ENSG00000137077	34709002	34710121	GOBP_ACTIN_FILAMENT_BASED_PROCESS; GOBP_ACTIN_FILAMENT_ORGANIZATION; GOBP_ACTIN_FILAMENT_POLYMERIZATION; GOBP_ACTIN_POLYMERIZATION_OR_DEPOLYMERIZATION; GOBP_ACTIVATION_OF_GTPASE_ACTIVITY; GOBP_ANATOMICAL_STRUCTURE_MATURATION; GOBP_ANTIGEN_PROCESSING_AND_PRESENTATION; GOBP_BIOLOGICAL_ADHESION; GOBP_BIOLOGICAL_PROCESS_INVOLVED_IN_INTERSPECIES_INTERACTION_BETWEEN_ORGANISMS; GOBP_CALCIUM_ION_TRANSMEM…
TACR3	4	0.470687	0.805207	0.10516	0.746136	0.816832	0.947719		X	ENSG00000169836	104507188	104640973	GOBP_AGING; GOBP_AMINE_METABOLIC_PROCESS; GOBP_BEHAVIOR; GOBP_CATECHOL_CONTAINING_COMPOUND_METABOLIC_PROCESS; GOBP_CILIUM_MOVEMENT; GOBP_CILIUM_OR_FLAGELLUM_DEPENDENT_CELL_MOTILITY; GOBP_CIRCULATORY_SYSTEM_PROCESS; GOBP_DOPAMINE_METABOLIC_PROCESS; GOBP_FEEDING_BEHAVIOR; GOBP_G_PROTEIN_COUPLED_RECEPTOR_SIGNALING_PATHWAY; GOBP_HEART_PROCESS; GOBP_HYPEROSMOTIC_RESPONSE; GOBP_HYPEROSMOTIC_SALINITY_RE…
KNG1	3	0.591728	0.856278	0.105844	0.746136	0.658648	0.864199		X	ENSG00000113889	186435065	186461743	GOBP_BIOLOGICAL_ADHESION; GOBP_CELLULAR_HOMEOSTASIS; GOBP_CELLULAR_ION_HOMEOSTASIS; GOBP_CHEMICAL_HOMEOSTASIS; GOBP_CIRCULATORY_SYSTEM_PROCESS; GOBP_DEFENSE_RESPONSE; GOBP_DIVALENT_INORGANIC_CATION_HOMEOSTASIS; GOBP_HEMOSTASIS; GOBP_HOMEOSTATIC_PROCESS; GOBP_INFLAMMATORY_RESPONSE; GOBP_ION_HOMEOSTASIS; GOBP_METAL_ION_HOMEOSTASIS; GOBP_NEGATIVE_REGULATION_OF_CATALYTIC_ACTIVITY; GOBP_NEGATIVE_REGUL…
PYY	17	0.00126065	0.123228	0.106623	0.746136	0.25414	0.600511		X	ENSG00000131096	42030106	42081837	GOBP_BEHAVIOR; GOBP_COLUMNAR_CUBOIDAL_EPITHELIAL_CELL_DIFFERENTIATION; GOBP_DIGESTIVE_SYSTEM_DEVELOPMENT; GOBP_EPITHELIAL_CELL_DIFFERENTIATION; GOBP_EPITHELIUM_DEVELOPMENT; GOBP_FEEDING_BEHAVIOR; GOBP_G_PROTEIN_COUPLED_RECEPTOR_SIGNALING_PATHWAY; GOBP_INTESTINAL_EPITHELIAL_CELL_DIFFERENTIATION; GOBP_NEUROPEPTIDE_SIGNALING_PATHWAY; GOBP_TISSUE_DEVELOPMENT; GOBP_TUBE_DEVELOPMENT; GOMF_G_PROTEIN_COU…
KISS1	1	0.527891	0.842471	0.112359	0.746136	0.825658	0.950567		X	ENSG00000170498	204159469	204165614	GOBP_AMIDE_TRANSPORT; GOBP_CELL_CELL_SIGNALING; GOBP_CELLULAR_HOMEOSTASIS; GOBP_CELLULAR_ION_HOMEOSTASIS; GOBP_CHEMICAL_HOMEOSTASIS; GOBP_CYTOSKELETON_ORGANIZATION; GOBP_DIVALENT_INORGANIC_CATION_HOMEOSTASIS; GOBP_ENDOCRINE_HORMONE_SECRETION; GOBP_ENDOCRINE_PROCESS; GOBP_EXPORT_FROM_CELL; GOBP_G_PROTEIN_COUPLED_RECEPTOR_SIGNALING_PATHWAY; GOBP_GONADOTROPIN_SECRETION; GOBP_GROWTH_HORMONE_SECRETION…
MTNR1A	4	0.557307	0.844601	0.114274	0.746136	0.748129	0.914439		X	ENSG00000168412	187454809	187476721	GOBP_ADENYLATE_CYCLASE_INHIBITING_G_PROTEIN_COUPLED_RECEPTOR_SIGNALING_PATHWAY; GOBP_ADENYLATE_CYCLASE_MODULATING_G_PROTEIN_COUPLED_RECEPTOR_SIGNALING_PATHWAY; GOBP_BEHAVIOR; GOBP_CIRCADIAN_RHYTHM; GOBP_G_PROTEIN_COUPLED_RECEPTOR_SIGNALING_PATHWAY; GOBP_G_PROTEIN_COUPLED_RECEPTOR_SIGNALING_PATHWAY_COUPLED_TO_CYCLIC_NUCLEOTIDE_SECOND_MESSENGER; GOBP_MATING; GOBP_MATING_BEHAVIOR; GOBP_MULTI_ORGANIS…
CCL25	19	0.0703699	0.551137	0.115449	0.746136	0.342965	0.664665		X	ENSG00000131142	8117651	8127534	GOBP_BIOLOGICAL_ADHESION; GOBP_BIOLOGICAL_PROCESS_INVOLVED_IN_INTERSPECIES_INTERACTION_BETWEEN_ORGANISMS; GOBP_CELL_CELL_ADHESION; GOBP_CELL_CHEMOTAXIS; GOBP_CELL_MATRIX_ADHESION; GOBP_CELL_MIGRATION; GOBP_CELL_SUBSTRATE_ADHESION; GOBP_CELLULAR_EXTRAVASATION; GOBP_CELLULAR_RESPONSE_TO_INTERFERON_GAMMA; GOBP_CELLULAR_RESPONSE_TO_INTERLEUKIN_1; GOBP_CYTOKINE_MEDIATED_SIGNALING_PATHWAY; GOBP_DEFENSE…
CCKBR	11	0.274188	0.684153	0.120699	0.746136	0.0864146	0.464013		X	ENSG00000110148	6280966	6293357	GOBP_ACID_SECRETION; GOBP_CELLULAR_HOMEOSTASIS; GOBP_CELLULAR_ION_HOMEOSTASIS; GOBP_CHEMICAL_HOMEOSTASIS; GOBP_DIGESTION; GOBP_DIGESTIVE_SYSTEM_DEVELOPMENT; GOBP_DIGESTIVE_SYSTEM_PROCESS; GOBP_DIVALENT_INORGANIC_CATION_HOMEOSTASIS; GOBP_G_PROTEIN_COUPLED_RECEPTOR_SIGNALING_PATHWAY; GOBP_GASTRIC_ACID_SECRETION; GOBP_GLAND_DEVELOPMENT; GOBP_HOMEOSTATIC_PROCESS; GOBP_ION_HOMEOSTASIS; GOBP_METAL_ION_…
GPM6B	X	0.194015	0.652067	0.121627	0.746136	0.00973308	0.277507		X	ENSG00000046653	13789150	13956757	GOBP_ACTIN_FILAMENT_BASED_PROCESS; GOBP_BIOLOGICAL_ADHESION; GOBP_BIOMINERALIZATION; GOBP_BONE_MINERALIZATION; GOBP_CATION_TRANSPORT; GOBP_CELL_JUNCTION_ASSEMBLY; GOBP_CELL_JUNCTION_ORGANIZATION; GOBP_CELL_MATRIX_ADHESION; GOBP_CELL_PROJECTION_ORGANIZATION; GOBP_CELL_SUBSTRATE_ADHESION; GOBP_CELL_SUBSTRATE_JUNCTION_ORGANIZATION; GOBP_CELLULAR_MACROMOLECULE_LOCALIZATION; GOBP_CYTOSKELETON_ORGANIZA…
CXCL10	4	0.850621	0.956375	0.12552	0.746136	0.877881	0.958544		X	ENSG00000169245	76942273	76944650	GOBP_ADENYLATE_CYCLASE_ACTIVATING_G_PROTEIN_COUPLED_RECEPTOR_SIGNALING_PATHWAY; GOBP_ADENYLATE_CYCLASE_MODULATING_G_PROTEIN_COUPLED_RECEPTOR_SIGNALING_PATHWAY; GOBP_ANATOMICAL_STRUCTURE_FORMATION_INVOLVED_IN_MORPHOGENESIS; GOBP_ANTIMICROBIAL_HUMORAL_IMMUNE_RESPONSE_MEDIATED_BY_ANTIMICROBIAL_PEPTIDE; GOBP_ANTIMICROBIAL_HUMORAL_RESPONSE; GOBP_ANTIVIRAL_INNATE_IMMUNE_RESPONSE; GOBP_BIOLOGICAL_PROCES…
IL8	4	0.0711835	0.551137	0.125745	0.746136	0.0764493	0.444163		X	ENSG00000169429	74606223	74609433
CCR6	6	0.0570263	0.551137	0.126631	0.746136	0.00578541	0.277507		X	ENSG00000112486	167525295	167553184	GOBP_ADAPTIVE_IMMUNE_RESPONSE; GOBP_ADAPTIVE_IMMUNE_RESPONSE_BASED_ON_SOMATIC_RECOMBINATION_OF_IMMUNE_RECEPTORS_BUILT_FROM_IMMUNOGLOBULIN_SUPERFAMILY_DOMAINS; GOBP_ANATOMICAL_STRUCTURE_MATURATION; GOBP_B_CELL_ACTIVATION; GOBP_B_CELL_ACTIVATION_INVOLVED_IN_IMMUNE_RESPONSE; GOBP_B_CELL_MEDIATED_IMMUNITY; GOBP_CALCIUM_MEDIATED_SIGNALING; GOBP_CELL_ACTIVATION; GOBP_CELL_ACTIVATION_INVOLVED_IN_IMMUNE_…
CCR7	17	0.0381958	0.551137	0.128315	0.746136	0.0402761	0.337268		X	ENSG00000126353	38710021	38721724	GOBP_ACTIN_FILAMENT_BASED_PROCESS; GOBP_ACTIN_FILAMENT_ORGANIZATION; GOBP_ACTIN_FILAMENT_POLYMERIZATION; GOBP_ACTIN_POLYMERIZATION_OR_DEPOLYMERIZATION; GOBP_ACTIVATION_OF_GTPASE_ACTIVITY; GOBP_ACTIVATION_OF_IMMUNE_RESPONSE; GOBP_ACUTE_INFLAMMATORY_RESPONSE; GOBP_ACUTE_INFLAMMATORY_RESPONSE_TO_ANTIGENIC_STIMULUS; GOBP_ANTIGEN_PROCESSING_AND_PRESENTATION; GOBP_ANTIGEN_RECEPTOR_MEDIATED_SIGNALING_PA…
SLC18A2	10	0.685492	0.908568	0.128423	0.746136	0.556102	0.80375		X	ENSG00000165646	119000604	119038941	GOBP_AMINE_TRANSPORT; GOBP_BEHAVIOR; GOBP_CATION_TRANSPORT; GOBP_CELL_CELL_SIGNALING; GOBP_DOPAMINE_TRANSPORT; GOBP_IMPORT_INTO_CELL; GOBP_ION_TRANSPORT; GOBP_LOCOMOTORY_BEHAVIOR; GOBP_MAINTENANCE_OF_LOCATION; GOBP_MONOAMINE_TRANSPORT; GOBP_NEGATIVE_REGULATION_OF_BIOSYNTHETIC_PROCESS; GOBP_NEGATIVE_REGULATION_OF_REACTIVE_OXYGEN_SPECIES_BIOSYNTHETIC_PROCESS; GOBP_NEGATIVE_REGULATION_OF_REACTIVE_OX…
CXCL13	4	0.249776	0.67128	0.132019	0.746136	0.758991	0.915943		X	ENSG00000156234	78432907	78532988	GOBP_ACTIVATION_OF_GTPASE_ACTIVITY; GOBP_ADAPTIVE_IMMUNE_RESPONSE; GOBP_ADAPTIVE_IMMUNE_RESPONSE_BASED_ON_SOMATIC_RECOMBINATION_OF_IMMUNE_RECEPTORS_BUILT_FROM_IMMUNOGLOBULIN_SUPERFAMILY_DOMAINS; GOBP_AMEBOIDAL_TYPE_CELL_MIGRATION; GOBP_ANATOMICAL_STRUCTURE_FORMATION_INVOLVED_IN_MORPHOGENESIS; GOBP_ANTIMICROBIAL_HUMORAL_IMMUNE_RESPONSE_MEDIATED_BY_ANTIMICROBIAL_PEPTIDE; GOBP_ANTIMICROBIAL_HUMORAL_…
MLN	6	0.499764	0.824505	0.133326	0.746136	0.656247	0.863948		X	ENSG00000096395	33762450	33771788	GOMF_G_PROTEIN_COUPLED_RECEPTOR_BINDING; GOMF_HORMONE_ACTIVITY; GOMF_MOLECULAR_FUNCTION_REGULATOR; GOMF_SIGNALING_RECEPTOR_BINDING; GOMF_SIGNALING_RECEPTOR_REGULATOR_ACTIVITY
CCL27	9	0.977966	0.988074	0.134534	0.746136	0.655775	0.863948		X	ENSG00000213927	34661877	34664045	GOBP_ACTIN_CYTOSKELETON_REORGANIZATION; GOBP_ACTIN_FILAMENT_BASED_PROCESS; GOBP_CELL_CELL_SIGNALING; GOBP_CELL_CHEMOTAXIS; GOBP_CELL_MIGRATION; GOBP_CYTOSKELETON_ORGANIZATION; GOBP_IMMUNE_RESPONSE; GOBP_LEUKOCYTE_CHEMOTAXIS; GOBP_LEUKOCYTE_MIGRATION; GOBP_LOCOMOTION; GOBP_LYMPHOCYTE_CHEMOTAXIS; GOBP_LYMPHOCYTE_MIGRATION; GOBP_MONONUCLEAR_CELL_MIGRATION; GOBP_POSITIVE_REGULATION_OF_ACTIN_CYTOSKELE…
TPH1	11	0.0653684	0.551137	0.135025	0.746136	0.0323939	0.336085	X	X	ENSG00000129167	18039111	18063973	GOBP_AMMONIUM_ION_METABOLIC_PROCESS; GOBP_AROMATIC_AMINO_ACID_FAMILY_METABOLIC_PROCESS; GOBP_CELLULAR_AMINO_ACID_METABOLIC_PROCESS; GOBP_EXOCYTOSIS; GOBP_EXPORT_FROM_CELL; GOBP_HEMOSTASIS; GOBP_INDOLE_CONTAINING_COMPOUND_BIOSYNTHETIC_PROCESS; GOBP_INDOLE_CONTAINING_COMPOUND_METABOLIC_PROCESS; GOBP_ORGANIC_ACID_METABOLIC_PROCESS; GOBP_ORGANIC_HYDROXY_COMPOUND_BIOSYNTHETIC_PROCESS; GOBP_ORGANIC_HYD…
HEBP1	12	0.433549	0.788455	0.137067	0.746136	0.454406	0.728264		X	ENSG00000013583	13127798	13153207	GOBP_CIRCADIAN_RHYTHM; GOBP_RHYTHMIC_PROCESS; GOMF_TETRAPYRROLE_BINDING
EDN1	6	0.893597	0.960076	0.140342	0.746136	0.400863	0.692937		X	ENSG00000078401	12290596	12297427	GOBP_ACTIN_FILAMENT_BASED_PROCESS; GOBP_ACTOMYOSIN_STRUCTURE_ORGANIZATION; GOBP_ADENYLATE_CYCLASE_INHIBITING_G_PROTEIN_COUPLED_RECEPTOR_SIGNALING_PATHWAY; GOBP_ADENYLATE_CYCLASE_MODULATING_G_PROTEIN_COUPLED_RECEPTOR_SIGNALING_PATHWAY; GOBP_AGING; GOBP_AMEBOIDAL_TYPE_CELL_MIGRATION; GOBP_AMIDE_TRANSPORT; GOBP_ANATOMICAL_STRUCTURE_FORMATION_INVOLVED_IN_MORPHOGENESIS; GOBP_ANATOMICAL_STRUCTURE_MATUR…
GNAI3	1	0.222114	0.67128	0.140869	0.746136	0.434031	0.710067		X	ENSG00000065135	110091233	110136975	GOBP_ADENYLATE_CYCLASE_INHIBITING_G_PROTEIN_COUPLED_RECEPTOR_SIGNALING_PATHWAY; GOBP_ADENYLATE_CYCLASE_MODULATING_G_PROTEIN_COUPLED_RECEPTOR_SIGNALING_PATHWAY; GOBP_APOPTOTIC_SIGNALING_PATHWAY; GOBP_CARBOHYDRATE_DERIVATIVE_METABOLIC_PROCESS; GOBP_CELL_CYCLE; GOBP_CELL_DIVISION; GOBP_CELLULAR_RESPONSE_TO_ENDOGENOUS_STIMULUS; GOBP_CELLULAR_RESPONSE_TO_NITROGEN_COMPOUND; GOBP_CELLULAR_RESPONSE_TO_OR…
GAL	11	0.158338	0.643324	0.14447	0.746136	0.539308	0.795734		X	ENSG00000069482	68451247	68458643	GOBP_AMIDE_TRANSPORT; GOBP_ANATOMICAL_STRUCTURE_MATURATION; GOBP_BEHAVIOR; GOBP_BIOLOGICAL_PHASE; GOBP_CAMP_MEDIATED_SIGNALING; GOBP_CATION_TRANSMEMBRANE_TRANSPORT; GOBP_CATION_TRANSPORT; GOBP_CELL_ACTIVATION; GOBP_CELL_CELL_SIGNALING; GOBP_CORTICOSTEROID_HORMONE_SECRETION; GOBP_CORTISOL_SECRETION; GOBP_CYCLIC_NUCLEOTIDE_MEDIATED_SIGNALING; GOBP_DEFENSE_RESPONSE; GOBP_DEVELOPMENTAL_MATURATION; GO…
NPW	16	0.181401	0.651085	0.145894	0.746136	0.0336934	0.336085		X	ENSG00000183971	2059927	2070756	GOBP_BEHAVIOR; GOBP_FEEDING_BEHAVIOR; GOBP_G_PROTEIN_COUPLED_RECEPTOR_SIGNALING_PATHWAY; GOBP_NEUROPEPTIDE_SIGNALING_PATHWAY; GOMF_G_PROTEIN_COUPLED_RECEPTOR_BINDING; GOMF_SIGNALING_RECEPTOR_BINDING
EDN3	20	0.374906	0.758634	0.146723	0.746136	0.197625	0.564408		X	ENSG00000124205	57875482	57901047	GOBP_AMEBOIDAL_TYPE_CELL_MIGRATION; GOBP_AMIDE_TRANSPORT; GOBP_AXON_DEVELOPMENT; GOBP_AXON_EXTENSION; GOBP_CATION_TRANSMEMBRANE_TRANSPORT; GOBP_CATION_TRANSPORT; GOBP_CELL_CELL_SIGNALING; GOBP_CELL_CHEMOTAXIS; GOBP_CELL_CYCLE; GOBP_CELL_CYCLE_PROCESS; GOBP_CELL_GROWTH; GOBP_CELL_MIGRATION; GOBP_CELL_MORPHOGENESIS; GOBP_CELL_MORPHOGENESIS_INVOLVED_IN_DIFFERENTIATION; GOBP_CELL_MORPHOGENESIS_INVOLV…
GHSR	3	0.469228	0.805207	0.147167	0.746136	0.559512	0.80375		X	ENSG00000121853	172162923	172166246	GOBP_ACTIN_FILAMENT_BASED_PROCESS; GOBP_ACTIN_FILAMENT_ORGANIZATION; GOBP_ACTIN_POLYMERIZATION_OR_DEPOLYMERIZATION; GOBP_ADULT_BEHAVIOR; GOBP_ADULT_FEEDING_BEHAVIOR; GOBP_AMIDE_TRANSPORT; GOBP_AMINE_TRANSPORT; GOBP_ANATOMICAL_STRUCTURE_FORMATION_INVOLVED_IN_MORPHOGENESIS; GOBP_BEHAVIOR; GOBP_BIOLOGICAL_PROCESS_INVOLVED_IN_INTERSPECIES_INTERACTION_BETWEEN_ORGANISMS; GOBP_BLOOD_VESSEL_MORPHOGENESIS…
NPFF	12	0.363698	0.757334	0.147715	0.746136	0.293309	0.63369		X	ENSG00000139574	53900474	53901422	GOBP_CELL_CELL_SIGNALING; GOBP_CELL_SURFACE_RECEPTOR_SIGNALING_PATHWAY_INVOLVED_IN_CELL_CELL_SIGNALING; GOBP_CHEMICAL_SYNAPTIC_TRANSMISSION_POSTSYNAPTIC; GOBP_G_PROTEIN_COUPLED_RECEPTOR_SIGNALING_PATHWAY; GOBP_NERVOUS_SYSTEM_PROCESS; GOBP_NEUROPEPTIDE_SIGNALING_PATHWAY; GOBP_REGULATION_OF_MEMBRANE_POTENTIAL; GOBP_REGULATION_OF_POSTSYNAPTIC_MEMBRANE_POTENTIAL; GOBP_SYNAPTIC_SIGNALING; GOCC_AXON; G…
P2RY11	19	0.0822743	0.551137	0.14779	0.746136	0.0019264	0.208804		X	ENSG00000244165	10222214	10226048	GOBP_ACTIVATION_OF_ADENYLATE_CYCLASE_ACTIVITY; GOBP_CALCIUM_MEDIATED_SIGNALING; GOBP_CELLULAR_RESPONSE_TO_ATP; GOBP_CELLULAR_RESPONSE_TO_ENDOGENOUS_STIMULUS; GOBP_CELLULAR_RESPONSE_TO_NITROGEN_COMPOUND; GOBP_CELLULAR_RESPONSE_TO_ORGANIC_CYCLIC_COMPOUND; GOBP_CELLULAR_RESPONSE_TO_OXYGEN_CONTAINING_COMPOUND; GOBP_DEFENSE_RESPONSE; GOBP_G_PROTEIN_COUPLED_PURINERGIC_NUCLEOTIDE_RECEPTOR_SIGNALING_PATH…
MC1R	16	0.402252	0.76732	0.150204	0.746136	0.143191	0.541003		X	ENSG00000258839	89978527	89987385	GOBP_ADENYLATE_CYCLASE_ACTIVATING_G_PROTEIN_COUPLED_RECEPTOR_SIGNALING_PATHWAY; GOBP_ADENYLATE_CYCLASE_MODULATING_G_PROTEIN_COUPLED_RECEPTOR_SIGNALING_PATHWAY; GOBP_BEHAVIOR; GOBP_CELLULAR_RESPONSE_TO_ABIOTIC_STIMULUS; GOBP_CELLULAR_RESPONSE_TO_DNA_DAMAGE_STIMULUS; GOBP_CELLULAR_RESPONSE_TO_LIGHT_STIMULUS; GOBP_CELLULAR_RESPONSE_TO_RADIATION; GOBP_CELLULAR_RESPONSE_TO_STRESS; GOBP_CELLULAR_RESPON…
OXGR1	13	0.338232	0.738119	0.150834	0.746136	0.0691768	0.43626		X	ENSG00000165621	97637973	97646984	GOBP_G_PROTEIN_COUPLED_RECEPTOR_SIGNALING_PATHWAY; GOMF_G_PROTEIN_COUPLED_RECEPTOR_ACTIVITY; GOMF_MOLECULAR_TRANSDUCER_ACTIVITY
AVPR1B	1	0.124811	0.595135	0.153668	0.746136	0.178224	0.557485		X	ENSG00000198049	206223976	206231639	GOBP_ACIDIC_AMINO_ACID_TRANSPORT; GOBP_ACTIVATION_OF_PHOSPHOLIPASE_C_ACTIVITY; GOBP_ADENYLATE_CYCLASE_MODULATING_G_PROTEIN_COUPLED_RECEPTOR_SIGNALING_PATHWAY; GOBP_AGING; GOBP_ALCOHOL_BIOSYNTHETIC_PROCESS; GOBP_ALCOHOL_METABOLIC_PROCESS; GOBP_AMINE_TRANSPORT; GOBP_AMINO_ACID_TRANSPORT; GOBP_ANION_TRANSPORT; GOBP_ARACHIDONIC_ACID_SECRETION; GOBP_BIOLOGICAL_PROCESS_INVOLVED_IN_INTERACTION_WITH_HOST…
STXBP1	9	0.108536	0.551137	0.154107	0.746136	0.342084	0.664665		X	ENSG00000136854	130374544	130457460	GOBP_ACIDIC_AMINO_ACID_TRANSPORT; GOBP_ACROSOMAL_VESICLE_EXOCYTOSIS; GOBP_ACROSOME_REACTION; GOBP_AMINE_TRANSPORT; GOBP_AMINO_ACID_TRANSPORT; GOBP_ANION_TRANSPORT; GOBP_AXON_DEVELOPMENT; GOBP_BIOLOGICAL_ADHESION; GOBP_BIOLOGICAL_PROCESS_INVOLVED_IN_INTERSPECIES_INTERACTION_BETWEEN_ORGANISMS; GOBP_CALCIUM_ION_REGULATED_EXOCYTOSIS; GOBP_CALCIUM_ION_REGULATED_EXOCYTOSIS_OF_NEUROTRANSMITTER; GOBP_CAR…
ADORA1	1	0.976171	0.988074	0.154196	0.746136	0.707397	0.887856		X	ENSG00000163485	203059782	203136533	GOBP_ACIDIC_AMINO_ACID_TRANSPORT; GOBP_ACTIN_FILAMENT_BASED_MOVEMENT; GOBP_ACTIN_FILAMENT_BASED_PROCESS; GOBP_ACTIN_MEDIATED_CELL_CONTRACTION; GOBP_ACUTE_INFLAMMATORY_RESPONSE; GOBP_ACYLGLYCEROL_HOMEOSTASIS; GOBP_ADENYLATE_CYCLASE_INHIBITING_G_PROTEIN_COUPLED_RECEPTOR_SIGNALING_PATHWAY; GOBP_ADENYLATE_CYCLASE_MODULATING_G_PROTEIN_COUPLED_RECEPTOR_SIGNALING_PATHWAY; GOBP_AMIDE_TRANSPORT; GOBP_AMIN…
ADRB2	5	0.80469	0.939317	0.156073	0.746136	0.395201	0.692937		X	ENSG00000169252	148206156	148208196	GOBP_ACTIVATION_OF_ADENYLATE_CYCLASE_ACTIVITY; GOBP_ACTIVATION_OF_PROTEIN_KINASE_ACTIVITY; GOBP_ACTIVATION_OF_TRANSMEMBRANE_RECEPTOR_PROTEIN_TYROSINE_KINASE_ACTIVITY; GOBP_ADAPTATION_OF_SIGNALING_PATHWAY; GOBP_ADAPTIVE_THERMOGENESIS; GOBP_ADENYLATE_CYCLASE_ACTIVATING_ADRENERGIC_RECEPTOR_SIGNALING_PATHWAY; GOBP_ADENYLATE_CYCLASE_ACTIVATING_G_PROTEIN_COUPLED_RECEPTOR_SIGNALING_PATHWAY; GOBP_ADENYLA…
GNAI1	7	0.758271	0.935281	0.157008	0.746136	0.318003	0.654417		X	ENSG00000127955	79763271	79848718	GOBP_ADENYLATE_CYCLASE_INHIBITING_G_PROTEIN_COUPLED_RECEPTOR_SIGNALING_PATHWAY; GOBP_ADENYLATE_CYCLASE_MODULATING_G_PROTEIN_COUPLED_RECEPTOR_SIGNALING_PATHWAY; GOBP_CAMP_MEDIATED_SIGNALING; GOBP_CELL_CYCLE; GOBP_CELL_CYCLE_PROCESS; GOBP_CELL_DIVISION; GOBP_CELLULAR_MACROMOLECULE_LOCALIZATION; GOBP_CELLULAR_RESPONSE_TO_ALCOHOL; GOBP_CELLULAR_RESPONSE_TO_KETONE; GOBP_CELLULAR_RESPONSE_TO_LIPID; GOB…
NPB	17	0.449187	0.798328	0.157544	0.746136	0.799164	0.940877		X	ENSG00000183979	79858621	79860781	GOBP_BEHAVIOR; GOBP_FEEDING_BEHAVIOR; GOBP_G_PROTEIN_COUPLED_RECEPTOR_SIGNALING_PATHWAY; GOBP_NEUROPEPTIDE_SIGNALING_PATHWAY; GOMF_G_PROTEIN_COUPLED_RECEPTOR_BINDING; GOMF_SIGNALING_RECEPTOR_BINDING
PENK	8	0.237414	0.67128	0.158243	0.746136	0.0755507	0.444163		X	ENSG00000181195	57349233	57359293	GOBP_AGGRESSIVE_BEHAVIOR; GOBP_AGING; GOBP_BEHAVIOR; GOBP_BIOLOGICAL_PROCESS_INVOLVED_IN_INTERSPECIES_INTERACTION_BETWEEN_ORGANISMS; GOBP_CELL_CELL_SIGNALING; GOBP_CELLULAR_RESPONSE_TO_CAMP; GOBP_CELLULAR_RESPONSE_TO_CHEMICAL_STRESS; GOBP_CELLULAR_RESPONSE_TO_ENDOGENOUS_STIMULUS; GOBP_CELLULAR_RESPONSE_TO_EXTERNAL_STIMULUS; GOBP_CELLULAR_RESPONSE_TO_EXTRACELLULAR_STIMULUS; GOBP_CELLULAR_RESPONSE_…
GNAO1	16	0.460504	0.805207	0.158387	0.746136	0.156264	0.553765		X	ENSG00000087258	56225302	56391356	GOBP_ADENYLATE_CYCLASE_MODULATING_G_PROTEIN_COUPLED_RECEPTOR_SIGNALING_PATHWAY; GOBP_CELLULAR_RESPONSE_TO_ENDOGENOUS_STIMULUS; GOBP_CELLULAR_RESPONSE_TO_NITROGEN_COMPOUND; GOBP_CELLULAR_RESPONSE_TO_ORGANIC_CYCLIC_COMPOUND; GOBP_CELLULAR_RESPONSE_TO_OXYGEN_CONTAINING_COMPOUND; GOBP_DOPAMINE_RECEPTOR_SIGNALING_PATHWAY; GOBP_G_PROTEIN_COUPLED_RECEPTOR_SIGNALING_PATHWAY; GOBP_MUSCLE_CONTRACTION; GOBP…
S1PR5	19	0.311754	0.713964	0.164984	0.757001	0.0495787	0.358986		X	ENSG00000180739	10623623	10628607	GOBP_ADENYLATE_CYCLASE_ACTIVATING_G_PROTEIN_COUPLED_RECEPTOR_SIGNALING_PATHWAY; GOBP_ADENYLATE_CYCLASE_MODULATING_G_PROTEIN_COUPLED_RECEPTOR_SIGNALING_PATHWAY; GOBP_G_PROTEIN_COUPLED_RECEPTOR_SIGNALING_PATHWAY; GOBP_NEUROGENESIS; GOBP_NEURON_DIFFERENTIATION; GOBP_REGULATION_OF_CELL_DIFFERENTIATION; GOBP_REGULATION_OF_NEURON_DIFFERENTIATION; GOBP_SPHINGOLIPID_MEDIATED_SIGNALING_PATHWAY; GOMF_BIOAC…
F2	11	0.25124	0.67128	0.169979	0.757001	0.0138729	0.318313		X	ENSG00000180210	46740730	46761056	GOBP_ACUTE_INFLAMMATORY_RESPONSE; GOBP_ACUTE_PHASE_RESPONSE; GOBP_ANTIMICROBIAL_HUMORAL_IMMUNE_RESPONSE_MEDIATED_BY_ANTIMICROBIAL_PEPTIDE; GOBP_ANTIMICROBIAL_HUMORAL_RESPONSE; GOBP_ASTROCYTE_DIFFERENTIATION; GOBP_BIOLOGICAL_PROCESS_INVOLVED_IN_INTERACTION_WITH_SYMBIONT; GOBP_BIOLOGICAL_PROCESS_INVOLVED_IN_INTERSPECIES_INTERACTION_BETWEEN_ORGANISMS; GOBP_BIOLOGICAL_PROCESS_INVOLVED_IN_SYMBIOTIC_IN…
CHRM2	7	0.259519	0.67128	0.170289	0.757001	0.0370603	0.336085		X	ENSG00000181072	136553416	136705002	GOBP_ADENYLATE_CYCLASE_INHIBITING_G_PROTEIN_COUPLED_ACETYLCHOLINE_RECEPTOR_SIGNALING_PATHWAY; GOBP_ADENYLATE_CYCLASE_INHIBITING_G_PROTEIN_COUPLED_RECEPTOR_SIGNALING_PATHWAY; GOBP_ADENYLATE_CYCLASE_MODULATING_G_PROTEIN_COUPLED_RECEPTOR_SIGNALING_PATHWAY; GOBP_BIOLOGICAL_PROCESS_INVOLVED_IN_INTERSPECIES_INTERACTION_BETWEEN_ORGANISMS; GOBP_CELL_CELL_SIGNALING; GOBP_CELLULAR_RESPONSE_TO_ENDOGENOUS_ST…
CCR8	3	0.445563	0.798328	0.173801	0.757001	0.104737	0.52503		X	ENSG00000179934	39371197	39375171	GOBP_BIOLOGICAL_ADHESION; GOBP_CALCIUM_MEDIATED_SIGNALING; GOBP_CELL_CHEMOTAXIS; GOBP_CELL_MIGRATION; GOBP_CELLULAR_HOMEOSTASIS; GOBP_CELLULAR_ION_HOMEOSTASIS; GOBP_CHEMICAL_HOMEOSTASIS; GOBP_CYTOKINE_MEDIATED_SIGNALING_PATHWAY; GOBP_DIVALENT_INORGANIC_CATION_HOMEOSTASIS; GOBP_G_PROTEIN_COUPLED_RECEPTOR_SIGNALING_PATHWAY; GOBP_HOMEOSTATIC_PROCESS; GOBP_IMMUNE_RESPONSE; GOBP_ION_HOMEOSTASIS; GOBP_…
XCL2	1	0.93992	0.987926	0.180687	0.757001	0.37244	0.683175		X	ENSG00000143185	168510003	168513235	GOBP_BIOLOGICAL_PROCESS_INVOLVED_IN_INTERSPECIES_INTERACTION_BETWEEN_ORGANISMS; GOBP_CELL_CHEMOTAXIS; GOBP_CELL_MIGRATION; GOBP_CELLULAR_RESPONSE_TO_INTERFERON_GAMMA; GOBP_CELLULAR_RESPONSE_TO_INTERLEUKIN_1; GOBP_CIRCULATORY_SYSTEM_PROCESS; GOBP_CYTOKINE_MEDIATED_SIGNALING_PATHWAY; GOBP_DEFENSE_RESPONSE; GOBP_DEFENSE_RESPONSE_TO_OTHER_ORGANISM; GOBP_ERK1_AND_ERK2_CASCADE; GOBP_G_PROTEIN_COUPLED_R…
NRAS	1	0.29744	0.704842	0.181156	0.757001	0.0284198	0.336085		X	ENSG00000213281	115247090	115259515	GOBP_ENDOTHELIAL_CELL_PROLIFERATION; GOBP_EPITHELIAL_CELL_PROLIFERATION; GOBP_MAPK_CASCADE; GOBP_POSITIVE_REGULATION_OF_CELL_POPULATION_PROLIFERATION; GOBP_POSITIVE_REGULATION_OF_ENDOTHELIAL_CELL_PROLIFERATION; GOBP_POSITIVE_REGULATION_OF_EPITHELIAL_CELL_PROLIFERATION; GOBP_RAS_PROTEIN_SIGNAL_TRANSDUCTION; GOBP_REGULATION_OF_CELL_POPULATION_PROLIFERATION; GOBP_SMALL_GTPASE_MEDIATED_SIGNAL_TRANSDU…
CHRM1	11	0.260759	0.67128	0.182116	0.757001	0.156158	0.553765		X	ENSG00000168539	62676151	62689279	GOBP_ADENYLATE_CYCLASE_INHIBITING_G_PROTEIN_COUPLED_ACETYLCHOLINE_RECEPTOR_SIGNALING_PATHWAY; GOBP_ADENYLATE_CYCLASE_INHIBITING_G_PROTEIN_COUPLED_RECEPTOR_SIGNALING_PATHWAY; GOBP_ADENYLATE_CYCLASE_MODULATING_G_PROTEIN_COUPLED_RECEPTOR_SIGNALING_PATHWAY; GOBP_BODY_FLUID_SECRETION; GOBP_CELL_CELL_SIGNALING; GOBP_CELLULAR_MACROMOLECULE_LOCALIZATION; GOBP_CELLULAR_RESPONSE_TO_ENDOGENOUS_STIMULUS; GOB…
ITPR1	3	0.507153	0.826874	0.182371	0.757001	0.164812	0.5544		X	ENSG00000150995	4535032	4889524	GOBP_APOPTOTIC_SIGNALING_PATHWAY; GOBP_CALCIUM_ION_TRANSMEMBRANE_TRANSPORT; GOBP_CALCIUM_ION_TRANSPORT; GOBP_CALCIUM_ION_TRANSPORT_INTO_CYTOSOL; GOBP_CALCIUM_MEDIATED_SIGNALING; GOBP_CATION_TRANSMEMBRANE_TRANSPORT; GOBP_CATION_TRANSPORT; GOBP_CELL_MORPHOGENESIS; GOBP_CELLULAR_HOMEOSTASIS; GOBP_CELLULAR_ION_HOMEOSTASIS; GOBP_CELLULAR_RESPONSE_TO_STRESS; GOBP_CHEMICAL_HOMEOSTASIS; GOBP_CYTOSOLIC_CA…
FPR3	19	0.413943	0.772215	0.182558	0.757001	0.350103	0.664665		X	ENSG00000187474	52298416	52329442	GOBP_ACTIVATION_OF_IMMUNE_RESPONSE; GOBP_CELLULAR_HOMEOSTASIS; GOBP_CELLULAR_ION_HOMEOSTASIS; GOBP_CHEMICAL_HOMEOSTASIS; GOBP_COMPLEMENT_RECEPTOR_MEDIATED_SIGNALING_PATHWAY; GOBP_DEFENSE_RESPONSE; GOBP_DIVALENT_INORGANIC_CATION_HOMEOSTASIS; GOBP_G_PROTEIN_COUPLED_RECEPTOR_SIGNALING_PATHWAY; GOBP_HOMEOSTATIC_PROCESS; GOBP_IMMUNE_RESPONSE; GOBP_IMMUNE_RESPONSE_REGULATING_CELL_SURFACE_RECEPTOR_SIGNA…
NMU	4	0.18425	0.651085	0.182861	0.757001	0.187279	0.564408		X	ENSG00000109255	56461396	56502865	GOBP_BEHAVIOR; GOBP_CELL_CELL_SIGNALING; GOBP_ENERGY_HOMEOSTASIS; GOBP_FEEDING_BEHAVIOR; GOBP_G_PROTEIN_COUPLED_RECEPTOR_SIGNALING_PATHWAY; GOBP_GROOMING_BEHAVIOR; GOBP_HOMEOSTATIC_PROCESS; GOBP_MULTICELLULAR_ORGANISMAL_HOMEOSTASIS; GOBP_MUSCLE_CONTRACTION; GOBP_MUSCLE_SYSTEM_PROCESS; GOBP_NEUROPEPTIDE_SIGNALING_PATHWAY; GOBP_POSITIVE_REGULATION_OF_MULTICELLULAR_ORGANISMAL_PROCESS; GOBP_POSITIVE_…
HTR6	1	0.227309	0.67128	0.183772	0.757001	0.137542	0.539128		X	ENSG00000158748	19991780	20006055	GOBP_CELL_CELL_SIGNALING; GOBP_CELL_MIGRATION; GOBP_CELLULAR_RESPONSE_TO_ENDOGENOUS_STIMULUS; GOBP_CELLULAR_RESPONSE_TO_NITROGEN_COMPOUND; GOBP_CELLULAR_RESPONSE_TO_ORGANIC_CYCLIC_COMPOUND; GOBP_CELLULAR_RESPONSE_TO_OXYGEN_CONTAINING_COMPOUND; GOBP_CENTRAL_NERVOUS_SYSTEM_DEVELOPMENT; GOBP_CEREBRAL_CORTEX_CELL_MIGRATION; GOBP_CEREBRAL_CORTEX_DEVELOPMENT; GOBP_FOREBRAIN_CELL_MIGRATION; GOBP_FOREBRA…
F2RL3	19	0.39624	0.76732	0.18486	0.757001	0.585653	0.813692		X	ENSG00000127533	16999671	17003417	GOBP_CALCIUM_ION_TRANSMEMBRANE_TRANSPORT; GOBP_CALCIUM_ION_TRANSPORT; GOBP_CALCIUM_ION_TRANSPORT_INTO_CYTOSOL; GOBP_CATION_TRANSMEMBRANE_TRANSPORT; GOBP_CATION_TRANSPORT; GOBP_CELL_ACTIVATION; GOBP_CELLULAR_HOMEOSTASIS; GOBP_CELLULAR_ION_HOMEOSTASIS; GOBP_CHEMICAL_HOMEOSTASIS; GOBP_CYTOSOLIC_CALCIUM_ION_TRANSPORT; GOBP_DIVALENT_INORGANIC_CATION_HOMEOSTASIS; GOBP_ENDOMEMBRANE_SYSTEM_ORGANIZATION; …
TAAR5	6	0.964385	0.988074	0.186403	0.757001	0.852739	0.950567		X	ENSG00000135569	132909731	132910877	GOBP_G_PROTEIN_COUPLED_RECEPTOR_SIGNALING_PATHWAY; GOBP_NERVOUS_SYSTEM_PROCESS; GOBP_SENSORY_PERCEPTION; GOBP_SENSORY_PERCEPTION_OF_CHEMICAL_STIMULUS; GOCC_INTRINSIC_COMPONENT_OF_PLASMA_MEMBRANE; GOMF_G_PROTEIN_COUPLED_AMINE_RECEPTOR_ACTIVITY; GOMF_G_PROTEIN_COUPLED_RECEPTOR_ACTIVITY; GOMF_MOLECULAR_TRANSDUCER_ACTIVITY; GOMF_TRACE_AMINE_RECEPTOR_ACTIVITY
NOS1	12	0.13193	0.611661	0.190697	0.757001	0.00943146	0.277507		X	ENSG00000089250	117645947	117889975	GOBP_ALPHA_AMINO_ACID_CATABOLIC_PROCESS; GOBP_ALPHA_AMINO_ACID_METABOLIC_PROCESS; GOBP_ANATOMICAL_STRUCTURE_FORMATION_INVOLVED_IN_MORPHOGENESIS; GOBP_ARGININE_CATABOLIC_PROCESS; GOBP_ARGININE_METABOLIC_PROCESS; GOBP_BIOLOGICAL_PROCESS_INVOLVED_IN_INTERSPECIES_INTERACTION_BETWEEN_ORGANISMS; GOBP_CALCIUM_ION_TRANSMEMBRANE_TRANSPORT; GOBP_CALCIUM_ION_TRANSMEMBRANE_TRANSPORT_VIA_HIGH_VOLTAGE_GATED_CA…
ATP2B2	3	0.159348	0.643324	0.190704	0.757001	0.00768737	0.277507		X	ENSG00000157087	10365707	10749716	GOBP_ANATOMICAL_STRUCTURE_HOMEOSTASIS; GOBP_CALCIUM_ION_TRANSMEMBRANE_TRANSPORT; GOBP_CALCIUM_ION_TRANSPORT; GOBP_CAMERA_TYPE_EYE_DEVELOPMENT; GOBP_CARDIAC_CONDUCTION; GOBP_CATION_TRANSMEMBRANE_TRANSPORT; GOBP_CATION_TRANSPORT; GOBP_CELLULAR_HOMEOSTASIS; GOBP_CELLULAR_ION_HOMEOSTASIS; GOBP_CENTRAL_NERVOUS_SYSTEM_DEVELOPMENT; GOBP_CHEMICAL_HOMEOSTASIS; GOBP_CIRCULATORY_SYSTEM_PROCESS; GOBP_DIVALEN…
SNAP25	20	0.809952	0.939317	0.19177	0.757001	0.422107	0.702314		X	ENSG00000132639	10199478	10288066	GOBP_AMIDE_TRANSPORT; GOBP_ASSOCIATIVE_LEARNING; GOBP_BEHAVIOR; GOBP_CATION_TRANSMEMBRANE_TRANSPORT; GOBP_CATION_TRANSPORT; GOBP_CELL_CELL_SIGNALING; GOBP_CELL_PROJECTION_ORGANIZATION; GOBP_CELLULAR_MACROMOLECULE_LOCALIZATION; GOBP_COGNITION; GOBP_ENDOCYTOSIS; GOBP_ENDOMEMBRANE_SYSTEM_ORGANIZATION; GOBP_ESTABLISHMENT_OF_PROTEIN_LOCALIZATION; GOBP_ESTABLISHMENT_OF_PROTEIN_LOCALIZATION_TO_MEMBRANE;…
RGR	10	0.105235	0.551137	0.196002	0.757001	0.0179102	0.318313		X	ENSG00000148604	86004809	86019716	GOBP_CELLULAR_RESPONSE_TO_ABIOTIC_STIMULUS; GOBP_CELLULAR_RESPONSE_TO_LIGHT_STIMULUS; GOBP_CELLULAR_RESPONSE_TO_RADIATION; GOBP_DETECTION_OF_ABIOTIC_STIMULUS; GOBP_DETECTION_OF_LIGHT_STIMULUS; GOBP_DETECTION_OF_STIMULUS; GOBP_DETECTION_OF_VISIBLE_LIGHT; GOBP_G_PROTEIN_COUPLED_RECEPTOR_SIGNALING_PATHWAY; GOBP_NERVOUS_SYSTEM_PROCESS; GOBP_PHOTOTRANSDUCTION; GOBP_PROTEIN_CHROMOPHORE_LINKAGE; GOBP_RE…
CORT	1	0.295472	0.704842	0.198889	0.757001	0.249588	0.600511		X	ENSG00000241563	10509776	10511959	GOBP_ADENYLATE_CYCLASE_INHIBITING_G_PROTEIN_COUPLED_RECEPTOR_SIGNALING_PATHWAY; GOBP_ADENYLATE_CYCLASE_MODULATING_G_PROTEIN_COUPLED_RECEPTOR_SIGNALING_PATHWAY; GOBP_CELL_CELL_SIGNALING; GOBP_CELL_CYCLE; GOBP_CELL_CYCLE_PROCESS; GOBP_CELLULAR_MACROMOLECULE_BIOSYNTHETIC_PROCESS; GOBP_CHROMOSOME_SEGREGATION; GOBP_CHROMOSOME_SEPARATION; GOBP_DNA_DEPENDENT_DNA_REPLICATION; GOBP_DNA_DEPENDENT_DNA_REPLI…
GPR65	14	0.407819	0.770325	0.199404	0.757001	0.534495	0.794629		X	ENSG00000140030	88471468	88478419	GOBP_ACTIN_CYTOSKELETON_REORGANIZATION; GOBP_ACTIN_FILAMENT_BASED_PROCESS; GOBP_ACTIN_FILAMENT_BUNDLE_ORGANIZATION; GOBP_ACTIN_FILAMENT_ORGANIZATION; GOBP_ACTIVATION_OF_GTPASE_ACTIVITY; GOBP_ACTOMYOSIN_STRUCTURE_ORGANIZATION; GOBP_ADENYLATE_CYCLASE_ACTIVATING_G_PROTEIN_COUPLED_RECEPTOR_SIGNALING_PATHWAY; GOBP_ADENYLATE_CYCLASE_MODULATING_G_PROTEIN_COUPLED_RECEPTOR_SIGNALING_PATHWAY; GOBP_CELLULAR…
TPH2	12	0.441189	0.798328	0.200617	0.757001	0.168526	0.5544		X	ENSG00000139287	72332626	72580398	GOBP_AMMONIUM_ION_METABOLIC_PROCESS; GOBP_AROMATIC_AMINO_ACID_FAMILY_METABOLIC_PROCESS; GOBP_CELLULAR_AMINO_ACID_METABOLIC_PROCESS; GOBP_CELLULAR_RESPONSE_TO_INORGANIC_SUBSTANCE; GOBP_CELLULAR_RESPONSE_TO_LITHIUM_ION; GOBP_CIRCADIAN_RHYTHM; GOBP_INDOLE_CONTAINING_COMPOUND_BIOSYNTHETIC_PROCESS; GOBP_INDOLE_CONTAINING_COMPOUND_METABOLIC_PROCESS; GOBP_ORGANIC_ACID_METABOLIC_PROCESS; GOBP_ORGANIC_HYD…
GRIN2D	19	0.0439155	0.551137	0.20301	0.757001	0.257072	0.600511		X	ENSG00000105464	48898132	48948188	GOBP_ADULT_BEHAVIOR; GOBP_ADULT_LOCOMOTORY_BEHAVIOR; GOBP_BEHAVIOR; GOBP_CALCIUM_ION_TRANSMEMBRANE_TRANSPORT; GOBP_CALCIUM_ION_TRANSPORT; GOBP_CALCIUM_ION_TRANSPORT_INTO_CYTOSOL; GOBP_CALCIUM_MEDIATED_SIGNALING; GOBP_CATION_TRANSMEMBRANE_TRANSPORT; GOBP_CATION_TRANSPORT; GOBP_CELL_CELL_SIGNALING; GOBP_CELL_SURFACE_RECEPTOR_SIGNALING_PATHWAY_INVOLVED_IN_CELL_CELL_SIGNALING; GOBP_CELLULAR_HOMEOSTAS…
PDPK1	16	0.15685	0.643324	0.203287	0.757001	0.247944	0.600511		X	ENSG00000140992	2587965	2653189	GOBP_ACTIN_FILAMENT_BASED_PROCESS; GOBP_ACTIVATION_OF_PROTEIN_KINASE_ACTIVITY; GOBP_ACTIVATION_OF_PROTEIN_KINASE_B_ACTIVITY; GOBP_AMEBOIDAL_TYPE_CELL_MIGRATION; GOBP_ANATOMICAL_STRUCTURE_FORMATION_INVOLVED_IN_MORPHOGENESIS; GOBP_APOPTOTIC_SIGNALING_PATHWAY; GOBP_BLOOD_VESSEL_ENDOTHELIAL_CELL_MIGRATION; GOBP_BLOOD_VESSEL_MORPHOGENESIS; GOBP_CALCIUM_ION_TRANSMEMBRANE_TRANSPORT; GOBP_CALCIUM_ION_TRA…
CXCL11	4	0.693902	0.914839	0.210877	0.763144	0.669362	0.865273		X	ENSG00000169248	76954835	76962568	GOBP_ADENYLATE_CYCLASE_ACTIVATING_G_PROTEIN_COUPLED_RECEPTOR_SIGNALING_PATHWAY; GOBP_ADENYLATE_CYCLASE_MODULATING_G_PROTEIN_COUPLED_RECEPTOR_SIGNALING_PATHWAY; GOBP_ANTIMICROBIAL_HUMORAL_IMMUNE_RESPONSE_MEDIATED_BY_ANTIMICROBIAL_PEPTIDE; GOBP_ANTIMICROBIAL_HUMORAL_RESPONSE; GOBP_BIOLOGICAL_PROCESS_INVOLVED_IN_INTERSPECIES_INTERACTION_BETWEEN_ORGANISMS; GOBP_CALCIUM_ION_TRANSMEMBRANE_TRANSPORT; GO…
GNRH1	8	0.955826	0.988074	0.2123	0.763144	0.289988	0.633438		X	ENSG00000147437	25276776	25282170	GOBP_CELL_CELL_SIGNALING; GOBP_CELL_MIGRATION; GOBP_DEVELOPMENT_OF_PRIMARY_FEMALE_SEXUAL_CHARACTERISTICS; GOBP_DEVELOPMENT_OF_PRIMARY_SEXUAL_CHARACTERISTICS; GOBP_DEVELOPMENTAL_PROCESS_INVOLVED_IN_REPRODUCTION; GOBP_FEMALE_SEX_DIFFERENTIATION; GOBP_LOCOMOTION; GOBP_NEGATIVE_REGULATION_OF_LOCOMOTION; GOBP_NEGATIVE_REGULATION_OF_NEURON_MIGRATION; GOBP_NEUROGENESIS; GOBP_NEURON_MIGRATION; GOBP_OVARI…
CX3CL1	16	0.87895	0.956375	0.213761	0.763144	0.402209	0.692937		X	ENSG00000006210	57406370	57418960	GOBP_ACTIN_FILAMENT_BASED_PROCESS; GOBP_ACTIN_FILAMENT_BUNDLE_ORGANIZATION; GOBP_ACTIN_FILAMENT_ORGANIZATION; GOBP_AGING; GOBP_ANATOMICAL_STRUCTURE_FORMATION_INVOLVED_IN_MORPHOGENESIS; GOBP_ANATOMICAL_STRUCTURE_HOMEOSTASIS; GOBP_ANATOMICAL_STRUCTURE_MATURATION; GOBP_ANGIOGENESIS_INVOLVED_IN_WOUND_HEALING; GOBP_APOPTOTIC_SIGNALING_PATHWAY; GOBP_AUTOCRINE_SIGNALING; GOBP_BIOLOGICAL_ADHESION; GOBP_B…
HTR1D	1	0.487994	0.815409	0.215942	0.763144	0.348197	0.664665		X	ENSG00000179546	23516993	23521222	GOBP_ADENYLATE_CYCLASE_INHIBITING_G_PROTEIN_COUPLED_RECEPTOR_SIGNALING_PATHWAY; GOBP_ADENYLATE_CYCLASE_INHIBITING_SEROTONIN_RECEPTOR_SIGNALING_PATHWAY; GOBP_ADENYLATE_CYCLASE_MODULATING_G_PROTEIN_COUPLED_RECEPTOR_SIGNALING_PATHWAY; GOBP_BEHAVIOR; GOBP_CELL_CELL_SIGNALING; GOBP_CELLULAR_RESPONSE_TO_ENDOGENOUS_STIMULUS; GOBP_CELLULAR_RESPONSE_TO_NITROGEN_COMPOUND; GOBP_CELLULAR_RESPONSE_TO_ORGANIC_…
CX3CR1	3	0.0275103	0.506241	0.216046	0.763144	0.028015	0.336085		X	ENSG00000168329	39304985	39323226	GOBP_ADAPTIVE_IMMUNE_RESPONSE; GOBP_ANATOMICAL_STRUCTURE_FORMATION_INVOLVED_IN_MORPHOGENESIS; GOBP_ANATOMICAL_STRUCTURE_MATURATION; GOBP_ANTIFUNGAL_INNATE_IMMUNE_RESPONSE; GOBP_APOPTOTIC_SIGNALING_PATHWAY; GOBP_AUTOCRINE_SIGNALING; GOBP_BEHAVIOR; GOBP_BIOLOGICAL_ADHESION; GOBP_BIOLOGICAL_PROCESS_INVOLVED_IN_INTERACTION_WITH_SYMBIONT; GOBP_BIOLOGICAL_PROCESS_INVOLVED_IN_INTERSPECIES_INTERACTION_BE…
PPY	17	0.0237153	0.506241	0.216993	0.763144	0.371682	0.683175		X	ENSG00000108849	42018172	42019836	GOBP_BEHAVIOR; GOBP_ESTABLISHMENT_OF_PROTEIN_LOCALIZATION; GOBP_EXPORT_FROM_CELL; GOBP_FEEDING_BEHAVIOR; GOBP_G_PROTEIN_COUPLED_RECEPTOR_SIGNALING_PATHWAY; GOBP_NEUROPEPTIDE_SIGNALING_PATHWAY; GOBP_NITROGEN_COMPOUND_TRANSPORT; GOBP_PROTEIN_LOCALIZATION_TO_EXTRACELLULAR_REGION; GOBP_SECRETION; GOMF_G_PROTEIN_COUPLED_RECEPTOR_BINDING; GOMF_HORMONE_ACTIVITY; GOMF_MOLECULAR_FUNCTION_REGULATOR; GOMF_N…
SYN3	22	0.392351	0.76732	0.221003	0.763144	0.166208	0.5544		X	ENSG00000185666	32908539	33454358	GOBP_CELL_CELL_SIGNALING; GOBP_EXPORT_FROM_CELL; GOBP_NEUROTRANSMITTER_SECRETION; GOBP_NEUROTRANSMITTER_TRANSPORT; GOBP_ORGANELLE_LOCALIZATION; GOBP_REGULATION_OF_NEUROTRANSMITTER_LEVELS; GOBP_REGULATION_OF_SYNAPTIC_TRANSMISSION_GABAERGIC; GOBP_REGULATION_OF_TRANS_SYNAPTIC_SIGNALING; GOBP_SECRETION; GOBP_SIGNAL_RELEASE; GOBP_SYNAPTIC_SIGNALING; GOBP_SYNAPTIC_TRANSMISSION_GABAERGIC; GOBP_SYNAPTIC_…
MC2R	18	0.16307	0.643324	0.221556	0.763144	0.144757	0.541003		X	ENSG00000185231	13882043	13915706	GOBP_ADENYLATE_CYCLASE_ACTIVATING_G_PROTEIN_COUPLED_RECEPTOR_SIGNALING_PATHWAY; GOBP_ADENYLATE_CYCLASE_MODULATING_G_PROTEIN_COUPLED_RECEPTOR_SIGNALING_PATHWAY; GOBP_G_PROTEIN_COUPLED_RECEPTOR_SIGNALING_PATHWAY; GOBP_G_PROTEIN_COUPLED_RECEPTOR_SIGNALING_PATHWAY_COUPLED_TO_CYCLIC_NUCLEOTIDE_SECOND_MESSENGER; GOBP_NEUROPEPTIDE_SIGNALING_PATHWAY; GOCC_INTRINSIC_COMPONENT_OF_PLASMA_MEMBRANE; GOMF_G_PR…
MCHR1	22	0.155597	0.643324	0.228953	0.763144	0.0420987	0.337268		X	ENSG00000128285	41074754	41078818	GOBP_ADENYLATE_CYCLASE_INHIBITING_G_PROTEIN_COUPLED_RECEPTOR_SIGNALING_PATHWAY; GOBP_ADENYLATE_CYCLASE_MODULATING_G_PROTEIN_COUPLED_RECEPTOR_SIGNALING_PATHWAY; GOBP_BEHAVIOR; GOBP_CALCIUM_ION_TRANSPORT; GOBP_CATION_TRANSPORT; GOBP_CELLULAR_HOMEOSTASIS; GOBP_CELLULAR_ION_HOMEOSTASIS; GOBP_CHEMICAL_HOMEOSTASIS; GOBP_DIVALENT_INORGANIC_CATION_HOMEOSTASIS; GOBP_FEEDING_BEHAVIOR; GOBP_G_PROTEIN_COUPLE…
OPRK1	8	0.703493	0.914839	0.231368	0.763144	0.169466	0.5544		X	ENSG00000082556	54138284	54164257	GOBP_ADENYLATE_CYCLASE_INHIBITING_G_PROTEIN_COUPLED_RECEPTOR_SIGNALING_PATHWAY; GOBP_ADENYLATE_CYCLASE_MODULATING_G_PROTEIN_COUPLED_RECEPTOR_SIGNALING_PATHWAY; GOBP_ADULT_BEHAVIOR; GOBP_AMINE_TRANSPORT; GOBP_ASSOCIATIVE_LEARNING; GOBP_BEHAVIOR; GOBP_BEHAVIORAL_RESPONSE_TO_COCAINE; GOBP_BIOLOGICAL_PROCESS_INVOLVED_IN_INTERSPECIES_INTERACTION_BETWEEN_ORGANISMS; GOBP_BODY_FLUID_SECRETION; GOBP_CARBO…
STX1A	7	0.465764	0.805207	0.233143	0.763144	0.282991	0.625139		X	ENSG00000106089	73113536	73134002	GOBP_AMIDE_TRANSPORT; GOBP_AMINE_TRANSPORT; GOBP_CALCIUM_ION_REGULATED_EXOCYTOSIS; GOBP_CATECHOLAMINE_SECRETION; GOBP_CELL_CELL_SIGNALING; GOBP_CELL_SURFACE_RECEPTOR_SIGNALING_PATHWAY_INVOLVED_IN_CELL_CELL_SIGNALING; GOBP_CELLULAR_MACROMOLECULE_LOCALIZATION; GOBP_CHEMICAL_SYNAPTIC_TRANSMISSION_POSTSYNAPTIC; GOBP_ENDOCYTOSIS; GOBP_ENDOMEMBRANE_SYSTEM_ORGANIZATION; GOBP_ESTABLISHMENT_OF_PROTEIN_LOC…
P2RX1	17	0.969054	0.988074	0.235397	0.763144	0.880733	0.958544		X	ENSG00000108405	3799886	3819794	GOBP_ACTION_POTENTIAL; GOBP_ACTIVATION_OF_CYSTEINE_TYPE_ENDOPEPTIDASE_ACTIVITY_INVOLVED_IN_APOPTOTIC_PROCESS; GOBP_AMIDE_BIOSYNTHETIC_PROCESS; GOBP_ANATOMICAL_STRUCTURE_HOMEOSTASIS; GOBP_CALCIUM_ION_IMPORT; GOBP_CALCIUM_ION_IMPORT_INTO_CYTOSOL; GOBP_CALCIUM_ION_TRANSMEMBRANE_TRANSPORT; GOBP_CALCIUM_ION_TRANSPORT; GOBP_CALCIUM_ION_TRANSPORT_INTO_CYTOSOL; GOBP_CATION_TRANSMEMBRANE_TRANSPORT; GOBP_C…
GABRA1	5	0.152028	0.643324	0.235613	0.763144	0.356745	0.670612		X	ENSG00000022355	161274197	161326975	GOBP_ANION_TRANSMEMBRANE_TRANSPORT; GOBP_ANION_TRANSPORT; GOBP_CELL_CELL_SIGNALING; GOBP_CELL_JUNCTION_ASSEMBLY; GOBP_CELL_JUNCTION_ORGANIZATION; GOBP_CHLORIDE_TRANSMEMBRANE_TRANSPORT; GOBP_CHLORIDE_TRANSPORT; GOBP_GAMMA_AMINOBUTYRIC_ACID_SIGNALING_PATHWAY; GOBP_INHIBITORY_SYNAPSE_ASSEMBLY; GOBP_INORGANIC_ANION_TRANSMEMBRANE_TRANSPORT; GOBP_INORGANIC_ANION_TRANSPORT; GOBP_INORGANIC_ION_TRANSMEMBR…
CXCL6	4	0.10351	0.551137	0.238683	0.763144	0.0340672	0.336085		X	ENSG00000124875	74702214	74714781	GOBP_ANTIMICROBIAL_HUMORAL_IMMUNE_RESPONSE_MEDIATED_BY_ANTIMICROBIAL_PEPTIDE; GOBP_ANTIMICROBIAL_HUMORAL_RESPONSE; GOBP_BIOLOGICAL_PROCESS_INVOLVED_IN_INTERACTION_WITH_SYMBIONT; GOBP_BIOLOGICAL_PROCESS_INVOLVED_IN_INTERSPECIES_INTERACTION_BETWEEN_ORGANISMS; GOBP_BIOLOGICAL_PROCESS_INVOLVED_IN_SYMBIOTIC_INTERACTION; GOBP_CELL_ACTIVATION; GOBP_CELL_CELL_SIGNALING; GOBP_CELL_CHEMOTAXIS; GOBP_CELL_KI…
F2R	5	0.957837	0.988074	0.239116	0.763144	0.70851	0.887856		X	ENSG00000181104	76011868	76031606	GOBP_ACTIVATION_OF_CYSTEINE_TYPE_ENDOPEPTIDASE_ACTIVITY_INVOLVED_IN_APOPTOTIC_PROCESS; GOBP_ANATOMICAL_STRUCTURE_HOMEOSTASIS; GOBP_BIOLOGICAL_PROCESS_INVOLVED_IN_INTERSPECIES_INTERACTION_BETWEEN_ORGANISMS; GOBP_CALCIUM_ION_TRANSMEMBRANE_TRANSPORT; GOBP_CALCIUM_ION_TRANSPORT; GOBP_CALCIUM_ION_TRANSPORT_INTO_CYTOSOL; GOBP_CATION_TRANSMEMBRANE_TRANSPORT; GOBP_CATION_TRANSPORT; GOBP_CELL_ACTIVATION; …
SUCNR1	3	0.766624	0.936995	0.240906	0.763144	0.860591	0.950567		X	ENSG00000198829	151591431	151602405	GOBP_CARBOHYDRATE_HOMEOSTASIS; GOBP_CELL_ACTIVATION; GOBP_CELL_ACTIVATION_INVOLVED_IN_IMMUNE_RESPONSE; GOBP_CELL_CELL_SIGNALING; GOBP_CHEMICAL_HOMEOSTASIS; GOBP_CIRCULATORY_SYSTEM_PROCESS; GOBP_DEFENSE_RESPONSE; GOBP_ENDOCRINE_PROCESS; GOBP_ESTABLISHMENT_OF_PROTEIN_LOCALIZATION; GOBP_EXPORT_FROM_CELL; GOBP_G_PROTEIN_COUPLED_RECEPTOR_SIGNALING_PATHWAY; GOBP_HOMEOSTATIC_PROCESS; GOBP_IMMUNE_EFFECTO…
TAAR2	6	0.699068	0.914839	0.24234	0.763144	0.309622	0.651006		X	ENSG00000146378	132938161	132945414	GOBP_G_PROTEIN_COUPLED_RECEPTOR_SIGNALING_PATHWAY; GOMF_G_PROTEIN_COUPLED_AMINE_RECEPTOR_ACTIVITY; GOMF_G_PROTEIN_COUPLED_RECEPTOR_ACTIVITY; GOMF_MOLECULAR_TRANSDUCER_ACTIVITY; GOMF_TRACE_AMINE_RECEPTOR_ACTIVITY
MAP3K1	5	0.0209397	0.506241	0.243285	0.763144	0.0162922	0.318313		X	ENSG00000095015	56111401	56191979	GOBP_CELLULAR_RESPONSE_TO_ABIOTIC_STIMULUS; GOBP_CELLULAR_RESPONSE_TO_EXTERNAL_STIMULUS; GOBP_CELLULAR_RESPONSE_TO_MECHANICAL_STIMULUS; GOBP_FC_EPSILON_RECEPTOR_SIGNALING_PATHWAY; GOBP_FC_RECEPTOR_SIGNALING_PATHWAY; GOBP_IMMUNE_RESPONSE; GOBP_IMMUNE_RESPONSE_REGULATING_CELL_SURFACE_RECEPTOR_SIGNALING_PATHWAY; GOBP_IMMUNE_RESPONSE_REGULATING_SIGNALING_PATHWAY; GOBP_MAPK_CASCADE; GOBP_PHOSPHORYLATI…
DRD3	3	0.0230966	0.506241	0.248244	0.763144	0.038041	0.336085		X	ENSG00000151577	113847499	113918254	GOBP_ACID_SECRETION; GOBP_ADAPTATION_OF_SIGNALING_PATHWAY; GOBP_ADENYLATE_CYCLASE_ACTIVATING_ADRENERGIC_RECEPTOR_SIGNALING_PATHWAY; GOBP_ADENYLATE_CYCLASE_ACTIVATING_DOPAMINE_RECEPTOR_SIGNALING_PATHWAY; GOBP_ADENYLATE_CYCLASE_ACTIVATING_G_PROTEIN_COUPLED_RECEPTOR_SIGNALING_PATHWAY; GOBP_ADENYLATE_CYCLASE_INHIBITING_DOPAMINE_RECEPTOR_SIGNALING_PATHWAY; GOBP_ADENYLATE_CYCLASE_INHIBITING_G_PROTEIN_C…
S1PR1	1	0.278211	0.684153	0.249929	0.763144	0.349855	0.664665		X	ENSG00000170989	101702444	101707074	GOBP_ACTIN_CYTOSKELETON_REORGANIZATION; GOBP_ACTIN_FILAMENT_BASED_PROCESS; GOBP_ACTIN_FILAMENT_BUNDLE_ORGANIZATION; GOBP_ACTIN_FILAMENT_ORGANIZATION; GOBP_ACTOMYOSIN_STRUCTURE_ORGANIZATION; GOBP_ADENYLATE_CYCLASE_ACTIVATING_G_PROTEIN_COUPLED_RECEPTOR_SIGNALING_PATHWAY; GOBP_ADENYLATE_CYCLASE_INHIBITING_G_PROTEIN_COUPLED_RECEPTOR_SIGNALING_PATHWAY; GOBP_ADENYLATE_CYCLASE_MODULATING_G_PROTEIN_COUPL…
FSHB	11	0.252633	0.67128	0.250029	0.763144	0.293345	0.63369		X	ENSG00000131808	30252563	30256808	GOBP_ANATOMICAL_STRUCTURE_HOMEOSTASIS; GOBP_BONE_REMODELING; GOBP_BONE_RESORPTION; GOBP_C21_STEROID_HORMONE_BIOSYNTHETIC_PROCESS; GOBP_C21_STEROID_HORMONE_METABOLIC_PROCESS; GOBP_CELL_MIGRATION; GOBP_CELLULAR_HORMONE_METABOLIC_PROCESS; GOBP_CELLULAR_KETONE_METABOLIC_PROCESS; GOBP_CELLULAR_PROCESS_INVOLVED_IN_REPRODUCTION_IN_MULTICELLULAR_ORGANISM; GOBP_CELLULAR_RESPONSE_TO_ENDOGENOUS_STIMULUS; GO…
DRD5	4	0.937481	0.987926	0.255696	0.763144	0.946994	0.979937		X	ENSG00000169676	9783258	9785632	GOBP_ACTIVATION_OF_ADENYLATE_CYCLASE_ACTIVITY; GOBP_ADENYLATE_CYCLASE_ACTIVATING_ADRENERGIC_RECEPTOR_SIGNALING_PATHWAY; GOBP_ADENYLATE_CYCLASE_ACTIVATING_DOPAMINE_RECEPTOR_SIGNALING_PATHWAY; GOBP_ADENYLATE_CYCLASE_ACTIVATING_G_PROTEIN_COUPLED_RECEPTOR_SIGNALING_PATHWAY; GOBP_ADENYLATE_CYCLASE_MODULATING_G_PROTEIN_COUPLED_RECEPTOR_SIGNALING_PATHWAY; GOBP_ADRENERGIC_RECEPTOR_SIGNALING_PATHWAY; GOBP…
CCKAR	4	0.296569	0.704842	0.256558	0.763144	0.410398	0.700723		X	ENSG00000163394	26483022	26492084	GOBP_AXON_DEVELOPMENT; GOBP_CELL_CELL_SIGNALING; GOBP_CELL_MIGRATION; GOBP_CELL_MORPHOGENESIS; GOBP_CELL_MORPHOGENESIS_INVOLVED_IN_DIFFERENTIATION; GOBP_CELL_MORPHOGENESIS_INVOLVED_IN_NEURON_DIFFERENTIATION; GOBP_CELL_PART_MORPHOGENESIS; GOBP_CELL_PROJECTION_ORGANIZATION; GOBP_CELLULAR_COMPONENT_MORPHOGENESIS; GOBP_CENTRAL_NERVOUS_SYSTEM_DEVELOPMENT; GOBP_EXPORT_FROM_CELL; GOBP_FOREBRAIN_DEVELOPM…
MC5R	18	0.942647	0.988074	0.257078	0.763144	0.710739	0.887856		X	ENSG00000176136	13824154	13826861	GOBP_ADENYLATE_CYCLASE_ACTIVATING_G_PROTEIN_COUPLED_RECEPTOR_SIGNALING_PATHWAY; GOBP_ADENYLATE_CYCLASE_MODULATING_G_PROTEIN_COUPLED_RECEPTOR_SIGNALING_PATHWAY; GOBP_G_PROTEIN_COUPLED_RECEPTOR_SIGNALING_PATHWAY; GOBP_G_PROTEIN_COUPLED_RECEPTOR_SIGNALING_PATHWAY_COUPLED_TO_CYCLIC_NUCLEOTIDE_SECOND_MESSENGER; GOCC_INTRINSIC_COMPONENT_OF_PLASMA_MEMBRANE; GOMF_G_PROTEIN_COUPLED_RECEPTOR_ACTIVITY; GOMF…
BDNF	11	0.00564002	0.300996	0.258293	0.763144	0.0601411	0.404218		X	ENSG00000176697	27676440	27743605	GOBP_APOPTOTIC_SIGNALING_PATHWAY; GOBP_AXON_DEVELOPMENT; GOBP_BEHAVIOR; GOBP_BRAIN_DERIVED_NEUROTROPHIC_FACTOR_RECEPTOR_SIGNALING_PATHWAY; GOBP_CELL_CELL_SIGNALING; GOBP_CELL_GROWTH; GOBP_CELL_JUNCTION_ASSEMBLY; GOBP_CELL_JUNCTION_ORGANIZATION; GOBP_CELL_MORPHOGENESIS; GOBP_CELL_MORPHOGENESIS_INVOLVED_IN_DIFFERENTIATION; GOBP_CELL_MORPHOGENESIS_INVOLVED_IN_NEURON_DIFFERENTIATION; GOBP_CELL_PART_M…
CXCR5	11	0.376407	0.758634	0.258653	0.763144	0.124075	0.53262		X	ENSG00000160683	118754475	118768508	GOBP_B_CELL_ACTIVATION; GOBP_CALCIUM_MEDIATED_SIGNALING; GOBP_CELL_ACTIVATION; GOBP_CELL_CHEMOTAXIS; GOBP_CELL_CYCLE; GOBP_CELL_CYCLE_PROCESS; GOBP_CELL_DIVISION; GOBP_CELL_MIGRATION; GOBP_CELLULAR_HOMEOSTASIS; GOBP_CELLULAR_ION_HOMEOSTASIS; GOBP_CHEMICAL_HOMEOSTASIS; GOBP_CYTOKINE_MEDIATED_SIGNALING_PATHWAY; GOBP_CYTOKINESIS; GOBP_DIVALENT_INORGANIC_CATION_HOMEOSTASIS; GOBP_G_PROTEIN_COUPLED_REC…
EDNRB	13	0.975557	0.988074	0.260291	0.763144	0.932013	0.979616		X	ENSG00000136160	78469616	78493903	GOBP_ACUTE_INFLAMMATORY_RESPONSE; GOBP_ACUTE_PHASE_RESPONSE; GOBP_AGING; GOBP_ALCOHOL_METABOLIC_PROCESS; GOBP_AMEBOIDAL_TYPE_CELL_MIGRATION; GOBP_AMINOGLYCAN_METABOLIC_PROCESS; GOBP_ANATOMICAL_STRUCTURE_MATURATION; GOBP_AUTONOMIC_NERVOUS_SYSTEM_DEVELOPMENT; GOBP_BIOLOGICAL_PROCESS_INVOLVED_IN_INTERSPECIES_INTERACTION_BETWEEN_ORGANISMS; GOBP_C21_STEROID_HORMONE_METABOLIC_PROCESS; GOBP_CALCIUM_ION_…
HCAR1	12	0.0804788	0.551137	0.262464	0.763144	0.00979694	0.277507		X	ENSG00000196917	123104824	123215390	GOBP_G_PROTEIN_COUPLED_RECEPTOR_SIGNALING_PATHWAY; GOBP_LIPID_CATABOLIC_PROCESS; GOBP_LIPID_METABOLIC_PROCESS; GOBP_NEGATIVE_REGULATION_OF_CATABOLIC_PROCESS; GOBP_NEGATIVE_REGULATION_OF_LIPID_CATABOLIC_PROCESS; GOBP_NEGATIVE_REGULATION_OF_LIPID_METABOLIC_PROCESS; GOBP_REGULATION_OF_CATABOLIC_PROCESS; GOBP_REGULATION_OF_LIPID_CATABOLIC_PROCESS; GOBP_REGULATION_OF_LIPID_METABOLIC_PROCESS; GOMF_G_PR…
ACKR3	2	0.44823	0.798328	0.264062	0.763144	0.177407	0.557485		X	ENSG00000144476	237476430	237491001	GOBP_ANATOMICAL_STRUCTURE_FORMATION_INVOLVED_IN_MORPHOGENESIS; GOBP_APOPTOTIC_SIGNALING_PATHWAY; GOBP_AUTONOMIC_NERVOUS_SYSTEM_DEVELOPMENT; GOBP_BIOLOGICAL_ADHESION; GOBP_BLOOD_VESSEL_MORPHOGENESIS; GOBP_CALCIUM_MEDIATED_SIGNALING; GOBP_CELL_CHEMOTAXIS; GOBP_CELL_MIGRATION; GOBP_CELLULAR_HOMEOSTASIS; GOBP_CELLULAR_ION_HOMEOSTASIS; GOBP_CELLULAR_RESPONSE_TO_DNA_DAMAGE_STIMULUS; GOBP_CELLULAR_RESPO…
GPER1	7	0.721176	0.923536	0.266245	0.763144	0.858236	0.950567		X	ENSG00000164850	1121844	1133451	GOBP_ACTION_POTENTIAL; GOBP_ADENYLATE_CYCLASE_ACTIVATING_G_PROTEIN_COUPLED_RECEPTOR_SIGNALING_PATHWAY; GOBP_ADENYLATE_CYCLASE_MODULATING_G_PROTEIN_COUPLED_RECEPTOR_SIGNALING_PATHWAY; GOBP_ALCOHOL_BIOSYNTHETIC_PROCESS; GOBP_ALCOHOL_METABOLIC_PROCESS; GOBP_AMIDE_TRANSPORT; GOBP_APOPTOTIC_CHROMOSOME_CONDENSATION; GOBP_APOPTOTIC_MITOCHONDRIAL_CHANGES; GOBP_APOPTOTIC_SIGNALING_PATHWAY; GOBP_BIOLOGICAL…
GPR68	14	0.0554638	0.551137	0.266571	0.763144	0.0799604	0.453109		X	ENSG00000119714	91698876	91720269	GOBP_AMIDE_TRANSPORT; GOBP_BONE_CELL_DEVELOPMENT; GOBP_BONE_DEVELOPMENT; GOBP_CARBOHYDRATE_HOMEOSTASIS; GOBP_CELL_CELL_SIGNALING; GOBP_CELLULAR_GLUCOSE_HOMEOSTASIS; GOBP_CELLULAR_HOMEOSTASIS; GOBP_CELLULAR_RESPONSE_TO_ABIOTIC_STIMULUS; GOBP_CELLULAR_RESPONSE_TO_CARBOHYDRATE_STIMULUS; GOBP_CELLULAR_RESPONSE_TO_OXYGEN_CONTAINING_COMPOUND; GOBP_CELLULAR_RESPONSE_TO_PH; GOBP_CHEMICAL_HOMEOSTASIS; GOB…
PPFIA3	19	0.0663016	0.551137	0.267393	0.763144	0.117348	0.53262		X	ENSG00000177380	49622646	49654283	GOBP_CELL_CELL_SIGNALING; GOBP_CELL_JUNCTION_ORGANIZATION; GOBP_EXOCYTIC_PROCESS; GOBP_EXOCYTOSIS; GOBP_EXPORT_FROM_CELL; GOBP_MEMBRANE_DOCKING; GOBP_NEUROTRANSMITTER_SECRETION; GOBP_NEUROTRANSMITTER_TRANSPORT; GOBP_ORGANELLE_LOCALIZATION; GOBP_REGULATED_EXOCYTOSIS; GOBP_REGULATION_OF_NEURONAL_SYNAPTIC_PLASTICITY; GOBP_REGULATION_OF_NEUROTRANSMITTER_LEVELS; GOBP_REGULATION_OF_SHORT_TERM_NEURONAL_…
CXCL5	4	0.921637	0.981908	0.276583	0.783653	0.582532	0.813692		X	ENSG00000163735	74861359	74864496	GOBP_ANTIMICROBIAL_HUMORAL_IMMUNE_RESPONSE_MEDIATED_BY_ANTIMICROBIAL_PEPTIDE; GOBP_ANTIMICROBIAL_HUMORAL_RESPONSE; GOBP_BIOLOGICAL_PROCESS_INVOLVED_IN_INTERSPECIES_INTERACTION_BETWEEN_ORGANISMS; GOBP_CELL_CELL_SIGNALING; GOBP_CELL_CHEMOTAXIS; GOBP_CELL_MIGRATION; GOBP_CELLULAR_RESPONSE_TO_BIOTIC_STIMULUS; GOBP_CELLULAR_RESPONSE_TO_LIPID; GOBP_CELLULAR_RESPONSE_TO_MOLECULE_OF_BACTERIAL_ORIGIN; GOB…
APLN	X	0.310101	0.713964	0.281714	0.792447	0.24851	0.600511		X	ENSG00000171388	128779240	128788933	GOBP_ADAPTATION_OF_SIGNALING_PATHWAY; GOBP_ANATOMICAL_STRUCTURE_FORMATION_INVOLVED_IN_MORPHOGENESIS; GOBP_BEHAVIOR; GOBP_BLOOD_VESSEL_MORPHOGENESIS; GOBP_BODY_FLUID_SECRETION; GOBP_CELLULAR_RESPONSE_TO_ENDOGENOUS_STIMULUS; GOBP_CIRCULATORY_SYSTEM_DEVELOPMENT; GOBP_CIRCULATORY_SYSTEM_PROCESS; GOBP_CORONARY_VASCULATURE_DEVELOPMENT; GOBP_DRINKING_BEHAVIOR; GOBP_EMBRYO_DEVELOPMENT; GOBP_EMBRYONIC_MOR…
HTR4	5	0.10347	0.551137	0.284878	0.793179	0.127288	0.53262		X	ENSG00000164270	147830595	148056798	GOBP_ADENYLATE_CYCLASE_INHIBITING_G_PROTEIN_COUPLED_RECEPTOR_SIGNALING_PATHWAY; GOBP_ADENYLATE_CYCLASE_INHIBITING_SEROTONIN_RECEPTOR_SIGNALING_PATHWAY; GOBP_ADENYLATE_CYCLASE_MODULATING_G_PROTEIN_COUPLED_RECEPTOR_SIGNALING_PATHWAY; GOBP_CELL_CELL_SIGNALING; GOBP_CELLULAR_RESPONSE_TO_ENDOGENOUS_STIMULUS; GOBP_CELLULAR_RESPONSE_TO_NITROGEN_COMPOUND; GOBP_CELLULAR_RESPONSE_TO_ORGANIC_CYCLIC_COMPOUND…
SYN1	X	0.4963	0.82226	0.286031	0.793179	0.216231	0.59962		X	ENSG00000008056	47431303	47479252	GOBP_CELL_CELL_SIGNALING; GOBP_CELL_JUNCTION_ORGANIZATION; GOBP_EXOCYTOSIS; GOBP_EXPORT_FROM_CELL; GOBP_NEUROGENESIS; GOBP_NEURON_DEVELOPMENT; GOBP_NEURON_DIFFERENTIATION; GOBP_NEUROTRANSMITTER_SECRETION; GOBP_NEUROTRANSMITTER_TRANSPORT; GOBP_ORGANELLE_LOCALIZATION; GOBP_REGULATED_EXOCYTOSIS; GOBP_REGULATION_OF_EXOCYTOSIS; GOBP_REGULATION_OF_NEUROTRANSMITTER_LEVELS; GOBP_REGULATION_OF_NEUROTRANSM…
RAB3A	19	0.139512	0.627001	0.288952	0.795636	0.266411	0.60583		X	ENSG00000105649	18307594	18314884	GOBP_ACROSOMAL_VESICLE_EXOCYTOSIS; GOBP_ACROSOME_REACTION; GOBP_AMINE_TRANSPORT; GOBP_AXON_DEVELOPMENT; GOBP_CALCIUM_ION_REGULATED_EXOCYTOSIS; GOBP_CATECHOLAMINE_SECRETION; GOBP_CATION_TRANSPORT; GOBP_CELL_CELL_SIGNALING; GOBP_CELL_JUNCTION_MAINTENANCE; GOBP_CELL_JUNCTION_ORGANIZATION; GOBP_CELL_MORPHOGENESIS; GOBP_CELL_MORPHOGENESIS_INVOLVED_IN_DIFFERENTIATION; GOBP_CELL_MORPHOGENESIS_INVOLVED_I…
C5	9	0.404266	0.76732	0.296397	0.810429	0.333827	0.664665		X	ENSG00000106804	123714616	123812554	GOBP_ACTIVATION_OF_IMMUNE_RESPONSE; GOBP_ADAPTIVE_IMMUNE_RESPONSE; GOBP_ADAPTIVE_IMMUNE_RESPONSE_BASED_ON_SOMATIC_RECOMBINATION_OF_IMMUNE_RECEPTORS_BUILT_FROM_IMMUNOGLOBULIN_SUPERFAMILY_DOMAINS; GOBP_ANATOMICAL_STRUCTURE_FORMATION_INVOLVED_IN_MORPHOGENESIS; GOBP_B_CELL_MEDIATED_IMMUNITY; GOBP_BIOLOGICAL_PROCESS_INVOLVED_IN_INTERSPECIES_INTERACTION_BETWEEN_ORGANISMS; GOBP_BLOOD_VESSEL_MORPHOGENESI…
ADORA2B	17	0.463483	0.805207	0.306225	0.828183	0.112605	0.53262		X	ENSG00000170425	15848231	15879060	GOBP_ACTIVATION_OF_ADENYLATE_CYCLASE_ACTIVITY; GOBP_ADENYLATE_CYCLASE_ACTIVATING_G_PROTEIN_COUPLED_RECEPTOR_SIGNALING_PATHWAY; GOBP_ADENYLATE_CYCLASE_MODULATING_G_PROTEIN_COUPLED_RECEPTOR_SIGNALING_PATHWAY; GOBP_CELL_ACTIVATION; GOBP_CELL_ACTIVATION_INVOLVED_IN_IMMUNE_RESPONSE; GOBP_CELL_CELL_SIGNALING; GOBP_CELLULAR_DEFENSE_RESPONSE; GOBP_CELLULAR_RESPONSE_TO_EXTERNAL_STIMULUS; GOBP_CELLULAR_RES…
MC4R	18	0.97582	0.988074	0.307127	0.828183	0.756631	0.915943		X	ENSG00000166603	58038564	58040001	GOBP_ADAPTIVE_THERMOGENESIS; GOBP_ADENYLATE_CYCLASE_ACTIVATING_G_PROTEIN_COUPLED_RECEPTOR_SIGNALING_PATHWAY; GOBP_ADENYLATE_CYCLASE_MODULATING_G_PROTEIN_COUPLED_RECEPTOR_SIGNALING_PATHWAY; GOBP_AMIDE_TRANSPORT; GOBP_ANATOMICAL_STRUCTURE_HOMEOSTASIS; GOBP_BEHAVIOR; GOBP_BONE_REMODELING; GOBP_BONE_RESORPTION; GOBP_CELL_CELL_SIGNALING; GOBP_DIET_INDUCED_THERMOGENESIS; GOBP_EATING_BEHAVIOR; GOBP_ENER…
PTGIR	19	0.204293	0.67128	0.309686	0.829365	0.855068	0.950567		X	ENSG00000160013	47123725	47128375	GOBP_ADENYLATE_CYCLASE_ACTIVATING_G_PROTEIN_COUPLED_RECEPTOR_SIGNALING_PATHWAY; GOBP_ADENYLATE_CYCLASE_MODULATING_G_PROTEIN_COUPLED_RECEPTOR_SIGNALING_PATHWAY; GOBP_BIOLOGICAL_PROCESS_INVOLVED_IN_INTERSPECIES_INTERACTION_BETWEEN_ORGANISMS; GOBP_CELL_CELL_SIGNALING; GOBP_CELLULAR_HOMEOSTASIS; GOBP_CELLULAR_ION_HOMEOSTASIS; GOBP_CHEMICAL_HOMEOSTASIS; GOBP_DEFENSE_RESPONSE; GOBP_DIVALENT_INORGANIC_C…
HCRT	17	0.785433	0.936995	0.31295	0.832403	0.859867	0.950567		X	ENSG00000161610	40336078	40337470	GOBP_ADAPTIVE_THERMOGENESIS; GOBP_BEHAVIOR; GOBP_CALCIUM_ION_TRANSPORT; GOBP_CATION_TRANSPORT; GOBP_CELL_CELL_SIGNALING; GOBP_CELL_SURFACE_RECEPTOR_SIGNALING_PATHWAY_INVOLVED_IN_CELL_CELL_SIGNALING; GOBP_CELLULAR_HOMEOSTASIS; GOBP_CELLULAR_ION_HOMEOSTASIS; GOBP_CELLULAR_MACROMOLECULE_BIOSYNTHETIC_PROCESS; GOBP_CHEMICAL_HOMEOSTASIS; GOBP_CHEMICAL_SYNAPTIC_TRANSMISSION_POSTSYNAPTIC; GOBP_DIVALENT_I…
SSTR1	14	0.475107	0.805207	0.315406	0.833267	0.402293	0.692937		X	ENSG00000139874	38677204	38682272	GOBP_CELLULAR_RESPONSE_TO_ENDOGENOUS_STIMULUS; GOBP_CELLULAR_RESPONSE_TO_ESTRADIOL_STIMULUS; GOBP_CELLULAR_RESPONSE_TO_HORMONE_STIMULUS; GOBP_CELLULAR_RESPONSE_TO_LIPID; GOBP_CELLULAR_RESPONSE_TO_ORGANIC_CYCLIC_COMPOUND; GOBP_CELLULAR_RESPONSE_TO_OXYGEN_CONTAINING_COMPOUND; GOBP_CENTRAL_NERVOUS_SYSTEM_DEVELOPMENT; GOBP_DEVELOPMENTAL_PROCESS_INVOLVED_IN_REPRODUCTION; GOBP_FOREBRAIN_DEVELOPMENT; GO…
LPAR2	19	0.875797	0.956375	0.318466	0.835707	0.948721	0.979937		X	ENSG00000064547	19734477	19739739	GOBP_ACTIVATION_OF_PHOSPHOLIPASE_C_ACTIVITY; GOBP_ADENYLATE_CYCLASE_ACTIVATING_G_PROTEIN_COUPLED_RECEPTOR_SIGNALING_PATHWAY; GOBP_ADENYLATE_CYCLASE_MODULATING_G_PROTEIN_COUPLED_RECEPTOR_SIGNALING_PATHWAY; GOBP_CELLULAR_HOMEOSTASIS; GOBP_CELLULAR_ION_HOMEOSTASIS; GOBP_CHEMICAL_HOMEOSTASIS; GOBP_DIVALENT_INORGANIC_CATION_HOMEOSTASIS; GOBP_G_PROTEIN_COUPLED_RECEPTOR_SIGNALING_PATHWAY; GOBP_HOMEOSTAT…
NPY2R	4	0.578276	0.855193	0.324393	0.845585	0.834182	0.950567		X	ENSG00000185149	156129781	156138230	GOBP_ADENYLATE_CYCLASE_INHIBITING_G_PROTEIN_COUPLED_RECEPTOR_SIGNALING_PATHWAY; GOBP_ADENYLATE_CYCLASE_MODULATING_G_PROTEIN_COUPLED_RECEPTOR_SIGNALING_PATHWAY; GOBP_ANIMAL_ORGAN_MORPHOGENESIS; GOBP_BEHAVIOR; GOBP_CARDIAC_CHAMBER_DEVELOPMENT; GOBP_CARDIAC_CHAMBER_MORPHOGENESIS; GOBP_CARDIAC_LEFT_VENTRICLE_MORPHOGENESIS; GOBP_CARDIAC_VENTRICLE_DEVELOPMENT; GOBP_CARDIAC_VENTRICLE_MORPHOGENESIS; GOBP…
HTR7	10	0.0470529	0.551137	0.331537	0.858484	0.0368808	0.336085		X	ENSG00000148680	92500578	92617671	GOBP_CELL_CELL_SIGNALING; GOBP_CELLULAR_RESPONSE_TO_ENDOGENOUS_STIMULUS; GOBP_CELLULAR_RESPONSE_TO_NITROGEN_COMPOUND; GOBP_CELLULAR_RESPONSE_TO_ORGANIC_CYCLIC_COMPOUND; GOBP_CELLULAR_RESPONSE_TO_OXYGEN_CONTAINING_COMPOUND; GOBP_CIRCADIAN_RHYTHM; GOBP_CIRCULATORY_SYSTEM_PROCESS; GOBP_G_PROTEIN_COUPLED_RECEPTOR_SIGNALING_PATHWAY; GOBP_G_PROTEIN_COUPLED_RECEPTOR_SIGNALING_PATHWAY_COUPLED_TO_CYCLIC_N…
GPR39	2	0.268304	0.676819	0.336546	0.860169	0.0884361	0.464013		X	ENSG00000183840	133174147	133404132	GOBP_G_PROTEIN_COUPLED_RECEPTOR_SIGNALING_PATHWAY; GOCC_INTRINSIC_COMPONENT_OF_PLASMA_MEMBRANE; GOMF_G_PROTEIN_COUPLED_RECEPTOR_ACTIVITY; GOMF_MOLECULAR_TRANSDUCER_ACTIVITY
GPR183	13	0.0951287	0.551137	0.338062	0.860169	0.387598	0.692013		X	ENSG00000169508	99946784	99959659	GOBP_ADAPTIVE_IMMUNE_RESPONSE; GOBP_ALPHA_BETA_T_CELL_ACTIVATION; GOBP_ALPHA_BETA_T_CELL_DIFFERENTIATION; GOBP_ASTROCYTE_CELL_MIGRATION; GOBP_B_CELL_ACTIVATION; GOBP_B_CELL_ACTIVATION_INVOLVED_IN_IMMUNE_RESPONSE; GOBP_B_CELL_DIFFERENTIATION; GOBP_B_CELL_PROLIFERATION; GOBP_CD4_POSITIVE_ALPHA_BETA_T_CELL_ACTIVATION; GOBP_CD4_POSITIVE_ALPHA_BETA_T_CELL_DIFFERENTIATION; GOBP_CELL_ACTIVATION; GOBP_CE…
HTR2A	13	0.078735	0.551137	0.338788	0.860169	0.130017	0.535125		X	ENSG00000102468	47405685	47471169	GOBP_ACTIVATION_OF_PHOSPHOLIPASE_C_ACTIVITY; GOBP_ADP_METABOLIC_PROCESS; GOBP_ADULT_BEHAVIOR; GOBP_AGING; GOBP_AMINE_TRANSPORT; GOBP_ATP_METABOLIC_PROCESS; GOBP_BEHAVIOR; GOBP_BEHAVIORAL_RESPONSE_TO_COCAINE; GOBP_BIOLOGICAL_PROCESS_INVOLVED_IN_INTERACTION_WITH_HOST; GOBP_BIOLOGICAL_PROCESS_INVOLVED_IN_INTERSPECIES_INTERACTION_BETWEEN_ORGANISMS; GOBP_BIOLOGICAL_PROCESS_INVOLVED_IN_SYMBIOTIC_INTERA…
GPR17	2	0.214699	0.67128	0.343813	0.864538	0.369271	0.683175		X	ENSG00000144230	128403439	128410213	GOBP_CELLULAR_HOMEOSTASIS; GOBP_CELLULAR_ION_HOMEOSTASIS; GOBP_CHEMICAL_HOMEOSTASIS; GOBP_CYTOKINE_MEDIATED_SIGNALING_PATHWAY; GOBP_DIVALENT_INORGANIC_CATION_HOMEOSTASIS; GOBP_G_PROTEIN_COUPLED_RECEPTOR_SIGNALING_PATHWAY; GOBP_HOMEOSTATIC_PROCESS; GOBP_ION_HOMEOSTASIS; GOBP_METAL_ION_HOMEOSTASIS; GOBP_PHOSPHOLIPASE_C_ACTIVATING_G_PROTEIN_COUPLED_RECEPTOR_SIGNALING_PATHWAY; GOBP_POSITIVE_REGULATIO…
GPBAR1	2	0.0826308	0.551137	0.350256	0.864538	0.171566	0.5544		X	ENSG00000179921	219124219	219128582	GOBP_APICAL_JUNCTION_ASSEMBLY; GOBP_BILE_ACID_SIGNALING_PATHWAY; GOBP_CELL_CELL_JUNCTION_ASSEMBLY; GOBP_CELL_CELL_JUNCTION_ORGANIZATION; GOBP_CELL_JUNCTION_ASSEMBLY; GOBP_CELL_JUNCTION_ORGANIZATION; GOBP_CELLULAR_RESPONSE_TO_BILE_ACID; GOBP_CELLULAR_RESPONSE_TO_LIPID; GOBP_CELLULAR_RESPONSE_TO_ORGANIC_CYCLIC_COMPOUND; GOBP_CELLULAR_RESPONSE_TO_OXYGEN_CONTAINING_COMPOUND; GOBP_EPITHELIAL_CELL_PROL…
ADRB1	10	0.150265	0.643324	0.351142	0.864538	0.142748	0.541003		X	ENSG00000043591	115803806	115806667	GOBP_ACTIVATION_OF_ADENYLATE_CYCLASE_ACTIVITY; GOBP_ADAPTIVE_THERMOGENESIS; GOBP_ADENYLATE_CYCLASE_ACTIVATING_ADRENERGIC_RECEPTOR_SIGNALING_PATHWAY; GOBP_ADENYLATE_CYCLASE_ACTIVATING_G_PROTEIN_COUPLED_RECEPTOR_SIGNALING_PATHWAY; GOBP_ADENYLATE_CYCLASE_MODULATING_G_PROTEIN_COUPLED_RECEPTOR_SIGNALING_PATHWAY; GOBP_ADRENERGIC_RECEPTOR_SIGNALING_PATHWAY; GOBP_BEHAVIOR; GOBP_BROWN_FAT_CELL_DIFFERENTIA…
LTB4R2	14	0.35702	0.754269	0.351335	0.864538	0.159996	0.5544		X	ENSG00000213906	24774940	24781259	GOBP_AMEBOIDAL_TYPE_CELL_MIGRATION; GOBP_CELL_MIGRATION; GOBP_DEFENSE_RESPONSE; GOBP_G_PROTEIN_COUPLED_RECEPTOR_SIGNALING_PATHWAY; GOBP_INFLAMMATORY_RESPONSE; GOBP_KERATINOCYTE_MIGRATION; GOBP_LEUKOTRIENE_SIGNALING_PATHWAY; GOBP_LOCOMOTION; GOBP_NEGATIVE_REGULATION_OF_ADENYLATE_CYCLASE_ACTIVITY; GOBP_NEGATIVE_REGULATION_OF_CATALYTIC_ACTIVITY; GOBP_NEGATIVE_REGULATION_OF_LYASE_ACTIVITY; GOBP_NEGAT…
SYN2	3	0.0617072	0.551137	0.351564	0.864538	0.137884	0.539128		X	ENSG00000157152	12045876	12232900	GOBP_CALCIUM_ION_REGULATED_EXOCYTOSIS; GOBP_CELL_CELL_SIGNALING; GOBP_EXOCYTOSIS; GOBP_EXPORT_FROM_CELL; GOBP_NEUROTRANSMITTER_SECRETION; GOBP_NEUROTRANSMITTER_TRANSPORT; GOBP_ORGANELLE_LOCALIZATION; GOBP_REGULATED_EXOCYTOSIS; GOBP_REGULATION_OF_NEUROTRANSMITTER_LEVELS; GOBP_SECRETION; GOBP_SIGNAL_RELEASE; GOBP_SYNAPTIC_SIGNALING; GOBP_SYNAPTIC_VESICLE_CLUSTERING; GOBP_SYNAPTIC_VESICLE_LOCALIZATI…
HRH1	3	0.323895	0.719966	0.355254	0.86495	0.0589807	0.404218		X	ENSG00000196639	11178779	11305243	GOBP_ALCOHOL_BIOSYNTHETIC_PROCESS; GOBP_ALCOHOL_METABOLIC_PROCESS; GOBP_ASSOCIATIVE_LEARNING; GOBP_BEHAVIOR; GOBP_CARBOHYDRATE_BIOSYNTHETIC_PROCESS; GOBP_CARBOHYDRATE_METABOLIC_PROCESS; GOBP_CELL_CELL_SIGNALING; GOBP_CELL_CHEMOTAXIS; GOBP_CELL_MIGRATION; GOBP_CELLULAR_CARBOHYDRATE_METABOLIC_PROCESS; GOBP_CELLULAR_RESPONSE_TO_ENDOGENOUS_STIMULUS; GOBP_CELLULAR_RESPONSE_TO_HISTAMINE; GOBP_CELLULAR_…
S1PR2	19	0.834491	0.951271	0.356156	0.86495	0.566137	0.804753		X	ENSG00000267534	10334520	10341948	GOBP_ACTIN_CYTOSKELETON_REORGANIZATION; GOBP_ACTIN_FILAMENT_BASED_PROCESS; GOBP_ADENYLATE_CYCLASE_ACTIVATING_G_PROTEIN_COUPLED_RECEPTOR_SIGNALING_PATHWAY; GOBP_ADENYLATE_CYCLASE_MODULATING_G_PROTEIN_COUPLED_RECEPTOR_SIGNALING_PATHWAY; GOBP_CELL_CELL_SIGNALING; GOBP_CELL_MIGRATION; GOBP_CELL_PROJECTION_ASSEMBLY; GOBP_CELL_PROJECTION_ORGANIZATION; GOBP_CELL_SURFACE_RECEPTOR_SIGNALING_PATHWAY_INVOLV…
RXFP3	5	0.816248	0.939317	0.358572	0.865362	0.447751	0.726434		X	ENSG00000182631	33936491	33939023	GOBP_CELL_CYCLE; GOBP_CELL_CYCLE_PROCESS; GOBP_CELL_DIVISION; GOBP_CYTOKINESIS; GOBP_G_PROTEIN_COUPLED_RECEPTOR_SIGNALING_PATHWAY; GOBP_NEUROPEPTIDE_SIGNALING_PATHWAY; GOBP_POSITIVE_REGULATION_OF_CELL_CYCLE; GOBP_POSITIVE_REGULATION_OF_CELL_CYCLE_PROCESS; GOBP_POSITIVE_REGULATION_OF_CELL_DIVISION; GOBP_POSITIVE_REGULATION_OF_CYTOKINESIS; GOBP_REGULATION_OF_CELL_CYCLE; GOBP_REGULATION_OF_CELL_CYCL…
ADRA2A	10	0.0576796	0.551137	0.360752	0.865362	0.25802	0.600511		X	ENSG00000150594	112836790	112840658	GOBP_ACTIN_FILAMENT_BASED_PROCESS; GOBP_ACTIVATION_OF_PROTEIN_KINASE_ACTIVITY; GOBP_ACTIVATION_OF_PROTEIN_KINASE_B_ACTIVITY; GOBP_ACUTE_INFLAMMATORY_RESPONSE; GOBP_ADENYLATE_CYCLASE_ACTIVATING_ADRENERGIC_RECEPTOR_SIGNALING_PATHWAY; GOBP_ADENYLATE_CYCLASE_ACTIVATING_G_PROTEIN_COUPLED_RECEPTOR_SIGNALING_PATHWAY; GOBP_ADENYLATE_CYCLASE_INHIBITING_G_PROTEIN_COUPLED_RECEPTOR_SIGNALING_PATHWAY; GOBP_AD…
MAP2K2	19	0.339799	0.738119	0.370831	0.878865	0.0874423	0.464013		X	ENSG00000126934	4090319	4124126	GOBP_CELLULAR_RESPONSE_TO_STRESS; GOBP_CYTOSOLIC_TRANSPORT; GOBP_DSRNA_PROCESSING; GOBP_ENDOMEMBRANE_SYSTEM_ORGANIZATION; GOBP_ERK1_AND_ERK2_CASCADE; GOBP_GENE_SILENCING_BY_RNA; GOBP_GOLGI_ORGANIZATION; GOBP_INTRACELLULAR_TRANSPORT; GOBP_MAPK_CASCADE; GOBP_NEGATIVE_REGULATION_OF_GENE_EXPRESSION; GOBP_ORGANELLE_INHERITANCE; GOBP_PEPTIDYL_AMINO_ACID_MODIFICATION; GOBP_PEPTIDYL_SERINE_AUTOPHOSPHORYL…
PROK2	3	0.107623	0.551137	0.372855	0.878865	0.530142	0.791167		X	ENSG00000163421	71820807	71834357	GOBP_ANATOMICAL_STRUCTURE_FORMATION_INVOLVED_IN_MORPHOGENESIS; GOBP_BLOOD_VESSEL_MORPHOGENESIS; GOBP_CELLULAR_HOMEOSTASIS; GOBP_CELLULAR_ION_HOMEOSTASIS; GOBP_CHEMICAL_HOMEOSTASIS; GOBP_CIRCADIAN_RHYTHM; GOBP_CIRCULATORY_SYSTEM_DEVELOPMENT; GOBP_DEFENSE_RESPONSE; GOBP_DEVELOPMENTAL_PROCESS_INVOLVED_IN_REPRODUCTION; GOBP_DIVALENT_INORGANIC_CATION_HOMEOSTASIS; GOBP_ENDOTHELIAL_CELL_PROLIFERATION; G…
GALR2	17	0.659481	0.894735	0.373124	0.878865	0.383802	0.688379		X	ENSG00000182687	74070875	74073622	GOBP_ADENYLATE_CYCLASE_ACTIVATING_G_PROTEIN_COUPLED_RECEPTOR_SIGNALING_PATHWAY; GOBP_ADENYLATE_CYCLASE_MODULATING_G_PROTEIN_COUPLED_RECEPTOR_SIGNALING_PATHWAY; GOBP_ALCOHOL_METABOLIC_PROCESS; GOBP_BEHAVIOR; GOBP_CATION_TRANSMEMBRANE_TRANSPORT; GOBP_CATION_TRANSPORT; GOBP_CELL_PROJECTION_ORGANIZATION; GOBP_CELLULAR_HOMEOSTASIS; GOBP_CELLULAR_ION_HOMEOSTASIS; GOBP_CELLULAR_LIPID_METABOLIC_PROCESS; …
CXCL2	4	0.175017	0.651085	0.376101	0.880572	0.348265	0.664665		X	ENSG00000081041	74962752	74965010	GOBP_ANTIMICROBIAL_HUMORAL_IMMUNE_RESPONSE_MEDIATED_BY_ANTIMICROBIAL_PEPTIDE; GOBP_ANTIMICROBIAL_HUMORAL_RESPONSE; GOBP_BIOLOGICAL_PROCESS_INVOLVED_IN_INTERSPECIES_INTERACTION_BETWEEN_ORGANISMS; GOBP_CELL_CHEMOTAXIS; GOBP_CELL_MIGRATION; GOBP_CELLULAR_RESPONSE_TO_BIOTIC_STIMULUS; GOBP_CELLULAR_RESPONSE_TO_LIPID; GOBP_CELLULAR_RESPONSE_TO_MOLECULE_OF_BACTERIAL_ORIGIN; GOBP_CELLULAR_RESPONSE_TO_OXY…
CCL19	9	0.477602	0.805207	0.37968	0.880656	0.575239	0.81198		X	ENSG00000172724	34689564	34691274	GOBP_ADAPTIVE_IMMUNE_RESPONSE; GOBP_ADAPTIVE_IMMUNE_RESPONSE_BASED_ON_SOMATIC_RECOMBINATION_OF_IMMUNE_RECEPTORS_BUILT_FROM_IMMUNOGLOBULIN_SUPERFAMILY_DOMAINS; GOBP_ALPHA_BETA_T_CELL_ACTIVATION; GOBP_ALPHA_BETA_T_CELL_DIFFERENTIATION; GOBP_ANATOMICAL_STRUCTURE_MATURATION; GOBP_ANTIGEN_PROCESSING_AND_PRESENTATION; GOBP_BIOLOGICAL_ADHESION; GOBP_BIOLOGICAL_PROCESS_INVOLVED_IN_INTERSPECIES_INTERACTIO…
PNOC	8	0.189945	0.651477	0.384565	0.880656	0.125388	0.53262		X	ENSG00000168081	28174503	28200872	GOBP_CELL_CELL_SIGNALING; GOBP_G_PROTEIN_COUPLED_RECEPTOR_SIGNALING_PATHWAY; GOBP_MULTI_MULTICELLULAR_ORGANISM_PROCESS; GOBP_MULTI_ORGANISM_REPRODUCTIVE_PROCESS; GOBP_NERVOUS_SYSTEM_PROCESS; GOBP_NEUROPEPTIDE_SIGNALING_PATHWAY; GOBP_REPRODUCTION; GOBP_SENSORY_PERCEPTION; GOBP_SYNAPTIC_SIGNALING; GOCC_AXON; GOCC_CELL_BODY; GOCC_DENDRITIC_TREE; GOCC_DISTAL_AXON; GOCC_NEURON_PROJECTION; GOCC_NEURON_…
CXCL3	4	0.121127	0.595135	0.384681	0.880656	0.181232	0.561295		X	ENSG00000163734	74902306	74904524	GOBP_ANTIMICROBIAL_HUMORAL_IMMUNE_RESPONSE_MEDIATED_BY_ANTIMICROBIAL_PEPTIDE; GOBP_ANTIMICROBIAL_HUMORAL_RESPONSE; GOBP_BIOLOGICAL_PROCESS_INVOLVED_IN_INTERSPECIES_INTERACTION_BETWEEN_ORGANISMS; GOBP_CELL_CHEMOTAXIS; GOBP_CELL_MIGRATION; GOBP_CELLULAR_RESPONSE_TO_BIOTIC_STIMULUS; GOBP_CELLULAR_RESPONSE_TO_LIPID; GOBP_CELLULAR_RESPONSE_TO_MOLECULE_OF_BACTERIAL_ORIGIN; GOBP_CELLULAR_RESPONSE_TO_OXY…
PROK1	1	0.716321	0.92132	0.385146	0.880656	0.528407	0.791167		X	ENSG00000143125	110993822	110999976	GOBP_ANATOMICAL_STRUCTURE_FORMATION_INVOLVED_IN_MORPHOGENESIS; GOBP_BLOOD_VESSEL_MORPHOGENESIS; GOBP_CELL_DIVISION; GOBP_CIRCULATORY_SYSTEM_DEVELOPMENT; GOBP_MAPK_CASCADE; GOBP_POSITIVE_REGULATION_OF_CELL_DIVISION; GOBP_POSITIVE_REGULATION_OF_CELL_POPULATION_PROLIFERATION; GOBP_POSITIVE_REGULATION_OF_INTRACELLULAR_SIGNAL_TRANSDUCTION; GOBP_POSITIVE_REGULATION_OF_MAPK_CASCADE; GOBP_POSITIVE_REGULA…
ELK4	1	0.537028	0.844601	0.389792	0.882555	0.266503	0.60583		X	ENSG00000158711	205577071	205601090	GOBP_HISTONE_DEACETYLATION; GOBP_HISTONE_H3_DEACETYLATION; GOBP_HISTONE_MODIFICATION; GOBP_MACROMOLECULE_DEACYLATION; GOBP_NEGATIVE_REGULATION_OF_BIOSYNTHETIC_PROCESS; GOBP_NEGATIVE_REGULATION_OF_NUCLEOBASE_CONTAINING_COMPOUND_METABOLIC_PROCESS; GOBP_NEGATIVE_REGULATION_OF_TRANSCRIPTION_BY_RNA_POLYMERASE_II; GOBP_POSITIVE_REGULATION_OF_CELLULAR_BIOSYNTHETIC_PROCESS; GOBP_POSITIVE_REGULATION_OF_NU…
CXCL1	4	0.00719793	0.31271	0.390837	0.882555	0.0211299	0.336085		X	ENSG00000163739	74735110	74736959	GOBP_ACTIN_FILAMENT_BASED_PROCESS; GOBP_ANTIMICROBIAL_HUMORAL_IMMUNE_RESPONSE_MEDIATED_BY_ANTIMICROBIAL_PEPTIDE; GOBP_ANTIMICROBIAL_HUMORAL_RESPONSE; GOBP_BIOLOGICAL_PROCESS_INVOLVED_IN_INTERSPECIES_INTERACTION_BETWEEN_ORGANISMS; GOBP_CELL_CHEMOTAXIS; GOBP_CELL_MIGRATION; GOBP_CELLULAR_RESPONSE_TO_BIOTIC_STIMULUS; GOBP_CELLULAR_RESPONSE_TO_LIPID; GOBP_CELLULAR_RESPONSE_TO_MOLECULE_OF_BACTERIAL_OR…
S1PR4	19	0.651977	0.894735	0.392748	0.882555	0.346618	0.664665		X	ENSG00000125910	3172344	3180329	GOBP_ACTIVATION_OF_PHOSPHOLIPASE_C_ACTIVITY; GOBP_ADENYLATE_CYCLASE_ACTIVATING_G_PROTEIN_COUPLED_RECEPTOR_SIGNALING_PATHWAY; GOBP_ADENYLATE_CYCLASE_MODULATING_G_PROTEIN_COUPLED_RECEPTOR_SIGNALING_PATHWAY; GOBP_CELLULAR_HOMEOSTASIS; GOBP_CELLULAR_ION_HOMEOSTASIS; GOBP_CHEMICAL_HOMEOSTASIS; GOBP_DIVALENT_INORGANIC_CATION_HOMEOSTASIS; GOBP_G_PROTEIN_COUPLED_RECEPTOR_SIGNALING_PATHWAY; GOBP_HOMEOSTAT…
S1PR3	9	0.542149	0.844601	0.395533	0.883733	0.0890051	0.464013		X	ENSG00000213694	91606362	91619925	GOBP_ADENYLATE_CYCLASE_ACTIVATING_G_PROTEIN_COUPLED_RECEPTOR_SIGNALING_PATHWAY; GOBP_ADENYLATE_CYCLASE_INHIBITING_G_PROTEIN_COUPLED_RECEPTOR_SIGNALING_PATHWAY; GOBP_ADENYLATE_CYCLASE_MODULATING_G_PROTEIN_COUPLED_RECEPTOR_SIGNALING_PATHWAY; GOBP_CELLULAR_HOMEOSTASIS; GOBP_CELLULAR_ION_HOMEOSTASIS; GOBP_CHEMICAL_HOMEOSTASIS; GOBP_CYTOKINE_PRODUCTION; GOBP_DEFENSE_RESPONSE; GOBP_DIVALENT_INORGANIC_C…
CNR2	1	0.507544	0.826874	0.402332	0.885994	0.394774	0.692937		X	ENSG00000188822	24197016	24285549	GOBP_ACTION_POTENTIAL; GOBP_ADENYLATE_CYCLASE_ACTIVATING_G_PROTEIN_COUPLED_RECEPTOR_SIGNALING_PATHWAY; GOBP_ADENYLATE_CYCLASE_MODULATING_G_PROTEIN_COUPLED_RECEPTOR_SIGNALING_PATHWAY; GOBP_BIOLOGICAL_PROCESS_INVOLVED_IN_INTERSPECIES_INTERACTION_BETWEEN_ORGANISMS; GOBP_CANNABINOID_SIGNALING_PATHWAY; GOBP_CELL_ACTIVATION; GOBP_CELL_CELL_SIGNALING; GOBP_CELL_CHEMOTAXIS; GOBP_CELL_MIGRATION; GOBP_DEFE…
MAP2K1	15	0.678639	0.905624	0.404381	0.885994	0.254461	0.600511		X	ENSG00000169032	66679155	66784650	GOBP_ACTIVATION_OF_PROTEIN_KINASE_ACTIVITY; GOBP_AGING; GOBP_ANATOMICAL_STRUCTURE_FORMATION_INVOLVED_IN_MORPHOGENESIS; GOBP_ANIMAL_ORGAN_FORMATION; GOBP_ANIMAL_ORGAN_MORPHOGENESIS; GOBP_ASTROCYTE_DIFFERENTIATION; GOBP_AXON_DEVELOPMENT; GOBP_BERGMANN_GLIAL_CELL_DIFFERENTIATION; GOBP_CELL_AGING; GOBP_CELL_MORPHOGENESIS; GOBP_CELL_MORPHOGENESIS_INVOLVED_IN_DIFFERENTIATION; GOBP_CELL_MORPHOGENESIS_IN…
HTR1E	6	0.056349	0.551137	0.4132	0.885994	0.0470065	0.346784		X	ENSG00000168830	87647024	87726349	GOBP_ADENYLATE_CYCLASE_INHIBITING_G_PROTEIN_COUPLED_RECEPTOR_SIGNALING_PATHWAY; GOBP_ADENYLATE_CYCLASE_INHIBITING_SEROTONIN_RECEPTOR_SIGNALING_PATHWAY; GOBP_ADENYLATE_CYCLASE_MODULATING_G_PROTEIN_COUPLED_RECEPTOR_SIGNALING_PATHWAY; GOBP_CELL_CELL_SIGNALING; GOBP_CELLULAR_RESPONSE_TO_ENDOGENOUS_STIMULUS; GOBP_CELLULAR_RESPONSE_TO_NITROGEN_COMPOUND; GOBP_CELLULAR_RESPONSE_TO_ORGANIC_CYCLIC_COMPOUND…
RASGRP1	15	0.0260485	0.506241	0.413766	0.885994	0.0132807	0.318313		X	ENSG00000172575	38780304	38857776	GOBP_ACTIVATION_OF_GTPASE_ACTIVITY; GOBP_B_CELL_ACTIVATION; GOBP_B_CELL_PROLIFERATION; GOBP_BIOLOGICAL_ADHESION; GOBP_BIOLOGICAL_PROCESS_INVOLVED_IN_INTERSPECIES_INTERACTION_BETWEEN_ORGANISMS; GOBP_CELL_ACTIVATION; GOBP_CELL_ACTIVATION_INVOLVED_IN_IMMUNE_RESPONSE; GOBP_CELL_CELL_ADHESION; GOBP_CELL_KILLING; GOBP_CELLULAR_RESPONSE_TO_STRESS; GOBP_CYTOKINE_PRODUCTION; GOBP_CYTOSKELETON_DEPENDENT_IN…
PTGFR	1	0.572905	0.851733	0.415038	0.885994	0.277787	0.624441		X	ENSG00000122420	78769568	79005434	GOBP_ADENYLATE_CYCLASE_ACTIVATING_G_PROTEIN_COUPLED_RECEPTOR_SIGNALING_PATHWAY; GOBP_ADENYLATE_CYCLASE_MODULATING_G_PROTEIN_COUPLED_RECEPTOR_SIGNALING_PATHWAY; GOBP_BIOLOGICAL_PROCESS_INVOLVED_IN_INTERSPECIES_INTERACTION_BETWEEN_ORGANISMS; GOBP_CALCIUM_MEDIATED_SIGNALING; GOBP_CALCIUM_MEDIATED_SIGNALING_USING_INTRACELLULAR_CALCIUM_SOURCE; GOBP_CELLULAR_HOMEOSTASIS; GOBP_CELLULAR_ION_HOMEOSTASIS; …
POMC	2	0.42724	0.780611	0.417461	0.885994	0.122156	0.53262		X	ENSG00000115138	25383722	25391772	GOBP_CALCIUM_MEDIATED_SIGNALING; GOBP_CAMP_MEDIATED_SIGNALING; GOBP_CARBOHYDRATE_HOMEOSTASIS; GOBP_CARBOHYDRATE_METABOLIC_PROCESS; GOBP_CELL_CELL_SIGNALING; GOBP_CELLULAR_CARBOHYDRATE_METABOLIC_PROCESS; GOBP_CELLULAR_GLUCAN_METABOLIC_PROCESS; GOBP_CELLULAR_PIGMENTATION; GOBP_CHEMICAL_HOMEOSTASIS; GOBP_CIRCULATORY_SYSTEM_PROCESS; GOBP_CORTICOSTEROID_HORMONE_SECRETION; GOBP_CYCLIC_NUCLEOTIDE_MEDIAT…
GNAQ	9	0.418765	0.776005	0.418216	0.885994	0.407162	0.698247		X	ENSG00000156052	80331003	80646374	GOBP_ACTION_POTENTIAL; GOBP_ACTIVATION_OF_PHOSPHOLIPASE_C_ACTIVITY; GOBP_ADENYLATE_CYCLASE_ACTIVATING_G_PROTEIN_COUPLED_RECEPTOR_SIGNALING_PATHWAY; GOBP_ADENYLATE_CYCLASE_MODULATING_G_PROTEIN_COUPLED_RECEPTOR_SIGNALING_PATHWAY; GOBP_CANONICAL_WNT_SIGNALING_PATHWAY; GOBP_CELL_CELL_SIGNALING; GOBP_CELL_CELL_SIGNALING_BY_WNT; GOBP_CELL_SURFACE_RECEPTOR_SIGNALING_PATHWAY_INVOLVED_IN_CELL_CELL_SIGNALI…
BZRAP1	17	0.933083	0.987926	0.42265	0.885994	0.376928	0.685483		X	ENSG00000005379	56378592	56406152
TRPV1	17	0.0959042	0.551137	0.42605	0.885994	0.168668	0.5544		X	ENSG00000196689	3468738	3500392	GOBP_ACID_SECRETION; GOBP_ACIDIC_AMINO_ACID_TRANSPORT; GOBP_ACUTE_INFLAMMATORY_RESPONSE; GOBP_ACUTE_PHASE_RESPONSE; GOBP_ADAPTIVE_THERMOGENESIS; GOBP_AMIDE_TRANSPORT; GOBP_AMINO_ACID_TRANSPORT; GOBP_ANION_TRANSPORT; GOBP_BEHAVIOR; GOBP_BEHAVIORAL_RESPONSE_TO_PAIN; GOBP_CALCIUM_ION_IMPORT; GOBP_CALCIUM_ION_IMPORT_INTO_CYTOSOL; GOBP_CALCIUM_ION_TRANSMEMBRANE_TRANSPORT; GOBP_CALCIUM_ION_TRANSPORT; G…
FCER1A	1	0.396403	0.76732	0.430602	0.885994	0.867246	0.955192		X	ENSG00000179639	159259504	159278014	GOBP_IMMUNE_RESPONSE; GOBP_REGULATION_OF_IMMUNE_RESPONSE; GOBP_REGULATION_OF_IMMUNE_SYSTEM_PROCESS; GOCC_CELL_SURFACE; GOCC_INTRINSIC_COMPONENT_OF_PLASMA_MEMBRANE; GOMF_IGE_BINDING; GOMF_IMMUNOGLOBULIN_BINDING; GOMF_MOLECULAR_TRANSDUCER_ACTIVITY; GOMF_PROTEIN_CONTAINING_COMPLEX_BINDING
GALR1	18	0.893779	0.960076	0.435936	0.885994	0.782452	0.924286		X	ENSG00000166573	74962505	74980858	GOBP_ADENYLATE_CYCLASE_ACTIVATING_G_PROTEIN_COUPLED_RECEPTOR_SIGNALING_PATHWAY; GOBP_ADENYLATE_CYCLASE_MODULATING_G_PROTEIN_COUPLED_RECEPTOR_SIGNALING_PATHWAY; GOBP_CELL_CELL_SIGNALING; GOBP_CELLULAR_HOMEOSTASIS; GOBP_CELLULAR_ION_HOMEOSTASIS; GOBP_CHEMICAL_HOMEOSTASIS; GOBP_CORTICOSTEROID_HORMONE_SECRETION; GOBP_CORTISOL_SECRETION; GOBP_DIVALENT_INORGANIC_CATION_HOMEOSTASIS; GOBP_ENDOCRINE_HORMO…
SRF	6	0.813681	0.939317	0.438537	0.885994	0.471603	0.736886		X	ENSG00000112658	43139037	43149243	GOBP_ACTIN_FILAMENT_BASED_PROCESS; GOBP_ACTIN_FILAMENT_BUNDLE_ORGANIZATION; GOBP_ACTIN_FILAMENT_ORGANIZATION; GOBP_ACTOMYOSIN_STRUCTURE_ORGANIZATION; GOBP_AGING; GOBP_AMEBOIDAL_TYPE_CELL_MIGRATION; GOBP_AMYLOID_BETA_CLEARANCE; GOBP_ANATOMICAL_STRUCTURE_FORMATION_INVOLVED_IN_MORPHOGENESIS; GOBP_ANATOMICAL_STRUCTURE_HOMEOSTASIS; GOBP_ANGIOGENESIS_INVOLVED_IN_WOUND_HEALING; GOBP_ANIMAL_ORGAN_MORPHOG…
LTB4R	14	0.213752	0.67128	0.446488	0.885994	0.0672984	0.431372		X	ENSG00000213903	24780656	24787242	GOBP_DEFENSE_RESPONSE; GOBP_G_PROTEIN_COUPLED_RECEPTOR_SIGNALING_PATHWAY; GOBP_IMMUNE_RESPONSE; GOBP_INFLAMMATORY_RESPONSE; GOBP_LEUKOTRIENE_SIGNALING_PATHWAY; GOBP_MUSCLE_CONTRACTION; GOBP_MUSCLE_SYSTEM_PROCESS; GOBP_NEUROPEPTIDE_SIGNALING_PATHWAY; GOBP_PHOSPHOLIPASE_C_ACTIVATING_G_PROTEIN_COUPLED_RECEPTOR_SIGNALING_PATHWAY; GOCC_INTRINSIC_COMPONENT_OF_PLASMA_MEMBRANE; GOMF_G_PROTEIN_COUPLED_REC…
PTGER3	1	0.0908291	0.551137	0.446699	0.885994	0.0257091	0.336085		X	ENSG00000050628	71318036	71513491	GOBP_ACID_SECRETION; GOBP_ACUTE_INFLAMMATORY_RESPONSE; GOBP_ACUTE_PHASE_RESPONSE; GOBP_ADENYLATE_CYCLASE_ACTIVATING_G_PROTEIN_COUPLED_RECEPTOR_SIGNALING_PATHWAY; GOBP_ADENYLATE_CYCLASE_MODULATING_G_PROTEIN_COUPLED_RECEPTOR_SIGNALING_PATHWAY; GOBP_CELLULAR_HOMEOSTASIS; GOBP_CELLULAR_ION_HOMEOSTASIS; GOBP_CHEMICAL_HOMEOSTASIS; GOBP_DEFENSE_RESPONSE; GOBP_DIGESTION; GOBP_DIGESTIVE_SYSTEM_PROCESS; GO…
NPBWR1	8	8.93155e-06	0.00349224	0.447314	0.885994	0.0312942	0.336085		X	ENSG00000183729	53850991	53853677	GOBP_CELL_CELL_SIGNALING; GOBP_G_PROTEIN_COUPLED_OPIOID_RECEPTOR_SIGNALING_PATHWAY; GOBP_G_PROTEIN_COUPLED_RECEPTOR_SIGNALING_PATHWAY; GOBP_NEUROPEPTIDE_SIGNALING_PATHWAY; GOBP_SYNAPTIC_SIGNALING; GOCC_INTRINSIC_COMPONENT_OF_PLASMA_MEMBRANE; GOCC_NEURON_PROJECTION; GOCC_SYNAPSE; GOMF_AMIDE_BINDING; GOMF_G_PROTEIN_COUPLED_OPIOID_RECEPTOR_ACTIVITY; GOMF_G_PROTEIN_COUPLED_RECEPTOR_ACTIVITY; GOMF_MOL…
RLN2	9	0.226754	0.67128	0.447427	0.885994	0.20099	0.565374		X	ENSG00000107014	5299868	5304969	GOBP_ANATOMICAL_STRUCTURE_FORMATION_INVOLVED_IN_MORPHOGENESIS; GOBP_BLOOD_VESSEL_MORPHOGENESIS; GOBP_CIRCULATORY_SYSTEM_DEVELOPMENT; GOBP_MULTI_MULTICELLULAR_ORGANISM_PROCESS; GOBP_MULTI_ORGANISM_REPRODUCTIVE_PROCESS; GOBP_POSITIVE_REGULATION_OF_DEVELOPMENTAL_PROCESS; GOBP_POSITIVE_REGULATION_OF_GENE_EXPRESSION; GOBP_POSITIVE_REGULATION_OF_MULTICELLULAR_ORGANISMAL_PROCESS; GOBP_POSITIVE_REGULATIO…
OPRD1	1	0.176804	0.651085	0.450017	0.885994	0.0350742	0.336085		X	ENSG00000116329	29138654	29190208	GOBP_ADENYLATE_CYCLASE_INHIBITING_G_PROTEIN_COUPLED_RECEPTOR_SIGNALING_PATHWAY; GOBP_ADENYLATE_CYCLASE_MODULATING_G_PROTEIN_COUPLED_RECEPTOR_SIGNALING_PATHWAY; GOBP_ADULT_BEHAVIOR; GOBP_ADULT_LOCOMOTORY_BEHAVIOR; GOBP_BEHAVIOR; GOBP_CALCIUM_ION_TRANSPORT; GOBP_CATION_TRANSPORT; GOBP_CELLULAR_RESPONSE_TO_OXYGEN_LEVELS; GOBP_CELLULAR_RESPONSE_TO_STRESS; GOBP_CELLULAR_RESPONSE_TO_TOXIC_SUBSTANCE; GO…
HTR5A	7	0.426699	0.780611	0.45478	0.885994	0.672744	0.865273		X	ENSG00000157219	154862034	154877459	GOBP_ADENYLATE_CYCLASE_ACTIVATING_G_PROTEIN_COUPLED_RECEPTOR_SIGNALING_PATHWAY; GOBP_ADENYLATE_CYCLASE_INHIBITING_G_PROTEIN_COUPLED_RECEPTOR_SIGNALING_PATHWAY; GOBP_ADENYLATE_CYCLASE_INHIBITING_SEROTONIN_RECEPTOR_SIGNALING_PATHWAY; GOBP_ADENYLATE_CYCLASE_MODULATING_G_PROTEIN_COUPLED_RECEPTOR_SIGNALING_PATHWAY; GOBP_CELL_CELL_SIGNALING; GOBP_CELLULAR_RESPONSE_TO_ENDOGENOUS_STIMULUS; GOBP_CELLULAR_…
TSHB	1	0.366869	0.757334	0.455901	0.885994	0.553885	0.80375		X	ENSG00000134200	115572415	115576941	GOBP_CELL_CELL_SIGNALING; GOBP_G_PROTEIN_COUPLED_RECEPTOR_SIGNALING_PATHWAY; GOBP_RESPONSE_TO_CALCIUM_ION; GOBP_RESPONSE_TO_ENDOGENOUS_STIMULUS; GOBP_RESPONSE_TO_ESTROGEN; GOBP_RESPONSE_TO_EXTRACELLULAR_STIMULUS; GOBP_RESPONSE_TO_HORMONE; GOBP_RESPONSE_TO_INORGANIC_SUBSTANCE; GOBP_RESPONSE_TO_LIPID; GOBP_RESPONSE_TO_METAL_ION; GOBP_RESPONSE_TO_NUTRIENT; GOBP_RESPONSE_TO_VITAMIN; GOBP_RESPONSE_TO_…
FSHR	2	0.847815	0.956375	0.456355	0.885994	0.809325	0.944615		X	ENSG00000170820	49189296	49381676	GOBP_ACTIVATION_OF_ADENYLATE_CYCLASE_ACTIVITY; GOBP_ADENYLATE_CYCLASE_ACTIVATING_G_PROTEIN_COUPLED_RECEPTOR_SIGNALING_PATHWAY; GOBP_ADENYLATE_CYCLASE_MODULATING_G_PROTEIN_COUPLED_RECEPTOR_SIGNALING_PATHWAY; GOBP_CELLULAR_PROCESS_INVOLVED_IN_REPRODUCTION_IN_MULTICELLULAR_ORGANISM; GOBP_CELLULAR_RESPONSE_TO_ENDOGENOUS_STIMULUS; GOBP_CELLULAR_RESPONSE_TO_FOLLICLE_STIMULATING_HORMONE_STIMULUS; GOBP_C…
FOS	14	0.544785	0.844601	0.456879	0.885994	0.126411	0.53262		X	ENSG00000170345	75745477	75748933	GOBP_AGING; GOBP_ASSOCIATIVE_LEARNING; GOBP_BEHAVIOR; GOBP_BIOLOGICAL_PROCESS_INVOLVED_IN_INTERSPECIES_INTERACTION_BETWEEN_ORGANISMS; GOBP_CELLULAR_RESPONSE_TO_CADMIUM_ION; GOBP_CELLULAR_RESPONSE_TO_CALCIUM_ION; GOBP_CELLULAR_RESPONSE_TO_CHEMICAL_STRESS; GOBP_CELLULAR_RESPONSE_TO_ENDOGENOUS_STIMULUS; GOBP_CELLULAR_RESPONSE_TO_EXTERNAL_STIMULUS; GOBP_CELLULAR_RESPONSE_TO_EXTRACELLULAR_STIMULUS; GO…
C5AR1	19	0.19469	0.652067	0.458319	0.885994	0.166779	0.5544		X	ENSG00000197405	47793280	47825323	GOBP_ACTIVATION_OF_IMMUNE_RESPONSE; GOBP_ACTIVATION_OF_PHOSPHOLIPASE_C_ACTIVITY; GOBP_AMYLOID_BETA_CLEARANCE; GOBP_ANATOMICAL_STRUCTURE_FORMATION_INVOLVED_IN_MORPHOGENESIS; GOBP_ASTROCYTE_ACTIVATION; GOBP_ASTROCYTE_DEVELOPMENT; GOBP_ASTROCYTE_DIFFERENTIATION; GOBP_BIOLOGICAL_PROCESS_INVOLVED_IN_INTERSPECIES_INTERACTION_BETWEEN_ORGANISMS; GOBP_BLOOD_VESSEL_MORPHOGENESIS; GOBP_CELL_ACTIVATION; GOBP…
HCRTR1	1	0.396395	0.76732	0.459027	0.885994	0.619522	0.835287		X	ENSG00000121764	32083287	32098119	GOBP_BEHAVIOR; GOBP_CELL_CELL_SIGNALING; GOBP_CELLULAR_HOMEOSTASIS; GOBP_CELLULAR_ION_HOMEOSTASIS; GOBP_CHEMICAL_HOMEOSTASIS; GOBP_DIVALENT_INORGANIC_CATION_HOMEOSTASIS; GOBP_ERK1_AND_ERK2_CASCADE; GOBP_FEEDING_BEHAVIOR; GOBP_G_PROTEIN_COUPLED_RECEPTOR_SIGNALING_PATHWAY; GOBP_HOMEOSTATIC_PROCESS; GOBP_ION_HOMEOSTASIS; GOBP_MAPK_CASCADE; GOBP_METAL_ION_HOMEOSTASIS; GOBP_NEUROPEPTIDE_SIGNALING_PATH…
HCAR3	12	0.374145	0.758634	0.459376	0.885994	0.47937	0.743784		X	ENSG00000255398	123199303	123201439	GOBP_G_PROTEIN_COUPLED_RECEPTOR_SIGNALING_PATHWAY; GOCC_INTRINSIC_COMPONENT_OF_PLASMA_MEMBRANE; GOMF_G_PROTEIN_COUPLED_RECEPTOR_ACTIVITY; GOMF_MOLECULAR_TRANSDUCER_ACTIVITY
OPN4	10	0.0010659	0.123228	0.459864	0.885994	0.00453728	0.270471		X	ENSG00000122375	88414314	88426605	GOBP_ANATOMICAL_STRUCTURE_REGRESSION; GOBP_BEHAVIOR; GOBP_CAMERA_TYPE_EYE_DEVELOPMENT; GOBP_CELLULAR_RESPONSE_TO_ABIOTIC_STIMULUS; GOBP_CELLULAR_RESPONSE_TO_LIGHT_STIMULUS; GOBP_CELLULAR_RESPONSE_TO_RADIATION; GOBP_CIRCADIAN_RHYTHM; GOBP_DETECTION_OF_ABIOTIC_STIMULUS; GOBP_DETECTION_OF_LIGHT_STIMULUS; GOBP_DETECTION_OF_STIMULUS; GOBP_DETECTION_OF_STIMULUS_INVOLVED_IN_SENSORY_PERCEPTION; GOBP_DETE…
HCRTR2	6	0.552687	0.844601	0.460024	0.885994	0.194173	0.564408		X	ENSG00000137252	55039050	55147418	GOBP_BEHAVIOR; GOBP_CELL_CELL_SIGNALING; GOBP_CELLULAR_HOMEOSTASIS; GOBP_CELLULAR_ION_HOMEOSTASIS; GOBP_CHEMICAL_HOMEOSTASIS; GOBP_CIRCADIAN_RHYTHM; GOBP_CIRCADIAN_SLEEP_WAKE_CYCLE; GOBP_DIVALENT_INORGANIC_CATION_HOMEOSTASIS; GOBP_FEEDING_BEHAVIOR; GOBP_G_PROTEIN_COUPLED_RECEPTOR_SIGNALING_PATHWAY; GOBP_HOMEOSTATIC_PROCESS; GOBP_ION_HOMEOSTASIS; GOBP_METAL_ION_HOMEOSTASIS; GOBP_NEUROPEPTIDE_SIGNA…
INSL3	19	0.47777	0.805207	0.465873	0.885994	0.734439	0.911637		X	ENSG00000248099	17927321	17932383	GOBP_ADENYLATE_CYCLASE_INHIBITING_G_PROTEIN_COUPLED_RECEPTOR_SIGNALING_PATHWAY; GOBP_ADENYLATE_CYCLASE_MODULATING_G_PROTEIN_COUPLED_RECEPTOR_SIGNALING_PATHWAY; GOBP_AMEBOIDAL_TYPE_CELL_MIGRATION; GOBP_ANATOMICAL_STRUCTURE_MATURATION; GOBP_CAMP_MEDIATED_SIGNALING; GOBP_CELL_CELL_SIGNALING; GOBP_CELL_MATURATION; GOBP_CELL_MIGRATION; GOBP_CELLULAR_PROCESS_INVOLVED_IN_REPRODUCTION_IN_MULTICELLULAR_OR…
PPBP	4	0.10516	0.551137	0.466404	0.885994	0.0883014	0.464013		X	ENSG00000163736	74852755	74853914	GOBP_ANTIMICROBIAL_HUMORAL_IMMUNE_RESPONSE_MEDIATED_BY_ANTIMICROBIAL_PEPTIDE; GOBP_ANTIMICROBIAL_HUMORAL_RESPONSE; GOBP_BIOLOGICAL_PROCESS_INVOLVED_IN_INTERSPECIES_INTERACTION_BETWEEN_ORGANISMS; GOBP_CARBOHYDRATE_TRANSMEMBRANE_TRANSPORT; GOBP_CARBOHYDRATE_TRANSPORT; GOBP_CELL_CHEMOTAXIS; GOBP_CELL_DIVISION; GOBP_CELL_MIGRATION; GOBP_CELLULAR_RESPONSE_TO_BIOTIC_STIMULUS; GOBP_CELLULAR_RESPONSE_TO_…
RAF1	3	0.0225234	0.506241	0.466517	0.885994	0.0344223	0.336085		X	ENSG00000132155	12625100	12705725	GOBP_ACTIVATION_OF_ADENYLATE_CYCLASE_ACTIVITY; GOBP_AMIDE_TRANSPORT; GOBP_APOPTOTIC_SIGNALING_PATHWAY; GOBP_CARBOHYDRATE_HOMEOSTASIS; GOBP_CELL_CELL_SIGNALING; GOBP_CELLULAR_GLUCOSE_HOMEOSTASIS; GOBP_CELLULAR_HOMEOSTASIS; GOBP_CELLULAR_RESPONSE_TO_CARBOHYDRATE_STIMULUS; GOBP_CELLULAR_RESPONSE_TO_OXYGEN_CONTAINING_COMPOUND; GOBP_CHEMICAL_HOMEOSTASIS; GOBP_CYTOSKELETON_ORGANIZATION; GOBP_ENDOCRINE_…
P2RY2	11	0.0877818	0.551137	0.466568	0.885994	0.061297	0.404218		X	ENSG00000175591	72929343	72947397	GOBP_BODY_FLUID_SECRETION; GOBP_CELLULAR_HOMEOSTASIS; GOBP_CELLULAR_ION_HOMEOSTASIS; GOBP_CELLULAR_RESPONSE_TO_ATP; GOBP_CELLULAR_RESPONSE_TO_ENDOGENOUS_STIMULUS; GOBP_CELLULAR_RESPONSE_TO_NITROGEN_COMPOUND; GOBP_CELLULAR_RESPONSE_TO_ORGANIC_CYCLIC_COMPOUND; GOBP_CELLULAR_RESPONSE_TO_OXYGEN_CONTAINING_COMPOUND; GOBP_CHEMICAL_HOMEOSTASIS; GOBP_CIRCULATORY_SYSTEM_PROCESS; GOBP_G_PROTEIN_COUPLED_PUR…
NPY1R	4	0.583981	0.855193	0.466789	0.885994	0.322457	0.660108		X	ENSG00000164128	164245113	164265984	GOBP_ADENYLATE_CYCLASE_INHIBITING_G_PROTEIN_COUPLED_RECEPTOR_SIGNALING_PATHWAY; GOBP_ADENYLATE_CYCLASE_MODULATING_G_PROTEIN_COUPLED_RECEPTOR_SIGNALING_PATHWAY; GOBP_ANIMAL_ORGAN_MORPHOGENESIS; GOBP_BEHAVIOR; GOBP_CARBOHYDRATE_METABOLIC_PROCESS; GOBP_CIRCULATORY_SYSTEM_DEVELOPMENT; GOBP_CIRCULATORY_SYSTEM_PROCESS; GOBP_DEVELOPMENTAL_GROWTH; GOBP_FEEDING_BEHAVIOR; GOBP_G_PROTEIN_COUPLED_RECEPTOR_SI…
GPR31	6	0.254044	0.67128	0.477903	0.889674	0.0386798	0.336085		X	ENSG00000120436	167569759	167571817	GOBP_BIOLOGICAL_PROCESS_INVOLVED_IN_INTERSPECIES_INTERACTION_BETWEEN_ORGANISMS; GOBP_DEFENSE_RESPONSE; GOBP_G_PROTEIN_COUPLED_RECEPTOR_SIGNALING_PATHWAY; GOBP_IMMUNE_RESPONSE; GOBP_INFLAMMATORY_RESPONSE; GOBP_LIPID_METABOLIC_PROCESS; GOBP_NEGATIVE_REGULATION_OF_DEFENSE_RESPONSE; GOBP_NEGATIVE_REGULATION_OF_INFLAMMATORY_RESPONSE; GOBP_NEGATIVE_REGULATION_OF_RESPONSE_TO_EXTERNAL_STIMULUS; GOBP_NEGA…
SYT1	12	0.656458	0.894735	0.481375	0.889674	0.251973	0.600511		X	ENSG00000067715	79257773	79845788	GOBP_AMINE_TRANSPORT; GOBP_CALCIUM_ION_REGULATED_EXOCYTOSIS; GOBP_CALCIUM_ION_REGULATED_EXOCYTOSIS_OF_NEUROTRANSMITTER; GOBP_CATECHOLAMINE_SECRETION; GOBP_CATION_TRANSPORT; GOBP_CELL_CELL_SIGNALING; GOBP_CELL_GROWTH; GOBP_CELL_MORPHOGENESIS; GOBP_CELL_PART_MORPHOGENESIS; GOBP_CELL_PROJECTION_ORGANIZATION; GOBP_CELLULAR_COMPONENT_MORPHOGENESIS; GOBP_CELLULAR_RESPONSE_TO_CALCIUM_ION; GOBP_CELLULAR_…
RXFP2	13	0.249313	0.67128	0.481988	0.889674	0.0620283	0.404218		X	ENSG00000133105	32313674	32377009	GOBP_ACTIVATION_OF_ADENYLATE_CYCLASE_ACTIVITY; GOBP_ADENYLATE_CYCLASE_ACTIVATING_G_PROTEIN_COUPLED_RECEPTOR_SIGNALING_PATHWAY; GOBP_ADENYLATE_CYCLASE_MODULATING_G_PROTEIN_COUPLED_RECEPTOR_SIGNALING_PATHWAY; GOBP_CELLULAR_RESPONSE_TO_ENDOGENOUS_STIMULUS; GOBP_CELLULAR_RESPONSE_TO_HORMONE_STIMULUS; GOBP_DEVELOPMENT_OF_PRIMARY_SEXUAL_CHARACTERISTICS; GOBP_DEVELOPMENTAL_PROCESS_INVOLVED_IN_REPRODUCTI…
EGR1	5	0.329789	0.726145	0.483866	0.889674	0.637225	0.853271		X	ENSG00000120738	137801179	137805004	GOBP_BEHAVIOR; GOBP_C21_STEROID_HORMONE_BIOSYNTHETIC_PROCESS; GOBP_C21_STEROID_HORMONE_METABOLIC_PROCESS; GOBP_CANONICAL_WNT_SIGNALING_PATHWAY; GOBP_CELL_ACTIVATION; GOBP_CELL_CELL_SIGNALING; GOBP_CELL_CELL_SIGNALING_BY_WNT; GOBP_CELL_PROLIFERATION_INVOLVED_IN_KIDNEY_DEVELOPMENT; GOBP_CELL_PROLIFERATION_INVOLVED_IN_METANEPHROS_DEVELOPMENT; GOBP_CELL_SURFACE_RECEPTOR_SIGNALING_PATHWAY_INVOLVED_IN_…
FPR1	19	0.0977795	0.551137	0.484285	0.889674	0.251384	0.600511		X	ENSG00000171051	52248425	52307363	GOBP_ACTIVATION_OF_IMMUNE_RESPONSE; GOBP_ADENYLATE_CYCLASE_MODULATING_G_PROTEIN_COUPLED_RECEPTOR_SIGNALING_PATHWAY; GOBP_CELLULAR_HOMEOSTASIS; GOBP_CELLULAR_ION_HOMEOSTASIS; GOBP_CHEMICAL_HOMEOSTASIS; GOBP_COMPLEMENT_RECEPTOR_MEDIATED_SIGNALING_PATHWAY; GOBP_DEFENSE_RESPONSE; GOBP_DIVALENT_INORGANIC_CATION_HOMEOSTASIS; GOBP_G_PROTEIN_COUPLED_RECEPTOR_SIGNALING_PATHWAY; GOBP_HOMEOSTATIC_PROCESS; G…
LHB	19	0.506276	0.826874	0.484461	0.889674	0.420639	0.702314		X	ENSG00000104826	49519237	49520338	GOBP_C21_STEROID_HORMONE_BIOSYNTHETIC_PROCESS; GOBP_C21_STEROID_HORMONE_METABOLIC_PROCESS; GOBP_CELL_CELL_SIGNALING; GOBP_CELLULAR_HORMONE_METABOLIC_PROCESS; GOBP_CELLULAR_KETONE_METABOLIC_PROCESS; GOBP_DEVELOPMENT_OF_PRIMARY_SEXUAL_CHARACTERISTICS; GOBP_DEVELOPMENTAL_PROCESS_INVOLVED_IN_REPRODUCTION; GOBP_G_PROTEIN_COUPLED_RECEPTOR_SIGNALING_PATHWAY; GOBP_HORMONE_BIOSYNTHETIC_PROCESS; GOBP_HORMO…
RAP1A	1	0.181897	0.651085	0.484656	0.889674	0.175746	0.557485		X	ENSG00000116473	112084840	112259313	GOBP_BLOOD_VESSEL_MORPHOGENESIS; GOBP_CELL_CELL_SIGNALING; GOBP_CELL_JUNCTION_ASSEMBLY; GOBP_CELL_JUNCTION_ORGANIZATION; GOBP_CELL_PROJECTION_ASSEMBLY; GOBP_CELL_PROJECTION_ORGANIZATION; GOBP_CELLULAR_MACROMOLECULE_LOCALIZATION; GOBP_CELLULAR_RESPONSE_TO_CAMP; GOBP_CELLULAR_RESPONSE_TO_ENDOGENOUS_STIMULUS; GOBP_CELLULAR_RESPONSE_TO_NITROGEN_COMPOUND; GOBP_CELLULAR_RESPONSE_TO_ORGANIC_CYCLIC_COMPO…
ATF1	12	0.313883	0.713964	0.487309	0.890231	0.298166	0.637065		X	ENSG00000123268	51157493	51214905	GOBP_CELL_PROJECTION_ORGANIZATION; GOBP_CELLULAR_MACROMOLECULE_BIOSYNTHETIC_PROCESS; GOBP_DNA_REPLICATION; GOBP_NEUROGENESIS; GOBP_NEURON_DEVELOPMENT; GOBP_NEURON_DIFFERENTIATION; GOBP_POSITIVE_REGULATION_OF_CELL_PROJECTION_ORGANIZATION; GOBP_POSITIVE_REGULATION_OF_CELLULAR_BIOSYNTHETIC_PROCESS; GOBP_POSITIVE_REGULATION_OF_CELLULAR_COMPONENT_ORGANIZATION; GOBP_POSITIVE_REGULATION_OF_DNA_REPLICATI…
PTGER2	14	0.475554	0.805207	0.489513	0.890231	0.115047	0.53262		X	ENSG00000125384	52781023	52795324	GOBP_ADENYLATE_CYCLASE_ACTIVATING_G_PROTEIN_COUPLED_RECEPTOR_SIGNALING_PATHWAY; GOBP_ADENYLATE_CYCLASE_MODULATING_G_PROTEIN_COUPLED_RECEPTOR_SIGNALING_PATHWAY; GOBP_BIOLOGICAL_PROCESS_INVOLVED_IN_INTERSPECIES_INTERACTION_BETWEEN_ORGANISMS; GOBP_CELLULAR_HOMEOSTASIS; GOBP_CELLULAR_ION_HOMEOSTASIS; GOBP_CELLULAR_RESPONSE_TO_ALCOHOL; GOBP_CELLULAR_RESPONSE_TO_ENDOGENOUS_STIMULUS; GOBP_CELLULAR_RESPO…
LPAR5	12	0.276772	0.684153	0.494053	0.891584	0.669045	0.865273		X	ENSG00000184574	6728001	6745613	GOBP_BEHAVIOR; GOBP_BEHAVIORAL_RESPONSE_TO_PAIN; GOBP_G_PROTEIN_COUPLED_RECEPTOR_SIGNALING_PATHWAY; GOBP_MULTICELLULAR_ORGANISMAL_RESPONSE_TO_STRESS; GOBP_POSITIVE_REGULATION_OF_CREB_TRANSCRIPTION_FACTOR_ACTIVITY; GOBP_POSITIVE_REGULATION_OF_DNA_BINDING_TRANSCRIPTION_FACTOR_ACTIVITY; GOBP_POSITIVE_REGULATION_OF_MOLECULAR_FUNCTION; GOBP_REGULATION_OF_DNA_BINDING_TRANSCRIPTION_FACTOR_ACTIVITY; GOBP…
NPY5R	4	0.744686	0.9273	0.494818	0.891584	0.472605	0.736886		X	ENSG00000164129	164265091	164273086	GOBP_ACIDIC_AMINO_ACID_TRANSPORT; GOBP_ACUTE_INFLAMMATORY_RESPONSE; GOBP_ACUTE_INFLAMMATORY_RESPONSE_TO_ANTIGENIC_STIMULUS; GOBP_AGING; GOBP_AMINE_TRANSPORT; GOBP_AMINO_ACID_TRANSPORT; GOBP_ANIMAL_ORGAN_MORPHOGENESIS; GOBP_ANION_TRANSPORT; GOBP_BEHAVIOR; GOBP_CARBOXYLIC_ACID_TRANSPORT; GOBP_CARDIAC_CHAMBER_DEVELOPMENT; GOBP_CARDIAC_CHAMBER_MORPHOGENESIS; GOBP_CARDIAC_LEFT_VENTRICLE_MORPHOGENESIS;…
PLCD4	2	0.566441	0.848577	0.508334	0.903082	0.20286	0.566559		X	ENSG00000115556	219472488	219501907	GOBP_ACROSOME_REACTION; GOBP_CELLULAR_LIPID_METABOLIC_PROCESS; GOBP_FERTILIZATION; GOBP_GLYCEROLIPID_METABOLIC_PROCESS; GOBP_GLYCEROPHOSPHOLIPID_METABOLIC_PROCESS; GOBP_INOSITOL_LIPID_MEDIATED_SIGNALING; GOBP_LIPID_CATABOLIC_PROCESS; GOBP_LIPID_METABOLIC_PROCESS; GOBP_MULTI_ORGANISM_REPRODUCTIVE_PROCESS; GOBP_ORGANOPHOSPHATE_METABOLIC_PROCESS; GOBP_PHOSPHATIDYLINOSITOL_METABOLIC_PROCESS; GOBP_PHO…
GPR132	14	0.2565	0.67128	0.51631	0.903082	0.232925	0.600511		X	ENSG00000183484	105515728	105531782	GOBP_CELL_CYCLE; GOBP_CELL_CYCLE_G1_S_PHASE_TRANSITION; GOBP_CELL_CYCLE_G2_M_PHASE_TRANSITION; GOBP_CELL_CYCLE_PHASE_TRANSITION; GOBP_CELL_CYCLE_PROCESS; GOBP_G_PROTEIN_COUPLED_RECEPTOR_SIGNALING_PATHWAY; GOBP_MITOTIC_CELL_CYCLE; GOBP_MITOTIC_CELL_CYCLE_PHASE_TRANSITION; GOBP_MITOTIC_CELL_CYCLE_PROCESS; GOBP_NEGATIVE_REGULATION_OF_CELL_CYCLE; GOBP_NEGATIVE_REGULATION_OF_CELL_CYCLE_G2_M_PHASE_TRAN…
HCAR2	12	0.13297	0.611661	0.517531	0.903082	0.114402	0.53262		X	ENSG00000182782	123185840	123187890	GOBP_CELL_CELL_SIGNALING; GOBP_ENDOCRINE_HORMONE_SECRETION; GOBP_ENDOCRINE_PROCESS; GOBP_ESTABLISHMENT_OF_PROTEIN_LOCALIZATION; GOBP_EXPORT_FROM_CELL; GOBP_G_PROTEIN_COUPLED_RECEPTOR_SIGNALING_PATHWAY; GOBP_HOMEOSTASIS_OF_NUMBER_OF_CELLS; GOBP_HOMEOSTATIC_PROCESS; GOBP_HORMONE_TRANSPORT; GOBP_INFLAMMATORY_CELL_APOPTOTIC_PROCESS; GOBP_LEUKOCYTE_APOPTOTIC_PROCESS; GOBP_LEUKOCYTE_HOMEOSTASIS; GOBP_L…
CXCL12	10	0.88055	0.956375	0.517908	0.903082	0.559131	0.80375		X	ENSG00000107562	44793038	44881941	GOBP_ACTIN_FILAMENT_BASED_PROCESS; GOBP_ACTIN_FILAMENT_ORGANIZATION; GOBP_ACTIN_POLYMERIZATION_OR_DEPOLYMERIZATION; GOBP_ADULT_BEHAVIOR; GOBP_ADULT_LOCOMOTORY_BEHAVIOR; GOBP_AMINE_TRANSPORT; GOBP_ANIMAL_ORGAN_REGENERATION; GOBP_APOPTOTIC_SIGNALING_PATHWAY; GOBP_AXON_DEVELOPMENT; GOBP_AXON_EXTENSION; GOBP_BEHAVIOR; GOBP_BIOLOGICAL_ADHESION; GOBP_BIOLOGICAL_PROCESS_INVOLVED_IN_INTERSPECIES_INTERACT…
PTGDR2	11	0.631773	0.894735	0.519997	0.903082	0.350181	0.664665		X	ENSG00000183134	60618413	60623444	GOBP_ADENYLATE_CYCLASE_INHIBITING_G_PROTEIN_COUPLED_RECEPTOR_SIGNALING_PATHWAY; GOBP_ADENYLATE_CYCLASE_MODULATING_G_PROTEIN_COUPLED_RECEPTOR_SIGNALING_PATHWAY; GOBP_CALCIUM_MEDIATED_SIGNALING; GOBP_CELLULAR_PROCESS_INVOLVED_IN_REPRODUCTION_IN_MULTICELLULAR_ORGANISM; GOBP_G_PROTEIN_COUPLED_RECEPTOR_SIGNALING_PATHWAY; GOBP_GAMETE_GENERATION; GOBP_GERM_CELL_PROLIFERATION; GOBP_IMMUNE_RESPONSE; GOBP_…
NPY	7	0.0994521	0.551137	0.520088	0.903082	0.296174	0.636286		X	ENSG00000122585	24323782	24331484	GOBP_ACUTE_INFLAMMATORY_RESPONSE; GOBP_ACUTE_INFLAMMATORY_RESPONSE_TO_ANTIGENIC_STIMULUS; GOBP_ADULT_BEHAVIOR; GOBP_ADULT_FEEDING_BEHAVIOR; GOBP_AGING; GOBP_AMINE_METABOLIC_PROCESS; GOBP_BEHAVIOR; GOBP_BIOLOGICAL_ADHESION; GOBP_CATECHOL_CONTAINING_COMPOUND_METABOLIC_PROCESS; GOBP_CELL_ACTIVATION; GOBP_CELL_CELL_SIGNALING; GOBP_CELL_PROJECTION_ORGANIZATION; GOBP_CELL_SUBSTRATE_ADHESION; GOBP_CENTR…
HTR1B	6	0.786032	0.936995	0.520093	0.903082	0.605931	0.825501		X	ENSG00000135312	78171948	78173490	GOBP_ACID_SECRETION; GOBP_ADAPTATION_OF_SIGNALING_PATHWAY; GOBP_ADENYLATE_CYCLASE_INHIBITING_G_PROTEIN_COUPLED_RECEPTOR_SIGNALING_PATHWAY; GOBP_ADENYLATE_CYCLASE_INHIBITING_SEROTONIN_RECEPTOR_SIGNALING_PATHWAY; GOBP_ADENYLATE_CYCLASE_MODULATING_G_PROTEIN_COUPLED_RECEPTOR_SIGNALING_PATHWAY; GOBP_AMINE_TRANSPORT; GOBP_AMINO_ACID_TRANSPORT; GOBP_ANATOMICAL_STRUCTURE_HOMEOSTASIS; GOBP_ANION_TRANSPORT…
CCR1	3	0.9735	0.988074	0.520762	0.903082	0.931409	0.979616		X	ENSG00000163823	46243200	46249887	GOBP_BIOLOGICAL_ADHESION; GOBP_BIOMINERALIZATION; GOBP_BONE_MINERALIZATION; GOBP_CALCIUM_ION_TRANSPORT; GOBP_CALCIUM_MEDIATED_SIGNALING; GOBP_CATION_TRANSPORT; GOBP_CELL_CELL_SIGNALING; GOBP_CELL_CHEMOTAXIS; GOBP_CELL_MIGRATION; GOBP_CELLULAR_HOMEOSTASIS; GOBP_CELLULAR_ION_HOMEOSTASIS; GOBP_CHEMICAL_HOMEOSTASIS; GOBP_CYTOKINE_MEDIATED_SIGNALING_PATHWAY; GOBP_DEFENSE_RESPONSE; GOBP_DENDRITIC_CELL_…
CXCR6	3	0.93797	0.987926	0.521986	0.903082	0.949862	0.979937		X	ENSG00000172215	45982425	45989845	GOBP_CALCIUM_MEDIATED_SIGNALING; GOBP_CELL_CHEMOTAXIS; GOBP_CELL_MIGRATION; GOBP_CELLULAR_HOMEOSTASIS; GOBP_CELLULAR_ION_HOMEOSTASIS; GOBP_CHEMICAL_HOMEOSTASIS; GOBP_CYTOKINE_MEDIATED_SIGNALING_PATHWAY; GOBP_DEFENSE_RESPONSE; GOBP_DIVALENT_INORGANIC_CATION_HOMEOSTASIS; GOBP_G_PROTEIN_COUPLED_RECEPTOR_SIGNALING_PATHWAY; GOBP_HOMEOSTATIC_PROCESS; GOBP_IMMUNE_RESPONSE; GOBP_INFLAMMATORY_RESPONSE; GO…
BRS3	X	0.754088	0.933064	0.525728	0.903213	0.59991	0.820156		X	ENSG00000102239	135570046	135575939	GOBP_ADULT_BEHAVIOR; GOBP_ADULT_FEEDING_BEHAVIOR; GOBP_BEHAVIOR; GOBP_CARBOHYDRATE_METABOLIC_PROCESS; GOBP_CIRCULATORY_SYSTEM_PROCESS; GOBP_FEEDING_BEHAVIOR; GOBP_G_PROTEIN_COUPLED_RECEPTOR_SIGNALING_PATHWAY; GOBP_GLUCOSE_METABOLIC_PROCESS; GOBP_MONOSACCHARIDE_METABOLIC_PROCESS; GOBP_REGULATION_OF_BLOOD_PRESSURE; GOBP_SMALL_MOLECULE_METABOLIC_PROCESS; GOCC_CELL_BODY; GOCC_INTRINSIC_COMPONENT_OF_P…
PIK3CA	3	0.18708	0.651085	0.527082	0.903213	0.414979	0.702314		X	ENSG00000121879	178865902	178957881	GOBP_ACTIN_FILAMENT_BASED_MOVEMENT; GOBP_ACTIN_FILAMENT_BASED_PROCESS; GOBP_ACTIN_FILAMENT_DEPOLYMERIZATION; GOBP_ACTIN_FILAMENT_ORGANIZATION; GOBP_ACTIN_MEDIATED_CELL_CONTRACTION; GOBP_ACTIN_POLYMERIZATION_OR_DEPOLYMERIZATION; GOBP_ACTIVATION_OF_IMMUNE_RESPONSE; GOBP_ACTIVATION_OF_PROTEIN_KINASE_ACTIVITY; GOBP_ADIPOSE_TISSUE_DEVELOPMENT; GOBP_AMEBOIDAL_TYPE_CELL_MIGRATION; GOBP_ANATOMICAL_STRUCT…
ADRB3	8	0.660813	0.894735	0.530794	0.903213	0.371315	0.683175		X	ENSG00000188778	37820516	37824483	GOBP_ACTIVATION_OF_ADENYLATE_CYCLASE_ACTIVITY; GOBP_ADAPTATION_OF_SIGNALING_PATHWAY; GOBP_ADAPTIVE_THERMOGENESIS; GOBP_ADENYLATE_CYCLASE_ACTIVATING_ADRENERGIC_RECEPTOR_SIGNALING_PATHWAY; GOBP_ADENYLATE_CYCLASE_ACTIVATING_G_PROTEIN_COUPLED_RECEPTOR_SIGNALING_PATHWAY; GOBP_ADENYLATE_CYCLASE_MODULATING_G_PROTEIN_COUPLED_RECEPTOR_SIGNALING_PATHWAY; GOBP_ADRENERGIC_RECEPTOR_SIGNALING_PATHWAY; GOBP_CAR…
QRFP	9	0.540909	0.844601	0.534178	0.903213	0.0871519	0.464013		X	ENSG00000188710	133768815	133769225	GOBP_BEHAVIOR; GOBP_CIRCULATORY_SYSTEM_PROCESS; GOBP_FEEDING_BEHAVIOR; GOBP_G_PROTEIN_COUPLED_RECEPTOR_SIGNALING_PATHWAY; GOBP_GROOMING_BEHAVIOR; GOBP_LOCOMOTORY_BEHAVIOR; GOBP_NEUROPEPTIDE_SIGNALING_PATHWAY; GOBP_POSITIVE_REGULATION_OF_BLOOD_PRESSURE; GOBP_REGULATION_OF_BEHAVIOR; GOBP_REGULATION_OF_BLOOD_PRESSURE; GOBP_REGULATION_OF_FEEDING_BEHAVIOR; GOMF_G_PROTEIN_COUPLED_RECEPTOR_BINDING; GOMF…
INSL5	1	0.671202	0.901855	0.541114	0.903213	0.254088	0.600511		X	ENSG00000172410	67263424	67266939	GOBP_BEHAVIOR; GOBP_FEEDING_BEHAVIOR; GOBP_POSITIVE_REGULATION_OF_BEHAVIOR; GOBP_POSITIVE_REGULATION_OF_FEEDING_BEHAVIOR; GOBP_REGULATION_OF_BEHAVIOR; GOBP_REGULATION_OF_FEEDING_BEHAVIOR; GOMF_G_PROTEIN_COUPLED_RECEPTOR_BINDING; GOMF_HORMONE_ACTIVITY; GOMF_MOLECULAR_FUNCTION_REGULATOR; GOMF_SIGNALING_RECEPTOR_BINDING; GOMF_SIGNALING_RECEPTOR_REGULATOR_ACTIVITY
AVP	20	0.42257	0.779362	0.542172	0.903213	0.457365	0.728264		X	ENSG00000101200	3063202	3065370	GOBP_ACIDIC_AMINO_ACID_TRANSPORT; GOBP_AGGRESSIVE_BEHAVIOR; GOBP_AMINE_TRANSPORT; GOBP_AMINO_ACID_TRANSPORT; GOBP_ANION_TRANSPORT; GOBP_APOPTOTIC_MITOCHONDRIAL_CHANGES; GOBP_APOPTOTIC_SIGNALING_PATHWAY; GOBP_BEHAVIOR; GOBP_BIOLOGICAL_PROCESS_INVOLVED_IN_INTERACTION_WITH_HOST; GOBP_BIOLOGICAL_PROCESS_INVOLVED_IN_INTERSPECIES_INTERACTION_BETWEEN_ORGANISMS; GOBP_BIOLOGICAL_PROCESS_INVOLVED_IN_INTRAS…
HTR3B	11	0.188154	0.651085	0.542639	0.903213	0.0772457	0.444163		X	ENSG00000149305	113775399	113817287	GOBP_CATION_TRANSMEMBRANE_TRANSPORT; GOBP_CATION_TRANSPORT; GOBP_CELL_CELL_SIGNALING; GOBP_CELLULAR_RESPONSE_TO_ENDOGENOUS_STIMULUS; GOBP_CELLULAR_RESPONSE_TO_NITROGEN_COMPOUND; GOBP_CELLULAR_RESPONSE_TO_ORGANIC_CYCLIC_COMPOUND; GOBP_CELLULAR_RESPONSE_TO_OXYGEN_CONTAINING_COMPOUND; GOBP_INORGANIC_ION_TRANSMEMBRANE_TRANSPORT; GOBP_ION_TRANSMEMBRANE_TRANSPORT; GOBP_ION_TRANSPORT; GOBP_NERVOUS_SYSTE…
P2RY4	X	0.412284	0.772215	0.543724	0.903213	0.9349	0.979937		X	ENSG00000186912	69478016	69479654	GOBP_ANATOMICAL_STRUCTURE_HOMEOSTASIS; GOBP_ANION_TRANSPORT; GOBP_CELL_CELL_SIGNALING; GOBP_CELLULAR_HOMEOSTASIS; GOBP_CELLULAR_ION_HOMEOSTASIS; GOBP_CELLULAR_RESPONSE_TO_ALCOHOL; GOBP_CELLULAR_RESPONSE_TO_ATP; GOBP_CELLULAR_RESPONSE_TO_ENDOGENOUS_STIMULUS; GOBP_CELLULAR_RESPONSE_TO_HORMONE_STIMULUS; GOBP_CELLULAR_RESPONSE_TO_KETONE; GOBP_CELLULAR_RESPONSE_TO_NITROGEN_COMPOUND; GOBP_CELLULAR_RESP…
HTR3A	11	0.236302	0.67128	0.544976	0.903213	0.170718	0.5544		X	ENSG00000166736	113845603	113861035	GOBP_CATION_TRANSMEMBRANE_TRANSPORT; GOBP_CATION_TRANSPORT; GOBP_CELL_CELL_SIGNALING; GOBP_CELLULAR_RESPONSE_TO_ENDOGENOUS_STIMULUS; GOBP_CELLULAR_RESPONSE_TO_NITROGEN_COMPOUND; GOBP_CELLULAR_RESPONSE_TO_ORGANIC_CYCLIC_COMPOUND; GOBP_CELLULAR_RESPONSE_TO_OXYGEN_CONTAINING_COMPOUND; GOBP_INORGANIC_ION_TRANSMEMBRANE_TRANSPORT; GOBP_ION_TRANSMEMBRANE_TRANSPORT; GOBP_ION_TRANSPORT; GOBP_NERVOUS_SYSTE…
PSAP	10	0.636767	0.894735	0.546354	0.903213	0.905872	0.9704		X	ENSG00000197746	73576055	73611126	GOBP_ADENYLATE_CYCLASE_INHIBITING_G_PROTEIN_COUPLED_RECEPTOR_SIGNALING_PATHWAY; GOBP_ADENYLATE_CYCLASE_MODULATING_G_PROTEIN_COUPLED_RECEPTOR_SIGNALING_PATHWAY; GOBP_AMIDE_TRANSPORT; GOBP_ANION_TRANSPORT; GOBP_CARBOHYDRATE_DERIVATIVE_TRANSPORT; GOBP_CARBOXYLIC_ACID_TRANSPORT; GOBP_CELLULAR_LIPID_METABOLIC_PROCESS; GOBP_CERAMIDE_TRANSPORT; GOBP_DEVELOPMENTAL_GROWTH; GOBP_DEVELOPMENTAL_PROCESS_INVOL…
TBXA2R	19	0.0017649	0.138015	0.551444	0.903213	0.010646	0.277507		X	ENSG00000006638	3594504	3606838	GOBP_ADENYLATE_CYCLASE_ACTIVATING_G_PROTEIN_COUPLED_RECEPTOR_SIGNALING_PATHWAY; GOBP_ADENYLATE_CYCLASE_MODULATING_G_PROTEIN_COUPLED_RECEPTOR_SIGNALING_PATHWAY; GOBP_AMEBOIDAL_TYPE_CELL_MIGRATION; GOBP_ANATOMICAL_STRUCTURE_FORMATION_INVOLVED_IN_MORPHOGENESIS; GOBP_BIOLOGICAL_PROCESS_INVOLVED_IN_INTERSPECIES_INTERACTION_BETWEEN_ORGANISMS; GOBP_BLOOD_VESSEL_ENDOTHELIAL_CELL_MIGRATION; GOBP_BLOOD_VES…
CCL5	17	0.551795	0.844601	0.551839	0.903213	0.242089	0.600511		X	ENSG00000161570	34198495	34207797	GOBP_ACTIVATION_OF_JANUS_KINASE_ACTIVITY; GOBP_ACTIVATION_OF_PHOSPHOLIPASE_D_ACTIVITY; GOBP_ACTIVATION_OF_PROTEIN_KINASE_ACTIVITY; GOBP_AMIDE_BIOSYNTHETIC_PROCESS; GOBP_AMIDE_TRANSPORT; GOBP_BIOLOGICAL_ADHESION; GOBP_BIOLOGICAL_PROCESS_INVOLVED_IN_INTERACTION_WITH_SYMBIONT; GOBP_BIOLOGICAL_PROCESS_INVOLVED_IN_INTERSPECIES_INTERACTION_BETWEEN_ORGANISMS; GOBP_BIOLOGICAL_PROCESS_INVOLVED_IN_SYMBIOTI…
CCR2	3	0.74129	0.9273	0.553124	0.903213	0.955747	0.980832		X	ENSG00000121807	46395225	46402419	GOBP_ADAPTIVE_IMMUNE_RESPONSE; GOBP_ADAPTIVE_IMMUNE_RESPONSE_BASED_ON_SOMATIC_RECOMBINATION_OF_IMMUNE_RECEPTORS_BUILT_FROM_IMMUNOGLOBULIN_SUPERFAMILY_DOMAINS; GOBP_ADAPTIVE_THERMOGENESIS; GOBP_ALPHA_BETA_T_CELL_ACTIVATION; GOBP_ALPHA_BETA_T_CELL_PROLIFERATION; GOBP_ANATOMICAL_STRUCTURE_FORMATION_INVOLVED_IN_MORPHOGENESIS; GOBP_ANATOMICAL_STRUCTURE_HOMEOSTASIS; GOBP_APOPTOTIC_CELL_CLEARANCE; GOBP_…
DRD2	11	0.124664	0.595135	0.554402	0.903213	0.0431288	0.337268		X	ENSG00000149295	113280318	113346413	GOBP_ACID_SECRETION; GOBP_ACTIVATION_OF_PROTEIN_KINASE_ACTIVITY; GOBP_ADAPTATION_OF_SIGNALING_PATHWAY; GOBP_ADENOHYPOPHYSIS_DEVELOPMENT; GOBP_ADENYLATE_CYCLASE_ACTIVATING_ADRENERGIC_RECEPTOR_SIGNALING_PATHWAY; GOBP_ADENYLATE_CYCLASE_ACTIVATING_G_PROTEIN_COUPLED_RECEPTOR_SIGNALING_PATHWAY; GOBP_ADENYLATE_CYCLASE_INHIBITING_DOPAMINE_RECEPTOR_SIGNALING_PATHWAY; GOBP_ADENYLATE_CYCLASE_INHIBITING_G_PR…
GPR18	13	0.0891669	0.551137	0.565166	0.909503	0.395977	0.692937		X	ENSG00000125245	99906968	99913998	GOBP_ALPHA_BETA_T_CELL_ACTIVATION; GOBP_ALPHA_BETA_T_CELL_DIFFERENTIATION; GOBP_CD8_POSITIVE_ALPHA_BETA_T_CELL_ACTIVATION; GOBP_CD8_POSITIVE_ALPHA_BETA_T_CELL_DIFFERENTIATION; GOBP_CELL_ACTIVATION; GOBP_CELL_CHEMOTAXIS; GOBP_CELL_MIGRATION; GOBP_CELLULAR_HOMEOSTASIS; GOBP_CELLULAR_ION_HOMEOSTASIS; GOBP_CHEMICAL_HOMEOSTASIS; GOBP_CYTOKINE_PRODUCTION; GOBP_DIVALENT_INORGANIC_CATION_HOMEOSTASIS; GOB…
NPSR1	7	0.0392374	0.551137	0.575859	0.909503	0.0407219	0.337268	X	X	ENSG00000187258	34697851	34917944	GOBP_BEHAVIOR; GOBP_CALCIUM_ION_TRANSMEMBRANE_TRANSPORT; GOBP_CALCIUM_ION_TRANSPORT; GOBP_CALCIUM_ION_TRANSPORT_INTO_CYTOSOL; GOBP_CATION_TRANSMEMBRANE_TRANSPORT; GOBP_CATION_TRANSPORT; GOBP_CELLULAR_HOMEOSTASIS; GOBP_CELLULAR_ION_HOMEOSTASIS; GOBP_CHEMICAL_HOMEOSTASIS; GOBP_CYTOSOLIC_CALCIUM_ION_TRANSPORT; GOBP_DIGESTION; GOBP_DIGESTIVE_SYSTEM_PROCESS; GOBP_DIVALENT_INORGANIC_CATION_HOMEOSTASIS;…
C3	19	0.00938963	0.354661	0.578405	0.909503	0.545167	0.801216		X	ENSG00000125730	6677715	6730573	GOBP_ACTIVATION_OF_IMMUNE_RESPONSE; GOBP_ACUTE_INFLAMMATORY_RESPONSE; GOBP_ACUTE_INFLAMMATORY_RESPONSE_TO_ANTIGENIC_STIMULUS; GOBP_ADAPTIVE_IMMUNE_RESPONSE; GOBP_ADAPTIVE_IMMUNE_RESPONSE_BASED_ON_SOMATIC_RECOMBINATION_OF_IMMUNE_RECEPTORS_BUILT_FROM_IMMUNOGLOBULIN_SUPERFAMILY_DOMAINS; GOBP_AMYLOID_BETA_CLEARANCE; GOBP_ANATOMICAL_STRUCTURE_FORMATION_INVOLVED_IN_MORPHOGENESIS; GOBP_ANATOMICAL_STRUCT…
TAAR1	6	0.150427	0.643324	0.579138	0.909503	0.280156	0.624441		X	ENSG00000146399	132966123	132967142	GOBP_G_PROTEIN_COUPLED_RECEPTOR_SIGNALING_PATHWAY; GOMF_G_PROTEIN_COUPLED_AMINE_RECEPTOR_ACTIVITY; GOMF_G_PROTEIN_COUPLED_RECEPTOR_ACTIVITY; GOMF_MOLECULAR_TRANSDUCER_ACTIVITY; GOMF_TRACE_AMINE_RECEPTOR_ACTIVITY
UTS2B	3	0.0935451	0.551137	0.58263	0.909503	0.131588	0.535947		X	ENSG00000188958	190984957	191048325	GOBP_CIRCULATORY_SYSTEM_PROCESS; GOBP_REGULATION_OF_ANATOMICAL_STRUCTURE_SIZE; GOBP_REGULATION_OF_BLOOD_PRESSURE; GOBP_REGULATION_OF_TUBE_SIZE; GOBP_VASCULAR_PROCESS_IN_CIRCULATORY_SYSTEM; GOMF_G_PROTEIN_COUPLED_RECEPTOR_BINDING; GOMF_HORMONE_ACTIVITY; GOMF_MOLECULAR_FUNCTION_REGULATOR; GOMF_SIGNALING_RECEPTOR_BINDING; GOMF_SIGNALING_RECEPTOR_REGULATOR_ACTIVITY
TRH	3	0.281832	0.688726	0.586028	0.909503	0.473039	0.736886		X	ENSG00000170893	129693148	129696781	GOBP_ACID_SECRETION; GOBP_ACIDIC_AMINO_ACID_TRANSPORT; GOBP_ADULT_BEHAVIOR; GOBP_ADULT_LOCOMOTORY_BEHAVIOR; GOBP_AMIDE_TRANSPORT; GOBP_AMINE_METABOLIC_PROCESS; GOBP_AMINE_TRANSPORT; GOBP_AMINO_ACID_TRANSPORT; GOBP_AMMONIUM_ION_METABOLIC_PROCESS; GOBP_ANION_TRANSPORT; GOBP_BEHAVIOR; GOBP_CARBOXYLIC_ACID_TRANSPORT; GOBP_CELL_CELL_SIGNALING; GOBP_CELLULAR_RESPONSE_TO_ENDOGENOUS_STIMULUS; GOBP_CELLUL…
RHOA	3	0.796355	0.939317	0.588162	0.909503	0.400524	0.692937		X	ENSG00000067560	49396578	49450431	GOBP_ACTIN_CYTOSKELETON_REORGANIZATION; GOBP_ACTIN_FILAMENT_BASED_PROCESS; GOBP_ACTIN_FILAMENT_BUNDLE_ORGANIZATION; GOBP_ACTIN_FILAMENT_ORGANIZATION; GOBP_ACTIN_FILAMENT_POLYMERIZATION; GOBP_ACTIN_POLYMERIZATION_OR_DEPOLYMERIZATION; GOBP_ACTOMYOSIN_STRUCTURE_ORGANIZATION; GOBP_AEROBIC_RESPIRATION; GOBP_ALPHA_BETA_T_CELL_ACTIVATION; GOBP_ALPHA_BETA_T_CELL_DIFFERENTIATION; GOBP_AMEBOIDAL_TYPE_CELL_…
FFAR3	19	0.384314	0.76559	0.588758	0.909503	0.839735	0.950567		X	ENSG00000185897	35849362	35851387	GOBP_ACUTE_INFLAMMATORY_RESPONSE; GOBP_ADENYLATE_CYCLASE_INHIBITING_G_PROTEIN_COUPLED_RECEPTOR_SIGNALING_PATHWAY; GOBP_ADENYLATE_CYCLASE_MODULATING_G_PROTEIN_COUPLED_RECEPTOR_SIGNALING_PATHWAY; GOBP_AMIDE_TRANSPORT; GOBP_AMINE_TRANSPORT; GOBP_CATECHOLAMINE_SECRETION; GOBP_CELL_CELL_SIGNALING; GOBP_CELLULAR_RESPONSE_TO_ENDOGENOUS_STIMULUS; GOBP_CELLULAR_RESPONSE_TO_FATTY_ACID; GOBP_CELLULAR_RESPON…
CNR1	6	0.150663	0.643324	0.59185	0.909503	0.198427	0.564408		X	ENSG00000118432	88849583	88876078	GOBP_ACTION_POTENTIAL; GOBP_ACUTE_INFLAMMATORY_RESPONSE; GOBP_ACUTE_INFLAMMATORY_RESPONSE_TO_ANTIGENIC_STIMULUS; GOBP_ACUTE_PHASE_RESPONSE; GOBP_ADENYLATE_CYCLASE_ACTIVATING_G_PROTEIN_COUPLED_RECEPTOR_SIGNALING_PATHWAY; GOBP_ADENYLATE_CYCLASE_MODULATING_G_PROTEIN_COUPLED_RECEPTOR_SIGNALING_PATHWAY; GOBP_AGING; GOBP_AMIDE_TRANSPORT; GOBP_AMINE_TRANSPORT; GOBP_ANATOMICAL_STRUCTURE_HOMEOSTASIS; GOBP…
PPP3CA	4	0.856009	0.956375	0.597356	0.909503	0.780036	0.924286		X	ENSG00000138814	101944566	102269435	GOBP_AGING; GOBP_AMIDE_TRANSPORT; GOBP_BIOLOGICAL_ADHESION; GOBP_CALCINEURIN_MEDIATED_SIGNALING; GOBP_CALCIUM_ION_TRANSPORT; GOBP_CALCIUM_MEDIATED_SIGNALING; GOBP_CARBOHYDRATE_HOMEOSTASIS; GOBP_CATION_TRANSPORT; GOBP_CELL_ACTIVATION; GOBP_CELL_CELL_SIGNALING; GOBP_CELL_CYCLE; GOBP_CELL_CYCLE_G1_S_PHASE_TRANSITION; GOBP_CELL_CYCLE_PHASE_TRANSITION; GOBP_CELL_CYCLE_PROCESS; GOBP_CELL_MIGRATION; GOB…
AVPR1A	12	0.1042	0.551137	0.598161	0.909503	0.14887	0.544001		X	ENSG00000166148	63539014	63544722	GOBP_ACIDIC_AMINO_ACID_TRANSPORT; GOBP_ACTIVATION_OF_PHOSPHOLIPASE_C_ACTIVITY; GOBP_AGGRESSIVE_BEHAVIOR; GOBP_AGING; GOBP_AMINE_TRANSPORT; GOBP_AMINO_ACID_TRANSPORT; GOBP_ANION_TRANSPORT; GOBP_BEHAVIOR; GOBP_BIOLOGICAL_PROCESS_INVOLVED_IN_INTRASPECIES_INTERACTION_BETWEEN_ORGANISMS; GOBP_CALCIUM_MEDIATED_SIGNALING; GOBP_CARBOXYLIC_ACID_TRANSPORT; GOBP_CELL_GROWTH; GOBP_CELLULAR_HOMEOSTASIS; GOBP_C…
NMBR	6	0.0536288	0.551137	0.598539	0.909503	0.0343741	0.336085		X	ENSG00000135577	142379467	142409936	GOBP_G_PROTEIN_COUPLED_RECEPTOR_SIGNALING_PATHWAY; GOBP_NEUROPEPTIDE_SIGNALING_PATHWAY; GOBP_PHOSPHOLIPASE_C_ACTIVATING_G_PROTEIN_COUPLED_RECEPTOR_SIGNALING_PATHWAY; GOCC_INTRINSIC_COMPONENT_OF_PLASMA_MEMBRANE; GOMF_G_PROTEIN_COUPLED_RECEPTOR_ACTIVITY; GOMF_MOLECULAR_TRANSDUCER_ACTIVITY; GOMF_NEUROPEPTIDE_RECEPTOR_ACTIVITY; GOMF_PEPTIDE_RECEPTOR_ACTIVITY
GALR3	22	0.647591	0.894735	0.601595	0.909503	0.667315	0.865273		X	ENSG00000128310	38219389	38221502	GOBP_ADENYLATE_CYCLASE_MODULATING_G_PROTEIN_COUPLED_RECEPTOR_SIGNALING_PATHWAY; GOBP_BEHAVIOR; GOBP_CELL_CELL_SIGNALING; GOBP_COGNITION; GOBP_FEEDING_BEHAVIOR; GOBP_G_PROTEIN_COUPLED_RECEPTOR_SIGNALING_PATHWAY; GOBP_G_PROTEIN_COUPLED_RECEPTOR_SIGNALING_PATHWAY_COUPLED_TO_CYCLIC_NUCLEOTIDE_SECOND_MESSENGER; GOBP_NEGATIVE_REGULATION_OF_ADENYLATE_CYCLASE_ACTIVITY; GOBP_NEGATIVE_REGULATION_OF_CATALYT…
VAMP2	17	0.0731069	0.551137	0.603213	0.909503	0.162671	0.5544		X	ENSG00000220205	8062467	8066864	GOBP_BIOLOGICAL_PROCESS_INVOLVED_IN_INTERSPECIES_INTERACTION_BETWEEN_ORGANISMS; GOBP_BODY_FLUID_SECRETION; GOBP_CALCIUM_ION_REGULATED_EXOCYTOSIS; GOBP_CATION_TRANSMEMBRANE_TRANSPORT; GOBP_CATION_TRANSPORT; GOBP_CELL_ACTIVATION; GOBP_CELL_ACTIVATION_INVOLVED_IN_IMMUNE_RESPONSE; GOBP_CELL_CELL_SIGNALING; GOBP_CELL_KILLING; GOBP_CELLULAR_MACROMOLECULE_LOCALIZATION; GOBP_CELLULAR_RESPONSE_TO_ENDOGENO…
UTS2	1	0.97274	0.988074	0.607957	0.909503	0.803716	0.940877		X	ENSG00000049247	7903143	7913572	GOBP_CELL_CELL_SIGNALING; GOBP_CIRCULATORY_SYSTEM_PROCESS; GOBP_MUSCLE_CONTRACTION; GOBP_MUSCLE_SYSTEM_PROCESS; GOBP_REGULATION_OF_ANATOMICAL_STRUCTURE_SIZE; GOBP_REGULATION_OF_BLOOD_PRESSURE; GOBP_REGULATION_OF_TUBE_SIZE; GOBP_SYNAPTIC_SIGNALING; GOBP_VASCULAR_PROCESS_IN_CIRCULATORY_SYSTEM; GOCC_SYNAPSE; GOMF_HORMONE_ACTIVITY; GOMF_MOLECULAR_FUNCTION_REGULATOR; GOMF_SIGNALING_RECEPTOR_BINDING; G…
CPLX1	4	0.0491021	0.551137	0.612827	0.909503	0.278223	0.624441		X	ENSG00000168993	778745	819986	GOBP_AMIDE_TRANSPORT; GOBP_CELL_CELL_SIGNALING; GOBP_CELLULAR_MACROMOLECULE_LOCALIZATION; GOBP_ENDOMEMBRANE_SYSTEM_ORGANIZATION; GOBP_ESTABLISHMENT_OF_PROTEIN_LOCALIZATION; GOBP_ESTABLISHMENT_OF_PROTEIN_LOCALIZATION_TO_MEMBRANE; GOBP_EXOCYTIC_PROCESS; GOBP_EXOCYTOSIS; GOBP_EXPORT_FROM_CELL; GOBP_HORMONE_TRANSPORT; GOBP_INSULIN_SECRETION; GOBP_LOCALIZATION_WITHIN_MEMBRANE; GOBP_MEMBRANE_FUSION; GO…
PDYN	20	0.742543	0.9273	0.613535	0.909503	0.281078	0.624441		X	ENSG00000101327	1959403	1974732	GOBP_CELL_CELL_SIGNALING; GOBP_G_PROTEIN_COUPLED_RECEPTOR_SIGNALING_PATHWAY; GOBP_NERVOUS_SYSTEM_PROCESS; GOBP_NEUROPEPTIDE_SIGNALING_PATHWAY; GOBP_SENSORY_PERCEPTION; GOBP_SYNAPTIC_SIGNALING; GOCC_AXON; GOCC_CELL_BODY; GOCC_DENDRITIC_TREE; GOCC_DISTAL_AXON; GOCC_NEURON_PROJECTION; GOCC_NEURON_PROJECTION_TERMINUS; GOCC_PRESYNAPSE; GOCC_SOMATODENDRITIC_COMPARTMENT; GOCC_SYNAPSE; GOMF_G_PROTEIN_COU…
EDN2	1	0.945198	0.988074	0.614228	0.909503	0.645001	0.860736		X	ENSG00000127129	41944446	41950344	GOBP_AMEBOIDAL_TYPE_CELL_MIGRATION; GOBP_ANATOMICAL_STRUCTURE_FORMATION_INVOLVED_IN_MORPHOGENESIS; GOBP_AXON_DEVELOPMENT; GOBP_AXON_EXTENSION; GOBP_BLOOD_VESSEL_MORPHOGENESIS; GOBP_CALCIUM_MEDIATED_SIGNALING; GOBP_CELL_ACTIVATION; GOBP_CELL_CHEMOTAXIS; GOBP_CELL_GROWTH; GOBP_CELL_MIGRATION; GOBP_CELL_MORPHOGENESIS; GOBP_CELL_MORPHOGENESIS_INVOLVED_IN_DIFFERENTIATION; GOBP_CELL_MORPHOGENESIS_INVOL…
FPR2	19	0.0748919	0.551137	0.615403	0.909503	0.37912	0.686278		X	ENSG00000171049	52255279	52273779	GOBP_ACTIVATION_OF_IMMUNE_RESPONSE; GOBP_ADENYLATE_CYCLASE_INHIBITING_G_PROTEIN_COUPLED_RECEPTOR_SIGNALING_PATHWAY; GOBP_ADENYLATE_CYCLASE_MODULATING_G_PROTEIN_COUPLED_RECEPTOR_SIGNALING_PATHWAY; GOBP_ASTROCYTE_ACTIVATION; GOBP_ASTROCYTE_DEVELOPMENT; GOBP_ASTROCYTE_DIFFERENTIATION; GOBP_BIOLOGICAL_ADHESION; GOBP_BIOLOGICAL_PROCESS_INVOLVED_IN_INTERSPECIES_INTERACTION_BETWEEN_ORGANISMS; GOBP_CALCI…
OXT	20	0.0751669	0.551137	0.615976	0.909503	0.335077	0.664665		X	ENSG00000101405	3052266	3053163	GOBP_ACID_SECRETION; GOBP_ADAPTIVE_THERMOGENESIS; GOBP_AGGRESSIVE_BEHAVIOR; GOBP_AMINE_TRANSPORT; GOBP_ANION_TRANSPORT; GOBP_BEHAVIOR; GOBP_BIOLOGICAL_PROCESS_INVOLVED_IN_INTRASPECIES_INTERACTION_BETWEEN_ORGANISMS; GOBP_CARBOXYLIC_ACID_TRANSPORT; GOBP_CATECHOLAMINE_SECRETION; GOBP_CELL_CELL_SIGNALING; GOBP_CELL_JUNCTION_ASSEMBLY; GOBP_CELL_JUNCTION_ORGANIZATION; GOBP_CELLULAR_HOMEOSTASIS; GOBP_CE…
PDE1B	12	0.661326	0.894735	0.620839	0.909503	0.428106	0.703317		X	ENSG00000123360	54943134	54973023	GOBP_AMINE_METABOLIC_PROCESS; GOBP_AMMONIUM_ION_METABOLIC_PROCESS; GOBP_ASSOCIATIVE_LEARNING; GOBP_BEHAVIOR; GOBP_CATECHOL_CONTAINING_COMPOUND_METABOLIC_PROCESS; GOBP_COGNITION; GOBP_DOPAMINE_METABOLIC_PROCESS; GOBP_IMMUNE_SYSTEM_DEVELOPMENT; GOBP_INDOLE_CONTAINING_COMPOUND_METABOLIC_PROCESS; GOBP_LEARNING; GOBP_LEUKOCYTE_DIFFERENTIATION; GOBP_LOCOMOTORY_BEHAVIOR; GOBP_MONOCYTE_DIFFERENTIATION; G…
PTGER4	5	0.237897	0.67128	0.623123	0.909503	0.127393	0.53262		X	ENSG00000171522	40679600	40693837	GOBP_ACTIN_FILAMENT_BASED_PROCESS; GOBP_ACTIN_FILAMENT_BUNDLE_ORGANIZATION; GOBP_ACTIN_FILAMENT_ORGANIZATION; GOBP_ACTOMYOSIN_STRUCTURE_ORGANIZATION; GOBP_ADENYLATE_CYCLASE_ACTIVATING_G_PROTEIN_COUPLED_RECEPTOR_SIGNALING_PATHWAY; GOBP_ADENYLATE_CYCLASE_MODULATING_G_PROTEIN_COUPLED_RECEPTOR_SIGNALING_PATHWAY; GOBP_ALPHA_BETA_T_CELL_ACTIVATION; GOBP_ALPHA_BETA_T_CELL_DIFFERENTIATION; GOBP_BIOLOGICA…
GATA4	8	0.018367	0.506241	0.62421	0.909503	0.196368	0.564408		X	ENSG00000136574	11534468	11617511	GOBP_ACTIN_FILAMENT_BASED_MOVEMENT; GOBP_ACTIN_FILAMENT_BASED_PROCESS; GOBP_ACTIN_MEDIATED_CELL_CONTRACTION; GOBP_ANATOMICAL_STRUCTURE_FORMATION_INVOLVED_IN_MORPHOGENESIS; GOBP_ANIMAL_ORGAN_MORPHOGENESIS; GOBP_ANTERIOR_POSTERIOR_PATTERN_SPECIFICATION; GOBP_AORTIC_VALVE_MORPHOGENESIS; GOBP_APOPTOTIC_SIGNALING_PATHWAY; GOBP_ATRIAL_SEPTUM_DEVELOPMENT; GOBP_ATRIAL_SEPTUM_MORPHOGENESIS; GOBP_ATRIOVENT…
ANXA1	9	0.0313148	0.532352	0.62651	0.909503	0.0254323	0.336085		X	ENSG00000135046	75766673	75785309	GOBP_ACTIN_CYTOSKELETON_REORGANIZATION; GOBP_ACTIN_FILAMENT_BASED_PROCESS; GOBP_ADAPTIVE_IMMUNE_RESPONSE; GOBP_ADAPTIVE_IMMUNE_RESPONSE_BASED_ON_SOMATIC_RECOMBINATION_OF_IMMUNE_RECEPTORS_BUILT_FROM_IMMUNOGLOBULIN_SUPERFAMILY_DOMAINS; GOBP_ALPHA_BETA_T_CELL_ACTIVATION; GOBP_ALPHA_BETA_T_CELL_DIFFERENTIATION; GOBP_AMEBOIDAL_TYPE_CELL_MIGRATION; GOBP_AMIDE_TRANSPORT; GOBP_ANATOMICAL_STRUCTURE_FORMAT…
TAAR6	6	0.710349	0.916655	0.628149	0.909503	0.801629	0.940877		X	ENSG00000146383	132891461	132892498	GOBP_G_PROTEIN_COUPLED_RECEPTOR_SIGNALING_PATHWAY; GOMF_G_PROTEIN_COUPLED_AMINE_RECEPTOR_ACTIVITY; GOMF_G_PROTEIN_COUPLED_RECEPTOR_ACTIVITY; GOMF_MOLECULAR_TRANSDUCER_ACTIVITY; GOMF_TRACE_AMINE_RECEPTOR_ACTIVITY
LPAR1	9	0.482508	0.809702	0.62896	0.909503	0.457709	0.728264		X	ENSG00000198121	113635543	113800981	GOBP_ACTIN_FILAMENT_BASED_PROCESS; GOBP_ACTIN_FILAMENT_BUNDLE_ORGANIZATION; GOBP_ACTIN_FILAMENT_ORGANIZATION; GOBP_ACTIVATION_OF_PHOSPHOLIPASE_C_ACTIVITY; GOBP_ACTOMYOSIN_STRUCTURE_ORGANIZATION; GOBP_ADENYLATE_CYCLASE_ACTIVATING_G_PROTEIN_COUPLED_RECEPTOR_SIGNALING_PATHWAY; GOBP_ADENYLATE_CYCLASE_INHIBITING_G_PROTEIN_COUPLED_RECEPTOR_SIGNALING_PATHWAY; GOBP_ADENYLATE_CYCLASE_MODULATING_G_PROTEIN_…
LPAR3	1	0.607608	0.867061	0.630507	0.909503	0.287059	0.630563		X	ENSG00000171517	85277285	85358896	GOBP_ADENYLATE_CYCLASE_ACTIVATING_G_PROTEIN_COUPLED_RECEPTOR_SIGNALING_PATHWAY; GOBP_ADENYLATE_CYCLASE_MODULATING_G_PROTEIN_COUPLED_RECEPTOR_SIGNALING_PATHWAY; GOBP_AXON_DEVELOPMENT; GOBP_BLEB_ASSEMBLY; GOBP_CELL_CELL_SIGNALING; GOBP_CELL_GROWTH; GOBP_CELL_MORPHOGENESIS; GOBP_CELL_MORPHOGENESIS_INVOLVED_IN_DIFFERENTIATION; GOBP_CELL_MORPHOGENESIS_INVOLVED_IN_NEURON_DIFFERENTIATION; GOBP_CELL_PART…
ADRA2C	4	0.00573135	0.300996	0.631586	0.909503	0.23408	0.600511		X	ENSG00000184160	3768075	3770251	GOBP_ACTIVATION_OF_PROTEIN_KINASE_ACTIVITY; GOBP_ACTIVATION_OF_PROTEIN_KINASE_B_ACTIVITY; GOBP_ADENYLATE_CYCLASE_ACTIVATING_ADRENERGIC_RECEPTOR_SIGNALING_PATHWAY; GOBP_ADENYLATE_CYCLASE_ACTIVATING_G_PROTEIN_COUPLED_RECEPTOR_SIGNALING_PATHWAY; GOBP_ADENYLATE_CYCLASE_MODULATING_G_PROTEIN_COUPLED_RECEPTOR_SIGNALING_PATHWAY; GOBP_ADRENERGIC_RECEPTOR_SIGNALING_PATHWAY; GOBP_AMINE_TRANSPORT; GOBP_CATEC…
AANAT	17	0.358808	0.754269	0.636755	0.909503	0.222678	0.600511	X	X	ENSG00000129673	74449433	74466199	GOBP_AMIDE_BIOSYNTHETIC_PROCESS; GOBP_AMINE_BIOSYNTHETIC_PROCESS; GOBP_AMINE_METABOLIC_PROCESS; GOBP_CELLULAR_AMIDE_METABOLIC_PROCESS; GOBP_CELLULAR_HORMONE_METABOLIC_PROCESS; GOBP_CELLULAR_RESPONSE_TO_CAMP; GOBP_CELLULAR_RESPONSE_TO_ENDOGENOUS_STIMULUS; GOBP_CELLULAR_RESPONSE_TO_NITROGEN_COMPOUND; GOBP_CELLULAR_RESPONSE_TO_ORGANIC_CYCLIC_COMPOUND; GOBP_CELLULAR_RESPONSE_TO_OXYGEN_CONTAINING_COMP…
RLN3	19	0.796001	0.939317	0.63945	0.909503	0.889436	0.959035		X	ENSG00000171136	14138960	14141854	GOMF_G_PROTEIN_COUPLED_RECEPTOR_BINDING; GOMF_HORMONE_ACTIVITY; GOMF_MOLECULAR_FUNCTION_REGULATOR; GOMF_SIGNALING_RECEPTOR_BINDING; GOMF_SIGNALING_RECEPTOR_REGULATOR_ACTIVITY
P2RY10	X	0.639028	0.894735	0.640004	0.909503	0.890357	0.959035		X	ENSG00000078589	78200829	78217451	GOBP_CELLULAR_HOMEOSTASIS; GOBP_CELLULAR_ION_HOMEOSTASIS; GOBP_CHEMICAL_HOMEOSTASIS; GOBP_DIVALENT_INORGANIC_CATION_HOMEOSTASIS; GOBP_G_PROTEIN_COUPLED_PURINERGIC_NUCLEOTIDE_RECEPTOR_SIGNALING_PATHWAY; GOBP_G_PROTEIN_COUPLED_RECEPTOR_SIGNALING_PATHWAY; GOBP_HOMEOSTATIC_PROCESS; GOBP_ION_HOMEOSTASIS; GOBP_METAL_ION_HOMEOSTASIS; GOBP_PHOSPHOLIPASE_C_ACTIVATING_G_PROTEIN_COUPLED_RECEPTOR_SIGNALING_P…
P2RY1	3	0.814194	0.939317	0.641441	0.909503	0.993823	0.997063		X	ENSG00000169860	152552736	152555841	GOBP_ADENYLATE_CYCLASE_INHIBITING_G_PROTEIN_COUPLED_RECEPTOR_SIGNALING_PATHWAY; GOBP_ADENYLATE_CYCLASE_MODULATING_G_PROTEIN_COUPLED_RECEPTOR_SIGNALING_PATHWAY; GOBP_AGING; GOBP_ALCOHOL_BIOSYNTHETIC_PROCESS; GOBP_ALCOHOL_METABOLIC_PROCESS; GOBP_AMINE_TRANSPORT; GOBP_ANATOMICAL_STRUCTURE_HOMEOSTASIS; GOBP_BEHAVIOR; GOBP_CARBOHYDRATE_BIOSYNTHETIC_PROCESS; GOBP_CARBOHYDRATE_METABOLIC_PROCESS; GOBP_CA…
CRH	8	0.292254	0.704842	0.642497	0.909503	0.0721889	0.444163		X	ENSG00000147571	67088620	67090960	GOBP_ADRENAL_GLAND_DEVELOPMENT; GOBP_AMIDE_TRANSPORT; GOBP_AMINE_TRANSPORT; GOBP_BEHAVIOR; GOBP_CATECHOLAMINE_SECRETION; GOBP_CATION_TRANSMEMBRANE_TRANSPORT; GOBP_CATION_TRANSPORT; GOBP_CELL_CELL_SIGNALING; GOBP_CIRCADIAN_RHYTHM; GOBP_CIRCADIAN_SLEEP_WAKE_CYCLE; GOBP_CIRCADIAN_SLEEP_WAKE_CYCLE_REM_SLEEP; GOBP_CIRCADIAN_SLEEP_WAKE_CYCLE_SLEEP; GOBP_COGNITION; GOBP_CORTICOSTEROID_HORMONE_SECRETION;…
CAMK2B	7	0.323571	0.719966	0.64326	0.909503	0.882547	0.958544		X	ENSG00000058404	44256749	44374176	GOBP_CALCIUM_ION_TRANSPORT; GOBP_CATION_TRANSPORT; GOBP_CELL_CELL_SIGNALING; GOBP_CELL_JUNCTION_ORGANIZATION; GOBP_CELL_MIGRATION; GOBP_CELL_MORPHOGENESIS; GOBP_CELL_MORPHOGENESIS_INVOLVED_IN_DIFFERENTIATION; GOBP_CELL_MORPHOGENESIS_INVOLVED_IN_NEURON_DIFFERENTIATION; GOBP_CELL_PART_MORPHOGENESIS; GOBP_CELL_PROJECTION_ORGANIZATION; GOBP_CELLULAR_COMPONENT_MORPHOGENESIS; GOBP_DENDRITE_DEVELOPMENT;…
SSTR2	17	0.139049	0.627001	0.643679	0.909503	0.128047	0.53262		X	ENSG00000180616	71161151	71167185	GOBP_ADENYLATE_CYCLASE_INHIBITING_G_PROTEIN_COUPLED_RECEPTOR_SIGNALING_PATHWAY; GOBP_ADENYLATE_CYCLASE_MODULATING_G_PROTEIN_COUPLED_RECEPTOR_SIGNALING_PATHWAY; GOBP_CELLULAR_RESPONSE_TO_CORTICOSTEROID_STIMULUS; GOBP_CELLULAR_RESPONSE_TO_ENDOGENOUS_STIMULUS; GOBP_CELLULAR_RESPONSE_TO_ESTRADIOL_STIMULUS; GOBP_CELLULAR_RESPONSE_TO_HORMONE_STIMULUS; GOBP_CELLULAR_RESPONSE_TO_LIPID; GOBP_CELLULAR_RESP…
GPR4	19	0.0975842	0.551137	0.645595	0.909503	0.74645	0.914439		X	ENSG00000177464	46093022	46105466	GOBP_ADENYLATE_CYCLASE_ACTIVATING_G_PROTEIN_COUPLED_RECEPTOR_SIGNALING_PATHWAY; GOBP_ADENYLATE_CYCLASE_MODULATING_G_PROTEIN_COUPLED_RECEPTOR_SIGNALING_PATHWAY; GOBP_ANATOMICAL_STRUCTURE_FORMATION_INVOLVED_IN_MORPHOGENESIS; GOBP_ANGIOGENESIS_INVOLVED_IN_WOUND_HEALING; GOBP_BIOLOGICAL_ADHESION; GOBP_BLOOD_VESSEL_MORPHOGENESIS; GOBP_CELL_DIFFERENTIATION_INVOLVED_IN_KIDNEY_DEVELOPMENT; GOBP_CELLULAR_…
PTAFR	1	0.301786	0.706577	0.646004	0.909503	0.358601	0.670875		X	ENSG00000169403	28473677	28520447	GOBP_ALCOHOL_BIOSYNTHETIC_PROCESS; GOBP_ALCOHOL_METABOLIC_PROCESS; GOBP_AMIDE_BIOSYNTHETIC_PROCESS; GOBP_ANION_TRANSMEMBRANE_TRANSPORT; GOBP_ANION_TRANSPORT; GOBP_BIOLOGICAL_ADHESION; GOBP_BIOLOGICAL_PROCESS_INVOLVED_IN_INTERSPECIES_INTERACTION_BETWEEN_ORGANISMS; GOBP_CARBOHYDRATE_BIOSYNTHETIC_PROCESS; GOBP_CARBOHYDRATE_METABOLIC_PROCESS; GOBP_CELL_ACTIVATION; GOBP_CELL_ACTIVATION_INVOLVED_IN_IMM…
MTNR1B	11	0.268044	0.676819	0.647479	0.909503	0.420629	0.702314		X	ENSG00000134640	92702886	92718232	GOBP_ACTION_POTENTIAL; GOBP_AMIDE_TRANSPORT; GOBP_BEHAVIOR; GOBP_CAMERA_TYPE_EYE_DEVELOPMENT; GOBP_CARBOHYDRATE_HOMEOSTASIS; GOBP_CATION_TRANSMEMBRANE_TRANSPORT; GOBP_CATION_TRANSPORT; GOBP_CELL_CELL_SIGNALING; GOBP_CELLULAR_HOMEOSTASIS; GOBP_CELLULAR_ION_HOMEOSTASIS; GOBP_CGMP_MEDIATED_SIGNALING; GOBP_CHEMICAL_HOMEOSTASIS; GOBP_CIRCADIAN_RHYTHM; GOBP_CIRCADIAN_SLEEP_WAKE_CYCLE; GOBP_CIRCADIAN_SL…
MAOB	X	0.170848	0.650657	0.64898	0.909503	0.52586	0.790813	X	X	ENSG00000069535	43625858	43741693	GOBP_AMINE_CATABOLIC_PROCESS; GOBP_AMINE_METABOLIC_PROCESS; GOBP_BIOLOGICAL_PROCESS_INVOLVED_IN_INTERSPECIES_INTERACTION_BETWEEN_ORGANISMS; GOBP_CATECHOL_CONTAINING_COMPOUND_CATABOLIC_PROCESS; GOBP_CATECHOL_CONTAINING_COMPOUND_METABOLIC_PROCESS; GOBP_CATION_TRANSPORT; GOBP_CELL_CELL_SIGNALING; GOBP_CENTRAL_NERVOUS_SYSTEM_DEVELOPMENT; GOBP_DOPAMINE_METABOLIC_PROCESS; GOBP_ELECTRON_TRANSPORT_CHAIN;…
NTS	12	0.588972	0.856278	0.65727	0.91783	0.538761	0.795734		X	ENSG00000133636	86268073	86276770	GOBP_G_PROTEIN_COUPLED_RECEPTOR_SIGNALING_PATHWAY; GOBP_NEGATIVE_REGULATION_OF_GENE_EXPRESSION; GOBP_NEUROPEPTIDE_SIGNALING_PATHWAY; GOBP_POSITIVE_REGULATION_OF_DNA_BINDING_TRANSCRIPTION_FACTOR_ACTIVITY; GOBP_POSITIVE_REGULATION_OF_GENE_EXPRESSION; GOBP_POSITIVE_REGULATION_OF_INTRACELLULAR_SIGNAL_TRANSDUCTION; GOBP_POSITIVE_REGULATION_OF_MOLECULAR_FUNCTION; GOBP_POSITIVE_REGULATION_OF_NF_KAPPAB_T…
LPAR4	X	0.826943	0.948196	0.661268	0.920128	0.59056	0.813692		X	ENSG00000147145	78003206	78012591	GOBP_CELLULAR_HOMEOSTASIS; GOBP_CELLULAR_ION_HOMEOSTASIS; GOBP_CHEMICAL_HOMEOSTASIS; GOBP_DIVALENT_INORGANIC_CATION_HOMEOSTASIS; GOBP_G_PROTEIN_COUPLED_RECEPTOR_SIGNALING_PATHWAY; GOBP_HOMEOSTATIC_PROCESS; GOBP_ION_HOMEOSTASIS; GOBP_METAL_ION_HOMEOSTASIS; GOBP_PHOSPHOLIPASE_C_ACTIVATING_G_PROTEIN_COUPLED_RECEPTOR_SIGNALING_PATHWAY; GOBP_POSITIVE_REGULATION_OF_CYTOSOLIC_CALCIUM_ION_CONCENTRATION_I…
CCR3	3	0.983179	0.988486	0.667861	0.926006	0.994513	0.997063		X	ENSG00000183625	46205096	46308197	GOBP_ADENYLATE_CYCLASE_MODULATING_G_PROTEIN_COUPLED_RECEPTOR_SIGNALING_PATHWAY; GOBP_ANATOMICAL_STRUCTURE_FORMATION_INVOLVED_IN_MORPHOGENESIS; GOBP_BIOLOGICAL_ADHESION; GOBP_BLOOD_VESSEL_MORPHOGENESIS; GOBP_CALCIUM_MEDIATED_SIGNALING; GOBP_CELL_CHEMOTAXIS; GOBP_CELL_MIGRATION; GOBP_CELLULAR_DEFENSE_RESPONSE; GOBP_CELLULAR_HOMEOSTASIS; GOBP_CELLULAR_ION_HOMEOSTASIS; GOBP_CHEMICAL_HOMEOSTASIS; GOBP…
NLGN1	3	0.0519882	0.551137	0.674013	0.931233	0.0429566	0.337268		X	ENSG00000169760	173114074	174004434	GOBP_AMPA_GLUTAMATE_RECEPTOR_CLUSTERING; GOBP_BEHAVIOR; GOBP_BIOLOGICAL_ADHESION; GOBP_CALCIUM_DEPENDENT_CELL_CELL_ADHESION_VIA_PLASMA_MEMBRANE_CELL_ADHESION_MOLECULES; GOBP_CATION_TRANSMEMBRANE_TRANSPORT; GOBP_CATION_TRANSPORT; GOBP_CELL_CELL_ADHESION; GOBP_CELL_CELL_ADHESION_VIA_PLASMA_MEMBRANE_ADHESION_MOLECULES; GOBP_CELL_CELL_SIGNALING; GOBP_CELL_JUNCTION_ASSEMBLY; GOBP_CELL_JUNCTION_ORGANIZ…
MAOA	X	0.52167	0.839396	0.680231	0.93294	0.953103	0.980693		X	ENSG00000189221	43515467	43606068	GOBP_AMINE_CATABOLIC_PROCESS; GOBP_AMINE_METABOLIC_PROCESS; GOBP_CATECHOL_CONTAINING_COMPOUND_CATABOLIC_PROCESS; GOBP_CATECHOL_CONTAINING_COMPOUND_METABOLIC_PROCESS; GOBP_DOPAMINE_METABOLIC_PROCESS; GOBP_NEUROTRANSMITTER_CATABOLIC_PROCESS; GOBP_NEUROTRANSMITTER_METABOLIC_PROCESS; GOBP_ORGANIC_CYCLIC_COMPOUND_CATABOLIC_PROCESS; GOBP_ORGANIC_HYDROXY_COMPOUND_CATABOLIC_PROCESS; GOBP_ORGANIC_HYDROXY_…
C3AR1	12	0.960923	0.988074	0.682095	0.93294	0.852023	0.950567		X	ENSG00000171860	8210898	8219067	GOBP_ACTIVATION_OF_IMMUNE_RESPONSE; GOBP_ANATOMICAL_STRUCTURE_FORMATION_INVOLVED_IN_MORPHOGENESIS; GOBP_BLOOD_VESSEL_MORPHOGENESIS; GOBP_CELL_CHEMOTAXIS; GOBP_CELL_MIGRATION; GOBP_CELLULAR_HOMEOSTASIS; GOBP_CELLULAR_ION_HOMEOSTASIS; GOBP_CHEMICAL_HOMEOSTASIS; GOBP_CIRCULATORY_SYSTEM_DEVELOPMENT; GOBP_CIRCULATORY_SYSTEM_PROCESS; GOBP_COMPLEMENT_RECEPTOR_MEDIATED_SIGNALING_PATHWAY; GOBP_CYTOKINE_PR…
CHRM3	1	0.561631	0.844606	0.683092	0.93294	0.747645	0.914439		X	ENSG00000133019	239549865	240078750	GOBP_ADENYLATE_CYCLASE_INHIBITING_G_PROTEIN_COUPLED_ACETYLCHOLINE_RECEPTOR_SIGNALING_PATHWAY; GOBP_ADENYLATE_CYCLASE_INHIBITING_G_PROTEIN_COUPLED_RECEPTOR_SIGNALING_PATHWAY; GOBP_ADENYLATE_CYCLASE_MODULATING_G_PROTEIN_COUPLED_RECEPTOR_SIGNALING_PATHWAY; GOBP_BODY_FLUID_SECRETION; GOBP_CALCIUM_MEDIATED_SIGNALING; GOBP_CELL_CELL_SIGNALING; GOBP_CELLULAR_RESPONSE_TO_ENDOGENOUS_STIMULUS; GOBP_CELLULA…
CCR5	3	0.885337	0.958911	0.687067	0.93294	0.9187	0.976118		X	ENSG00000160791	46411633	46417697	GOBP_BIOLOGICAL_PROCESS_INVOLVED_IN_INTERACTION_WITH_HOST; GOBP_BIOLOGICAL_PROCESS_INVOLVED_IN_INTERSPECIES_INTERACTION_BETWEEN_ORGANISMS; GOBP_BIOLOGICAL_PROCESS_INVOLVED_IN_SYMBIOTIC_INTERACTION; GOBP_CALCIUM_ION_TRANSMEMBRANE_TRANSPORT; GOBP_CALCIUM_ION_TRANSPORT; GOBP_CALCIUM_ION_TRANSPORT_INTO_CYTOSOL; GOBP_CALCIUM_MEDIATED_SIGNALING; GOBP_CATION_TRANSMEMBRANE_TRANSPORT; GOBP_CATION_TRANSPOR…
MAP2K3	17	0.655258	0.894735	0.688707	0.93294	0.764112	0.919285		X	ENSG00000034152	21187984	21218552	GOBP_AGING; GOBP_AMEBOIDAL_TYPE_CELL_MIGRATION; GOBP_BIOLOGICAL_PROCESS_INVOLVED_IN_INTERSPECIES_INTERACTION_BETWEEN_ORGANISMS; GOBP_BLOOD_VESSEL_ENDOTHELIAL_CELL_MIGRATION; GOBP_CARDIAC_MUSCLE_CONTRACTION; GOBP_CELL_AGING; GOBP_CELL_MIGRATION; GOBP_CELLULAR_RESPONSE_TO_BIOTIC_STIMULUS; GOBP_CELLULAR_RESPONSE_TO_CARBOHYDRATE_STIMULUS; GOBP_CELLULAR_RESPONSE_TO_LIPID; GOBP_CELLULAR_RESPONSE_TO_MOL…
DRD4	11	0.681654	0.906553	0.690464	0.93294	0.458191	0.728264		X	ENSG00000069696	637293	640706	GOBP_ADENYLATE_CYCLASE_INHIBITING_DOPAMINE_RECEPTOR_SIGNALING_PATHWAY; GOBP_ADENYLATE_CYCLASE_INHIBITING_G_PROTEIN_COUPLED_RECEPTOR_SIGNALING_PATHWAY; GOBP_ADENYLATE_CYCLASE_MODULATING_G_PROTEIN_COUPLED_RECEPTOR_SIGNALING_PATHWAY; GOBP_ADULT_BEHAVIOR; GOBP_ADULT_LOCOMOTORY_BEHAVIOR; GOBP_AMINE_METABOLIC_PROCESS; GOBP_AMINE_TRANSPORT; GOBP_ANION_TRANSPORT; GOBP_ARACHIDONIC_ACID_SECRETION; GOBP_BEH…
KRAS	12	0.0368825	0.551137	0.69195	0.93294	0.235053	0.600511		X	ENSG00000133703	25357723	25403870	GOBP_ACTIN_FILAMENT_BASED_PROCESS; GOBP_ANATOMICAL_STRUCTURE_HOMEOSTASIS; GOBP_ANIMAL_ORGAN_MORPHOGENESIS; GOBP_ASSOCIATIVE_LEARNING; GOBP_ASTROCYTE_DEVELOPMENT; GOBP_ASTROCYTE_DIFFERENTIATION; GOBP_BEHAVIOR; GOBP_BRANCHING_MORPHOGENESIS_OF_AN_EPITHELIAL_TUBE; GOBP_CELL_CELL_SIGNALING; GOBP_CENTRAL_NERVOUS_SYSTEM_DEVELOPMENT; GOBP_COGNITION; GOBP_CYTOSKELETON_ORGANIZATION; GOBP_ENDOCRINE_PROCESS;…
BTBD9	6	0.177372	0.651085	0.69862	0.936455	0.125496	0.53262		X	ENSG00000183826	38136227	38607924	GOBP_ADULT_BEHAVIOR; GOBP_ADULT_LOCOMOTORY_BEHAVIOR; GOBP_AMMONIUM_ION_METABOLIC_PROCESS; GOBP_BEHAVIOR; GOBP_CELL_CELL_SIGNALING; GOBP_CHEMICAL_HOMEOSTASIS; GOBP_CIRCADIAN_RHYTHM; GOBP_CIRCADIAN_SLEEP_WAKE_CYCLE; GOBP_CIRCADIAN_SLEEP_WAKE_CYCLE_NON_REM_SLEEP; GOBP_CIRCADIAN_SLEEP_WAKE_CYCLE_SLEEP; GOBP_COGNITION; GOBP_ENDOCYTOSIS; GOBP_HOMEOSTATIC_PROCESS; GOBP_INDOLE_CONTAINING_COMPOUND_METABOL…
OPN1SW	7	0.546702	0.844601	0.699348	0.936455	0.656179	0.863948		X	ENSG00000128617	128412545	128415844	GOBP_CELLULAR_RESPONSE_TO_ABIOTIC_STIMULUS; GOBP_CELLULAR_RESPONSE_TO_LIGHT_STIMULUS; GOBP_CELLULAR_RESPONSE_TO_RADIATION; GOBP_CELLULAR_RESPONSE_TO_UV; GOBP_CELLULAR_RESPONSE_TO_UV_A; GOBP_DETECTION_OF_ABIOTIC_STIMULUS; GOBP_DETECTION_OF_LIGHT_STIMULUS; GOBP_DETECTION_OF_STIMULUS; GOBP_DETECTION_OF_VISIBLE_LIGHT; GOBP_G_PROTEIN_COUPLED_RECEPTOR_SIGNALING_PATHWAY; GOBP_NERVOUS_SYSTEM_PROCESS; GOB…
UTS2R	17	0.187325	0.651085	0.710421	0.945362	0.240603	0.600511		X	ENSG00000181408	80332153	80333462	GOBP_CIRCULATORY_SYSTEM_PROCESS; GOBP_G_PROTEIN_COUPLED_RECEPTOR_SIGNALING_PATHWAY; GOBP_NEUROPEPTIDE_SIGNALING_PATHWAY; GOBP_REGULATION_OF_ANATOMICAL_STRUCTURE_SIZE; GOBP_REGULATION_OF_BLOOD_PRESSURE; GOBP_REGULATION_OF_TUBE_SIZE; GOBP_VASCULAR_PROCESS_IN_CIRCULATORY_SYSTEM; GOCC_INTRINSIC_COMPONENT_OF_PLASMA_MEMBRANE; GOMF_G_PROTEIN_COUPLED_RECEPTOR_ACTIVITY; GOMF_MOLECULAR_TRANSDUCER_ACTIVITY;…
XBP1	22	0.277799	0.684153	0.710835	0.945362	0.194672	0.564408		X	ENSG00000100219	29190543	29196585	GOBP_ACYLGLYCEROL_HOMEOSTASIS; GOBP_ADIPOSE_TISSUE_DEVELOPMENT; GOBP_ANATOMICAL_STRUCTURE_FORMATION_INVOLVED_IN_MORPHOGENESIS; GOBP_ANGIOGENESIS_INVOLVED_IN_WOUND_HEALING; GOBP_ANIMAL_ORGAN_MORPHOGENESIS; GOBP_APOPTOTIC_SIGNALING_PATHWAY; GOBP_B_CELL_ACTIVATION; GOBP_B_CELL_ACTIVATION_INVOLVED_IN_IMMUNE_RESPONSE; GOBP_B_CELL_DIFFERENTIATION; GOBP_BIOLOGICAL_ADHESION; GOBP_BIOLOGICAL_PROCESS_INVOL…
DRD1	5	0.156554	0.643324	0.716287	0.949383	0.245266	0.600511		X	ENSG00000184845	174867042	174871211	GOBP_ACTION_POTENTIAL; GOBP_ACTIVATION_OF_ADENYLATE_CYCLASE_ACTIVITY; GOBP_ADENYLATE_CYCLASE_ACTIVATING_ADRENERGIC_RECEPTOR_SIGNALING_PATHWAY; GOBP_ADENYLATE_CYCLASE_ACTIVATING_DOPAMINE_RECEPTOR_SIGNALING_PATHWAY; GOBP_ADENYLATE_CYCLASE_ACTIVATING_G_PROTEIN_COUPLED_RECEPTOR_SIGNALING_PATHWAY; GOBP_ADENYLATE_CYCLASE_MODULATING_G_PROTEIN_COUPLED_RECEPTOR_SIGNALING_PATHWAY; GOBP_ADRENERGIC_RECEPTOR_…
TAC3	12	0.205354	0.67128	0.724281	0.956736	0.135399	0.539128		X	ENSG00000166863	57403784	57422667	GOBP_CIRCULATORY_SYSTEM_PROCESS; GOBP_G_PROTEIN_COUPLED_RECEPTOR_SIGNALING_PATHWAY; GOBP_MULTI_MULTICELLULAR_ORGANISM_PROCESS; GOBP_MULTI_ORGANISM_REPRODUCTIVE_PROCESS; GOBP_NEUROPEPTIDE_SIGNALING_PATHWAY; GOBP_POSITIVE_REGULATION_OF_BLOOD_PRESSURE; GOBP_REGULATION_OF_BLOOD_PRESSURE; GOBP_REPRODUCTION; GOBP_TACHYKININ_RECEPTOR_SIGNALING_PATHWAY; GOMF_SIGNALING_RECEPTOR_BINDING
TACR1	2	0.116386	0.583421	0.730034	0.956931	0.14434	0.541003		X	ENSG00000115353	75273590	75426826	GOBP_ACTIN_FILAMENT_BASED_PROCESS; GOBP_ACTIN_FILAMENT_BUNDLE_ORGANIZATION; GOBP_ACTIN_FILAMENT_ORGANIZATION; GOBP_ACTION_POTENTIAL; GOBP_ACTOMYOSIN_STRUCTURE_ORGANIZATION; GOBP_ACUTE_INFLAMMATORY_RESPONSE; GOBP_AGGRESSIVE_BEHAVIOR; GOBP_AMEBOIDAL_TYPE_CELL_MIGRATION; GOBP_ASSOCIATIVE_LEARNING; GOBP_BEHAVIOR; GOBP_BEHAVIORAL_RESPONSE_TO_PAIN; GOBP_BODY_FLUID_SECRETION; GOBP_BRAIN_RENIN_ANGIOTENSI…
RXFP1	4	0.763857	0.936995	0.732754	0.956931	0.346062	0.664665		X	ENSG00000171509	159236463	159574524	GOBP_ACTIVATION_OF_ADENYLATE_CYCLASE_ACTIVITY; GOBP_ADENYLATE_CYCLASE_ACTIVATING_G_PROTEIN_COUPLED_RECEPTOR_SIGNALING_PATHWAY; GOBP_ADENYLATE_CYCLASE_MODULATING_G_PROTEIN_COUPLED_RECEPTOR_SIGNALING_PATHWAY; GOBP_CELLULAR_RESPONSE_TO_ENDOGENOUS_STIMULUS; GOBP_CELLULAR_RESPONSE_TO_HORMONE_STIMULUS; GOBP_CONNECTIVE_TISSUE_DEVELOPMENT; GOBP_EXTERNAL_ENCAPSULATING_STRUCTURE_ORGANIZATION; GOBP_G_PROTEI…
CCR10	17	0.246737	0.67128	0.734703	0.956931	0.317092	0.654417		X	ENSG00000184451	40830907	40835935	GOBP_CALCIUM_MEDIATED_SIGNALING; GOBP_CELL_CHEMOTAXIS; GOBP_CELL_MIGRATION; GOBP_CELLULAR_HOMEOSTASIS; GOBP_CELLULAR_ION_HOMEOSTASIS; GOBP_CHEMICAL_HOMEOSTASIS; GOBP_CYTOKINE_MEDIATED_SIGNALING_PATHWAY; GOBP_DIVALENT_INORGANIC_CATION_HOMEOSTASIS; GOBP_G_PROTEIN_COUPLED_RECEPTOR_SIGNALING_PATHWAY; GOBP_HOMEOSTATIC_PROCESS; GOBP_IMMUNE_RESPONSE; GOBP_ION_HOMEOSTASIS; GOBP_LOCOMOTION; GOBP_METAL_ION…
NPY4R	10	0.555234	0.844601	0.73569	0.956931	0.766567	0.91941		X	ENSG00000204174	47083534	47088320
MAPK14	6	0.249146	0.67128	0.736666	0.956931	0.561914	0.80375		X	ENSG00000112062	35995488	36079013	GOBP_3_UTR_MEDIATED_MRNA_STABILIZATION; GOBP_AGING; GOBP_AMEBOIDAL_TYPE_CELL_MIGRATION; GOBP_ANATOMICAL_STRUCTURE_FORMATION_INVOLVED_IN_MORPHOGENESIS; GOBP_ANIMAL_ORGAN_MORPHOGENESIS; GOBP_BIOLOGICAL_ADHESION; GOBP_BIOLOGICAL_PROCESS_INVOLVED_IN_INTERSPECIES_INTERACTION_BETWEEN_ORGANISMS; GOBP_BLOOD_VESSEL_ENDOTHELIAL_CELL_MIGRATION; GOBP_BLOOD_VESSEL_MORPHOGENESIS; GOBP_BONE_DEVELOPMENT; GOBP_BR…
FFAR1	19	0.554161	0.844601	0.742653	0.95937	0.521848	0.787808		X	ENSG00000126266	35842445	35843367	GOBP_AMIDE_TRANSPORT; GOBP_CALCIUM_ION_TRANSPORT; GOBP_CARBOHYDRATE_HOMEOSTASIS; GOBP_CATION_TRANSPORT; GOBP_CELL_CELL_SIGNALING; GOBP_CELLULAR_HOMEOSTASIS; GOBP_CELLULAR_ION_HOMEOSTASIS; GOBP_CHEMICAL_HOMEOSTASIS; GOBP_CYTOKINE_PRODUCTION; GOBP_DIVALENT_INORGANIC_CATION_HOMEOSTASIS; GOBP_ESTABLISHMENT_OF_PROTEIN_LOCALIZATION; GOBP_EXPORT_FROM_CELL; GOBP_G_PROTEIN_COUPLED_RECEPTOR_SIGNALING_PATHW…
PF4	4	0.0355774	0.551137	0.747899	0.95937	0.175426	0.557485		X	ENSG00000163737	74846794	74847841	GOBP_ADENYLATE_CYCLASE_ACTIVATING_G_PROTEIN_COUPLED_RECEPTOR_SIGNALING_PATHWAY; GOBP_ADENYLATE_CYCLASE_MODULATING_G_PROTEIN_COUPLED_RECEPTOR_SIGNALING_PATHWAY; GOBP_ANATOMICAL_STRUCTURE_FORMATION_INVOLVED_IN_MORPHOGENESIS; GOBP_ANTIMICROBIAL_HUMORAL_IMMUNE_RESPONSE_MEDIATED_BY_ANTIMICROBIAL_PEPTIDE; GOBP_ANTIMICROBIAL_HUMORAL_RESPONSE; GOBP_APOPTOTIC_SIGNALING_PATHWAY; GOBP_BIOLOGICAL_PROCESS_INV…
NMB	15	0.262675	0.67128	0.753278	0.95937	0.503748	0.772413		X	ENSG00000197696	85198360	85201794	GOBP_ANION_TRANSPORT; GOBP_ARACHIDONIC_ACID_SECRETION; GOBP_CARBOHYDRATE_HOMEOSTASIS; GOBP_CARBOXYLIC_ACID_TRANSPORT; GOBP_CELL_CELL_SIGNALING; GOBP_CELLULAR_HOMEOSTASIS; GOBP_CELLULAR_ION_HOMEOSTASIS; GOBP_CHEMICAL_HOMEOSTASIS; GOBP_DIVALENT_INORGANIC_CATION_HOMEOSTASIS; GOBP_EXPORT_FROM_CELL; GOBP_FATTY_ACID_TRANSPORT; GOBP_G_PROTEIN_COUPLED_RECEPTOR_SIGNALING_PATHWAY; GOBP_HOMEOSTATIC_PROCESS;…
CCK	3	0.784772	0.936995	0.753329	0.95937	0.74272	0.914439		X	ENSG00000187094	42299317	42307699	GOBP_AXON_DEVELOPMENT; GOBP_BEHAVIOR; GOBP_CELL_MIGRATION; GOBP_CELL_MORPHOGENESIS; GOBP_CELL_MORPHOGENESIS_INVOLVED_IN_DIFFERENTIATION; GOBP_CELL_MORPHOGENESIS_INVOLVED_IN_NEURON_DIFFERENTIATION; GOBP_CELL_PART_MORPHOGENESIS; GOBP_CELL_PROJECTION_ORGANIZATION; GOBP_CELLULAR_COMPONENT_MORPHOGENESIS; GOBP_DIGESTION; GOBP_EATING_BEHAVIOR; GOBP_FEEDING_BEHAVIOR; GOBP_LOCOMOTION; GOBP_NEUROGENESIS; G…
NPBWR2	20	0.871436	0.956375	0.753538	0.95937	0.705526	0.887856		X	ENSG00000125522	62737173	62738524	GOBP_G_PROTEIN_COUPLED_OPIOID_RECEPTOR_SIGNALING_PATHWAY; GOBP_G_PROTEIN_COUPLED_RECEPTOR_SIGNALING_PATHWAY; GOBP_NEUROPEPTIDE_SIGNALING_PATHWAY; GOCC_INTRINSIC_COMPONENT_OF_PLASMA_MEMBRANE; GOCC_NEURON_PROJECTION; GOMF_AMIDE_BINDING; GOMF_G_PROTEIN_COUPLED_OPIOID_RECEPTOR_ACTIVITY; GOMF_G_PROTEIN_COUPLED_RECEPTOR_ACTIVITY; GOMF_MOLECULAR_TRANSDUCER_ACTIVITY; GOMF_NEUROPEPTIDE_BINDING; GOMF_NEURO…
HRAS	11	0.589123	0.856278	0.756002	0.95937	0.439704	0.716351		X	ENSG00000174775	532242	537287	GOBP_ACTIN_CYTOSKELETON_REORGANIZATION; GOBP_ACTIN_FILAMENT_BASED_PROCESS; GOBP_ACTIVATION_OF_IMMUNE_RESPONSE; GOBP_ADAPTIVE_IMMUNE_RESPONSE; GOBP_ADAPTIVE_IMMUNE_RESPONSE_BASED_ON_SOMATIC_RECOMBINATION_OF_IMMUNE_RECEPTORS_BUILT_FROM_IMMUNOGLOBULIN_SUPERFAMILY_DOMAINS; GOBP_AGING; GOBP_ANIMAL_ORGAN_MORPHOGENESIS; GOBP_ANTIGEN_RECEPTOR_MEDIATED_SIGNALING_PATHWAY; GOBP_APOPTOTIC_SIGNALING_PATHWAY; …
CCL20	2	0.490921	0.816808	0.756324	0.95937	0.829456	0.950567		X	ENSG00000115009	228678558	228682272	GOBP_BIOLOGICAL_PROCESS_INVOLVED_IN_INTERSPECIES_INTERACTION_BETWEEN_ORGANISMS; GOBP_CALCIUM_MEDIATED_SIGNALING; GOBP_CALCIUM_MEDIATED_SIGNALING_USING_INTRACELLULAR_CALCIUM_SOURCE; GOBP_CELL_CELL_SIGNALING; GOBP_CELL_CHEMOTAXIS; GOBP_CELL_MIGRATION; GOBP_CELLULAR_RESPONSE_TO_INTERFERON_GAMMA; GOBP_CELLULAR_RESPONSE_TO_INTERLEUKIN_1; GOBP_CYTOKINE_MEDIATED_SIGNALING_PATHWAY; GOBP_DEFENSE_RESPONSE;…
CGA	6	0.188165	0.651085	0.758172	0.95937	0.426291	0.703317		X	ENSG00000135346	87795216	87804824	GOBP_CELL_CELL_SIGNALING; GOBP_CELL_MIGRATION; GOBP_CELLULAR_MODIFIED_AMINO_ACID_METABOLIC_PROCESS; GOBP_DEVELOPMENTAL_GROWTH; GOBP_ENDOCRINE_HORMONE_SECRETION; GOBP_ENDOCRINE_PROCESS; GOBP_ENDOCRINE_SYSTEM_DEVELOPMENT; GOBP_EXPORT_FROM_CELL; GOBP_FOLLICLE_STIMULATING_HORMONE_SECRETION; GOBP_G_PROTEIN_COUPLED_RECEPTOR_SIGNALING_PATHWAY; GOBP_GLAND_DEVELOPMENT; GOBP_GONADOTROPIN_SECRETION; GOBP_GR…
GHRL	3	0.854476	0.956375	0.766552	0.96238	0.962886	0.982591		X	ENSG00000157017	10327359	10334631	GOBP_ACID_SECRETION; GOBP_ACTIN_FILAMENT_BASED_PROCESS; GOBP_ACTIN_FILAMENT_ORGANIZATION; GOBP_ACTIN_POLYMERIZATION_OR_DEPOLYMERIZATION; GOBP_ADAPTIVE_THERMOGENESIS; GOBP_ADIPOSE_TISSUE_DEVELOPMENT; GOBP_ADULT_BEHAVIOR; GOBP_ADULT_FEEDING_BEHAVIOR; GOBP_AMIDE_TRANSPORT; GOBP_ANATOMICAL_STRUCTURE_FORMATION_INVOLVED_IN_MORPHOGENESIS; GOBP_BEHAVIOR; GOBP_BLOOD_VESSEL_MORPHOGENESIS; GOBP_BONE_DEVELOP…
F2RL1	5	0.91543	0.980639	0.766649	0.96238	0.965	0.982591		X	ENSG00000164251	76114758	76131140	GOBP_ACTIN_FILAMENT_BASED_PROCESS; GOBP_ACTIN_FILAMENT_DEPOLYMERIZATION; GOBP_ACTIN_FILAMENT_ORGANIZATION; GOBP_ACTIN_POLYMERIZATION_OR_DEPOLYMERIZATION; GOBP_BIOLOGICAL_PROCESS_INVOLVED_IN_INTERACTION_WITH_SYMBIONT; GOBP_BIOLOGICAL_PROCESS_INVOLVED_IN_INTERSPECIES_INTERACTION_BETWEEN_ORGANISMS; GOBP_BIOLOGICAL_PROCESS_INVOLVED_IN_SYMBIOTIC_INTERACTION; GOBP_CELL_ACTIVATION; GOBP_CELL_ACTIVATION_…
PPFIA4	1	0.797603	0.939317	0.773411	0.96238	0.913669	0.975151		X	ENSG00000143847	202995626	203047868	GOBP_CELL_JUNCTION_ORGANIZATION; GOBP_SYNAPSE_ORGANIZATION; GOCC_CELL_SURFACE; GOCC_PRESYNAPSE; GOCC_PRESYNAPTIC_ACTIVE_ZONE; GOCC_SYNAPSE
CYSLTR1	X	0.87163	0.956375	0.774393	0.96238	0.781789	0.924286		X	ENSG00000173198	77526961	77583048	GOBP_ANATOMICAL_STRUCTURE_FORMATION_INVOLVED_IN_MORPHOGENESIS; GOBP_BLOOD_VESSEL_MORPHOGENESIS; GOBP_CALCIUM_ION_TRANSPORT; GOBP_CATION_TRANSPORT; GOBP_CELLULAR_HOMEOSTASIS; GOBP_CELLULAR_ION_HOMEOSTASIS; GOBP_CHEMICAL_HOMEOSTASIS; GOBP_CIRCULATORY_SYSTEM_DEVELOPMENT; GOBP_CIRCULATORY_SYSTEM_PROCESS; GOBP_DEFENSE_RESPONSE; GOBP_DIVALENT_INORGANIC_CATION_HOMEOSTASIS; GOBP_G_PROTEIN_COUPLED_RECEPTO…
P2RY14	3	0.957968	0.988074	0.7753	0.96238	0.941305	0.979937		X	ENSG00000174944	150929905	150996255	GOBP_G_PROTEIN_COUPLED_PURINERGIC_NUCLEOTIDE_RECEPTOR_SIGNALING_PATHWAY; GOBP_G_PROTEIN_COUPLED_RECEPTOR_SIGNALING_PATHWAY; GOBP_PURINERGIC_NUCLEOTIDE_RECEPTOR_SIGNALING_PATHWAY; GOMF_G_PROTEIN_COUPLED_PURINERGIC_NUCLEOTIDE_RECEPTOR_ACTIVITY; GOMF_G_PROTEIN_COUPLED_RECEPTOR_ACTIVITY; GOMF_MOLECULAR_TRANSDUCER_ACTIVITY; GOMF_NUCLEOTIDE_RECEPTOR_ACTIVITY
SSTR5	16	0.460379	0.805207	0.777123	0.96238	0.770351	0.921123		X	ENSG00000162009	1122756	1131454	GOBP_AMIDE_TRANSPORT; GOBP_CELL_CELL_SIGNALING; GOBP_CELL_CYCLE; GOBP_CELL_CYCLE_PROCESS; GOBP_CELL_DIVISION; GOBP_CELLULAR_RESPONSE_TO_CORTICOSTEROID_STIMULUS; GOBP_CELLULAR_RESPONSE_TO_ENDOGENOUS_STIMULUS; GOBP_CELLULAR_RESPONSE_TO_HORMONE_STIMULUS; GOBP_CELLULAR_RESPONSE_TO_LIPID; GOBP_CELLULAR_RESPONSE_TO_ORGANIC_CYCLIC_COMPOUND; GOBP_CELLULAR_RESPONSE_TO_STEROID_HORMONE_STIMULUS; GOBP_CYTOKI…
TAAR8	6	0.283861	0.689376	0.777781	0.96238	0.107921	0.53262		X	ENSG00000146385	132873832	132874860	GOBP_G_PROTEIN_COUPLED_RECEPTOR_SIGNALING_PATHWAY; GOMF_G_PROTEIN_COUPLED_AMINE_RECEPTOR_ACTIVITY; GOMF_G_PROTEIN_COUPLED_RECEPTOR_ACTIVITY; GOMF_MOLECULAR_TRANSDUCER_ACTIVITY; GOMF_TRACE_AMINE_RECEPTOR_ACTIVITY
P2RY13	3	0.330572	0.726145	0.786028	0.966741	0.382875	0.688379		X	ENSG00000181631	151044100	151047336	GOBP_CELLULAR_RESPONSE_TO_ORGANIC_CYCLIC_COMPOUND; GOBP_G_PROTEIN_COUPLED_PURINERGIC_NUCLEOTIDE_RECEPTOR_SIGNALING_PATHWAY; GOBP_G_PROTEIN_COUPLED_RECEPTOR_SIGNALING_PATHWAY; GOBP_NEGATIVE_REGULATION_OF_ADENYLATE_CYCLASE_ACTIVITY; GOBP_NEGATIVE_REGULATION_OF_CATALYTIC_ACTIVITY; GOBP_NEGATIVE_REGULATION_OF_LYASE_ACTIVITY; GOBP_NEGATIVE_REGULATION_OF_MOLECULAR_FUNCTION; GOBP_PURINERGIC_NUCLEOTIDE_R…
ADRA1B	5	0.261982	0.67128	0.786745	0.966741	0.472974	0.736886		X	ENSG00000170214	159343790	159399551	GOBP_ADENYLATE_CYCLASE_ACTIVATING_ADRENERGIC_RECEPTOR_SIGNALING_PATHWAY; GOBP_ADENYLATE_CYCLASE_ACTIVATING_G_PROTEIN_COUPLED_RECEPTOR_SIGNALING_PATHWAY; GOBP_ADENYLATE_CYCLASE_MODULATING_G_PROTEIN_COUPLED_RECEPTOR_SIGNALING_PATHWAY; GOBP_ADRENERGIC_RECEPTOR_SIGNALING_PATHWAY; GOBP_CARDIAC_MUSCLE_CONTRACTION; GOBP_CELL_CELL_SIGNALING; GOBP_CELLULAR_HOMEOSTASIS; GOBP_CELLULAR_ION_HOMEOSTASIS; GOBP_…
HTR1F	3	0.741038	0.9273	0.788722	0.966741	0.579509	0.813692		X	ENSG00000179097	88039846	88042919	GOBP_ADENYLATE_CYCLASE_INHIBITING_G_PROTEIN_COUPLED_RECEPTOR_SIGNALING_PATHWAY; GOBP_ADENYLATE_CYCLASE_INHIBITING_SEROTONIN_RECEPTOR_SIGNALING_PATHWAY; GOBP_ADENYLATE_CYCLASE_MODULATING_G_PROTEIN_COUPLED_RECEPTOR_SIGNALING_PATHWAY; GOBP_CELL_CELL_SIGNALING; GOBP_CELLULAR_RESPONSE_TO_ENDOGENOUS_STIMULUS; GOBP_CELLULAR_RESPONSE_TO_NITROGEN_COMPOUND; GOBP_CELLULAR_RESPONSE_TO_ORGANIC_CYCLIC_COMPOUND…
PTGDR	14	0.998953	0.998953	0.79591	0.970605	0.925471	0.979616		X	ENSG00000168229	52734431	52743442	GOBP_ADENOSINE_METABOLIC_PROCESS; GOBP_CARBOHYDRATE_DERIVATIVE_METABOLIC_PROCESS; GOBP_CELL_ACTIVATION; GOBP_CELL_ACTIVATION_INVOLVED_IN_IMMUNE_RESPONSE; GOBP_CELLULAR_HOMEOSTASIS; GOBP_CELLULAR_ION_HOMEOSTASIS; GOBP_CELLULAR_RESPONSE_TO_ALCOHOL; GOBP_CELLULAR_RESPONSE_TO_ENDOGENOUS_STIMULUS; GOBP_CELLULAR_RESPONSE_TO_HORMONE_STIMULUS; GOBP_CELLULAR_RESPONSE_TO_KETONE; GOBP_CELLULAR_RESPONSE_TO_O…
PPFIA1	11	0.211685	0.67128	0.799269	0.970605	0.588544	0.813692		X	ENSG00000131626	70116806	70230509	GOBP_ACTIN_FILAMENT_BASED_PROCESS; GOBP_ACTIN_FILAMENT_BUNDLE_ORGANIZATION; GOBP_ACTIN_FILAMENT_ORGANIZATION; GOBP_ACTOMYOSIN_STRUCTURE_ORGANIZATION; GOBP_BIOLOGICAL_ADHESION; GOBP_CELL_JUNCTION_ORGANIZATION; GOBP_CELL_MATRIX_ADHESION; GOBP_CELL_SUBSTRATE_ADHESION; GOBP_CELLULAR_MACROMOLECULE_LOCALIZATION; GOBP_CYTOSKELETON_ORGANIZATION; GOBP_LOCALIZATION_WITHIN_MEMBRANE; GOBP_NEGATIVE_REGULATION…
GRIN2A	16	0.472973	0.805207	0.799743	0.970605	0.349673	0.664665		X	ENSG00000183454	9852376	10276611	GOBP_ACTIVATION_OF_CYSTEINE_TYPE_ENDOPEPTIDASE_ACTIVITY; GOBP_AMINE_METABOLIC_PROCESS; GOBP_AMMONIUM_ION_METABOLIC_PROCESS; GOBP_ASSOCIATIVE_LEARNING; GOBP_BEHAVIOR; GOBP_CALCIUM_ION_TRANSMEMBRANE_TRANSPORT; GOBP_CALCIUM_ION_TRANSPORT; GOBP_CALCIUM_ION_TRANSPORT_INTO_CYTOSOL; GOBP_CALCIUM_MEDIATED_SIGNALING; GOBP_CATECHOL_CONTAINING_COMPOUND_METABOLIC_PROCESS; GOBP_CATION_TRANSMEMBRANE_TRANSPORT;…
P2RY6	11	0.654359	0.894735	0.801804	0.970605	0.416506	0.702314		X	ENSG00000171631	72975550	73009662	GOBP_ACTIVATION_OF_PHOSPHOLIPASE_C_ACTIVITY; GOBP_ALCOHOL_BIOSYNTHETIC_PROCESS; GOBP_ALCOHOL_METABOLIC_PROCESS; GOBP_ANION_TRANSPORT; GOBP_CALCIUM_ION_TRANSMEMBRANE_TRANSPORT; GOBP_CALCIUM_ION_TRANSPORT; GOBP_CALCIUM_ION_TRANSPORT_INTO_CYTOSOL; GOBP_CARBOHYDRATE_BIOSYNTHETIC_PROCESS; GOBP_CARBOHYDRATE_METABOLIC_PROCESS; GOBP_CATION_TRANSMEMBRANE_TRANSPORT; GOBP_CATION_TRANSPORT; GOBP_CELL_MIGRATI…
FFAR2	19	0.749762	0.930657	0.809381	0.973561	0.815336	0.947719		X	ENSG00000126262	35934809	35942669	GOBP_ACTIVATION_OF_IMMUNE_RESPONSE; GOBP_ACTIVATION_OF_INNATE_IMMUNE_RESPONSE; GOBP_ACUTE_INFLAMMATORY_RESPONSE; GOBP_AMIDE_TRANSPORT; GOBP_BIOLOGICAL_PROCESS_INVOLVED_IN_INTERSPECIES_INTERACTION_BETWEEN_ORGANISMS; GOBP_CARBOHYDRATE_HOMEOSTASIS; GOBP_CELL_CELL_SIGNALING; GOBP_CELL_CHEMOTAXIS; GOBP_CELL_MIGRATION; GOBP_CELLULAR_RESPONSE_TO_FATTY_ACID; GOBP_CELLULAR_RESPONSE_TO_LIPID; GOBP_CELLULAR…
MC3R	20	0.107757	0.551137	0.810212	0.973561	0.050846	0.361469		X	ENSG00000124089	54823788	54824871	GOBP_ADENYLATE_CYCLASE_ACTIVATING_G_PROTEIN_COUPLED_RECEPTOR_SIGNALING_PATHWAY; GOBP_ADENYLATE_CYCLASE_MODULATING_G_PROTEIN_COUPLED_RECEPTOR_SIGNALING_PATHWAY; GOBP_BEHAVIOR; GOBP_CHEMICAL_HOMEOSTASIS; GOBP_CIRCADIAN_REGULATION_OF_GENE_EXPRESSION; GOBP_CIRCADIAN_RHYTHM; GOBP_CIRCULATORY_SYSTEM_PROCESS; GOBP_FEEDING_BEHAVIOR; GOBP_G_PROTEIN_COUPLED_RECEPTOR_SIGNALING_PATHWAY; GOBP_G_PROTEIN_COUPLE…
KISS1R	19	0.314071	0.713964	0.811716	0.973561	0.222486	0.600511		X	ENSG00000116014	917287	921015	GOBP_G_PROTEIN_COUPLED_RECEPTOR_SIGNALING_PATHWAY; GOBP_NEUROPEPTIDE_SIGNALING_PATHWAY; GOCC_CELL_SURFACE; GOCC_CILIUM; GOCC_INTRINSIC_COMPONENT_OF_PLASMA_MEMBRANE; GOMF_G_PROTEIN_COUPLED_RECEPTOR_ACTIVITY; GOMF_MOLECULAR_TRANSDUCER_ACTIVITY; GOMF_NEUROPEPTIDE_RECEPTOR_ACTIVITY; GOMF_PEPTIDE_RECEPTOR_ACTIVITY
ADORA2A	22	0.670354	0.901855	0.816075	0.975796	0.780597	0.924286		X	ENSG00000128271	24813847	24838328	GOBP_ACETATE_ESTER_TRANSPORT; GOBP_ACIDIC_AMINO_ACID_TRANSPORT; GOBP_ADENYLATE_CYCLASE_ACTIVATING_G_PROTEIN_COUPLED_RECEPTOR_SIGNALING_PATHWAY; GOBP_ADENYLATE_CYCLASE_MODULATING_G_PROTEIN_COUPLED_RECEPTOR_SIGNALING_PATHWAY; GOBP_ALPHA_BETA_T_CELL_ACTIVATION; GOBP_AMINE_TRANSPORT; GOBP_AMINO_ACID_TRANSPORT; GOBP_ANION_TRANSPORT; GOBP_APOPTOTIC_SIGNALING_PATHWAY; GOBP_ASTROCYTE_ACTIVATION; GOBP_AST…
LHCGR	2	0.131201	0.611661	0.820526	0.978127	0.262781	0.604397		X	ENSG00000138039	48859428	48982880	GOBP_ACTIVATION_OF_ADENYLATE_CYCLASE_ACTIVITY; GOBP_ADENYLATE_CYCLASE_ACTIVATING_G_PROTEIN_COUPLED_RECEPTOR_SIGNALING_PATHWAY; GOBP_ADENYLATE_CYCLASE_MODULATING_G_PROTEIN_COUPLED_RECEPTOR_SIGNALING_PATHWAY; GOBP_ALCOHOL_BIOSYNTHETIC_PROCESS; GOBP_ALCOHOL_METABOLIC_PROCESS; GOBP_CARBOHYDRATE_BIOSYNTHETIC_PROCESS; GOBP_CARBOHYDRATE_METABOLIC_PROCESS; GOBP_CELLULAR_CARBOHYDRATE_METABOLIC_PROCESS; GO…
NPS	10	0.0446721	0.551137	0.82533	0.979085	0.154332	0.553765		X	ENSG00000214285	129347613	129350935	GOBP_ACTION_POTENTIAL; GOBP_ASSOCIATIVE_LEARNING; GOBP_BEHAVIOR; GOBP_CELL_CELL_SIGNALING; GOBP_CIRCADIAN_RHYTHM; GOBP_CIRCADIAN_SLEEP_WAKE_CYCLE; GOBP_COGNITION; GOBP_G_PROTEIN_COUPLED_RECEPTOR_SIGNALING_PATHWAY; GOBP_LEARNING; GOBP_NERVOUS_SYSTEM_PROCESS; GOBP_NEUROPEPTIDE_SIGNALING_PATHWAY; GOBP_POSITIVE_REGULATION_OF_ACTION_POTENTIAL; GOBP_POSITIVE_REGULATION_OF_BEHAVIOR; GOBP_POSITIVE_REGULA…
OPRM1	6	0.399879	0.76732	0.831258	0.979085	0.496844	0.76785		X	ENSG00000112038	154331631	154568001	GOBP_ACUTE_INFLAMMATORY_RESPONSE; GOBP_ACUTE_INFLAMMATORY_RESPONSE_TO_ANTIGENIC_STIMULUS; GOBP_ADENYLATE_CYCLASE_ACTIVATING_G_PROTEIN_COUPLED_RECEPTOR_SIGNALING_PATHWAY; GOBP_ADENYLATE_CYCLASE_INHIBITING_G_PROTEIN_COUPLED_ACETYLCHOLINE_RECEPTOR_SIGNALING_PATHWAY; GOBP_ADENYLATE_CYCLASE_INHIBITING_G_PROTEIN_COUPLED_RECEPTOR_SIGNALING_PATHWAY; GOBP_ADENYLATE_CYCLASE_MODULATING_G_PROTEIN_COUPLED_REC…
AGTR1	3	0.809648	0.939317	0.831803	0.979085	0.899878	0.966627		X	ENSG00000144891	148415571	148460795	GOBP_ANATOMICAL_STRUCTURE_FORMATION_INVOLVED_IN_MORPHOGENESIS; GOBP_ANGIOTENSIN_ACTIVATED_SIGNALING_PATHWAY; GOBP_BIOLOGICAL_PROCESS_INVOLVED_IN_INTERACTION_WITH_HOST; GOBP_BIOLOGICAL_PROCESS_INVOLVED_IN_INTERSPECIES_INTERACTION_BETWEEN_ORGANISMS; GOBP_BIOLOGICAL_PROCESS_INVOLVED_IN_SYMBIOTIC_INTERACTION; GOBP_BLOOD_VESSEL_ENDOTHELIAL_CELL_PROLIFERATION_INVOLVED_IN_SPROUTING_ANGIOGENESIS; GOBP_BL…
GPR37L1	1	0.888709	0.959904	0.834865	0.979085	0.591019	0.813692		X	ENSG00000170075	202091986	202102720	GOBP_ADENYLATE_CYCLASE_INHIBITING_G_PROTEIN_COUPLED_RECEPTOR_SIGNALING_PATHWAY; GOBP_ADENYLATE_CYCLASE_MODULATING_G_PROTEIN_COUPLED_RECEPTOR_SIGNALING_PATHWAY; GOBP_ASTROCYTE_DIFFERENTIATION; GOBP_CELL_DEATH_IN_RESPONSE_TO_HYDROGEN_PEROXIDE; GOBP_CELL_DEATH_IN_RESPONSE_TO_OXIDATIVE_STRESS; GOBP_CELL_PROLIFERATION_IN_HINDBRAIN; GOBP_CELLULAR_RESPONSE_TO_CHEMICAL_STRESS; GOBP_CELLULAR_RESPONSE_TO_H…
PLEK	2	0.516438	0.834411	0.838656	0.979085	0.688668	0.878464		X	ENSG00000115956	68592305	68624585	GOBP_ACTIN_CYTOSKELETON_REORGANIZATION; GOBP_ACTIN_FILAMENT_BASED_PROCESS; GOBP_ACTIN_FILAMENT_BUNDLE_ORGANIZATION; GOBP_ACTIN_FILAMENT_DEPOLYMERIZATION; GOBP_ACTIN_FILAMENT_ORGANIZATION; GOBP_ACTIN_POLYMERIZATION_OR_DEPOLYMERIZATION; GOBP_ALCOHOL_BIOSYNTHETIC_PROCESS; GOBP_ALCOHOL_METABOLIC_PROCESS; GOBP_BIOLOGICAL_ADHESION; GOBP_CALCIUM_MEDIATED_SIGNALING; GOBP_CARBOHYDRATE_BIOSYNTHETIC_PROCESS…
HRH3	20	0.100779	0.551137	0.846944	0.979085	0.75892	0.915943		X	ENSG00000101180	60790026	60795323	GOBP_ACIDIC_AMINO_ACID_TRANSPORT; GOBP_ADENYLATE_CYCLASE_INHIBITING_G_PROTEIN_COUPLED_ACETYLCHOLINE_RECEPTOR_SIGNALING_PATHWAY; GOBP_ADENYLATE_CYCLASE_INHIBITING_G_PROTEIN_COUPLED_RECEPTOR_SIGNALING_PATHWAY; GOBP_ADENYLATE_CYCLASE_MODULATING_G_PROTEIN_COUPLED_RECEPTOR_SIGNALING_PATHWAY; GOBP_AMINE_TRANSPORT; GOBP_AMINO_ACID_TRANSPORT; GOBP_ANION_TRANSPORT; GOBP_CARBOXYLIC_ACID_TRANSPORT; GOBP_CAT…
SNCA	4	0.245499	0.67128	0.849544	0.979085	0.199203	0.564408		X	ENSG00000145335	90645250	90759466	GOBP_ACIDIC_AMINO_ACID_TRANSPORT; GOBP_ACTIVATION_OF_CYSTEINE_TYPE_ENDOPEPTIDASE_ACTIVITY_INVOLVED_IN_APOPTOTIC_PROCESS; GOBP_ADULT_BEHAVIOR; GOBP_ADULT_LOCOMOTORY_BEHAVIOR; GOBP_AEROBIC_RESPIRATION; GOBP_ALCOHOL_BIOSYNTHETIC_PROCESS; GOBP_ALCOHOL_METABOLIC_PROCESS; GOBP_AMIDE_BIOSYNTHETIC_PROCESS; GOBP_AMINE_BIOSYNTHETIC_PROCESS; GOBP_AMINE_METABOLIC_PROCESS; GOBP_AMINE_TRANSPORT; GOBP_AMINO_ACI…
GNRH2	20	0.0419849	0.551137	0.856823	0.979085	0.12681	0.53262		X	ENSG00000125787	3024268	3026393	GOBP_REPRODUCTION; GOMF_HORMONE_ACTIVITY; GOMF_HORMONE_RECEPTOR_BINDING; GOMF_MOLECULAR_FUNCTION_REGULATOR; GOMF_PEPTIDE_HORMONE_RECEPTOR_BINDING; GOMF_SIGNALING_RECEPTOR_BINDING; GOMF_SIGNALING_RECEPTOR_REGULATOR_ACTIVITY
RHO	3	0.703906	0.914839	0.860091	0.979085	0.72018	0.896785		X	ENSG00000163914	129247483	129254012	GOBP_ANATOMICAL_STRUCTURE_HOMEOSTASIS; GOBP_CAMERA_TYPE_EYE_DEVELOPMENT; GOBP_CELLULAR_RESPONSE_TO_ABIOTIC_STIMULUS; GOBP_CELLULAR_RESPONSE_TO_LIGHT_STIMULUS; GOBP_CELLULAR_RESPONSE_TO_RADIATION; GOBP_DETECTION_OF_ABIOTIC_STIMULUS; GOBP_DETECTION_OF_LIGHT_STIMULUS; GOBP_DETECTION_OF_STIMULUS; GOBP_DETECTION_OF_STIMULUS_INVOLVED_IN_SENSORY_PERCEPTION; GOBP_DETECTION_OF_TEMPERATURE_STIMULUS; GOBP_D…
XCR1	3	0.729853	0.923536	0.863317	0.979085	0.99713	0.99713		X	ENSG00000173578	46058516	46069234	GOBP_CALCIUM_ION_TRANSMEMBRANE_TRANSPORT; GOBP_CALCIUM_ION_TRANSPORT; GOBP_CALCIUM_ION_TRANSPORT_INTO_CYTOSOL; GOBP_CALCIUM_MEDIATED_SIGNALING; GOBP_CATION_TRANSMEMBRANE_TRANSPORT; GOBP_CATION_TRANSPORT; GOBP_CELL_CHEMOTAXIS; GOBP_CELL_MIGRATION; GOBP_CELLULAR_HOMEOSTASIS; GOBP_CELLULAR_ION_HOMEOSTASIS; GOBP_CHEMICAL_HOMEOSTASIS; GOBP_CYTOKINE_MEDIATED_SIGNALING_PATHWAY; GOBP_CYTOSOLIC_CALCIUM_IO…
PROKR2	20	0.702283	0.914839	0.873501	0.979085	0.691987	0.878464		X	ENSG00000101292	5282317	5297378	GOBP_CIRCADIAN_RHYTHM; GOBP_G_PROTEIN_COUPLED_RECEPTOR_SIGNALING_PATHWAY; GOBP_NEUROPEPTIDE_SIGNALING_PATHWAY; GOBP_RHYTHMIC_PROCESS; GOCC_INTRINSIC_COMPONENT_OF_PLASMA_MEMBRANE; GOMF_G_PROTEIN_COUPLED_RECEPTOR_ACTIVITY; GOMF_MOLECULAR_TRANSDUCER_ACTIVITY; GOMF_NEUROPEPTIDE_RECEPTOR_ACTIVITY; GOMF_NEUROPEPTIDE_Y_RECEPTOR_ACTIVITY; GOMF_PEPTIDE_RECEPTOR_ACTIVITY
MCHR2	6	0.166178	0.643324	0.874946	0.979085	0.426531	0.703317		X	ENSG00000152034	100367786	100442123	GOBP_G_PROTEIN_COUPLED_RECEPTOR_SIGNALING_PATHWAY; GOBP_NEUROPEPTIDE_SIGNALING_PATHWAY; GOCC_INTRINSIC_COMPONENT_OF_PLASMA_MEMBRANE; GOMF_G_PROTEIN_COUPLED_RECEPTOR_ACTIVITY; GOMF_MOLECULAR_TRANSDUCER_ACTIVITY; GOMF_PEPTIDE_RECEPTOR_ACTIVITY
RRH	4	0.857124	0.956375	0.877386	0.979085	0.885582	0.959035		X	ENSG00000180245	110749150	110765760	GOBP_CELLULAR_RESPONSE_TO_ABIOTIC_STIMULUS; GOBP_CELLULAR_RESPONSE_TO_LIGHT_STIMULUS; GOBP_CELLULAR_RESPONSE_TO_RADIATION; GOBP_DETECTION_OF_ABIOTIC_STIMULUS; GOBP_DETECTION_OF_LIGHT_STIMULUS; GOBP_DETECTION_OF_STIMULUS; GOBP_DETECTION_OF_VISIBLE_LIGHT; GOBP_G_PROTEIN_COUPLED_RECEPTOR_SIGNALING_PATHWAY; GOBP_NERVOUS_SYSTEM_PROCESS; GOBP_PHOTOTRANSDUCTION; GOBP_PROTEIN_CHROMOPHORE_LINKAGE; GOBP_RE…
ADRA1A	8	0.548392	0.844601	0.8775	0.979085	0.986965	0.994596		X	ENSG00000120907	26605667	26724790	GOBP_ACTION_POTENTIAL; GOBP_ACTIVATION_OF_PHOSPHOLIPASE_C_ACTIVITY; GOBP_ADENYLATE_CYCLASE_ACTIVATING_ADRENERGIC_RECEPTOR_SIGNALING_PATHWAY; GOBP_ADENYLATE_CYCLASE_ACTIVATING_G_PROTEIN_COUPLED_RECEPTOR_SIGNALING_PATHWAY; GOBP_ADENYLATE_CYCLASE_MODULATING_G_PROTEIN_COUPLED_RECEPTOR_SIGNALING_PATHWAY; GOBP_ADRENERGIC_RECEPTOR_SIGNALING_PATHWAY; GOBP_ADULT_HEART_DEVELOPMENT; GOBP_AGING; GOBP_CALCIUM…
PPFIA2	12	0.878181	0.956375	0.878287	0.979085	0.419238	0.702314		X	ENSG00000139220	81652045	82153332	GOBP_BIOLOGICAL_ADHESION; GOBP_CELL_JUNCTION_ORGANIZATION; GOBP_CELL_MATRIX_ADHESION; GOBP_CELL_MORPHOGENESIS; GOBP_CELL_MORPHOGENESIS_INVOLVED_IN_DIFFERENTIATION; GOBP_CELL_MORPHOGENESIS_INVOLVED_IN_NEURON_DIFFERENTIATION; GOBP_CELL_PART_MORPHOGENESIS; GOBP_CELL_PROJECTION_ORGANIZATION; GOBP_CELL_SUBSTRATE_ADHESION; GOBP_CELLULAR_COMPONENT_MORPHOGENESIS; GOBP_CYTOSKELETON_DEPENDENT_INTRACELLULAR…
OXER1	2	0.674746	0.903513	0.880038	0.979085	0.860616	0.950567		X	ENSG00000162881	42989642	42991401	GOBP_ADENYLATE_CYCLASE_INHIBITING_G_PROTEIN_COUPLED_RECEPTOR_SIGNALING_PATHWAY; GOBP_ADENYLATE_CYCLASE_MODULATING_G_PROTEIN_COUPLED_RECEPTOR_SIGNALING_PATHWAY; GOBP_G_PROTEIN_COUPLED_RECEPTOR_SIGNALING_PATHWAY; GOMF_CARBOXYLIC_ACID_BINDING; GOMF_FATTY_ACID_BINDING; GOMF_FATTY_ACID_DERIVATIVE_BINDING; GOMF_G_PROTEIN_COUPLED_RECEPTOR_ACTIVITY; GOMF_ICOSANOID_BINDING; GOMF_LIPID_BINDING; GOMF_LONG_C…
ATP7A	X	0.773301	0.936995	0.880367	0.979085	0.753261	0.915943	X	X	ENSG00000165240	77166194	77305892	GOBP_AEROBIC_RESPIRATION; GOBP_ALPHA_AMINO_ACID_METABOLIC_PROCESS; GOBP_ALPHA_BETA_T_CELL_ACTIVATION; GOBP_ALPHA_BETA_T_CELL_DIFFERENTIATION; GOBP_AMINE_METABOLIC_PROCESS; GOBP_AMMONIUM_ION_METABOLIC_PROCESS; GOBP_ANATOMICAL_STRUCTURE_FORMATION_INVOLVED_IN_MORPHOGENESIS; GOBP_AROMATIC_AMINO_ACID_FAMILY_METABOLIC_PROCESS; GOBP_ATP_METABOLIC_PROCESS; GOBP_BEHAVIOR; GOBP_BLOOD_VESSEL_REMODELING; GOB…
SST	3	0.782864	0.936995	0.882105	0.979085	0.872706	0.955821		X	ENSG00000157005	187386694	187388187	GOBP_APOPTOTIC_SIGNALING_PATHWAY; GOBP_CELL_CELL_SIGNALING; GOBP_CELL_MIGRATION; GOBP_CELLULAR_RESPONSE_TO_ENDOGENOUS_STIMULUS; GOBP_CELLULAR_RESPONSE_TO_HORMONE_STIMULUS; GOBP_DIGESTION; GOBP_G_PROTEIN_COUPLED_RECEPTOR_SIGNALING_PATHWAY; GOBP_HORMONE_MEDIATED_SIGNALING_PATHWAY; GOBP_HYPEROSMOTIC_RESPONSE; GOBP_LOCOMOTION; GOBP_NEGATIVE_REGULATION_OF_CELL_POPULATION_PROLIFERATION; GOBP_PROGRAMMED…
RIMS1	6	0.000672136	0.123228	0.889087	0.979085	0.0229028	0.336085		X	ENSG00000079841	72596406	73112845	GOBP_ACROSOMAL_VESICLE_EXOCYTOSIS; GOBP_ACROSOME_REACTION; GOBP_CALCIUM_ION_REGULATED_EXOCYTOSIS; GOBP_CALCIUM_ION_REGULATED_EXOCYTOSIS_OF_NEUROTRANSMITTER; GOBP_CELL_CELL_SIGNALING; GOBP_CELL_GROWTH; GOBP_CELL_MORPHOGENESIS; GOBP_CELL_PART_MORPHOGENESIS; GOBP_CELL_PROJECTION_ORGANIZATION; GOBP_CELL_SURFACE_RECEPTOR_SIGNALING_PATHWAY_INVOLVED_IN_CELL_CELL_SIGNALING; GOBP_CELLULAR_COMPONENT_MORPHO…
CYSLTR2	13	0.227227	0.67128	0.889775	0.979085	0.455017	0.728264		X	ENSG00000152207	49280951	49283498	GOBP_CELLULAR_RESPONSE_TO_ENDOGENOUS_STIMULUS; GOBP_CELLULAR_RESPONSE_TO_GLUCAGON_STIMULUS; GOBP_CELLULAR_RESPONSE_TO_HORMONE_STIMULUS; GOBP_CELLULAR_RESPONSE_TO_NITROGEN_COMPOUND; GOBP_CELLULAR_RESPONSE_TO_OXYGEN_CONTAINING_COMPOUND; GOBP_CELLULAR_RESPONSE_TO_PEPTIDE; GOBP_CELLULAR_RESPONSE_TO_PEPTIDE_HORMONE_STIMULUS; GOBP_G_PROTEIN_COUPLED_RECEPTOR_SIGNALING_PATHWAY; GOBP_IMMUNE_RESPONSE; GOBP…
HTR2C	X	0.368014	0.757334	0.889935	0.979085	0.340035	0.664665		X	ENSG00000147246	113818551	114144624	GOBP_AMIDE_TRANSPORT; GOBP_BEHAVIOR; GOBP_CALCIUM_ION_TRANSMEMBRANE_TRANSPORT; GOBP_CALCIUM_ION_TRANSPORT; GOBP_CALCIUM_ION_TRANSPORT_INTO_CYTOSOL; GOBP_CATION_TRANSMEMBRANE_TRANSPORT; GOBP_CATION_TRANSPORT; GOBP_CELL_CELL_SIGNALING; GOBP_CELLULAR_HOMEOSTASIS; GOBP_CELLULAR_ION_HOMEOSTASIS; GOBP_CELLULAR_LIPID_METABOLIC_PROCESS; GOBP_CELLULAR_RESPONSE_TO_ENDOGENOUS_STIMULUS; GOBP_CELLULAR_RESPONS…
TSHR	14	0.0143347	0.467072	0.890908	0.979085	0.0613014	0.404218	X	X	ENSG00000165409	81421333	81612646	GOBP_ACTIVATION_OF_ADENYLATE_CYCLASE_ACTIVITY; GOBP_ADAPTIVE_THERMOGENESIS; GOBP_ADENYLATE_CYCLASE_ACTIVATING_G_PROTEIN_COUPLED_RECEPTOR_SIGNALING_PATHWAY; GOBP_ADENYLATE_CYCLASE_MODULATING_G_PROTEIN_COUPLED_RECEPTOR_SIGNALING_PATHWAY; GOBP_CELL_CELL_SIGNALING; GOBP_CELLULAR_RESPONSE_TO_ENDOGENOUS_STIMULUS; GOBP_CELLULAR_RESPONSE_TO_HORMONE_STIMULUS; GOBP_CELLULAR_RESPONSE_TO_NITROGEN_COMPOUND; G…
OPRL1	20	0.85425	0.956375	0.891313	0.979085	0.850202	0.950567		X	ENSG00000125510	62711526	62731996	GOBP_ACID_SECRETION; GOBP_ADENYLATE_CYCLASE_ACTIVATING_G_PROTEIN_COUPLED_RECEPTOR_SIGNALING_PATHWAY; GOBP_ADENYLATE_CYCLASE_INHIBITING_G_PROTEIN_COUPLED_RECEPTOR_SIGNALING_PATHWAY; GOBP_ADENYLATE_CYCLASE_MODULATING_G_PROTEIN_COUPLED_RECEPTOR_SIGNALING_PATHWAY; GOBP_ASSOCIATIVE_LEARNING; GOBP_BEHAVIOR; GOBP_CALCIUM_ION_TRANSMEMBRANE_TRANSPORT; GOBP_CALCIUM_ION_TRANSPORT; GOBP_CAMP_MEDIATED_SIGNALI…
OXTR	3	0.171401	0.650657	0.891612	0.979085	0.183749	0.561295		X	ENSG00000180914	8792094	8811314	GOBP_ACID_SECRETION; GOBP_ADAPTIVE_THERMOGENESIS; GOBP_AMINE_TRANSPORT; GOBP_BEHAVIOR; GOBP_BIOLOGICAL_PROCESS_INVOLVED_IN_INTRASPECIES_INTERACTION_BETWEEN_ORGANISMS; GOBP_BODY_FLUID_SECRETION; GOBP_CATECHOLAMINE_SECRETION; GOBP_CELL_CELL_SIGNALING; GOBP_CELL_JUNCTION_ASSEMBLY; GOBP_CELL_JUNCTION_ORGANIZATION; GOBP_CELLULAR_HOMEOSTASIS; GOBP_CELLULAR_ION_HOMEOSTASIS; GOBP_CENTRAL_NERVOUS_SYSTEM_D…
NMUR1	2	0.553574	0.844601	0.897331	0.979085	0.651769	0.863948		X	ENSG00000171596	232387871	232395206	GOBP_ACTIVATION_OF_PHOSPHOLIPASE_C_ACTIVITY; GOBP_ANION_TRANSPORT; GOBP_CALCIUM_ION_TRANSPORT; GOBP_CALCIUM_MEDIATED_SIGNALING; GOBP_CATION_TRANSPORT; GOBP_CHLORIDE_TRANSPORT; GOBP_G_PROTEIN_COUPLED_RECEPTOR_SIGNALING_PATHWAY; GOBP_INORGANIC_ANION_TRANSPORT; GOBP_INOSITOL_PHOSPHATE_MEDIATED_SIGNALING; GOBP_ION_TRANSPORT; GOBP_METAL_ION_TRANSPORT; GOBP_MUSCLE_CONTRACTION; GOBP_MUSCLE_SYSTEM_PROCES…
ADRA1D	20	0.370046	0.757529	0.899664	0.979085	0.257703	0.600511		X	ENSG00000171873	4201329	4229721	GOBP_ADENYLATE_CYCLASE_ACTIVATING_ADRENERGIC_RECEPTOR_SIGNALING_PATHWAY; GOBP_ADENYLATE_CYCLASE_ACTIVATING_G_PROTEIN_COUPLED_RECEPTOR_SIGNALING_PATHWAY; GOBP_ADENYLATE_CYCLASE_MODULATING_G_PROTEIN_COUPLED_RECEPTOR_SIGNALING_PATHWAY; GOBP_ADRENERGIC_RECEPTOR_SIGNALING_PATHWAY; GOBP_CELL_CELL_SIGNALING; GOBP_CELLULAR_HOMEOSTASIS; GOBP_CELLULAR_ION_HOMEOSTASIS; GOBP_CHEMICAL_HOMEOSTASIS; GOBP_CIRCUL…
SLC6A4	17	0.785811	0.936995	0.899726	0.979085	0.855321	0.950567		X	ENSG00000108576	28521337	28563020	GOBP_ANIMAL_ORGAN_MORPHOGENESIS; GOBP_BEHAVIOR; GOBP_BIOLOGICAL_PROCESS_INVOLVED_IN_INTRASPECIES_INTERACTION_BETWEEN_ORGANISMS; GOBP_BRAIN_MORPHOGENESIS; GOBP_CATION_TRANSMEMBRANE_TRANSPORT; GOBP_CATION_TRANSPORT; GOBP_CELL_CELL_SIGNALING; GOBP_CELL_CYCLE; GOBP_CELL_PROLIFERATION_IN_HINDBRAIN; GOBP_CELLULAR_RESPONSE_TO_ENDOGENOUS_STIMULUS; GOBP_CELLULAR_RESPONSE_TO_LIPID; GOBP_CELLULAR_RESPONSE_T…
GRM1	6	0.629959	0.894735	0.899803	0.979085	0.706267	0.887856		X	ENSG00000152822	146348782	146758734	GOBP_ACIDIC_AMINO_ACID_TRANSPORT; GOBP_ADENYLATE_CYCLASE_INHIBITING_G_PROTEIN_COUPLED_GLUTAMATE_RECEPTOR_SIGNALING_PATHWAY; GOBP_ADENYLATE_CYCLASE_INHIBITING_G_PROTEIN_COUPLED_RECEPTOR_SIGNALING_PATHWAY; GOBP_ADENYLATE_CYCLASE_MODULATING_G_PROTEIN_COUPLED_RECEPTOR_SIGNALING_PATHWAY; GOBP_AMINO_ACID_IMPORT; GOBP_AMINO_ACID_IMPORT_ACROSS_PLASMA_MEMBRANE; GOBP_AMINO_ACID_TRANSMEMBRANE_TRANSPORT; GOB…
GNAS	20	0.98343	0.988486	0.905004	0.979085	0.870532	0.955821		X	ENSG00000087460	57414773	57486247	GOBP_ADAPTIVE_THERMOGENESIS; GOBP_ADENYLATE_CYCLASE_ACTIVATING_DOPAMINE_RECEPTOR_SIGNALING_PATHWAY; GOBP_ADENYLATE_CYCLASE_ACTIVATING_G_PROTEIN_COUPLED_RECEPTOR_SIGNALING_PATHWAY; GOBP_ADENYLATE_CYCLASE_MODULATING_G_PROTEIN_COUPLED_RECEPTOR_SIGNALING_PATHWAY; GOBP_BIOLOGICAL_ADHESION; GOBP_BONE_DEVELOPMENT; GOBP_CELL_ACTIVATION; GOBP_CELL_CELL_ADHESION; GOBP_CELLULAR_RESPONSE_TO_ENDOGENOUS_STIMUL…
NPFFR1	10	0.52686	0.842471	0.909353	0.979085	0.563242	0.80375		X	ENSG00000148734	72007085	72043432	GOBP_G_PROTEIN_COUPLED_RECEPTOR_SIGNALING_PATHWAY; GOBP_NEUROPEPTIDE_SIGNALING_PATHWAY; GOCC_CILIUM; GOCC_INTRINSIC_COMPONENT_OF_PLASMA_MEMBRANE; GOMF_AMIDE_BINDING; GOMF_G_PROTEIN_COUPLED_RECEPTOR_ACTIVITY; GOMF_MOLECULAR_TRANSDUCER_ACTIVITY; GOMF_NEUROPEPTIDE_RECEPTOR_ACTIVITY; GOMF_PEPTIDE_BINDING; GOMF_PEPTIDE_RECEPTOR_ACTIVITY
MAPKAPK2	1	0.770534	0.936995	0.909867	0.979085	0.945665	0.979937		X	ENSG00000162889	206858289	206907628	GOBP_3_UTR_MEDIATED_MRNA_STABILIZATION; GOBP_BIOLOGICAL_PROCESS_INVOLVED_IN_INTERSPECIES_INTERACTION_BETWEEN_ORGANISMS; GOBP_CELLULAR_NITROGEN_COMPOUND_CATABOLIC_PROCESS; GOBP_CELLULAR_RESPONSE_TO_DNA_DAMAGE_STIMULUS; GOBP_CELLULAR_RESPONSE_TO_HEAT; GOBP_CELLULAR_RESPONSE_TO_STRESS; GOBP_CELLULAR_RESPONSE_TO_VASCULAR_ENDOTHELIAL_GROWTH_FACTOR_STIMULUS; GOBP_CYTOKINE_PRODUCTION; GOBP_DEFENSE_RESPO…
HTR2B	2	0.559877	0.844606	0.910356	0.979085	0.67078	0.865273		X	ENSG00000135914	231972944	231989832	GOBP_ACTIVATION_OF_PHOSPHOLIPASE_C_ACTIVITY; GOBP_ADAPTATION_OF_SIGNALING_PATHWAY; GOBP_AMEBOIDAL_TYPE_CELL_MIGRATION; GOBP_ANIMAL_ORGAN_MORPHOGENESIS; GOBP_BEHAVIOR; GOBP_CALCIUM_ION_TRANSMEMBRANE_TRANSPORT; GOBP_CALCIUM_ION_TRANSPORT; GOBP_CALCIUM_ION_TRANSPORT_INTO_CYTOSOL; GOBP_CALCIUM_MEDIATED_SIGNALING; GOBP_CATION_TRANSMEMBRANE_TRANSPORT; GOBP_CATION_TRANSPORT; GOBP_CELL_CELL_SIGNALING; GO…
TAAR9	6	0.414745	0.772215	0.911298	0.979085	0.680172	0.871958		X	ENSG00000237110	132859429	132860470	GOBP_G_PROTEIN_COUPLED_RECEPTOR_SIGNALING_PATHWAY; GOMF_G_PROTEIN_COUPLED_AMINE_RECEPTOR_ACTIVITY; GOMF_G_PROTEIN_COUPLED_RECEPTOR_ACTIVITY; GOMF_MOLECULAR_TRANSDUCER_ACTIVITY; GOMF_TRACE_AMINE_RECEPTOR_ACTIVITY
OPN3	1	0.453748	0.802785	0.911556	0.979085	0.927651	0.979616		X	ENSG00000054277	241753404	241840678	GOBP_CARBOHYDRATE_TRANSMEMBRANE_TRANSPORT; GOBP_CARBOHYDRATE_TRANSPORT; GOBP_CELLULAR_RESPIRATION; GOBP_CELLULAR_RESPONSE_TO_ABIOTIC_STIMULUS; GOBP_CELLULAR_RESPONSE_TO_LIGHT_STIMULUS; GOBP_CELLULAR_RESPONSE_TO_RADIATION; GOBP_CELLULAR_RESPONSE_TO_UV; GOBP_CELLULAR_RESPONSE_TO_UV_A; GOBP_CIRCADIAN_RHYTHM; GOBP_DETECTION_OF_ABIOTIC_STIMULUS; GOBP_DETECTION_OF_LIGHT_STIMULUS; GOBP_DETECTION_OF_STIM…
P2RY12	3	0.382673	0.76559	0.914572	0.979085	0.690277	0.878464		X	ENSG00000169313	151055168	151102600	GOBP_ACTIVATION_OF_PHOSPHOLIPASE_C_ACTIVITY; GOBP_ADENYLATE_CYCLASE_INHIBITING_G_PROTEIN_COUPLED_RECEPTOR_SIGNALING_PATHWAY; GOBP_ADENYLATE_CYCLASE_MODULATING_G_PROTEIN_COUPLED_RECEPTOR_SIGNALING_PATHWAY; GOBP_AMEBOIDAL_TYPE_CELL_MIGRATION; GOBP_BIOLOGICAL_ADHESION; GOBP_CALCIUM_MEDIATED_SIGNALING; GOBP_CELL_ACTIVATION; GOBP_CELL_ADHESION_MEDIATED_BY_INTEGRIN; GOBP_CELL_CELL_ADHESION; GOBP_CELL_M…
PTGER1	19	0.324077	0.719966	0.914891	0.979085	0.309686	0.651006		X	ENSG00000160951	14583278	14586174	GOBP_ADENYLATE_CYCLASE_ACTIVATING_DOPAMINE_RECEPTOR_SIGNALING_PATHWAY; GOBP_ADENYLATE_CYCLASE_ACTIVATING_G_PROTEIN_COUPLED_RECEPTOR_SIGNALING_PATHWAY; GOBP_ADENYLATE_CYCLASE_MODULATING_G_PROTEIN_COUPLED_RECEPTOR_SIGNALING_PATHWAY; GOBP_BIOLOGICAL_PROCESS_INVOLVED_IN_INTERSPECIES_INTERACTION_BETWEEN_ORGANISMS; GOBP_CELLULAR_HOMEOSTASIS; GOBP_CELLULAR_ION_HOMEOSTASIS; GOBP_CELLULAR_RESPONSE_TO_ENDO…
CCR9	3	0.603075	0.863744	0.915204	0.979085	0.74839	0.914439		X	ENSG00000173585	45927996	45944667	GOBP_CALCIUM_MEDIATED_SIGNALING; GOBP_CELL_ACTIVATION; GOBP_CELL_CHEMOTAXIS; GOBP_CELL_MIGRATION; GOBP_CELLULAR_DEFENSE_RESPONSE; GOBP_CELLULAR_HOMEOSTASIS; GOBP_CELLULAR_ION_HOMEOSTASIS; GOBP_CHEMICAL_HOMEOSTASIS; GOBP_CYTOKINE_MEDIATED_SIGNALING_PATHWAY; GOBP_DEFENSE_RESPONSE; GOBP_DIVALENT_INORGANIC_CATION_HOMEOSTASIS; GOBP_G_PROTEIN_COUPLED_RECEPTOR_SIGNALING_PATHWAY; GOBP_GAMMA_DELTA_T_CELL_…
ELK1	X	0.788418	0.936995	0.916686	0.979085	0.915295	0.975151		X	ENSG00000126767	47494920	47510003	GOBP_CELLULAR_RESPONSE_TO_ABIOTIC_STIMULUS; GOBP_CELLULAR_RESPONSE_TO_GAMMA_RADIATION; GOBP_CELLULAR_RESPONSE_TO_IONIZING_RADIATION; GOBP_CELLULAR_RESPONSE_TO_KETONE; GOBP_CELLULAR_RESPONSE_TO_LIPID; GOBP_CELLULAR_RESPONSE_TO_ORGANIC_CYCLIC_COMPOUND; GOBP_CELLULAR_RESPONSE_TO_OXYGEN_CONTAINING_COMPOUND; GOBP_CELLULAR_RESPONSE_TO_RADIATION; GOBP_CELLULAR_RESPONSE_TO_TESTOSTERONE_STIMULUS; GOBP_GLA…
CREB1	2	0.19512	0.652067	0.920174	0.979085	0.133937	0.539128		X	ENSG00000118260	208394461	208468155	GOBP_AXON_DEVELOPMENT; GOBP_BEHAVIOR; GOBP_BODY_FLUID_SECRETION; GOBP_CARDIAC_MUSCLE_TISSUE_DEVELOPMENT; GOBP_CELL_CELL_SIGNALING; GOBP_CELL_MORPHOGENESIS; GOBP_CELL_MORPHOGENESIS_INVOLVED_IN_DIFFERENTIATION; GOBP_CELL_MORPHOGENESIS_INVOLVED_IN_NEURON_DIFFERENTIATION; GOBP_CELL_PART_MORPHOGENESIS; GOBP_CELL_PROJECTION_ORGANIZATION; GOBP_CELLULAR_COMPONENT_MORPHOGENESIS; GOBP_CELLULAR_RESPONSE_TO_…
CXCL9	4	0.876552	0.956375	0.931117	0.979085	0.969992	0.985109		X	ENSG00000138755	76922428	76928641	GOBP_ADENYLATE_CYCLASE_ACTIVATING_G_PROTEIN_COUPLED_RECEPTOR_SIGNALING_PATHWAY; GOBP_ADENYLATE_CYCLASE_MODULATING_G_PROTEIN_COUPLED_RECEPTOR_SIGNALING_PATHWAY; GOBP_ANATOMICAL_STRUCTURE_FORMATION_INVOLVED_IN_MORPHOGENESIS; GOBP_ANTIMICROBIAL_HUMORAL_IMMUNE_RESPONSE_MEDIATED_BY_ANTIMICROBIAL_PEPTIDE; GOBP_ANTIMICROBIAL_HUMORAL_RESPONSE; GOBP_BIOLOGICAL_PROCESS_INVOLVED_IN_INTERSPECIES_INTERACTION_…
GPHA2	11	0.222019	0.67128	0.932855	0.979085	0.395524	0.692937		X	ENSG00000149735	64701943	64703360	GOBP_ADENYLATE_CYCLASE_ACTIVATING_G_PROTEIN_COUPLED_RECEPTOR_SIGNALING_PATHWAY; GOBP_ADENYLATE_CYCLASE_MODULATING_G_PROTEIN_COUPLED_RECEPTOR_SIGNALING_PATHWAY; GOBP_G_PROTEIN_COUPLED_RECEPTOR_SIGNALING_PATHWAY; GOMF_G_PROTEIN_COUPLED_RECEPTOR_BINDING; GOMF_HORMONE_ACTIVITY; GOMF_HORMONE_RECEPTOR_BINDING; GOMF_MOLECULAR_FUNCTION_REGULATOR; GOMF_PEPTIDE_HORMONE_RECEPTOR_BINDING; GOMF_PROTEIN_DIMERI…
LILRB1	19	0.871044	0.956375	0.934896	0.979085	0.841362	0.950567		X	ENSG00000104972	55085346	55148979	GOBP_ADAPTIVE_IMMUNE_RESPONSE; GOBP_ADAPTIVE_IMMUNE_RESPONSE_BASED_ON_SOMATIC_RECOMBINATION_OF_IMMUNE_RECEPTORS_BUILT_FROM_IMMUNOGLOBULIN_SUPERFAMILY_DOMAINS; GOBP_ALPHA_BETA_T_CELL_ACTIVATION; GOBP_BIOLOGICAL_ADHESION; GOBP_BIOLOGICAL_PROCESS_INVOLVED_IN_INTERSPECIES_INTERACTION_BETWEEN_ORGANISMS; GOBP_BONE_CELL_DEVELOPMENT; GOBP_BONE_DEVELOPMENT; GOBP_CALCIUM_ION_TRANSPORT; GOBP_CATION_TRANSPOR…
BRAF	7	0.321045	0.719966	0.934905	0.979085	0.356564	0.670612		X	ENSG00000157764	140419127	140624564	GOBP_ANIMAL_ORGAN_MORPHOGENESIS; GOBP_CARBOHYDRATE_METABOLIC_PROCESS; GOBP_CARBOHYDRATE_TRANSMEMBRANE_TRANSPORT; GOBP_CARBOHYDRATE_TRANSPORT; GOBP_CELLULAR_CARBOHYDRATE_METABOLIC_PROCESS; GOBP_CELLULAR_MACROMOLECULE_LOCALIZATION; GOBP_CELLULAR_RESPONSE_TO_CALCIUM_ION; GOBP_CELLULAR_RESPONSE_TO_INORGANIC_SUBSTANCE; GOBP_CELLULAR_RESPONSE_TO_STRESS; GOBP_DISACCHARIDE_METABOLIC_PROCESS; GOBP_ENZYME_…
GPHB5	14	0.399279	0.76732	0.937347	0.979085	0.549171	0.801216		X	ENSG00000179600	63779549	63785593	GOBP_ADENYLATE_CYCLASE_ACTIVATING_G_PROTEIN_COUPLED_RECEPTOR_SIGNALING_PATHWAY; GOBP_ADENYLATE_CYCLASE_MODULATING_G_PROTEIN_COUPLED_RECEPTOR_SIGNALING_PATHWAY; GOBP_CELLULAR_RESPONSE_TO_ENDOGENOUS_STIMULUS; GOBP_CELLULAR_RESPONSE_TO_HORMONE_STIMULUS; GOBP_G_PROTEIN_COUPLED_RECEPTOR_SIGNALING_PATHWAY; GOBP_HORMONE_MEDIATED_SIGNALING_PATHWAY; GOBP_INTRACELLULAR_RECEPTOR_SIGNALING_PATHWAY; GOBP_RESP…
HRH2	5	0.643765	0.894735	0.937707	0.979085	0.631525	0.848544		X	ENSG00000113749	175085033	175113245	GOBP_ACID_SECRETION; GOBP_CELL_CELL_SIGNALING; GOBP_CELLULAR_RESPONSE_TO_ENDOGENOUS_STIMULUS; GOBP_CELLULAR_RESPONSE_TO_NITROGEN_COMPOUND; GOBP_CELLULAR_RESPONSE_TO_ORGANIC_CYCLIC_COMPOUND; GOBP_CELLULAR_RESPONSE_TO_OXYGEN_CONTAINING_COMPOUND; GOBP_CIRCULATORY_SYSTEM_PROCESS; GOBP_DIGESTION; GOBP_DIGESTIVE_SYSTEM_PROCESS; GOBP_G_PROTEIN_COUPLED_RECEPTOR_SIGNALING_PATHWAY; GOBP_G_PROTEIN_COUPLED_R…
RASGRF1	15	0.0659682	0.551137	0.938301	0.979085	0.672246	0.865273		X	ENSG00000058335	79252289	79383115	GOBP_ACTIVATION_OF_GTPASE_ACTIVITY; GOBP_BEHAVIOR; GOBP_CATION_TRANSMEMBRANE_TRANSPORT; GOBP_CATION_TRANSPORT; GOBP_CELL_CELL_SIGNALING; GOBP_CELL_PROJECTION_ORGANIZATION; GOBP_CELLULAR_RESPONSE_TO_STRESS; GOBP_COGNITION; GOBP_ION_TRANSMEMBRANE_TRANSPORT; GOBP_ION_TRANSPORT; GOBP_LONG_TERM_MEMORY; GOBP_MEMORY; GOBP_NERVOUS_SYSTEM_PROCESS; GOBP_NEUROGENESIS; GOBP_NEURON_DEVELOPMENT; GOBP_NEURON_DI…
NTSR2	2	0.769108	0.936995	0.93902	0.979085	0.618441	0.835287		X	ENSG00000169006	11798304	11810290	GOBP_G_PROTEIN_COUPLED_RECEPTOR_SIGNALING_PATHWAY; GOBP_NERVOUS_SYSTEM_PROCESS; GOBP_NEUROPEPTIDE_SIGNALING_PATHWAY; GOBP_PHOSPHOLIPASE_C_ACTIVATING_G_PROTEIN_COUPLED_RECEPTOR_SIGNALING_PATHWAY; GOBP_REGULATION_OF_MEMBRANE_POTENTIAL; GOBP_SENSORY_PERCEPTION; GOCC_INTRINSIC_COMPONENT_OF_PLASMA_MEMBRANE; GOMF_G_PROTEIN_COUPLED_RECEPTOR_ACTIVITY; GOMF_MOLECULAR_TRANSDUCER_ACTIVITY; GOMF_NEUROPEPTIDE…
TRHR	8	0.366944	0.757334	0.948236	0.986064	0.568061	0.804753		X	ENSG00000174417	110098850	110131813	GOBP_G_PROTEIN_COUPLED_RECEPTOR_SIGNALING_PATHWAY; GOBP_PHOSPHOLIPASE_C_ACTIVATING_G_PROTEIN_COUPLED_RECEPTOR_SIGNALING_PATHWAY; GOCC_INTRINSIC_COMPONENT_OF_PLASMA_MEMBRANE; GOMF_G_PROTEIN_COUPLED_RECEPTOR_ACTIVITY; GOMF_MOLECULAR_TRANSDUCER_ACTIVITY
PMCH	12	0.995951	0.998504	0.956807	0.986481	0.96423	0.982591		X	ENSG00000183395	102590237	102591623	GOBP_BEHAVIOR; GOBP_CELL_CELL_SIGNALING; GOBP_DEVELOPMENTAL_PROCESS_INVOLVED_IN_REPRODUCTION; GOBP_FEEDING_BEHAVIOR; GOBP_G_PROTEIN_COUPLED_RECEPTOR_SIGNALING_PATHWAY; GOBP_GAMETE_GENERATION; GOBP_MALE_GAMETE_GENERATION; GOBP_MULTI_ORGANISM_REPRODUCTIVE_PROCESS; GOBP_MULTICELLULAR_ORGANISM_REPRODUCTION; GOBP_NEUROPEPTIDE_SIGNALING_PATHWAY; GOBP_REPRODUCTION; GOBP_SYNAPTIC_SIGNALING; GOCC_SYNAPSE;…
ARC	8	0.956904	0.988074	0.957098	0.986481	0.857468	0.950567		X	ENSG00000198576	143692405	143696833	GOBP_ANTERIOR_POSTERIOR_PATTERN_SPECIFICATION; GOBP_BEHAVIOR; GOBP_CATION_TRANSMEMBRANE_TRANSPORT; GOBP_CATION_TRANSPORT; GOBP_CELL_CELL_SIGNALING; GOBP_CELL_JUNCTION_ORGANIZATION; GOBP_CELL_MIGRATION; GOBP_CELL_MORPHOGENESIS; GOBP_CELL_MORPHOGENESIS_INVOLVED_IN_DIFFERENTIATION; GOBP_CELL_MORPHOGENESIS_INVOLVED_IN_NEURON_DIFFERENTIATION; GOBP_CELL_PART_MORPHOGENESIS; GOBP_CELL_PROJECTION_ORGANIZA…
FFAR4	10	0.91961	0.981908	0.958834	0.986481	0.941239	0.979937		X	ENSG00000186188	95326422	95364237	GOBP_ADAPTIVE_THERMOGENESIS; GOBP_AMIDE_TRANSPORT; GOBP_BROWN_FAT_CELL_DIFFERENTIATION; GOBP_CAMP_MEDIATED_SIGNALING; GOBP_CARBOHYDRATE_TRANSMEMBRANE_TRANSPORT; GOBP_CARBOHYDRATE_TRANSPORT; GOBP_CELL_CELL_SIGNALING; GOBP_CELLULAR_HOMEOSTASIS; GOBP_CELLULAR_ION_HOMEOSTASIS; GOBP_CHEMICAL_HOMEOSTASIS; GOBP_CYCLIC_NUCLEOTIDE_MEDIATED_SIGNALING; GOBP_CYTOKINE_PRODUCTION; GOBP_DEFENSE_RESPONSE; GOBP_D…
DDC	7	0.165195	0.643324	0.95975	0.986481	0.334092	0.664665	X	X	ENSG00000132437	50526134	50633154	GOBP_AGING; GOBP_ALKALOID_METABOLIC_PROCESS; GOBP_AMINE_BIOSYNTHETIC_PROCESS; GOBP_AMINE_METABOLIC_PROCESS; GOBP_AMINE_TRANSPORT; GOBP_AMMONIUM_ION_METABOLIC_PROCESS; GOBP_CATECHOL_CONTAINING_COMPOUND_BIOSYNTHETIC_PROCESS; GOBP_CATECHOL_CONTAINING_COMPOUND_METABOLIC_PROCESS; GOBP_CELLULAR_AMINO_ACID_METABOLIC_PROCESS; GOBP_CELLULAR_RESPONSE_TO_ALKALOID; GOBP_CELLULAR_RESPONSE_TO_ENDOGENOUS_STIMUL…
NPFFR2	4	0.5318	0.844601	0.962756	0.986481	0.315703	0.654417		X	ENSG00000056291	72897521	73013784	GOBP_DETECTION_OF_ABIOTIC_STIMULUS; GOBP_DETECTION_OF_STIMULUS; GOBP_G_PROTEIN_COUPLED_RECEPTOR_SIGNALING_PATHWAY; GOBP_MAPK_CASCADE; GOBP_NEUROPEPTIDE_SIGNALING_PATHWAY; GOBP_PHOSPHORYLATION; GOBP_REGULATION_OF_ADENYLATE_CYCLASE_ACTIVITY; GOBP_REGULATION_OF_CAMP_DEPENDENT_PROTEIN_KINASE_ACTIVITY; GOBP_REGULATION_OF_CYCLASE_ACTIVITY; GOBP_REGULATION_OF_INTRACELLULAR_SIGNAL_TRANSDUCTION; GOBP_REGU…
GRPR	X	0.356342	0.754269	0.963774	0.986481	0.612551	0.831623		X	ENSG00000126010	16141679	16171144	GOBP_BEHAVIOR; GOBP_BIOLOGICAL_PROCESS_INVOLVED_IN_INTRASPECIES_INTERACTION_BETWEEN_ORGANISMS; GOBP_COGNITION; GOBP_G_PROTEIN_COUPLED_RECEPTOR_SIGNALING_PATHWAY; GOBP_MOTOR_BEHAVIOR; GOBP_NERVOUS_SYSTEM_PROCESS; GOBP_NEUROPEPTIDE_SIGNALING_PATHWAY; GOBP_PHOSPHOLIPASE_C_ACTIVATING_G_PROTEIN_COUPLED_RECEPTOR_SIGNALING_PATHWAY; GOBP_REGULATION_OF_CELL_POPULATION_PROLIFERATION; GOCC_INTRINSIC_COMPONE…
MAP2K6	17	0.829989	0.948906	0.977284	0.993217	0.973458	0.986068		X	ENSG00000108984	67410839	67539472	GOBP_ADAPTIVE_THERMOGENESIS; GOBP_AGING; GOBP_ANION_TRANSPORT; GOBP_BONE_DEVELOPMENT; GOBP_CARBOXYLIC_ACID_TRANSPORT; GOBP_CARDIAC_MUSCLE_CONTRACTION; GOBP_CELL_AGING; GOBP_CELL_CELL_SIGNALING; GOBP_CELL_CYCLE; GOBP_CELLULAR_RESPONSE_TO_CARBOHYDRATE_STIMULUS; GOBP_CELLULAR_RESPONSE_TO_DNA_DAMAGE_STIMULUS; GOBP_CELLULAR_RESPONSE_TO_OXYGEN_CONTAINING_COMPOUND; GOBP_CELLULAR_RESPONSE_TO_STRESS; GOBP…
SAA1	11	0.726761	0.923536	0.981287	0.993217	0.830346	0.950567		X	ENSG00000173432	18287721	18291524	GOBP_ACUTE_INFLAMMATORY_RESPONSE; GOBP_ACUTE_PHASE_RESPONSE; GOBP_BIOLOGICAL_ADHESION; GOBP_CELL_ACTIVATION; GOBP_CELL_CHEMOTAXIS; GOBP_CELL_MIGRATION; GOBP_CELLULAR_HOMEOSTASIS; GOBP_CELLULAR_ION_HOMEOSTASIS; GOBP_CHEMICAL_HOMEOSTASIS; GOBP_CYTOKINE_PRODUCTION; GOBP_DEFENSE_RESPONSE; GOBP_DIVALENT_INORGANIC_CATION_HOMEOSTASIS; GOBP_ESTABLISHMENT_OF_PROTEIN_LOCALIZATION; GOBP_EXPORT_FROM_CELL; GO…
PRKCB	16	0.356973	0.754269	0.98248	0.993217	0.51069	0.779999		X	ENSG00000166501	23847322	24231932	GOBP_ACTIVATION_OF_IMMUNE_RESPONSE; GOBP_ADAPTIVE_IMMUNE_RESPONSE; GOBP_ANATOMICAL_STRUCTURE_FORMATION_INVOLVED_IN_MORPHOGENESIS; GOBP_ANTIGEN_RECEPTOR_MEDIATED_SIGNALING_PATHWAY; GOBP_B_CELL_ACTIVATION; GOBP_B_CELL_RECEPTOR_SIGNALING_PATHWAY; GOBP_BLOOD_VESSEL_MORPHOGENESIS; GOBP_CALCIUM_ION_TRANSPORT; GOBP_CARBOHYDRATE_TRANSMEMBRANE_TRANSPORT; GOBP_CARBOHYDRATE_TRANSPORT; GOBP_CATION_TRANSPORT;…
CXCR4	2	0.0763051	0.551137	0.98284	0.993217	0.219915	0.600511		X	ENSG00000121966	136871919	136875735	GOBP_ADAPTIVE_THERMOGENESIS; GOBP_ANATOMICAL_STRUCTURE_FORMATION_INVOLVED_IN_MORPHOGENESIS; GOBP_ANGIOGENESIS_INVOLVED_IN_WOUND_HEALING; GOBP_BIOLOGICAL_ADHESION; GOBP_BIOLOGICAL_PROCESS_INVOLVED_IN_INTERACTION_WITH_HOST; GOBP_BIOLOGICAL_PROCESS_INVOLVED_IN_INTERSPECIES_INTERACTION_BETWEEN_ORGANISMS; GOBP_BIOLOGICAL_PROCESS_INVOLVED_IN_SYMBIOTIC_INTERACTION; GOBP_BLOOD_VESSEL_MORPHOGENESIS; GOBP_…
CXCR3	X	0.40294	0.76732	0.983056	0.993217	0.59635	0.818151		X	ENSG00000186810	70835766	70838367	GOBP_ANATOMICAL_STRUCTURE_FORMATION_INVOLVED_IN_MORPHOGENESIS; GOBP_BIOLOGICAL_ADHESION; GOBP_BLOOD_VESSEL_MORPHOGENESIS; GOBP_CALCIUM_MEDIATED_SIGNALING; GOBP_CELL_CHEMOTAXIS; GOBP_CELL_MIGRATION; GOBP_CELLULAR_HOMEOSTASIS; GOBP_CELLULAR_ION_HOMEOSTASIS; GOBP_CHEMICAL_HOMEOSTASIS; GOBP_CIRCULATORY_SYSTEM_DEVELOPMENT; GOBP_CYTOKINE_MEDIATED_SIGNALING_PATHWAY; GOBP_DEFENSE_RESPONSE; GOBP_DIVALENT_…
AGTR2	X	0.165388	0.643324	0.987589	0.995225	0.549033	0.801216		X	ENSG00000180772	115301975	115306225	GOBP_AMEBOIDAL_TYPE_CELL_MIGRATION; GOBP_ANGIOTENSIN_ACTIVATED_SIGNALING_PATHWAY; GOBP_ANIMAL_ORGAN_MORPHOGENESIS; GOBP_APOPTOTIC_SIGNALING_PATHWAY; GOBP_BEHAVIOR; GOBP_BLOOD_VESSEL_ENDOTHELIAL_CELL_MIGRATION; GOBP_BLOOD_VESSEL_REMODELING; GOBP_BRAIN_RENIN_ANGIOTENSIN_SYSTEM; GOBP_BRANCHING_MORPHOGENESIS_OF_AN_EPITHELIAL_TUBE; GOBP_CELL_GROWTH; GOBP_CELL_MIGRATION; GOBP_CELLULAR_RESPONSE_TO_ENDOG…
GNRHR	4	0.0509598	0.551137	0.993393	0.99724	0.12721	0.53262		X	ENSG00000109163	68605046	68620078	GOBP_CELLULAR_RESPONSE_TO_ENDOGENOUS_STIMULUS; GOBP_CELLULAR_RESPONSE_TO_HORMONE_STIMULUS; GOBP_CELLULAR_RESPONSE_TO_NITROGEN_COMPOUND; GOBP_CELLULAR_RESPONSE_TO_OXYGEN_CONTAINING_COMPOUND; GOBP_CELLULAR_RESPONSE_TO_PEPTIDE; GOBP_CELLULAR_RESPONSE_TO_PEPTIDE_HORMONE_STIMULUS; GOBP_G_PROTEIN_COUPLED_RECEPTOR_SIGNALING_PATHWAY; GOBP_RESPONSE_TO_ENDOGENOUS_STIMULUS; GOBP_RESPONSE_TO_GONADOTROPIN_REL…
LPAR6	13	0.207591	0.67128	0.99469	0.99724	0.47061	0.736886		X	ENSG00000139679	48963707	49018840	GOBP_BLASTOCYST_DEVELOPMENT; GOBP_CELLULAR_HOMEOSTASIS; GOBP_CELLULAR_ION_HOMEOSTASIS; GOBP_CHEMICAL_HOMEOSTASIS; GOBP_DIVALENT_INORGANIC_CATION_HOMEOSTASIS; GOBP_EMBRYO_DEVELOPMENT; GOBP_EMBRYO_DEVELOPMENT_ENDING_IN_BIRTH_OR_EGG_HATCHING; GOBP_G_PROTEIN_COUPLED_RECEPTOR_SIGNALING_PATHWAY; GOBP_HOMEOSTATIC_PROCESS; GOBP_IN_UTERO_EMBRYONIC_DEVELOPMENT; GOBP_ION_HOMEOSTASIS; GOBP_METAL_ION_HOMEOSTA…
MLNR	13	0.863664	0.956375	0.999877	0.999877	0.978597	0.988711		X	ENSG00000102539	49794474	49796513	GOBP_G_PROTEIN_COUPLED_RECEPTOR_SIGNALING_PATHWAY; GOMF_G_PROTEIN_COUPLED_RECEPTOR_ACTIVITY; GOMF_HORMONE_BINDING; GOMF_MOLECULAR_TRANSDUCER_ACTIVITY; GOMF_PEPTIDE_RECEPTOR_ACTIVITY

## Sheet: Table S5. Genes_Kynurenine 
NAME	CHR	Low TLR (p)	Low TLR (BH-q)	High TLR (BH-q)	High TLR (p)	Total Population (p)	Total Population (BH-q)	Kynurenine	Serotonin	ENSEMBLID	START	END	GOs
ALDH1A1	9	0.0144423	0.411903	0.642689	0.924091	0.0013749	0.135932	X		ENSG00000165092	75515578	75695358	GOBP_ADAPTIVE_THERMOGENESIS; GOBP_ALCOHOL_METABOLIC_PROCESS; GOBP_AMINO_SUGAR_CATABOLIC_PROCESS; GOBP_AMINO_SUGAR_METABOLIC_PROCESS; GOBP_ANATOMICAL_STRUCTURE_HOMEOSTASIS; GOBP_CARBOHYDRATE_DERIVATIVE_CATABOLIC_PROCESS; GOBP_CARBOHYDRATE_DERIVATIVE_METABOLIC_PROCESS; GOBP_CELLULAR_ALDEHYDE_METABOLIC_PROCESS; GOBP_CELLULAR_AMINO_ACID_BIOSYNTHETIC_PROCESS; GOBP_CELLULAR_AMINO_ACID_METABOLIC_PROCESS…
CYP2C18	10	0.146272	0.609279	0.0474306	0.378789	0.00237213	0.135932	X		ENSG00000108242	96443251	96495947	GOBP_ALCOHOL_METABOLIC_PROCESS; GOBP_ARACHIDONIC_ACID_METABOLIC_PROCESS; GOBP_CELLULAR_HORMONE_METABOLIC_PROCESS; GOBP_CELLULAR_LIPID_METABOLIC_PROCESS; GOBP_CELLULAR_RESPONSE_TO_XENOBIOTIC_STIMULUS; GOBP_EPOXYGENASE_P450_PATHWAY; GOBP_FATTY_ACID_METABOLIC_PROCESS; GOBP_HORMONE_METABOLIC_PROCESS; GOBP_ICOSANOID_METABOLIC_PROCESS; GOBP_ISOPRENOID_METABOLIC_PROCESS; GOBP_LIPID_METABOLIC_PROCESS; GO…
HIF1A	14	0.380607	0.735303	0.00478022	0.246522	0.00311295	0.135932	X		ENSG00000100644	62162231	62214976	GOBP_ADP_METABOLIC_PROCESS; GOBP_AEROBIC_RESPIRATION; GOBP_AMEBOIDAL_TYPE_CELL_MIGRATION; GOBP_AMIDE_TRANSPORT; GOBP_ANATOMICAL_STRUCTURE_FORMATION_INVOLVED_IN_MORPHOGENESIS; GOBP_ANATOMICAL_STRUCTURE_HOMEOSTASIS; GOBP_ANATOMICAL_STRUCTURE_MATURATION; GOBP_ANIMAL_ORGAN_MORPHOGENESIS; GOBP_APOPTOTIC_SIGNALING_PATHWAY; GOBP_ASSOCIATIVE_LEARNING; GOBP_ATP_METABOLIC_PROCESS; GOBP_AUTOPHAGY_OF_MITOCHO…
POLI	18	0.000202728	0.0265573	0.867617	0.951338	0.00638237	0.17243	X		ENSG00000101751	51795774	51847636	GOBP_CELLULAR_MACROMOLECULE_BIOSYNTHETIC_PROCESS; GOBP_CELLULAR_RESPONSE_TO_DNA_DAMAGE_STIMULUS; GOBP_CELLULAR_RESPONSE_TO_STRESS; GOBP_DNA_BIOSYNTHETIC_PROCESS; GOBP_DNA_METABOLIC_PROCESS; GOBP_DNA_REPAIR; GOBP_DNA_REPLICATION; GOBP_DNA_SYNTHESIS_INVOLVED_IN_DNA_REPAIR; GOBP_ERROR_PRONE_TRANSLESION_SYNTHESIS; GOBP_POSTREPLICATION_REPAIR; GOBP_TRANSLESION_SYNTHESIS; GOCC_NUCLEAR_BODY; GOCC_NUCLEA…
CYP1B1	2	0.088836	0.535049	0.292724	0.804397	0.00658131	0.17243	X		ENSG00000138061	38294116	38337044	GOBP_ADRENAL_GLAND_DEVELOPMENT; GOBP_ALCOHOL_METABOLIC_PROCESS; GOBP_AMEBOIDAL_TYPE_CELL_MIGRATION; GOBP_AMIDE_BIOSYNTHETIC_PROCESS; GOBP_ANATOMICAL_STRUCTURE_FORMATION_INVOLVED_IN_MORPHOGENESIS; GOBP_APOPTOTIC_SIGNALING_PATHWAY; GOBP_ARACHIDONIC_ACID_METABOLIC_PROCESS; GOBP_BENZENE_CONTAINING_COMPOUND_METABOLIC_PROCESS; GOBP_BIOLOGICAL_ADHESION; GOBP_BLOOD_VESSEL_MORPHOGENESIS; GOBP_CAMERA_TYPE_…
MAPT	17	0.0622051	0.522915	0.0180573	0.330747	0.0101927	0.22254	X		ENSG00000186868	43971748	44105700	GOBP_ACTIVATION_OF_CYSTEINE_TYPE_ENDOPEPTIDASE_ACTIVITY_INVOLVED_IN_APOPTOTIC_PROCESS; GOBP_AMYLOID_FIBRIL_FORMATION; GOBP_ASTROCYTE_ACTIVATION; GOBP_ASTROCYTE_DEVELOPMENT; GOBP_ASTROCYTE_DIFFERENTIATION; GOBP_AXO_DENDRITIC_TRANSPORT; GOBP_AXON_DEVELOPMENT; GOBP_AXON_EXTENSION; GOBP_AXONAL_TRANSPORT; GOBP_AXONAL_TRANSPORT_OF_MITOCHONDRION; GOBP_BEHAVIOR; GOBP_CALCIUM_MEDIATED_SIGNALING; GOBP_CELL…
ALDH2	12	0.0837131	0.535049	0.0065425	0.246522	0.0171637	0.289522	X	X	ENSG00000111275	112204691	112247782	GOBP_ALCOHOL_CATABOLIC_PROCESS; GOBP_ALCOHOL_METABOLIC_PROCESS; GOBP_ALDEHYDE_CATABOLIC_PROCESS; GOBP_AMINE_BIOSYNTHETIC_PROCESS; GOBP_AMINE_METABOLIC_PROCESS; GOBP_AMMONIUM_ION_METABOLIC_PROCESS; GOBP_CARBOHYDRATE_METABOLIC_PROCESS; GOBP_CATECHOL_CONTAINING_COMPOUND_BIOSYNTHETIC_PROCESS; GOBP_CATECHOL_CONTAINING_COMPOUND_METABOLIC_PROCESS; GOBP_CELLULAR_ALDEHYDE_METABOLIC_PROCESS; GOBP_DOPAMINE_…
HDAC9	7	0.0178183	0.411903	0.0105136	0.253132	0.0178816	0.289522	X		ENSG00000048052	18126572	19042039	GOBP_AMEBOIDAL_TYPE_CELL_MIGRATION; GOBP_ANATOMICAL_STRUCTURE_FORMATION_INVOLVED_IN_MORPHOGENESIS; GOBP_B_CELL_ACTIVATION; GOBP_B_CELL_DIFFERENTIATION; GOBP_BLOOD_VESSEL_ENDOTHELIAL_CELL_MIGRATION; GOBP_BLOOD_VESSEL_MORPHOGENESIS; GOBP_CELL_ACTIVATION; GOBP_CELL_MIGRATION; GOBP_CELL_MIGRATION_INVOLVED_IN_SPROUTING_ANGIOGENESIS; GOBP_CELLULAR_RESPONSE_TO_ENDOGENOUS_STIMULUS; GOBP_CELLULAR_RESPONSE…
RNF25	2	0.262799	0.667552	0.133694	0.552757	0.0216023	0.289522	X		ENSG00000163481	219528587	219537134	GOBP_POSITIVE_REGULATION_OF_DNA_BINDING_TRANSCRIPTION_FACTOR_ACTIVITY; GOBP_POSITIVE_REGULATION_OF_MOLECULAR_FUNCTION; GOBP_POSITIVE_REGULATION_OF_NF_KAPPAB_TRANSCRIPTION_FACTOR_ACTIVITY; GOBP_PROTEIN_MODIFICATION_BY_SMALL_PROTEIN_CONJUGATION; GOBP_PROTEIN_MODIFICATION_BY_SMALL_PROTEIN_CONJUGATION_OR_REMOVAL; GOBP_REGULATION_OF_DNA_BINDING_TRANSCRIPTION_FACTOR_ACTIVITY; GOMF_DNA_BINDING_TRANSCRIP…
ALPI	2	0.0598915	0.522915	0.708596	0.951338	0.022101	0.289522	X		ENSG00000163295	233320833	233324742	GOBP_DEPHOSPHORYLATION; GOCC_ANCHORED_COMPONENT_OF_MEMBRANE; GOMF_ALKALINE_PHOSPHATASE_ACTIVITY; GOMF_HYDROLASE_ACTIVITY_ACTING_ON_ESTER_BONDS; GOMF_MAGNESIUM_ION_BINDING; GOMF_PHOSPHATASE_ACTIVITY; GOMF_PHOSPHORIC_ESTER_HYDROLASE_ACTIVITY; GOMF_PROTEASE_BINDING; GOMF_TRANSITION_METAL_ION_BINDING; GOMF_ZINC_ION_BINDING
AHR	7	0.233102	0.650565	0.0819202	0.487797	0.0284283	0.316304	X		ENSG00000106546	17338246	17385776	GOBP_ADAPTIVE_IMMUNE_RESPONSE; GOBP_ADAPTIVE_IMMUNE_RESPONSE_BASED_ON_SOMATIC_RECOMBINATION_OF_IMMUNE_RECEPTORS_BUILT_FROM_IMMUNOGLOBULIN_SUPERFAMILY_DOMAINS; GOBP_B_CELL_ACTIVATION; GOBP_B_CELL_PROLIFERATION; GOBP_CAMP_MEDIATED_SIGNALING; GOBP_CELL_ACTIVATION; GOBP_CELL_CYCLE; GOBP_CELLULAR_RESPONSE_TO_ALCOHOL; GOBP_CELLULAR_RESPONSE_TO_CAMP; GOBP_CELLULAR_RESPONSE_TO_ENDOGENOUS_STIMULUS; GOBP_C…
HDAC3	5	0.233409	0.650565	0.00579291	0.246522	0.0302315	0.316304	X		ENSG00000171720	141000443	141016437	GOBP_ADAPTIVE_THERMOGENESIS; GOBP_CELL_CYCLE; GOBP_CELL_CYCLE_PROCESS; GOBP_CELLULAR_MACROMOLECULE_LOCALIZATION; GOBP_CELLULAR_RESPONSE_TO_FLUID_SHEAR_STRESS; GOBP_CELLULAR_RESPONSE_TO_STRESS; GOBP_CHROMATIN_ORGANIZATION; GOBP_CHROMOSOME_ORGANIZATION; GOBP_CIRCADIAN_REGULATION_OF_GENE_EXPRESSION; GOBP_CIRCADIAN_RHYTHM; GOBP_CYTOSKELETON_ORGANIZATION; GOBP_ESTABLISHMENT_OF_PROTEIN_LOCALIZATION; GO…
TPH1	11	0.0653684	0.522915	0.135025	0.552757	0.0323939	0.316304	X	X	ENSG00000129167	18039111	18063973	GOBP_AMMONIUM_ION_METABOLIC_PROCESS; GOBP_AROMATIC_AMINO_ACID_FAMILY_METABOLIC_PROCESS; GOBP_CELLULAR_AMINO_ACID_METABOLIC_PROCESS; GOBP_EXOCYTOSIS; GOBP_EXPORT_FROM_CELL; GOBP_HEMOSTASIS; GOBP_INDOLE_CONTAINING_COMPOUND_BIOSYNTHETIC_PROCESS; GOBP_INDOLE_CONTAINING_COMPOUND_METABOLIC_PROCESS; GOBP_ORGANIC_ACID_METABOLIC_PROCESS; GOBP_ORGANIC_HYDROXY_COMPOUND_BIOSYNTHETIC_PROCESS; GOBP_ORGANIC_HYD…
UBR5	8	0.488456	0.796854	0.204228	0.696552	0.0398072	0.316304	X		ENSG00000104517	103265240	103425069	GOBP_CANONICAL_WNT_SIGNALING_PATHWAY; GOBP_CELL_CELL_SIGNALING; GOBP_CELL_CELL_SIGNALING_BY_WNT; GOBP_CELL_SURFACE_RECEPTOR_SIGNALING_PATHWAY_INVOLVED_IN_CELL_CELL_SIGNALING; GOBP_CELLULAR_MACROMOLECULE_LOCALIZATION; GOBP_CELLULAR_RESPONSE_TO_DNA_DAMAGE_STIMULUS; GOBP_CELLULAR_RESPONSE_TO_ENDOGENOUS_STIMULUS; GOBP_CELLULAR_RESPONSE_TO_HORMONE_STIMULUS; GOBP_CELLULAR_RESPONSE_TO_LIPID; GOBP_CELLUL…
NPSR1	7	0.0392374	0.522915	0.575859	0.898066	0.0407219	0.316304	X	X	ENSG00000187258	34697851	34917944	GOBP_BEHAVIOR; GOBP_CALCIUM_ION_TRANSMEMBRANE_TRANSPORT; GOBP_CALCIUM_ION_TRANSPORT; GOBP_CALCIUM_ION_TRANSPORT_INTO_CYTOSOL; GOBP_CATION_TRANSMEMBRANE_TRANSPORT; GOBP_CATION_TRANSPORT; GOBP_CELLULAR_HOMEOSTASIS; GOBP_CELLULAR_ION_HOMEOSTASIS; GOBP_CHEMICAL_HOMEOSTASIS; GOBP_CYTOSOLIC_CALCIUM_ION_TRANSPORT; GOBP_DIGESTION; GOBP_DIGESTIVE_SYSTEM_PROCESS; GOBP_DIVALENT_INORGANIC_CATION_HOMEOSTASIS;…
GCDH	19	0.139171	0.607714	0.499001	0.894432	0.0426373	0.316304	X		ENSG00000105607	13001840	13025021	GOBP_ALPHA_AMINO_ACID_METABOLIC_PROCESS; GOBP_AMIDE_BIOSYNTHETIC_PROCESS; GOBP_AMINE_METABOLIC_PROCESS; GOBP_AROMATIC_AMINO_ACID_FAMILY_METABOLIC_PROCESS; GOBP_CARBOHYDRATE_DERIVATIVE_BIOSYNTHETIC_PROCESS; GOBP_CARBOHYDRATE_DERIVATIVE_METABOLIC_PROCESS; GOBP_CELLULAR_AMIDE_METABOLIC_PROCESS; GOBP_CELLULAR_AMINO_ACID_METABOLIC_PROCESS; GOBP_CELLULAR_LIPID_CATABOLIC_PROCESS; GOBP_CELLULAR_LIPID_MET…
CA2	8	0.184541	0.635582	0.256163	0.762668	0.0430213	0.316304	X		ENSG00000104267	86376081	86393722	GOBP_AMIDE_TRANSPORT; GOBP_ANGIOTENSIN_ACTIVATED_SIGNALING_PATHWAY; GOBP_ANION_TRANSPORT; GOBP_CARBON_DIOXIDE_TRANSPORT; GOBP_CELL_CELL_SIGNALING; GOBP_CELLULAR_HOMEOSTASIS; GOBP_CELLULAR_ION_HOMEOSTASIS; GOBP_CELLULAR_MONOVALENT_INORGANIC_CATION_HOMEOSTASIS; GOBP_CELLULAR_RESPONSE_TO_ENDOGENOUS_STIMULUS; GOBP_CELLULAR_RESPONSE_TO_HORMONE_STIMULUS; GOBP_CELLULAR_RESPONSE_TO_NITROGEN_COMPOUND; GOB…
CAT	11	0.806014	0.901653	0.049753	0.378789	0.0471666	0.316304	X		ENSG00000121691	34460472	34493609	GOBP_AEROBIC_RESPIRATION; GOBP_AGING; GOBP_ALCOHOL_METABOLIC_PROCESS; GOBP_CELL_DIVISION; GOBP_CELLULAR_LIPID_METABOLIC_PROCESS; GOBP_CELLULAR_OXIDANT_DETOXIFICATION; GOBP_CELLULAR_RESPIRATION; GOBP_CELLULAR_RESPONSE_TO_CHEMICAL_STRESS; GOBP_CELLULAR_RESPONSE_TO_HYDROGEN_PEROXIDE; GOBP_CELLULAR_RESPONSE_TO_OXYGEN_CONTAINING_COMPOUND; GOBP_CELLULAR_RESPONSE_TO_REACTIVE_OXYGEN_SPECIES; GOBP_CELLULA…
GAA	17	0.0188658	0.411903	0.471981	0.894432	0.0478946	0.316304	X		ENSG00000171298	78075355	78093678	GOBP_ANATOMICAL_STRUCTURE_HOMEOSTASIS; GOBP_ANIMAL_ORGAN_MORPHOGENESIS; GOBP_BEHAVIOR; GOBP_CARBOHYDRATE_CATABOLIC_PROCESS; GOBP_CARBOHYDRATE_METABOLIC_PROCESS; GOBP_CARDIAC_MUSCLE_CONTRACTION; GOBP_CELLULAR_CARBOHYDRATE_CATABOLIC_PROCESS; GOBP_CELLULAR_CARBOHYDRATE_METABOLIC_PROCESS; GOBP_CELLULAR_GLUCAN_METABOLIC_PROCESS; GOBP_CELLULAR_HOMEOSTASIS; GOBP_CELLULAR_POLYSACCHARIDE_CATABOLIC_PROCESS…
CYP7B1	8	0.391865	0.735303	0.0115938	0.253132	0.0497227	0.316304	X		ENSG00000172817	65500320	65711318	GOBP_ALCOHOL_METABOLIC_PROCESS; GOBP_ANIMAL_ORGAN_MORPHOGENESIS; GOBP_B_CELL_CHEMOTAXIS; GOBP_BILE_ACID_BIOSYNTHETIC_PROCESS; GOBP_BILE_ACID_METABOLIC_PROCESS; GOBP_CELL_CHEMOTAXIS; GOBP_CELL_MIGRATION; GOBP_CELLULAR_RESPONSE_TO_ENDOGENOUS_STIMULUS; GOBP_CELLULAR_RESPONSE_TO_HORMONE_STIMULUS; GOBP_CELLULAR_RESPONSE_TO_LIPID; GOBP_CELLULAR_RESPONSE_TO_ORGANIC_CYCLIC_COMPOUND; GOBP_CELLULAR_RESPONS…
KYNU	2	0.214895	0.650565	0.455834	0.894432	0.0507051	0.316304	X		ENSG00000115919	143635067	143799890	GOBP_ALPHA_AMINO_ACID_CATABOLIC_PROCESS; GOBP_ALPHA_AMINO_ACID_METABOLIC_PROCESS; GOBP_AMINE_CATABOLIC_PROCESS; GOBP_AMINE_METABOLIC_PROCESS; GOBP_AROMATIC_AMINO_ACID_FAMILY_CATABOLIC_PROCESS; GOBP_AROMATIC_AMINO_ACID_FAMILY_METABOLIC_PROCESS; GOBP_BENZENE_CONTAINING_COMPOUND_METABOLIC_PROCESS; GOBP_BIOLOGICAL_PROCESS_INVOLVED_IN_INTERSPECIES_INTERACTION_BETWEEN_ORGANISMS; GOBP_CELLULAR_AMINO_ACI…
INMT-FAM188B	7	0.110791	0.575355	0.732539	0.951338	0.0574506	0.334603	X		ENSG00000254959	30791753	30931696
CYP4F12	19	0.535795	0.804367	0.117095	0.528525	0.0591048	0.334603	X		ENSG00000186204	15783567	15807984	GOBP_ARACHIDONIC_ACID_METABOLIC_PROCESS; GOBP_CELLULAR_KETONE_METABOLIC_PROCESS; GOBP_CELLULAR_LIPID_METABOLIC_PROCESS; GOBP_CELLULAR_RESPONSE_TO_XENOBIOTIC_STIMULUS; GOBP_CHEMICAL_HOMEOSTASIS; GOBP_CIRCULATORY_SYSTEM_PROCESS; GOBP_EPOXYGENASE_P450_PATHWAY; GOBP_FAT_SOLUBLE_VITAMIN_CATABOLIC_PROCESS; GOBP_FAT_SOLUBLE_VITAMIN_METABOLIC_PROCESS; GOBP_FATTY_ACID_DERIVATIVE_CATABOLIC_PROCESS; GOBP_FA…
TSHR	14	0.0143347	0.411903	0.890908	0.956631	0.0613014	0.334603	X	X	ENSG00000165409	81421333	81612646	GOBP_ACTIVATION_OF_ADENYLATE_CYCLASE_ACTIVITY; GOBP_ADAPTIVE_THERMOGENESIS; GOBP_ADENYLATE_CYCLASE_ACTIVATING_G_PROTEIN_COUPLED_RECEPTOR_SIGNALING_PATHWAY; GOBP_ADENYLATE_CYCLASE_MODULATING_G_PROTEIN_COUPLED_RECEPTOR_SIGNALING_PATHWAY; GOBP_CELL_CELL_SIGNALING; GOBP_CELLULAR_RESPONSE_TO_ENDOGENOUS_STIMULUS; GOBP_CELLULAR_RESPONSE_TO_HORMONE_STIMULUS; GOBP_CELLULAR_RESPONSE_TO_NITROGEN_COMPOUND; G…
CA1	8	0.404136	0.735303	0.0520474	0.378789	0.0655301	0.343377	X		ENSG00000133742	86239837	86291243	GOBP_ONE_CARBON_METABOLIC_PROCESS; GOBP_SMALL_MOLECULE_METABOLIC_PROCESS; GOMF_ARYLESTERASE_ACTIVITY; GOMF_CARBON_OXYGEN_LYASE_ACTIVITY; GOMF_CARBONATE_DEHYDRATASE_ACTIVITY; GOMF_CARBOXYLIC_ESTER_HYDROLASE_ACTIVITY; GOMF_HYDRO_LYASE_ACTIVITY; GOMF_HYDROLASE_ACTIVITY_ACTING_ON_ESTER_BONDS; GOMF_LYASE_ACTIVITY; GOMF_TRANSITION_METAL_ION_BINDING; GOMF_ZINC_ION_BINDING
NAPRT1	8	0.00507774	0.332592	0.91322	0.957535	0.0727416	0.366506	X		ENSG00000147813	144656955	144660819
CA9	9	0.637916	0.861515	0.0212714	0.330747	0.0876413	0.383345	X		ENSG00000107159	35673853	35681156	GOBP_EPITHELIUM_DEVELOPMENT; GOBP_MORPHOGENESIS_OF_AN_EPITHELIUM; GOBP_ONE_CARBON_METABOLIC_PROCESS; GOBP_RESPONSE_TO_ABIOTIC_STIMULUS; GOBP_RESPONSE_TO_KETONE; GOBP_RESPONSE_TO_LIPID; GOBP_RESPONSE_TO_ORGANIC_CYCLIC_COMPOUND; GOBP_RESPONSE_TO_OXYGEN_CONTAINING_COMPOUND; GOBP_RESPONSE_TO_OXYGEN_LEVELS; GOBP_RESPONSE_TO_TESTOSTERONE; GOBP_RESPONSE_TO_XENOBIOTIC_STIMULUS; GOBP_SECRETION; GOBP_SMALL…
NFE2L2	2	0.0631775	0.522915	0.447978	0.894432	0.0887405	0.383345	X		ENSG00000116044	178092323	178257425	GOBP_AGING; GOBP_AMEBOIDAL_TYPE_CELL_MIGRATION; GOBP_AMIDE_BIOSYNTHETIC_PROCESS; GOBP_ANATOMICAL_STRUCTURE_FORMATION_INVOLVED_IN_MORPHOGENESIS; GOBP_APOPTOTIC_SIGNALING_PATHWAY; GOBP_BIOLOGICAL_PROCESS_INVOLVED_IN_INTERSPECIES_INTERACTION_BETWEEN_ORGANISMS; GOBP_BLOOD_VESSEL_ENDOTHELIAL_CELL_MIGRATION; GOBP_BLOOD_VESSEL_MORPHOGENESIS; GOBP_CARBOHYDRATE_TRANSMEMBRANE_TRANSPORT; GOBP_CARBOHYDRATE_T…
NMNAT1	1	0.253041	0.667552	0.20737	0.696552	0.0904696	0.383345	X		ENSG00000173614	10003486	10045559	GOBP_ATP_METABOLIC_PROCESS; GOBP_CARBOHYDRATE_DERIVATIVE_METABOLIC_PROCESS; GOBP_NEGATIVE_REGULATION_OF_CELL_DEATH; GOBP_NEGATIVE_REGULATION_OF_NEURON_DEATH; GOBP_NEURON_DEATH; GOBP_NUCLEOBASE_CONTAINING_SMALL_MOLECULE_METABOLIC_PROCESS; GOBP_NUCLEOSIDE_PHOSPHATE_BIOSYNTHETIC_PROCESS; GOBP_ORGANONITROGEN_COMPOUND_BIOSYNTHETIC_PROCESS; GOBP_ORGANOPHOSPHATE_BIOSYNTHETIC_PROCESS; GOBP_ORGANOPHOSPHAT…
NR1H4	12	0.315679	0.734436	0.0866358	0.492704	0.0934684	0.383345	X		ENSG00000012504	100867486	100958191	GOBP_ACYLGLYCEROL_HOMEOSTASIS; GOBP_ADIPOSE_TISSUE_DEVELOPMENT; GOBP_ALCOHOL_METABOLIC_PROCESS; GOBP_ALPHA_AMINO_ACID_METABOLIC_PROCESS; GOBP_AMIDE_TRANSPORT; GOBP_AMINE_METABOLIC_PROCESS; GOBP_BILE_ACID_BIOSYNTHETIC_PROCESS; GOBP_BILE_ACID_METABOLIC_PROCESS; GOBP_BILE_ACID_SIGNALING_PATHWAY; GOBP_BIOLOGICAL_PROCESS_INVOLVED_IN_INTERSPECIES_INTERACTION_BETWEEN_ORGANISMS; GOBP_CARBOHYDRATE_HOMEOST…
MEN1	11	0.352405	0.734436	0.182372	0.645696	0.093938	0.383345	X		ENSG00000133895	64570982	64578766	GOBP_ACTIVIN_RECEPTOR_SIGNALING_PATHWAY; GOBP_BIOLOGICAL_ADHESION; GOBP_CARBOHYDRATE_HOMEOSTASIS; GOBP_CELL_CYCLE; GOBP_CELL_CYCLE_G1_S_PHASE_TRANSITION; GOBP_CELL_CYCLE_PHASE_TRANSITION; GOBP_CELL_CYCLE_PROCESS; GOBP_CELL_SUBSTRATE_ADHESION; GOBP_CELLULAR_GLUCOSE_HOMEOSTASIS; GOBP_CELLULAR_HOMEOSTASIS; GOBP_CELLULAR_MACROMOLECULE_BIOSYNTHETIC_PROCESS; GOBP_CELLULAR_RESPONSE_TO_CARBOHYDRATE_STIMU…
CHRNA7	15	0.078712	0.535049	0.92618	0.957535	0.0944034	0.383345	X		ENSG00000175344	32322691	32464722	GOBP_AMYLOID_BETA_FORMATION; GOBP_AMYLOID_BETA_METABOLIC_PROCESS; GOBP_AMYLOID_FIBRIL_FORMATION; GOBP_AMYLOID_PRECURSOR_PROTEIN_CATABOLIC_PROCESS; GOBP_AMYLOID_PRECURSOR_PROTEIN_METABOLIC_PROCESS; GOBP_ANATOMICAL_STRUCTURE_FORMATION_INVOLVED_IN_MORPHOGENESIS; GOBP_BEHAVIOR; GOBP_BLOOD_VESSEL_MORPHOGENESIS; GOBP_CALCIUM_ION_TRANSMEMBRANE_TRANSPORT; GOBP_CALCIUM_ION_TRANSPORT; GOBP_CATION_TRANSMEMB…
GPR35	2	0.0443696	0.522915	0.529347	0.894432	0.0965677	0.383345	X		ENSG00000178623	241544848	241570676	GOBP_ACTION_POTENTIAL; GOBP_CALCIUM_ION_TRANSMEMBRANE_TRANSPORT; GOBP_CALCIUM_ION_TRANSPORT; GOBP_CATION_TRANSMEMBRANE_TRANSPORT; GOBP_CATION_TRANSPORT; GOBP_CELLULAR_HOMEOSTASIS; GOBP_CELLULAR_ION_HOMEOSTASIS; GOBP_CHEMICAL_HOMEOSTASIS; GOBP_CYTOKINE_MEDIATED_SIGNALING_PATHWAY; GOBP_CYTOSKELETON_ORGANIZATION; GOBP_DIVALENT_INORGANIC_CATION_HOMEOSTASIS; GOBP_G_PROTEIN_COUPLED_RECEPTOR_SIGNALING_P…
MDM2	12	0.546478	0.804367	0.57555	0.898066	0.103443	0.39856	X		ENSG00000135679	69201956	69239214	GOBP_AMYLOID_FIBRIL_FORMATION; GOBP_ANIMAL_ORGAN_MORPHOGENESIS; GOBP_APOPTOTIC_SIGNALING_PATHWAY; GOBP_ATRIAL_SEPTUM_DEVELOPMENT; GOBP_ATRIOVENTRICULAR_VALVE_DEVELOPMENT; GOBP_BLOOD_VESSEL_REMODELING; GOBP_CARDIAC_ATRIUM_DEVELOPMENT; GOBP_CARDIAC_CHAMBER_DEVELOPMENT; GOBP_CARDIAC_CHAMBER_MORPHOGENESIS; GOBP_CARDIAC_SEPTUM_DEVELOPMENT; GOBP_CARDIAC_SEPTUM_MORPHOGENESIS; GOBP_CARDIAC_VENTRICLE_DEVE…
NMNAT3	3	0.788971	0.901653	0.0333455	0.378789	0.11453	0.42867	X		ENSG00000163864	139279022	139396859	GOBP_NUCLEOBASE_CONTAINING_SMALL_MOLECULE_METABOLIC_PROCESS; GOBP_NUCLEOSIDE_PHOSPHATE_BIOSYNTHETIC_PROCESS; GOBP_ORGANONITROGEN_COMPOUND_BIOSYNTHETIC_PROCESS; GOBP_ORGANOPHOSPHATE_BIOSYNTHETIC_PROCESS; GOBP_ORGANOPHOSPHATE_METABOLIC_PROCESS; GOBP_PYRIDINE_CONTAINING_COMPOUND_BIOSYNTHETIC_PROCESS; GOBP_PYRIDINE_CONTAINING_COMPOUND_METABOLIC_PROCESS; GOBP_PYRIDINE_NUCLEOTIDE_BIOSYNTHETIC_PROCESS; …
CYP2E1	10	0.450965	0.77519	0.0227231	0.330747	0.121562	0.442349	X		ENSG00000130649	135333910	135374724	GOBP_ARACHIDONIC_ACID_METABOLIC_PROCESS; GOBP_BENZENE_CONTAINING_COMPOUND_METABOLIC_PROCESS; GOBP_BIOLOGICAL_PROCESS_INVOLVED_IN_INTERSPECIES_INTERACTION_BETWEEN_ORGANISMS; GOBP_CELLULAR_LIPID_METABOLIC_PROCESS; GOBP_CELLULAR_RESPONSE_TO_XENOBIOTIC_STIMULUS; GOBP_EPOXYGENASE_P450_PATHWAY; GOBP_FATTY_ACID_BIOSYNTHETIC_PROCESS; GOBP_FATTY_ACID_METABOLIC_PROCESS; GOBP_GLYCEROLIPID_METABOLIC_PROCESS;…
ALPL	1	0.0317488	0.522915	0.586142	0.903348	0.127668	0.44644	X		ENSG00000162551	21835858	21904905	GOBP_ADAPTIVE_THERMOGENESIS; GOBP_ANIMAL_ORGAN_MORPHOGENESIS; GOBP_BIOLOGICAL_PROCESS_INVOLVED_IN_INTERSPECIES_INTERACTION_BETWEEN_ORGANISMS; GOBP_BIOMINERALIZATION; GOBP_BONE_DEVELOPMENT; GOBP_BONE_MINERALIZATION; GOBP_BONE_MORPHOGENESIS; GOBP_CELLULAR_ALDEHYDE_METABOLIC_PROCESS; GOBP_CELLULAR_RESPONSE_TO_ORGANIC_CYCLIC_COMPOUND; GOBP_DEPHOSPHORYLATION; GOBP_DEVELOPMENTAL_PROCESS_INVOLVED_IN_REP…
FEN1	11	0.507028	0.804367	0.250149	0.762082	0.132368	0.44644	X		ENSG00000168496	61560109	61564716	GOBP_BASE_EXCISION_REPAIR; GOBP_BASE_EXCISION_REPAIR_GAP_FILLING; GOBP_BEHAVIOR; GOBP_CELL_CYCLE; GOBP_CELL_CYCLE_DNA_REPLICATION; GOBP_CELL_CYCLE_PROCESS; GOBP_CELLULAR_MACROMOLECULE_BIOSYNTHETIC_PROCESS; GOBP_CELLULAR_NITROGEN_COMPOUND_CATABOLIC_PROCESS; GOBP_CELLULAR_RESPONSE_TO_DNA_DAMAGE_STIMULUS; GOBP_CELLULAR_RESPONSE_TO_STRESS; GOBP_CHROMOSOME_ORGANIZATION; GOBP_CHROMOSOME_SEGREGATION; GO…
HDAC1	1	0.40134	0.735303	0.836882	0.951338	0.13291	0.44644	X		ENSG00000116478	32757687	32799236	GOBP_AMYLOID_BETA_CLEARANCE; GOBP_ANATOMICAL_STRUCTURE_FORMATION_INVOLVED_IN_MORPHOGENESIS; GOBP_ANDROGEN_RECEPTOR_SIGNALING_PATHWAY; GOBP_ANIMAL_ORGAN_MORPHOGENESIS; GOBP_APOPTOTIC_SIGNALING_PATHWAY; GOBP_APPENDAGE_DEVELOPMENT; GOBP_APPENDAGE_MORPHOGENESIS; GOBP_BIOLOGICAL_PROCESS_INVOLVED_IN_INTERACTION_WITH_SYMBIONT; GOBP_BIOLOGICAL_PROCESS_INVOLVED_IN_INTERSPECIES_INTERACTION_BETWEEN_ORGANISM…
SLC36A4	11	0.16632	0.609279	0.0484016	0.378789	0.151651	0.482023	X		ENSG00000180773	92877341	92931130	GOBP_ALANINE_TRANSPORT; GOBP_AMINO_ACID_IMPORT; GOBP_AMINO_ACID_IMPORT_ACROSS_PLASMA_MEMBRANE; GOBP_AMINO_ACID_TRANSMEMBRANE_TRANSPORT; GOBP_AMINO_ACID_TRANSPORT; GOBP_ANION_TRANSMEMBRANE_TRANSPORT; GOBP_ANION_TRANSPORT; GOBP_AROMATIC_AMINO_ACID_TRANSPORT; GOBP_CARBOXYLIC_ACID_TRANSPORT; GOBP_CATION_TRANSMEMBRANE_TRANSPORT; GOBP_CATION_TRANSPORT; GOBP_IMPORT_ACROSS_PLASMA_MEMBRANE; GOBP_IMPORT_IN…
UBE3A	15	0.492711	0.796854	0.0399458	0.378789	0.153831	0.482023	X		ENSG00000114062	25582381	25684128	GOBP_ANDROGEN_RECEPTOR_SIGNALING_PATHWAY; GOBP_BEHAVIOR; GOBP_CELL_JUNCTION_ORGANIZATION; GOBP_CELL_MORPHOGENESIS; GOBP_CELL_MORPHOGENESIS_INVOLVED_IN_DIFFERENTIATION; GOBP_CELL_MORPHOGENESIS_INVOLVED_IN_NEURON_DIFFERENTIATION; GOBP_CELL_PART_MORPHOGENESIS; GOBP_CELL_PROJECTION_ORGANIZATION; GOBP_CELLULAR_COMPONENT_MORPHOGENESIS; GOBP_CELLULAR_HOMEOSTASIS; GOBP_CELLULAR_ION_HOMEOSTASIS; GOBP_CELL…
ALB	4	0.102964	0.562012	0.0343672	0.378789	0.154542	0.482023	X		ENSG00000163631	74262831	74287129	GOBP_ANATOMICAL_STRUCTURE_HOMEOSTASIS; GOBP_CELLULAR_OXIDANT_DETOXIFICATION; GOBP_CELLULAR_RESPONSE_TO_EXTERNAL_STIMULUS; GOBP_CELLULAR_RESPONSE_TO_EXTRACELLULAR_STIMULUS; GOBP_CELLULAR_RESPONSE_TO_STARVATION; GOBP_CELLULAR_RESPONSE_TO_STRESS; GOBP_CELLULAR_RESPONSE_TO_TOXIC_SUBSTANCE; GOBP_DETOXIFICATION; GOBP_HOMEOSTATIC_PROCESS; GOBP_MAINTENANCE_OF_LOCATION; GOBP_MAINTENANCE_OF_LOCATION_IN_CEL…
HDAC6	X	0.364986	0.735303	0.11695	0.528525	0.163437	0.490324	X		ENSG00000094631	48659784	48683392	GOBP_AGGRESOME_ASSEMBLY; GOBP_AMEBOIDAL_TYPE_CELL_MIGRATION; GOBP_AMINE_METABOLIC_PROCESS; GOBP_ANDROGEN_RECEPTOR_SIGNALING_PATHWAY; GOBP_AUTOPHAGY_OF_MITOCHONDRION; GOBP_AXO_DENDRITIC_TRANSPORT; GOBP_AXON_DEVELOPMENT; GOBP_AXONAL_TRANSPORT; GOBP_AXONAL_TRANSPORT_OF_MITOCHONDRION; GOBP_CELL_DEATH_IN_RESPONSE_TO_HYDROGEN_PEROXIDE; GOBP_CELL_DEATH_IN_RESPONSE_TO_OXIDATIVE_STRESS; GOBP_CELL_GROWTH; …
RUNX1	21	0.671907	0.880198	0.119093	0.528525	0.166588	0.490324	X		ENSG00000159216	36160098	37376965	GOBP_ALPHA_BETA_T_CELL_ACTIVATION; GOBP_ALPHA_BETA_T_CELL_DIFFERENTIATION; GOBP_ANATOMICAL_STRUCTURE_FORMATION_INVOLVED_IN_MORPHOGENESIS; GOBP_BIOLOGICAL_ADHESION; GOBP_BLOOD_VESSEL_MORPHOGENESIS; GOBP_CARDIAC_MUSCLE_CELL_PROLIFERATION; GOBP_CARDIAC_MUSCLE_TISSUE_DEVELOPMENT; GOBP_CARDIAC_MUSCLE_TISSUE_REGENERATION; GOBP_CARTILAGE_DEVELOPMENT; GOBP_CD4_POSITIVE_ALPHA_BETA_T_CELL_ACTIVATION; GOBP_…
ALDH3A2	17	0.224476	0.650565	0.474052	0.894432	0.16982	0.490324	X		ENSG00000072210	19551449	19580911	GOBP_ALCOHOL_METABOLIC_PROCESS; GOBP_CELLULAR_ALDEHYDE_METABOLIC_PROCESS; GOBP_CELLULAR_LIPID_METABOLIC_PROCESS; GOBP_CENTRAL_NERVOUS_SYSTEM_DEVELOPMENT; GOBP_EPIDERMIS_DEVELOPMENT; GOBP_FATTY_ACID_METABOLIC_PROCESS; GOBP_ISOPRENOID_METABOLIC_PROCESS; GOBP_LIPID_METABOLIC_PROCESS; GOBP_MONOCARBOXYLIC_ACID_METABOLIC_PROCESS; GOBP_ORGANIC_ACID_METABOLIC_PROCESS; GOBP_ORGANIC_HYDROXY_COMPOUND_METABO…
CA6	1	0.0429106	0.522915	0.300219	0.804397	0.172175	0.490324	X		ENSG00000131686	9005926	9035151	GOBP_DETECTION_OF_CHEMICAL_STIMULUS_INVOLVED_IN_SENSORY_PERCEPTION_OF_TASTE; GOBP_DETECTION_OF_STIMULUS; GOBP_DETECTION_OF_STIMULUS_INVOLVED_IN_SENSORY_PERCEPTION; GOBP_NERVOUS_SYSTEM_PROCESS; GOBP_ONE_CARBON_METABOLIC_PROCESS; GOBP_SENSORY_PERCEPTION; GOBP_SENSORY_PERCEPTION_OF_BITTER_TASTE; GOBP_SENSORY_PERCEPTION_OF_CHEMICAL_STIMULUS; GOBP_SENSORY_PERCEPTION_OF_TASTE; GOBP_SMALL_MOLECULE_METAB…
WARS	14	0.127369	0.575355	0.453682	0.894432	0.178206	0.490689	X		ENSG00000140105	100800125	100843142
NMNAT2	1	0.241661	0.659532	0.748236	0.951338	0.182542	0.490689	X		ENSG00000157064	183217372	183387737	GOBP_NUCLEOBASE_CONTAINING_SMALL_MOLECULE_METABOLIC_PROCESS; GOBP_NUCLEOSIDE_PHOSPHATE_BIOSYNTHETIC_PROCESS; GOBP_ORGANONITROGEN_COMPOUND_BIOSYNTHETIC_PROCESS; GOBP_ORGANOPHOSPHATE_BIOSYNTHETIC_PROCESS; GOBP_ORGANOPHOSPHATE_METABOLIC_PROCESS; GOBP_PYRIDINE_CONTAINING_COMPOUND_BIOSYNTHETIC_PROCESS; GOBP_PYRIDINE_CONTAINING_COMPOUND_METABOLIC_PROCESS; GOBP_PYRIDINE_NUCLEOTIDE_BIOSYNTHETIC_PROCESS; …
CA3	8	0.172086	0.609279	0.241515	0.753296	0.18354	0.490689	X		ENSG00000164879	86285665	86361269	GOBP_BIOLOGICAL_PROCESS_INVOLVED_IN_INTERSPECIES_INTERACTION_BETWEEN_ORGANISMS; GOBP_DEPHOSPHORYLATION; GOBP_ONE_CARBON_METABOLIC_PROCESS; GOBP_RESPONSE_TO_ALCOHOL; GOBP_RESPONSE_TO_BACTERIUM; GOBP_RESPONSE_TO_ETHANOL; GOBP_RESPONSE_TO_OXIDATIVE_STRESS; GOBP_RESPONSE_TO_OXYGEN_CONTAINING_COMPOUND; GOBP_SMALL_MOLECULE_METABOLIC_PROCESS; GOMF_CARBON_OXYGEN_LYASE_ACTIVITY; GOMF_CARBONATE_DEHYDRATASE…
AOC1	7	0.11476	0.575355	0.179532	0.645696	0.205323	0.537947	X		ENSG00000002726	150521715	150558592	GOBP_AMINE_METABOLIC_PROCESS; GOBP_CELLULAR_RESPONSE_TO_COPPER_ION; GOBP_CELLULAR_RESPONSE_TO_ENDOGENOUS_STIMULUS; GOBP_CELLULAR_RESPONSE_TO_EXTERNAL_STIMULUS; GOBP_CELLULAR_RESPONSE_TO_EXTRACELLULAR_STIMULUS; GOBP_CELLULAR_RESPONSE_TO_HEPARIN; GOBP_CELLULAR_RESPONSE_TO_HISTAMINE; GOBP_CELLULAR_RESPONSE_TO_INORGANIC_SUBSTANCE; GOBP_CELLULAR_RESPONSE_TO_NITROGEN_COMPOUND; GOBP_CELLULAR_RESPONSE_TO…
CASP7	10	0.305328	0.734436	0.378392	0.894432	0.212614	0.544417	X		ENSG00000165806	115438942	115490662	GOBP_CELLULAR_RESPONSE_TO_ALKALOID; GOBP_CELLULAR_RESPONSE_TO_ENDOGENOUS_STIMULUS; GOBP_CELLULAR_RESPONSE_TO_NITROGEN_COMPOUND; GOBP_CELLULAR_RESPONSE_TO_ORGANIC_CYCLIC_COMPOUND; GOBP_CIRCULATORY_SYSTEM_DEVELOPMENT; GOBP_EXECUTION_PHASE_OF_APOPTOSIS; GOBP_HEART_DEVELOPMENT; GOBP_NEURON_APOPTOTIC_PROCESS; GOBP_NEURON_DEATH; GOBP_PROGRAMMED_CELL_DEATH; GOBP_PROTEIN_MATURATION; GOBP_PROTEIN_PROCESSI…
RGS4	1	0.717085	0.901653	0.307022	0.804397	0.216105	0.544417	X		ENSG00000117152	163038565	163046592	GOBP_ACTIN_FILAMENT_BASED_PROCESS; GOBP_ACTIN_FILAMENT_ORGANIZATION; GOBP_AMINE_TRANSPORT; GOBP_AMINO_ACID_IMPORT; GOBP_AMINO_ACID_IMPORT_ACROSS_PLASMA_MEMBRANE; GOBP_AMINO_ACID_TRANSMEMBRANE_TRANSPORT; GOBP_AMINO_ACID_TRANSPORT; GOBP_ANION_TRANSMEMBRANE_TRANSPORT; GOBP_ANION_TRANSPORT; GOBP_CALCIUM_ION_TRANSPORT; GOBP_CARBOXYLIC_ACID_TRANSPORT; GOBP_CARDIAC_CELL_DEVELOPMENT; GOBP_CARDIAC_MUSCLE_…
AANAT	17	0.358808	0.734436	0.636755	0.924091	0.222678	0.550392	X	X	ENSG00000129673	74449433	74466199	GOBP_AMIDE_BIOSYNTHETIC_PROCESS; GOBP_AMINE_BIOSYNTHETIC_PROCESS; GOBP_AMINE_METABOLIC_PROCESS; GOBP_CELLULAR_AMIDE_METABOLIC_PROCESS; GOBP_CELLULAR_HORMONE_METABOLIC_PROCESS; GOBP_CELLULAR_RESPONSE_TO_CAMP; GOBP_CELLULAR_RESPONSE_TO_ENDOGENOUS_STIMULUS; GOBP_CELLULAR_RESPONSE_TO_NITROGEN_COMPOUND; GOBP_CELLULAR_RESPONSE_TO_ORGANIC_CYCLIC_COMPOUND; GOBP_CELLULAR_RESPONSE_TO_OXYGEN_CONTAINING_COMP…
SLCO1B3	12	0.153284	0.609279	0.553046	0.894432	0.271526	0.652564	X		ENSG00000111700	20963636	21243040	GOBP_ANION_TRANSPORT; GOBP_BILE_ACID_AND_BILE_SALT_TRANSPORT; GOBP_CARBOXYLIC_ACID_TRANSPORT; GOBP_CELLULAR_NITROGEN_COMPOUND_CATABOLIC_PROCESS; GOBP_ION_TRANSPORT; GOBP_LIPID_LOCALIZATION; GOBP_MONOCARBOXYLIC_ACID_TRANSPORT; GOBP_ORGANIC_ACID_TRANSPORT; GOBP_ORGANIC_ANION_TRANSPORT; GOBP_ORGANIC_CYCLIC_COMPOUND_CATABOLIC_PROCESS; GOBP_ORGANIC_HYDROXY_COMPOUND_TRANSPORT; GOBP_ORGANONITROGEN_COMPO…
AADAT	4	0.344883	0.734436	0.302754	0.804397	0.273977	0.652564	X		ENSG00000109576	170981373	171012850	GOBP_2_OXOGLUTARATE_METABOLIC_PROCESS; GOBP_ACETYL_COA_METABOLIC_PROCESS; GOBP_ALPHA_AMINO_ACID_CATABOLIC_PROCESS; GOBP_ALPHA_AMINO_ACID_METABOLIC_PROCESS; GOBP_ASPARTATE_FAMILY_AMINO_ACID_CATABOLIC_PROCESS; GOBP_ASPARTATE_FAMILY_AMINO_ACID_METABOLIC_PROCESS; GOBP_BENZENE_CONTAINING_COMPOUND_METABOLIC_PROCESS; GOBP_CARBOHYDRATE_DERIVATIVE_METABOLIC_PROCESS; GOBP_CELLULAR_AMIDE_METABOLIC_PROCESS; …
MMP9	20	0.597688	0.851055	0.467829	0.894432	0.307851	0.704392	X		ENSG00000100985	44637547	44645200	GOBP_AMEBOIDAL_TYPE_CELL_MIGRATION; GOBP_ANATOMICAL_STRUCTURE_FORMATION_INVOLVED_IN_MORPHOGENESIS; GOBP_APOPTOTIC_MITOCHONDRIAL_CHANGES; GOBP_APOPTOTIC_SIGNALING_PATHWAY; GOBP_CATION_TRANSMEMBRANE_TRANSPORT; GOBP_CATION_TRANSPORT; GOBP_CELL_DIFFERENTIATION_INVOLVED_IN_KIDNEY_DEVELOPMENT; GOBP_CELL_MIGRATION; GOBP_CELLULAR_COMPONENT_DISASSEMBLY; GOBP_CELLULAR_RESPONSE_TO_ABIOTIC_STIMULUS; GOBP_CEL…
ABCC2	10	0.3179	0.734436	0.537748	0.894432	0.309901	0.704392	X		ENSG00000023839	101542489	101611949	GOBP_ANION_TRANSPORT; GOBP_BILE_ACID_AND_BILE_SALT_TRANSPORT; GOBP_CARBOXYLIC_ACID_TRANSPORT; GOBP_CELLULAR_NITROGEN_COMPOUND_CATABOLIC_PROCESS; GOBP_CIRCULATORY_SYSTEM_PROCESS; GOBP_DICARBOXYLIC_ACID_TRANSPORT; GOBP_ICOSANOID_TRANSPORT; GOBP_INORGANIC_ANION_TRANSPORT; GOBP_ION_TRANSPORT; GOBP_LEUKOTRIENE_TRANSPORT; GOBP_LIPID_LOCALIZATION; GOBP_MONOCARBOXYLIC_ACID_TRANSPORT; GOBP_NEGATIVE_REGULA…
ACAT1	11	0.208105	0.650565	0.0460814	0.378789	0.322604	0.704392	X		ENSG00000075239	107992243	108018503	GOBP_ACETYL_COA_BIOSYNTHETIC_PROCESS; GOBP_ACETYL_COA_METABOLIC_PROCESS; GOBP_ADIPOSE_TISSUE_DEVELOPMENT; GOBP_ALPHA_AMINO_ACID_CATABOLIC_PROCESS; GOBP_ALPHA_AMINO_ACID_METABOLIC_PROCESS; GOBP_AMIDE_BIOSYNTHETIC_PROCESS; GOBP_BRANCHED_CHAIN_AMINO_ACID_CATABOLIC_PROCESS; GOBP_BRANCHED_CHAIN_AMINO_ACID_METABOLIC_PROCESS; GOBP_CARBOHYDRATE_DERIVATIVE_BIOSYNTHETIC_PROCESS; GOBP_CARBOHYDRATE_DERIVATIV…
KMT2A	11	0.326647	0.734436	0.851572	0.951338	0.325624	0.704392	X		ENSG00000118058	118307205	118397539	GOBP_CHROMATIN_ORGANIZATION; GOBP_CHROMOSOME_ORGANIZATION; GOBP_CIRCADIAN_REGULATION_OF_GENE_EXPRESSION; GOBP_CIRCADIAN_RHYTHM; GOBP_DNA_METABOLIC_PROCESS; GOBP_DNA_METHYLATION; GOBP_DNA_METHYLATION_OR_DEMETHYLATION; GOBP_DNA_MODIFICATION; GOBP_EMBRYO_DEVELOPMENT; GOBP_EMBRYONIC_HEMOPOIESIS; GOBP_EMBRYONIC_ORGAN_DEVELOPMENT; GOBP_HISTONE_H3_ACETYLATION; GOBP_HISTONE_H3_K14_ACETYLATION; GOBP_HISTO…
HPGD	4	0.120719	0.575355	0.836676	0.951338	0.330121	0.704392	X		ENSG00000164120	175411328	175444305	GOBP_ARTERY_DEVELOPMENT; GOBP_ARTERY_MORPHOGENESIS; GOBP_BIOLOGICAL_PROCESS_INVOLVED_IN_INTERSPECIES_INTERACTION_BETWEEN_ORGANISMS; GOBP_BLOOD_VESSEL_MORPHOGENESIS; GOBP_CELL_CYCLE; GOBP_CELLULAR_LIPID_METABOLIC_PROCESS; GOBP_CELLULAR_RESPONSE_TO_ENDOGENOUS_STIMULUS; GOBP_CIRCULATORY_SYSTEM_DEVELOPMENT; GOBP_DUCTUS_ARTERIOSUS_CLOSURE; GOBP_ENZYME_LINKED_RECEPTOR_PROTEIN_SIGNALING_PATHWAY; GOBP_FA…
NADSYN1	11	0.124004	0.575355	0.743273	0.951338	0.33025	0.704392	X		ENSG00000172890	71164155	71235153	GOBP_DE_NOVO_NAD_BIOSYNTHETIC_PROCESS; GOBP_NUCLEOBASE_CONTAINING_SMALL_MOLECULE_METABOLIC_PROCESS; GOBP_NUCLEOSIDE_PHOSPHATE_BIOSYNTHETIC_PROCESS; GOBP_ORGANONITROGEN_COMPOUND_BIOSYNTHETIC_PROCESS; GOBP_ORGANOPHOSPHATE_BIOSYNTHETIC_PROCESS; GOBP_ORGANOPHOSPHATE_METABOLIC_PROCESS; GOBP_PYRIDINE_CONTAINING_COMPOUND_BIOSYNTHETIC_PROCESS; GOBP_PYRIDINE_CONTAINING_COMPOUND_METABOLIC_PROCESS; GOBP_PYR…
DDC	7	0.165195	0.609279	0.95975	0.95975	0.334092	0.704392	X	X	ENSG00000132437	50526134	50633154	GOBP_AGING; GOBP_ALKALOID_METABOLIC_PROCESS; GOBP_AMINE_BIOSYNTHETIC_PROCESS; GOBP_AMINE_METABOLIC_PROCESS; GOBP_AMINE_TRANSPORT; GOBP_AMMONIUM_ION_METABOLIC_PROCESS; GOBP_CATECHOL_CONTAINING_COMPOUND_BIOSYNTHETIC_PROCESS; GOBP_CATECHOL_CONTAINING_COMPOUND_METABOLIC_PROCESS; GOBP_CELLULAR_AMINO_ACID_METABOLIC_PROCESS; GOBP_CELLULAR_RESPONSE_TO_ALKALOID; GOBP_CELLULAR_RESPONSE_TO_ENDOGENOUS_STIMUL…
AFMID	17	0.470664	0.780468	0.514887	0.894432	0.338753	0.704392	X		ENSG00000183077	76183398	76203782	GOBP_ALPHA_AMINO_ACID_CATABOLIC_PROCESS; GOBP_ALPHA_AMINO_ACID_METABOLIC_PROCESS; GOBP_AMINE_CATABOLIC_PROCESS; GOBP_AMINE_METABOLIC_PROCESS; GOBP_AROMATIC_AMINO_ACID_FAMILY_CATABOLIC_PROCESS; GOBP_AROMATIC_AMINO_ACID_FAMILY_METABOLIC_PROCESS; GOBP_BENZENE_CONTAINING_COMPOUND_METABOLIC_PROCESS; GOBP_CELLULAR_AMINO_ACID_CATABOLIC_PROCESS; GOBP_CELLULAR_AMINO_ACID_METABOLIC_PROCESS; GOBP_CELLULAR_K…
DHCR24	1	0.260397	0.667552	0.461807	0.894432	0.348828	0.714008	X		ENSG00000116133	55315306	55352891	GOBP_ALCOHOL_BIOSYNTHETIC_PROCESS; GOBP_ALCOHOL_METABOLIC_PROCESS; GOBP_AMYLOID_PRECURSOR_PROTEIN_CATABOLIC_PROCESS; GOBP_AMYLOID_PRECURSOR_PROTEIN_METABOLIC_PROCESS; GOBP_CELL_CYCLE; GOBP_DEVELOPMENTAL_PROCESS_INVOLVED_IN_REPRODUCTION; GOBP_GENITALIA_DEVELOPMENT; GOBP_LIPID_BIOSYNTHETIC_PROCESS; GOBP_LIPID_METABOLIC_PROCESS; GOBP_MALE_GENITALIA_DEVELOPMENT; GOBP_MALE_SEX_DIFFERENTIATION; GOBP_ME…
HDAC10	22	0.805994	0.901653	0.181915	0.645696	0.359369	0.718271	X		ENSG00000100429	50683612	50689834	GOBP_AMINE_METABOLIC_PROCESS; GOBP_CELLULAR_RESPONSE_TO_DNA_DAMAGE_STIMULUS; GOBP_CELLULAR_RESPONSE_TO_STRESS; GOBP_CHROMATIN_ORGANIZATION; GOBP_CHROMOSOME_ORGANIZATION; GOBP_DNA_METABOLIC_PROCESS; GOBP_DNA_RECOMBINATION; GOBP_DNA_REPAIR; GOBP_HISTONE_DEACETYLATION; GOBP_HISTONE_MODIFICATION; GOBP_HOMOLOGOUS_RECOMBINATION; GOBP_MACROAUTOPHAGY; GOBP_MACROMOLECULE_DEACYLATION; GOBP_MISMATCH_REPAIR;…
ALDH9A1	1	0.777912	0.901653	0.231885	0.740901	0.362088	0.718271	X		ENSG00000143149	165631453	165668100	GOBP_AMINO_ACID_BETAINE_BIOSYNTHETIC_PROCESS; GOBP_AMINO_ACID_BETAINE_METABOLIC_PROCESS; GOBP_CARNITINE_METABOLIC_PROCESS; GOBP_CELLULAR_ALDEHYDE_METABOLIC_PROCESS; GOBP_CELLULAR_MODIFIED_AMINO_ACID_BIOSYNTHETIC_PROCESS; GOBP_CELLULAR_MODIFIED_AMINO_ACID_METABOLIC_PROCESS; GOBP_HORMONE_METABOLIC_PROCESS; GOBP_NEUROTRANSMITTER_BIOSYNTHETIC_PROCESS; GOBP_NEUROTRANSMITTER_METABOLIC_PROCESS; GOBP_ORG…
HDAC5	17	0.0678592	0.522915	0.492852	0.894432	0.374409	0.718271	X		ENSG00000108840	42154114	42201070	GOBP_AMEBOIDAL_TYPE_CELL_MIGRATION; GOBP_ANATOMICAL_STRUCTURE_FORMATION_INVOLVED_IN_MORPHOGENESIS; GOBP_B_CELL_ACTIVATION; GOBP_B_CELL_DIFFERENTIATION; GOBP_BLOOD_VESSEL_ENDOTHELIAL_CELL_MIGRATION; GOBP_BLOOD_VESSEL_MORPHOGENESIS; GOBP_CELL_ACTIVATION; GOBP_CELL_MIGRATION; GOBP_CELL_MIGRATION_INVOLVED_IN_SPROUTING_ANGIOGENESIS; GOBP_CELLULAR_RESPONSE_TO_ENDOGENOUS_STIMULUS; GOBP_CELLULAR_RESPONSE…
ARSA	22	0.511664	0.804367	0.387944	0.894432	0.376068	0.718271	X		ENSG00000100299	51061182	51066607	GOBP_LIPID_METABOLIC_PROCESS; GOCC_AZUROPHIL_GRANULE; GOCC_AZUROPHIL_GRANULE_LUMEN; GOCC_ENDOPLASMIC_RETICULUM; GOCC_ENDOPLASMIC_RETICULUM_LUMEN; GOCC_LYSOSOMAL_LUMEN; GOCC_SECRETORY_GRANULE; GOCC_SECRETORY_VESICLE; GOCC_VACUOLAR_LUMEN; GOCC_VACUOLE; GOCC_VESICLE_LUMEN; GOMF_ARYLSULFATASE_ACTIVITY; GOMF_CALCIUM_ION_BINDING; GOMF_HYDROLASE_ACTIVITY_ACTING_ON_ESTER_BONDS; GOMF_SULFURIC_ESTER_HYDROL…
CYP1A1	15	0.908182	0.955606	0.00752738	0.246522	0.378326	0.718271	X		ENSG00000140465	75011883	75017951	GOBP_AGING; GOBP_ALCOHOL_METABOLIC_PROCESS; GOBP_AMINE_METABOLIC_PROCESS; GOBP_ARACHIDONIC_ACID_METABOLIC_PROCESS; GOBP_BIOLOGICAL_PROCESS_INVOLVED_IN_INTERSPECIES_INTERACTION_BETWEEN_ORGANISMS; GOBP_CAMERA_TYPE_EYE_DEVELOPMENT; GOBP_CELL_CYCLE; GOBP_CELL_CYCLE_G1_S_PHASE_TRANSITION; GOBP_CELL_CYCLE_PHASE_TRANSITION; GOBP_CELL_CYCLE_PROCESS; GOBP_CELLULAR_HORMONE_METABOLIC_PROCESS; GOBP_CELLULAR_…
NMRK2	19	0.669558	0.880198	0.227282	0.740901	0.38398	0.71859	X		ENSG00000077009	3933101	3942414	GOBP_MUSCLE_STRUCTURE_DEVELOPMENT; GOBP_MYOBLAST_DIFFERENTIATION; GOBP_NAD_METABOLIC_PROCESS; GOBP_NEGATIVE_REGULATION_OF_CELL_DIFFERENTIATION; GOBP_NEGATIVE_REGULATION_OF_DEVELOPMENTAL_PROCESS; GOBP_NEGATIVE_REGULATION_OF_MYOBLAST_DIFFERENTIATION; GOBP_NUCLEOBASE_CONTAINING_SMALL_MOLECULE_METABOLIC_PROCESS; GOBP_NUCLEOSIDE_PHOSPHATE_BIOSYNTHETIC_PROCESS; GOBP_ORGANONITROGEN_COMPOUND_BIOSYNTHETIC…
EHMT2	6	0.558979	0.813625	0.44741	0.894432	0.405393	0.744765	X		ENSG00000204371	31847536	31865464	GOBP_ADULT_BEHAVIOR; GOBP_AUTOPHAGOSOME_ORGANIZATION; GOBP_BEHAVIOR; GOBP_BEHAVIORAL_RESPONSE_TO_COCAINE; GOBP_CELL_CYCLE; GOBP_CELL_CYCLE_PROCESS; GOBP_CELL_FATE_COMMITMENT; GOBP_CELL_FATE_SPECIFICATION; GOBP_CELLULAR_MACROMOLECULE_BIOSYNTHETIC_PROCESS; GOBP_CELLULAR_PROCESS_INVOLVED_IN_REPRODUCTION_IN_MULTICELLULAR_ORGANISM; GOBP_CELLULAR_RESPONSE_TO_ALKALOID; GOBP_CELLULAR_RESPONSE_TO_COCAINE;…
CA5B	X	0.680912	0.883163	0.431608	0.894432	0.409489	0.744765	X		ENSG00000169239	15706953	15805747	GOBP_BIOLOGICAL_PROCESS_INVOLVED_IN_INTERSPECIES_INTERACTION_BETWEEN_ORGANISMS; GOBP_ONE_CARBON_METABOLIC_PROCESS; GOBP_RESPONSE_TO_BACTERIUM; GOBP_SMALL_MOLECULE_METABOLIC_PROCESS; GOCC_MITOCHONDRIAL_MATRIX; GOCC_MITOCHONDRION; GOMF_CARBON_OXYGEN_LYASE_ACTIVITY; GOMF_CARBONATE_DEHYDRATASE_ACTIVITY; GOMF_HYDRO_LYASE_ACTIVITY; GOMF_LYASE_ACTIVITY; GOMF_TRANSITION_METAL_ION_BINDING; GOMF_ZINC_ION_B…
SLC3A2	11	0.164687	0.609279	0.0940275	0.492704	0.415022	0.744765	X		ENSG00000168003	62623518	62656352	GOBP_ALANINE_TRANSPORT; GOBP_AMINO_ACID_IMPORT; GOBP_AMINO_ACID_IMPORT_ACROSS_PLASMA_MEMBRANE; GOBP_AMINO_ACID_TRANSMEMBRANE_TRANSPORT; GOBP_AMINO_ACID_TRANSPORT; GOBP_ANION_TRANSMEMBRANE_TRANSPORT; GOBP_ANION_TRANSPORT; GOBP_AROMATIC_AMINO_ACID_TRANSPORT; GOBP_BIOLOGICAL_PROCESS_INVOLVED_IN_INTERACTION_WITH_HOST; GOBP_BIOLOGICAL_PROCESS_INVOLVED_IN_INTERSPECIES_INTERACTION_BETWEEN_ORGANISMS; GOB…
SLCO1B1	12	0.231514	0.650565	0.747309	0.951338	0.441256	0.781142	X		ENSG00000134538	21284136	21392180	GOBP_ANION_TRANSPORT; GOBP_BILE_ACID_AND_BILE_SALT_TRANSPORT; GOBP_CARBOXYLIC_ACID_TRANSPORT; GOBP_CELLULAR_NITROGEN_COMPOUND_CATABOLIC_PROCESS; GOBP_HORMONE_TRANSPORT; GOBP_ION_TRANSPORT; GOBP_LIPID_LOCALIZATION; GOBP_MONOCARBOXYLIC_ACID_TRANSPORT; GOBP_ORGANIC_ACID_TRANSPORT; GOBP_ORGANIC_ANION_TRANSPORT; GOBP_ORGANIC_CYCLIC_COMPOUND_CATABOLIC_PROCESS; GOBP_ORGANIC_HYDROXY_COMPOUND_TRANSPORT; G…
PRMT1	19	0.0739327	0.535049	0.113838	0.528525	0.467192	0.80067	X		ENSG00000126457	50179043	50192286	GOBP_CARDIAC_MUSCLE_TISSUE_DEVELOPMENT; GOBP_CELL_PROJECTION_ORGANIZATION; GOBP_CELLULAR_MACROMOLECULE_BIOSYNTHETIC_PROCESS; GOBP_CELLULAR_RESPONSE_TO_STRESS; GOBP_CIRCULATORY_SYSTEM_DEVELOPMENT; GOBP_EMBRYO_DEVELOPMENT; GOBP_EMBRYO_DEVELOPMENT_ENDING_IN_BIRTH_OR_EGG_HATCHING; GOBP_ERYTHROCYTE_HOMEOSTASIS; GOBP_HEART_DEVELOPMENT; GOBP_HEMOGLOBIN_BIOSYNTHETIC_PROCESS; GOBP_HEMOGLOBIN_METABOLIC_PRO…
PLAA	9	0.61884	0.852222	0.289022	0.804397	0.478376	0.80067	X		ENSG00000137055	26904081	26947461	GOBP_BIOLOGICAL_PROCESS_INVOLVED_IN_INTERSPECIES_INTERACTION_BETWEEN_ORGANISMS; GOBP_CELL_GROWTH; GOBP_CELL_MIGRATION; GOBP_CELL_MORPHOGENESIS; GOBP_CELL_PART_MORPHOGENESIS; GOBP_CELL_PROJECTION_ORGANIZATION; GOBP_CELLULAR_COMPONENT_MORPHOGENESIS; GOBP_CELLULAR_HOMEOSTASIS; GOBP_CELLULAR_LIPID_METABOLIC_PROCESS; GOBP_CELLULAR_PROTEIN_CATABOLIC_PROCESS; GOBP_CELLULAR_RESPONSE_TO_BIOTIC_STIMULUS; G…
CA5A	16	0.746257	0.901653	0.0916117	0.492704	0.479345	0.80067	X		ENSG00000174990	87921625	87970135	GOBP_ONE_CARBON_METABOLIC_PROCESS; GOBP_SMALL_MOLECULE_METABOLIC_PROCESS; GOCC_MITOCHONDRIAL_MATRIX; GOCC_MITOCHONDRION; GOMF_CARBON_OXYGEN_LYASE_ACTIVITY; GOMF_CARBONATE_DEHYDRATASE_ACTIVITY; GOMF_HYDRO_LYASE_ACTIVITY; GOMF_LYASE_ACTIVITY; GOMF_TRANSITION_METAL_ION_BINDING; GOMF_ZINC_ION_BINDING
IDO2	8	0.220323	0.650565	0.0799489	0.487797	0.488285	0.80067	X		ENSG00000188676	39792133	39873910	GOBP_ALPHA_AMINO_ACID_CATABOLIC_PROCESS; GOBP_ALPHA_AMINO_ACID_METABOLIC_PROCESS; GOBP_AMINE_CATABOLIC_PROCESS; GOBP_AMINE_METABOLIC_PROCESS; GOBP_AROMATIC_AMINO_ACID_FAMILY_CATABOLIC_PROCESS; GOBP_AROMATIC_AMINO_ACID_FAMILY_METABOLIC_PROCESS; GOBP_BENZENE_CONTAINING_COMPOUND_METABOLIC_PROCESS; GOBP_CELLULAR_AMINO_ACID_CATABOLIC_PROCESS; GOBP_CELLULAR_AMINO_ACID_METABOLIC_PROCESS; GOBP_CELLULAR_K…
ACMSD	2	0.300272	0.734436	0.768989	0.951338	0.492431	0.80067	X		ENSG00000153086	135596117	135659604	GOBP_ALPHA_AMINO_ACID_CATABOLIC_PROCESS; GOBP_ALPHA_AMINO_ACID_METABOLIC_PROCESS; GOBP_AMINE_CATABOLIC_PROCESS; GOBP_AMINE_METABOLIC_PROCESS; GOBP_AROMATIC_AMINO_ACID_FAMILY_CATABOLIC_PROCESS; GOBP_AROMATIC_AMINO_ACID_FAMILY_METABOLIC_PROCESS; GOBP_CELLULAR_AMINO_ACID_CATABOLIC_PROCESS; GOBP_CELLULAR_AMINO_ACID_METABOLIC_PROCESS; GOBP_CELLULAR_KETONE_METABOLIC_PROCESS; GOBP_CELLULAR_NITROGEN_COMP…
ECHS1	10	0.882576	0.955606	0.121036	0.528525	0.498124	0.80067	X		ENSG00000127884	135175984	135187193	GOBP_BRANCHED_CHAIN_AMINO_ACID_CATABOLIC_PROCESS; GOBP_BRANCHED_CHAIN_AMINO_ACID_METABOLIC_PROCESS; GOBP_CELLULAR_AMINO_ACID_CATABOLIC_PROCESS; GOBP_CELLULAR_AMINO_ACID_METABOLIC_PROCESS; GOBP_CELLULAR_LIPID_CATABOLIC_PROCESS; GOBP_CELLULAR_LIPID_METABOLIC_PROCESS; GOBP_FATTY_ACID_BETA_OXIDATION; GOBP_FATTY_ACID_CATABOLIC_PROCESS; GOBP_FATTY_ACID_METABOLIC_PROCESS; GOBP_LIPID_CATABOLIC_PROCESS; G…
CBX1	17	0.0898555	0.535049	0.871454	0.951338	0.510569	0.80067	X		ENSG00000108468	46147414	46178883	GOBP_CELLULAR_RESPONSE_TO_DNA_DAMAGE_STIMULUS; GOBP_CELLULAR_RESPONSE_TO_STRESS; GOBP_CHROMATIN_ORGANIZATION; GOBP_CHROMOSOME_ORGANIZATION; GOBP_NEGATIVE_REGULATION_OF_BIOSYNTHETIC_PROCESS; GOBP_NEGATIVE_REGULATION_OF_NUCLEOBASE_CONTAINING_COMPOUND_METABOLIC_PROCESS; GOBP_NEGATIVE_REGULATION_OF_TRANSCRIPTION_BY_RNA_POLYMERASE_II; GOCC_CHROMATIN; GOCC_CHROMOCENTER; GOCC_CHROMOSOMAL_REGION; GOCC_CH…
CYP19A1	15	0.715523	0.901653	0.427393	0.894432	0.519499	0.80067	X		ENSG00000137869	51500254	51630807	GOBP_ANATOMICAL_STRUCTURE_FORMATION_INVOLVED_IN_MORPHOGENESIS; GOBP_ANDROGEN_CATABOLIC_PROCESS; GOBP_ANDROGEN_METABOLIC_PROCESS; GOBP_CELL_CELL_SIGNALING; GOBP_CELL_CHEMOTAXIS; GOBP_CELL_MIGRATION; GOBP_CELLULAR_HORMONE_METABOLIC_PROCESS; GOBP_CELLULAR_KETONE_METABOLIC_PROCESS; GOBP_CHRONIC_INFLAMMATORY_RESPONSE; GOBP_DEFENSE_RESPONSE; GOBP_DEVELOPMENT_OF_PRIMARY_FEMALE_SEXUAL_CHARACTERISTICS; GO…
CD28	2	0.0541107	0.522915	0.859751	0.951338	0.520791	0.80067	X		ENSG00000178562	204571198	204603635	GOBP_ACTIVATION_OF_IMMUNE_RESPONSE; GOBP_ADAPTIVE_IMMUNE_RESPONSE; GOBP_ADAPTIVE_IMMUNE_RESPONSE_BASED_ON_SOMATIC_RECOMBINATION_OF_IMMUNE_RECEPTORS_BUILT_FROM_IMMUNOGLOBULIN_SUPERFAMILY_DOMAINS; GOBP_ALPHA_BETA_T_CELL_ACTIVATION; GOBP_ALPHA_BETA_T_CELL_PROLIFERATION; GOBP_AMIDE_BIOSYNTHETIC_PROCESS; GOBP_ANTIGEN_RECEPTOR_MEDIATED_SIGNALING_PATHWAY; GOBP_APOPTOTIC_SIGNALING_PATHWAY; GOBP_B_CELL_AC…
MAOB	X	0.170848	0.609279	0.64898	0.924091	0.52586	0.80067	X	X	ENSG00000069535	43625858	43741693	GOBP_AMINE_CATABOLIC_PROCESS; GOBP_AMINE_METABOLIC_PROCESS; GOBP_BIOLOGICAL_PROCESS_INVOLVED_IN_INTERSPECIES_INTERACTION_BETWEEN_ORGANISMS; GOBP_CATECHOL_CONTAINING_COMPOUND_CATABOLIC_PROCESS; GOBP_CATECHOL_CONTAINING_COMPOUND_METABOLIC_PROCESS; GOBP_CATION_TRANSPORT; GOBP_CELL_CELL_SIGNALING; GOBP_CENTRAL_NERVOUS_SYSTEM_DEVELOPMENT; GOBP_DOPAMINE_METABOLIC_PROCESS; GOBP_ELECTRON_TRANSPORT_CHAIN;…
AOX1	2	0.670311	0.880198	0.272757	0.794025	0.526859	0.80067	X		ENSG00000138356	201450591	201541787	GOBP_CELLULAR_RESPONSE_TO_XENOBIOTIC_STIMULUS; GOBP_LIPID_METABOLIC_PROCESS; GOBP_RESPONSE_TO_XENOBIOTIC_STIMULUS; GOBP_XENOBIOTIC_METABOLIC_PROCESS; GOMF_2_IRON_2_SULFUR_CLUSTER_BINDING; GOMF_FAD_BINDING; GOMF_FLAVIN_ADENINE_DINUCLEOTIDE_BINDING; GOMF_IDENTICAL_PROTEIN_BINDING; GOMF_IRON_ION_BINDING; GOMF_METAL_CLUSTER_BINDING; GOMF_MOLYBDOPTERIN_COFACTOR_BINDING; GOMF_NAD_BINDING; GOMF_OXIDORED…
KMO	1	0.869809	0.955606	0.843597	0.951338	0.527834	0.80067	X		ENSG00000117009	241695434	241758944	GOBP_ACIDIC_AMINO_ACID_TRANSPORT; GOBP_AGING; GOBP_ALPHA_AMINO_ACID_CATABOLIC_PROCESS; GOBP_ALPHA_AMINO_ACID_METABOLIC_PROCESS; GOBP_AMINE_CATABOLIC_PROCESS; GOBP_AMINE_METABOLIC_PROCESS; GOBP_AMINE_TRANSPORT; GOBP_AMINO_ACID_TRANSPORT; GOBP_ANION_TRANSPORT; GOBP_AROMATIC_AMINO_ACID_FAMILY_CATABOLIC_PROCESS; GOBP_AROMATIC_AMINO_ACID_FAMILY_METABOLIC_PROCESS; GOBP_BENZENE_CONTAINING_COMPOUND_METAB…
CCBL2	1	0.0433781	0.522915	0.340113	0.873624	0.531742	0.80067	X		ENSG00000137944	89401456	89458636
CYP2A13	19	0.461564	0.77519	0.86722	0.951338	0.537906	0.800747	X		ENSG00000197838	41594377	41602100	GOBP_ARACHIDONIC_ACID_METABOLIC_PROCESS; GOBP_CELLULAR_LIPID_METABOLIC_PROCESS; GOBP_CELLULAR_RESPONSE_TO_XENOBIOTIC_STIMULUS; GOBP_EPOXYGENASE_P450_PATHWAY; GOBP_FATTY_ACID_METABOLIC_PROCESS; GOBP_ICOSANOID_METABOLIC_PROCESS; GOBP_LIPID_METABOLIC_PROCESS; GOBP_LONG_CHAIN_FATTY_ACID_METABOLIC_PROCESS; GOBP_MONOCARBOXYLIC_ACID_METABOLIC_PROCESS; GOBP_MYCOTOXIN_METABOLIC_PROCESS; GOBP_OLEFINIC_COMP…
CYP2J2	1	0.333055	0.734436	0.812371	0.951338	0.574461	0.841598	X		ENSG00000134716	60358980	60392462	GOBP_ARACHIDONIC_ACID_METABOLIC_PROCESS; GOBP_CELLULAR_LIPID_METABOLIC_PROCESS; GOBP_CELLULAR_RESPONSE_TO_XENOBIOTIC_STIMULUS; GOBP_CIRCULATORY_SYSTEM_PROCESS; GOBP_EPOXYGENASE_P450_PATHWAY; GOBP_FATTY_ACID_METABOLIC_PROCESS; GOBP_HEART_PROCESS; GOBP_ICOSANOID_METABOLIC_PROCESS; GOBP_LINOLEIC_ACID_METABOLIC_PROCESS; GOBP_LIPID_METABOLIC_PROCESS; GOBP_LONG_CHAIN_FATTY_ACID_METABOLIC_PROCESS; GOBP_…
NAMPT	7	0.10244	0.562012	0.527401	0.894432	0.580313	0.841598	X		ENSG00000105835	105888731	105926772	GOBP_ADIPOSE_TISSUE_DEVELOPMENT; GOBP_CELL_CELL_SIGNALING; GOBP_CELLULAR_RESPONSE_TO_ENDOGENOUS_STIMULUS; GOBP_CELLULAR_RESPONSE_TO_HORMONE_STIMULUS; GOBP_CELLULAR_RESPONSE_TO_INSULIN_STIMULUS; GOBP_CELLULAR_RESPONSE_TO_NITROGEN_COMPOUND; GOBP_CELLULAR_RESPONSE_TO_OXYGEN_CONTAINING_COMPOUND; GOBP_CELLULAR_RESPONSE_TO_PEPTIDE; GOBP_CELLULAR_RESPONSE_TO_PEPTIDE_HORMONE_STIMULUS; GOBP_CIRCADIAN_REGU…
HDAC2	6	0.412433	0.740119	0.681434	0.951338	0.584622	0.841598	X		ENSG00000196591	114254192	114332472	GOBP_ADULT_BEHAVIOR; GOBP_ANATOMICAL_STRUCTURE_FORMATION_INVOLVED_IN_MORPHOGENESIS; GOBP_ANIMAL_ORGAN_MORPHOGENESIS; GOBP_APPENDAGE_DEVELOPMENT; GOBP_APPENDAGE_MORPHOGENESIS; GOBP_BEHAVIOR; GOBP_BEHAVIORAL_RESPONSE_TO_ETHANOL; GOBP_BIOLOGICAL_PROCESS_INVOLVED_IN_INTERSPECIES_INTERACTION_BETWEEN_ORGANISMS; GOBP_CAMERA_TYPE_EYE_DEVELOPMENT; GOBP_CELL_PROJECTION_ORGANIZATION; GOBP_CELLULAR_RESPONSE_…
QPRT	16	0.191653	0.635582	0.818468	0.951338	0.595288	0.844494	X		ENSG00000103485	29674600	29710020	GOBP_CELLULAR_NITROGEN_COMPOUND_CATABOLIC_PROCESS; GOBP_DICARBOXYLIC_ACID_CATABOLIC_PROCESS; GOBP_DICARBOXYLIC_ACID_METABOLIC_PROCESS; GOBP_NAD_METABOLIC_PROCESS; GOBP_NUCLEOBASE_CONTAINING_SMALL_MOLECULE_METABOLIC_PROCESS; GOBP_NUCLEOSIDE_PHOSPHATE_BIOSYNTHETIC_PROCESS; GOBP_ORGANIC_ACID_CATABOLIC_PROCESS; GOBP_ORGANIC_ACID_METABOLIC_PROCESS; GOBP_ORGANIC_CYCLIC_COMPOUND_CATABOLIC_PROCESS; GOBP_…
GLA	X	0.320856	0.734436	0.861262	0.951338	0.599526	0.844494	X		ENSG00000102393	100652791	100662913	GOBP_CARBOHYDRATE_DERIVATIVE_CATABOLIC_PROCESS; GOBP_CARBOHYDRATE_DERIVATIVE_METABOLIC_PROCESS; GOBP_CARBOHYDRATE_METABOLIC_PROCESS; GOBP_CELLULAR_AMIDE_METABOLIC_PROCESS; GOBP_CELLULAR_LIPID_CATABOLIC_PROCESS; GOBP_CELLULAR_LIPID_METABOLIC_PROCESS; GOBP_CERAMIDE_CATABOLIC_PROCESS; GOBP_CERAMIDE_METABOLIC_PROCESS; GOBP_GLYCOLIPID_CATABOLIC_PROCESS; GOBP_GLYCOSIDE_CATABOLIC_PROCESS; GOBP_GLYCOSIDE…
L3MBTL1	20	0.418091	0.740134	0.602069	0.911917	0.610515	0.846391	X		ENSG00000185513	42136320	42179590	GOBP_CELL_CYCLE; GOBP_CELL_CYCLE_PROCESS; GOBP_CHROMATIN_ASSEMBLY_OR_DISASSEMBLY; GOBP_CHROMATIN_ORGANIZATION; GOBP_CHROMOSOME_ORGANIZATION; GOBP_DNA_CONFORMATION_CHANGE; GOBP_DNA_PACKAGING; GOBP_HETEROCHROMATIN_ORGANIZATION; GOBP_IMMUNE_SYSTEM_DEVELOPMENT; GOBP_MEGAKARYOCYTE_DIFFERENTIATION; GOBP_MITOTIC_CELL_CYCLE; GOBP_MITOTIC_CELL_CYCLE_PROCESS; GOBP_MITOTIC_NUCLEAR_DIVISION; GOBP_MYELOID_CEL…
HAAO	2	0.52606	0.804367	0.615285	0.911917	0.623076	0.846391	X		ENSG00000162882	42994229	43019733	GOBP_ALPHA_AMINO_ACID_CATABOLIC_PROCESS; GOBP_ALPHA_AMINO_ACID_METABOLIC_PROCESS; GOBP_AMINE_CATABOLIC_PROCESS; GOBP_AMINE_METABOLIC_PROCESS; GOBP_ANATOMICAL_STRUCTURE_HOMEOSTASIS; GOBP_AROMATIC_AMINO_ACID_FAMILY_CATABOLIC_PROCESS; GOBP_AROMATIC_AMINO_ACID_FAMILY_METABOLIC_PROCESS; GOBP_BENZENE_CONTAINING_COMPOUND_METABOLIC_PROCESS; GOBP_CELLULAR_AMINO_ACID_CATABOLIC_PROCESS; GOBP_CELLULAR_AMINO_…
MAPK1	22	0.804318	0.901653	0.539781	0.894432	0.640864	0.846391	X		ENSG00000100030	22108789	22221970	GOBP_ACTIVATION_OF_IMMUNE_RESPONSE; GOBP_ANATOMICAL_STRUCTURE_FORMATION_INVOLVED_IN_MORPHOGENESIS; GOBP_ANIMAL_ORGAN_FORMATION; GOBP_ANIMAL_ORGAN_MORPHOGENESIS; GOBP_ANTIGEN_RECEPTOR_MEDIATED_SIGNALING_PATHWAY; GOBP_ASTROCYTE_DIFFERENTIATION; GOBP_B_CELL_RECEPTOR_SIGNALING_PATHWAY; GOBP_BEHAVIOR; GOBP_BERGMANN_GLIAL_CELL_DIFFERENTIATION; GOBP_BIOLOGICAL_PROCESS_INVOLVED_IN_INTERSPECIES_INTERACTIO…
SLC7A5	16	0.987437	0.994671	0.15548	0.61721	0.647168	0.846391	X		ENSG00000103257	87863629	87903094	GOBP_AMINO_ACID_IMPORT; GOBP_AMINO_ACID_IMPORT_ACROSS_PLASMA_MEMBRANE; GOBP_AMINO_ACID_TRANSMEMBRANE_TRANSPORT; GOBP_AMINO_ACID_TRANSPORT; GOBP_ANION_TRANSMEMBRANE_TRANSPORT; GOBP_ANION_TRANSPORT; GOBP_AROMATIC_AMINO_ACID_TRANSPORT; GOBP_BRANCHED_CHAIN_AMINO_ACID_TRANSPORT; GOBP_CARBOXYLIC_ACID_TRANSPORT; GOBP_CATION_TRANSMEMBRANE_TRANSPORT; GOBP_CATION_TRANSPORT; GOBP_CIRCULATORY_SYSTEM_PROCESS;…
HDAC4	2	0.936513	0.958462	0.388394	0.894432	0.650085	0.846391	X		ENSG00000068024	239969864	240323348	GOBP_ADP_METABOLIC_PROCESS; GOBP_ATP_METABOLIC_PROCESS; GOBP_B_CELL_ACTIVATION; GOBP_B_CELL_DIFFERENTIATION; GOBP_CARBOHYDRATE_CATABOLIC_PROCESS; GOBP_CARBOHYDRATE_DERIVATIVE_METABOLIC_PROCESS; GOBP_CARBOHYDRATE_METABOLIC_PROCESS; GOBP_CELL_ACTIVATION; GOBP_CELLULAR_CARBOHYDRATE_METABOLIC_PROCESS; GOBP_CHROMATIN_ORGANIZATION; GOBP_CHROMATIN_REMODELING; GOBP_CHROMOSOME_ORGANIZATION; GOBP_DEFENSE_R…
NMRK1	9	0.609307	0.852222	0.608847	0.911917	0.656142	0.846391	X		ENSG00000106733	77675489	77703133	GOBP_NAD_METABOLIC_PROCESS; GOBP_NUCLEOBASE_CONTAINING_SMALL_MOLECULE_METABOLIC_PROCESS; GOBP_NUCLEOSIDE_PHOSPHATE_BIOSYNTHETIC_PROCESS; GOBP_ORGANONITROGEN_COMPOUND_BIOSYNTHETIC_PROCESS; GOBP_ORGANOPHOSPHATE_BIOSYNTHETIC_PROCESS; GOBP_ORGANOPHOSPHATE_METABOLIC_PROCESS; GOBP_PHOSPHORYLATION; GOBP_PYRIDINE_CONTAINING_COMPOUND_BIOSYNTHETIC_PROCESS; GOBP_PYRIDINE_CONTAINING_COMPOUND_METABOLIC_PROCES…
OGDH	7	0.532537	0.804367	0.421154	0.894432	0.664416	0.846391	X		ENSG00000105953	44646171	44748665	GOBP_2_OXOGLUTARATE_METABOLIC_PROCESS; GOBP_ADP_METABOLIC_PROCESS; GOBP_AEROBIC_RESPIRATION; GOBP_ATP_METABOLIC_PROCESS; GOBP_CARBOHYDRATE_CATABOLIC_PROCESS; GOBP_CARBOHYDRATE_DERIVATIVE_METABOLIC_PROCESS; GOBP_CARBOHYDRATE_METABOLIC_PROCESS; GOBP_CELL_MIGRATION; GOBP_CELLULAR_AMIDE_METABOLIC_PROCESS; GOBP_CELLULAR_RESPIRATION; GOBP_CENTRAL_NERVOUS_SYSTEM_DEVELOPMENT; GOBP_CENTRAL_NERVOUS_SYSTEM_…
CA14	1	0.386478	0.735303	0.54797	0.894432	0.665699	0.846391	X		ENSG00000118298	150229554	150237478	GOBP_ONE_CARBON_METABOLIC_PROCESS; GOBP_SMALL_MOLECULE_METABOLIC_PROCESS; GOMF_CARBON_OXYGEN_LYASE_ACTIVITY; GOMF_CARBONATE_DEHYDRATASE_ACTIVITY; GOMF_HYDRO_LYASE_ACTIVITY; GOMF_LYASE_ACTIVITY; GOMF_TRANSITION_METAL_ION_BINDING; GOMF_ZINC_ION_BINDING
APEX1	14	0.768738	0.901653	0.619547	0.911917	0.670205	0.846391	X		ENSG00000100823	20923350	20925927	GOBP_AGING; GOBP_BASE_EXCISION_REPAIR; GOBP_BASE_EXCISION_REPAIR_GAP_FILLING; GOBP_CELL_CYCLE; GOBP_CELL_CYCLE_G1_S_PHASE_TRANSITION; GOBP_CELL_CYCLE_PHASE_TRANSITION; GOBP_CELL_CYCLE_PROCESS; GOBP_CELL_MIGRATION; GOBP_CELL_REDOX_HOMEOSTASIS; GOBP_CELLULAR_HOMEOSTASIS; GOBP_CELLULAR_NITROGEN_COMPOUND_CATABOLIC_PROCESS; GOBP_CELLULAR_RESPONSE_TO_CAMP; GOBP_CELLULAR_RESPONSE_TO_CHEMICAL_STRESS; GOB…
CYP2F1	19	0.894881	0.955606	0.503786	0.894432	0.671585	0.846391	X		ENSG00000197446	41620337	41634271	GOBP_ARACHIDONIC_ACID_METABOLIC_PROCESS; GOBP_CELLULAR_LIPID_METABOLIC_PROCESS; GOBP_CELLULAR_RESPONSE_TO_XENOBIOTIC_STIMULUS; GOBP_EPOXYGENASE_P450_PATHWAY; GOBP_FATTY_ACID_METABOLIC_PROCESS; GOBP_HYDROCARBON_METABOLIC_PROCESS; GOBP_ICOSANOID_METABOLIC_PROCESS; GOBP_LIPID_METABOLIC_PROCESS; GOBP_LONG_CHAIN_FATTY_ACID_METABOLIC_PROCESS; GOBP_MONOCARBOXYLIC_ACID_METABOLIC_PROCESS; GOBP_OLEFINIC_CO…
HDAC7	12	0.391025	0.735303	0.448002	0.894432	0.671944	0.846391	X		ENSG00000061273	48176505	48226915	GOBP_AMEBOIDAL_TYPE_CELL_MIGRATION; GOBP_ANATOMICAL_STRUCTURE_FORMATION_INVOLVED_IN_MORPHOGENESIS; GOBP_BLOOD_VESSEL_ENDOTHELIAL_CELL_MIGRATION; GOBP_BLOOD_VESSEL_MORPHOGENESIS; GOBP_CELL_CELL_JUNCTION_ASSEMBLY; GOBP_CELL_CELL_JUNCTION_ORGANIZATION; GOBP_CELL_JUNCTION_ASSEMBLY; GOBP_CELL_JUNCTION_ORGANIZATION; GOBP_CELL_MIGRATION; GOBP_CELL_MIGRATION_INVOLVED_IN_SPROUTING_ANGIOGENESIS; GOBP_CHROM…
CCBL1	9	0.798763	0.901653	0.550325	0.894432	0.687959	0.857812	X		ENSG00000171097	131595221	131644773
INMT	7	0.3365	0.734436	0.936666	0.957535	0.699283	0.857812	X		ENSG00000241644	30737601	30797218	GOBP_AMINE_METABOLIC_PROCESS; GOBP_METHYLATION; GOBP_RESPONSE_TO_TOXIC_SUBSTANCE; GOMF_N_METHYLTRANSFERASE_ACTIVITY; GOMF_S_ADENOSYLMETHIONINE_DEPENDENT_METHYLTRANSFERASE_ACTIVITY; GOMF_S_METHYLTRANSFERASE_ACTIVITY; GOMF_TRANSFERASE_ACTIVITY_TRANSFERRING_ONE_CARBON_GROUPS
MMP3	11	0.264983	0.667552	0.430653	0.894432	0.704854	0.857812	X		ENSG00000149968	102706532	102714534	GOBP_CELL_DEATH_IN_RESPONSE_TO_OXIDATIVE_STRESS; GOBP_CELLULAR_COMPONENT_DISASSEMBLY; GOBP_CELLULAR_RESPONSE_TO_ABIOTIC_STIMULUS; GOBP_CELLULAR_RESPONSE_TO_CHEMICAL_STRESS; GOBP_CELLULAR_RESPONSE_TO_INORGANIC_SUBSTANCE; GOBP_CELLULAR_RESPONSE_TO_LIGHT_STIMULUS; GOBP_CELLULAR_RESPONSE_TO_NITROGEN_COMPOUND; GOBP_CELLULAR_RESPONSE_TO_OXYGEN_CONTAINING_COMPOUND; GOBP_CELLULAR_RESPONSE_TO_RADIATION; G…
IDO1	8	0.444013	0.77519	0.714667	0.951338	0.709704	0.857812	X		ENSG00000131203	39759794	39785963	GOBP_ACTIVATED_T_CELL_PROLIFERATION; GOBP_ALPHA_AMINO_ACID_CATABOLIC_PROCESS; GOBP_ALPHA_AMINO_ACID_METABOLIC_PROCESS; GOBP_AMINE_CATABOLIC_PROCESS; GOBP_AMINE_METABOLIC_PROCESS; GOBP_AROMATIC_AMINO_ACID_FAMILY_CATABOLIC_PROCESS; GOBP_AROMATIC_AMINO_ACID_FAMILY_METABOLIC_PROCESS; GOBP_BEHAVIOR; GOBP_BENZENE_CONTAINING_COMPOUND_METABOLIC_PROCESS; GOBP_BIOLOGICAL_ADHESION; GOBP_BIOLOGICAL_PROCESS_I…
CYP3A4	7	0.812176	0.901653	0.416041	0.894432	0.713825	0.857812	X		ENSG00000160868	99354604	99381888	GOBP_ALCOHOL_BIOSYNTHETIC_PROCESS; GOBP_ALCOHOL_METABOLIC_PROCESS; GOBP_ALKALOID_METABOLIC_PROCESS; GOBP_ANDROGEN_METABOLIC_PROCESS; GOBP_CELLULAR_HORMONE_METABOLIC_PROCESS; GOBP_CELLULAR_LIPID_METABOLIC_PROCESS; GOBP_CELLULAR_NITROGEN_COMPOUND_CATABOLIC_PROCESS; GOBP_CELLULAR_RESPONSE_TO_XENOBIOTIC_STIMULUS; GOBP_DEMETHYLATION; GOBP_ESTROGEN_METABOLIC_PROCESS; GOBP_FAT_SOLUBLE_VITAMIN_BIOSYNTHET…
BLM	15	0.961267	0.97617	0.0810846	0.487797	0.727315	0.857812	X		ENSG00000197299	91260558	91358859	GOBP_CELL_CYCLE; GOBP_CELL_CYCLE_CHECKPOINT_SIGNALING; GOBP_CELL_CYCLE_DNA_REPLICATION; GOBP_CELL_CYCLE_G2_M_PHASE_TRANSITION; GOBP_CELL_CYCLE_PHASE_TRANSITION; GOBP_CELL_CYCLE_PROCESS; GOBP_CELL_DIVISION; GOBP_CELLULAR_MACROMOLECULE_BIOSYNTHETIC_PROCESS; GOBP_CELLULAR_RESPONSE_TO_ABIOTIC_STIMULUS; GOBP_CELLULAR_RESPONSE_TO_ALCOHOL; GOBP_CELLULAR_RESPONSE_TO_ALKALOID; GOBP_CELLULAR_RESPONSE_TO_DN…
HDAC8	X	0.882703	0.955606	0.799008	0.951338	0.727925	0.857812	X		ENSG00000147099	71549366	71792953	GOBP_CELL_CYCLE; GOBP_CELL_CYCLE_PROCESS; GOBP_CELLULAR_MACROMOLECULE_LOCALIZATION; GOBP_CHROMATIN_ASSEMBLY_OR_DISASSEMBLY; GOBP_CHROMATIN_ORGANIZATION; GOBP_CHROMOSOME_ORGANIZATION; GOBP_CHROMOSOME_SEGREGATION; GOBP_COHESIN_LOADING; GOBP_DNA_METABOLIC_PROCESS; GOBP_ESTABLISHMENT_OF_SISTER_CHROMATID_COHESION; GOBP_NEGATIVE_REGULATION_OF_BIOSYNTHETIC_PROCESS; GOBP_NEGATIVE_REGULATION_OF_NUCLEOBASE…
ALOX5	10	0.911838	0.955606	0.786394	0.951338	0.733397	0.857812	X		ENSG00000012779	45869661	45941561	GOBP_AMIDE_TRANSPORT; GOBP_ANATOMICAL_STRUCTURE_FORMATION_INVOLVED_IN_MORPHOGENESIS; GOBP_ANGIOGENESIS_INVOLVED_IN_WOUND_HEALING; GOBP_ARACHIDONIC_ACID_METABOLIC_PROCESS; GOBP_BIOLOGICAL_ADHESION; GOBP_BIOMINERALIZATION; GOBP_BLOOD_VESSEL_MORPHOGENESIS; GOBP_BONE_MINERALIZATION; GOBP_CARBOHYDRATE_HOMEOSTASIS; GOBP_CELL_CELL_ADHESION; GOBP_CELL_CELL_SIGNALING; GOBP_CELL_CHEMOTAXIS; GOBP_CELL_MIGRA…
MMP1	11	0.393333	0.735303	0.699143	0.951338	0.7523	0.859692	X		ENSG00000196611	102660651	102668891	GOBP_CELLULAR_COMPONENT_DISASSEMBLY; GOBP_CELLULAR_RESPONSE_TO_ABIOTIC_STIMULUS; GOBP_CELLULAR_RESPONSE_TO_LIGHT_STIMULUS; GOBP_CELLULAR_RESPONSE_TO_RADIATION; GOBP_CELLULAR_RESPONSE_TO_UV; GOBP_CELLULAR_RESPONSE_TO_UV_A; GOBP_COLLAGEN_CATABOLIC_PROCESS; GOBP_COLLAGEN_METABOLIC_PROCESS; GOBP_EXTERNAL_ENCAPSULATING_STRUCTURE_ORGANIZATION; GOBP_EXTRACELLULAR_MATRIX_DISASSEMBLY; GOBP_POSITIVE_REGULA…
ATP7A	X	0.773301	0.901653	0.880367	0.953125	0.753261	0.859692	X	X	ENSG00000165240	77166194	77305892	GOBP_AEROBIC_RESPIRATION; GOBP_ALPHA_AMINO_ACID_METABOLIC_PROCESS; GOBP_ALPHA_BETA_T_CELL_ACTIVATION; GOBP_ALPHA_BETA_T_CELL_DIFFERENTIATION; GOBP_AMINE_METABOLIC_PROCESS; GOBP_AMMONIUM_ION_METABOLIC_PROCESS; GOBP_ANATOMICAL_STRUCTURE_FORMATION_INVOLVED_IN_MORPHOGENESIS; GOBP_AROMATIC_AMINO_ACID_FAMILY_METABOLIC_PROCESS; GOBP_ATP_METABOLIC_PROCESS; GOBP_BEHAVIOR; GOBP_BLOOD_VESSEL_REMODELING; GOB…
HSD17B10	X	0.615993	0.852222	0.40717	0.894432	0.757506	0.859692	X		ENSG00000072506	53458206	53461320	GOBP_ALPHA_AMINO_ACID_CATABOLIC_PROCESS; GOBP_ALPHA_AMINO_ACID_METABOLIC_PROCESS; GOBP_ANDROGEN_METABOLIC_PROCESS; GOBP_BILE_ACID_BIOSYNTHETIC_PROCESS; GOBP_BILE_ACID_METABOLIC_PROCESS; GOBP_BRANCHED_CHAIN_AMINO_ACID_CATABOLIC_PROCESS; GOBP_BRANCHED_CHAIN_AMINO_ACID_METABOLIC_PROCESS; GOBP_C21_STEROID_HORMONE_METABOLIC_PROCESS; GOBP_CELLULAR_AMINO_ACID_CATABOLIC_PROCESS; GOBP_CELLULAR_AMINO_ACID_…
CA12	15	0.624529	0.852222	0.926621	0.957535	0.761254	0.859692	X		ENSG00000074410	63613577	63674360	GOBP_ANION_HOMEOSTASIS; GOBP_CHEMICAL_HOMEOSTASIS; GOBP_HOMEOSTATIC_PROCESS; GOBP_ION_HOMEOSTASIS; GOBP_MONOVALENT_INORGANIC_ANION_HOMEOSTASIS; GOBP_ONE_CARBON_METABOLIC_PROCESS; GOBP_SMALL_MOLECULE_METABOLIC_PROCESS; GOMF_CARBON_OXYGEN_LYASE_ACTIVITY; GOMF_CARBONATE_DEHYDRATASE_ACTIVITY; GOMF_HYDRO_LYASE_ACTIVITY; GOMF_LYASE_ACTIVITY; GOMF_TRANSITION_METAL_ION_BINDING; GOMF_ZINC_ION_BINDING
TDO2	4	0.90402	0.955606	0.163173	0.628697	0.77855	0.866189	X		ENSG00000151790	156775890	156841558	GOBP_ACETYL_COA_METABOLIC_PROCESS; GOBP_ALPHA_AMINO_ACID_CATABOLIC_PROCESS; GOBP_ALPHA_AMINO_ACID_METABOLIC_PROCESS; GOBP_AMINE_CATABOLIC_PROCESS; GOBP_AMINE_METABOLIC_PROCESS; GOBP_AROMATIC_AMINO_ACID_FAMILY_CATABOLIC_PROCESS; GOBP_AROMATIC_AMINO_ACID_FAMILY_METABOLIC_PROCESS; GOBP_BENZENE_CONTAINING_COMPOUND_METABOLIC_PROCESS; GOBP_CARBOHYDRATE_DERIVATIVE_METABOLIC_PROCESS; GOBP_CELLULAR_AMIDE_…
MMP8	11	0.926298	0.958462	0.75573	0.951338	0.780232	0.866189	X		ENSG00000118113	102582526	102597781	GOBP_ANATOMICAL_STRUCTURE_FORMATION_INVOLVED_IN_MORPHOGENESIS; GOBP_CELL_ACTIVATION; GOBP_CELLULAR_COMPONENT_DISASSEMBLY; GOBP_CELLULAR_RESPONSE_TO_STRESS; GOBP_COLLAGEN_CATABOLIC_PROCESS; GOBP_COLLAGEN_METABOLIC_PROCESS; GOBP_CYTOKINE_PRODUCTION; GOBP_DEFENSE_RESPONSE; GOBP_EMBRYO_DEVELOPMENT; GOBP_EMBRYONIC_MORPHOGENESIS; GOBP_ENDODERM_DEVELOPMENT; GOBP_ENDODERM_FORMATION; GOBP_ENDODERMAL_CELL_…
BAZ2B	2	0.751443	0.901653	0.803823	0.951338	0.790093	0.869766	X		ENSG00000123636	160175490	160473203	GOBP_AGING; GOBP_CHROMATIN_ORGANIZATION; GOBP_CHROMATIN_REMODELING; GOBP_CHROMOSOME_ORGANIZATION; GOBP_MODULATION_OF_AGE_RELATED_BEHAVIORAL_DECLINE
CA4	17	0.734516	0.901653	0.936221	0.957535	0.820243	0.891353	X		ENSG00000167434	58227297	58248260	GOBP_ANION_TRANSPORT; GOBP_BICARBONATE_TRANSPORT; GOBP_ION_TRANSPORT; GOBP_ONE_CARBON_METABOLIC_PROCESS; GOBP_ORGANIC_ANION_TRANSPORT; GOBP_SMALL_MOLECULE_METABOLIC_PROCESS; GOCC_ANCHORED_COMPONENT_OF_EXTERNAL_SIDE_OF_PLASMA_MEMBRANE; GOCC_ANCHORED_COMPONENT_OF_MEMBRANE; GOCC_ANCHORED_COMPONENT_OF_PLASMA_MEMBRANE; GOCC_APICAL_PART_OF_CELL; GOCC_APICAL_PLASMA_MEMBRANE; GOCC_BASAL_PART_OF_CELL; GOC…
ALDH1A2	15	0.546037	0.804367	0.950226	0.957535	0.82331	0.891353	X		ENSG00000128918	58245622	58790065	GOBP_ALCOHOL_METABOLIC_PROCESS; GOBP_ANATOMICAL_STRUCTURE_FORMATION_INVOLVED_IN_MORPHOGENESIS; GOBP_ANATOMICAL_STRUCTURE_MATURATION; GOBP_ANIMAL_ORGAN_MATURATION; GOBP_ANIMAL_ORGAN_MORPHOGENESIS; GOBP_ANTERIOR_POSTERIOR_PATTERN_SPECIFICATION; GOBP_APPENDAGE_DEVELOPMENT; GOBP_APPENDAGE_MORPHOGENESIS; GOBP_CAMERA_TYPE_EYE_DEVELOPMENT; GOBP_CARDIAC_MUSCLE_TISSUE_DEVELOPMENT; GOBP_CELLULAR_ALDEHYDE_M…
CASP6	4	0.194071	0.635582	0.489101	0.894432	0.841294	0.903357	X		ENSG00000138794	110609785	110624739	GOBP_ACTIVATION_OF_IMMUNE_RESPONSE; GOBP_ACTIVATION_OF_INNATE_IMMUNE_RESPONSE; GOBP_APOPTOTIC_SIGNALING_PATHWAY; GOBP_BIOLOGICAL_PROCESS_INVOLVED_IN_INTERSPECIES_INTERACTION_BETWEEN_ORGANISMS; GOBP_CELLULAR_RESPONSE_TO_ALKALOID; GOBP_CELLULAR_RESPONSE_TO_ENDOGENOUS_STIMULUS; GOBP_CELLULAR_RESPONSE_TO_NITROGEN_COMPOUND; GOBP_CELLULAR_RESPONSE_TO_ORGANIC_CYCLIC_COMPOUND; GOBP_DEFENSE_RESPONSE; GOBP…
CBFB	16	0.930118	0.958462	0.569762	0.898066	0.868969	0.925487	X		ENSG00000067955	67063019	67134961	GOBP_ALPHA_BETA_T_CELL_ACTIVATION; GOBP_ALPHA_BETA_T_CELL_DIFFERENTIATION; GOBP_ANATOMICAL_STRUCTURE_MATURATION; GOBP_BIOLOGICAL_ADHESION; GOBP_CD4_POSITIVE_ALPHA_BETA_T_CELL_ACTIVATION; GOBP_CD4_POSITIVE_ALPHA_BETA_T_CELL_DIFFERENTIATION; GOBP_CD8_POSITIVE_ALPHA_BETA_T_CELL_ACTIVATION; GOBP_CD8_POSITIVE_ALPHA_BETA_T_CELL_DIFFERENTIATION; GOBP_CELL_ACTIVATION; GOBP_CELL_CELL_ADHESION; GOBP_CELL_M…
CYP1A2	15	0.766447	0.901653	0.0815679	0.487797	0.887402	0.932405	X		ENSG00000140505	75041185	75048543	GOBP_ALCOHOL_METABOLIC_PROCESS; GOBP_ALKALOID_METABOLIC_PROCESS; GOBP_ARACHIDONIC_ACID_METABOLIC_PROCESS; GOBP_CELLULAR_HORMONE_METABOLIC_PROCESS; GOBP_CELLULAR_LIPID_METABOLIC_PROCESS; GOBP_CELLULAR_RESPIRATION; GOBP_CELLULAR_RESPONSE_TO_CADMIUM_ION; GOBP_CELLULAR_RESPONSE_TO_INORGANIC_SUBSTANCE; GOBP_CELLULAR_RESPONSE_TO_XENOBIOTIC_STIMULUS; GOBP_DEMETHYLATION; GOBP_ELECTRON_TRANSPORT_CHAIN; GO…
HDAC11	3	0.76591	0.901653	0.738744	0.951338	0.8897	0.932405	X		ENSG00000163517	13521224	13547916	GOBP_CENTRAL_NERVOUS_SYSTEM_DEVELOPMENT; GOBP_CHROMATIN_ORGANIZATION; GOBP_CHROMOSOME_ORGANIZATION; GOBP_GLIAL_CELL_DEVELOPMENT; GOBP_GLIAL_CELL_DIFFERENTIATION; GOBP_GLIOGENESIS; GOBP_HISTONE_DEACETYLATION; GOBP_HISTONE_H3_DEACETYLATION; GOBP_HISTONE_MODIFICATION; GOBP_MACROMOLECULE_DEACYLATION; GOBP_NEUROGENESIS; GOBP_OLIGODENDROCYTE_DEVELOPMENT; GOBP_OLIGODENDROCYTE_DIFFERENTIATION; GOCC_CATAL…
KDM4E	11	0.578501	0.832787	0.950188	0.957535	0.897043	0.93264	X		ENSG00000235268	94758422	94760760	GOBP_CHROMATIN_ORGANIZATION; GOBP_CHROMATIN_REMODELING; GOBP_CHROMOSOME_ORGANIZATION; GOBP_DEMETHYLATION; GOBP_HISTONE_H3_K9_DEMETHYLATION; GOBP_HISTONE_LYSINE_DEMETHYLATION; GOBP_HISTONE_MODIFICATION; GOBP_PROTEIN_DEMETHYLATION; GOMF_2_OXOGLUTARATE_DEPENDENT_DIOXYGENASE_ACTIVITY; GOMF_DEMETHYLASE_ACTIVITY; GOMF_DIOXYGENASE_ACTIVITY; GOMF_HISTONE_H3_METHYL_LYSINE_9_DEMETHYLASE_ACTIVITY; GOMF_HIST…
KDM4A	1	0.994671	0.994671	0.0439675	0.378789	0.904299	0.932781	X		ENSG00000066135	44115829	44171186	GOBP_ASTROCYTE_DIFFERENTIATION; GOBP_CENTRAL_NERVOUS_SYSTEM_DEVELOPMENT; GOBP_CHROMATIN_ORGANIZATION; GOBP_CHROMATIN_REMODELING; GOBP_CHROMOSOME_ORGANIZATION; GOBP_DEMETHYLATION; GOBP_GLIAL_CELL_DIFFERENTIATION; GOBP_GLIOGENESIS; GOBP_HISTONE_H3_K36_DEMETHYLATION; GOBP_HISTONE_H3_K9_DEMETHYLATION; GOBP_HISTONE_H3_K9_METHYLATION; GOBP_HISTONE_H3_K9_MODIFICATION; GOBP_HISTONE_H3_K9_TRIMETHYLATION; …
POLK	5	0.522275	0.804367	0.797523	0.951338	0.920363	0.938444	X		ENSG00000122008	74807581	74896969	GOBP_CELLULAR_MACROMOLECULE_BIOSYNTHETIC_PROCESS; GOBP_CELLULAR_RESPONSE_TO_ABIOTIC_STIMULUS; GOBP_CELLULAR_RESPONSE_TO_DNA_DAMAGE_STIMULUS; GOBP_CELLULAR_RESPONSE_TO_LIGHT_STIMULUS; GOBP_CELLULAR_RESPONSE_TO_RADIATION; GOBP_CELLULAR_RESPONSE_TO_STRESS; GOBP_CELLULAR_RESPONSE_TO_UV; GOBP_DNA_BIOSYNTHETIC_PROCESS; GOBP_DNA_METABOLIC_PROCESS; GOBP_DNA_REPAIR; GOBP_DNA_REPLICATION; GOBP_DNA_SYNTHESI…
PDK1	2	0.356511	0.734436	0.784294	0.951338	0.924117	0.938444	X		ENSG00000152256	173420101	173489823	GOBP_ACETYL_COA_BIOSYNTHETIC_PROCESS; GOBP_ACETYL_COA_BIOSYNTHETIC_PROCESS_FROM_PYRUVATE; GOBP_ACETYL_COA_METABOLIC_PROCESS; GOBP_AMIDE_BIOSYNTHETIC_PROCESS; GOBP_APOPTOTIC_SIGNALING_PATHWAY; GOBP_CARBOHYDRATE_DERIVATIVE_BIOSYNTHETIC_PROCESS; GOBP_CARBOHYDRATE_DERIVATIVE_METABOLIC_PROCESS; GOBP_CARBOHYDRATE_METABOLIC_PROCESS; GOBP_CELL_DEATH_IN_RESPONSE_TO_OXIDATIVE_STRESS; GOBP_CELLULAR_AMIDE_ME…
HADH	4	0.458151	0.77519	0.914257	0.957535	0.973418	0.975168	X		ENSG00000138796	108910870	108956331	GOBP_ADAPTIVE_THERMOGENESIS; GOBP_AMIDE_TRANSPORT; GOBP_CELL_CELL_SIGNALING; GOBP_CELLULAR_LIPID_CATABOLIC_PROCESS; GOBP_CELLULAR_LIPID_METABOLIC_PROCESS; GOBP_ESTABLISHMENT_OF_PROTEIN_LOCALIZATION; GOBP_EXPORT_FROM_CELL; GOBP_FATTY_ACID_BETA_OXIDATION; GOBP_FATTY_ACID_CATABOLIC_PROCESS; GOBP_FATTY_ACID_METABOLIC_PROCESS; GOBP_HOMEOSTATIC_PROCESS; GOBP_HORMONE_TRANSPORT; GOBP_INSULIN_SECRETION; G…
CA7	16	0.763164	0.901653	0.738597	0.951338	0.975168	0.975168	X		ENSG00000168748	66878282	66888056	GOBP_ANION_TRANSPORT; GOBP_CELL_CELL_SIGNALING; GOBP_CELLULAR_HOMEOSTASIS; GOBP_CELLULAR_ION_HOMEOSTASIS; GOBP_CELLULAR_MONOVALENT_INORGANIC_CATION_HOMEOSTASIS; GOBP_CHEMICAL_HOMEOSTASIS; GOBP_CHLORIDE_TRANSPORT; GOBP_HOMEOSTATIC_PROCESS; GOBP_INORGANIC_ANION_TRANSPORT; GOBP_ION_HOMEOSTASIS; GOBP_ION_TRANSPORT; GOBP_MONOVALENT_INORGANIC_CATION_HOMEOSTASIS; GOBP_ONE_CARBON_METABOLIC_PROCESS; GOBP_…

## Sheet: Table S6. Genes_All 
NAME	CHR	Low TLR (p)	Low TLR (BH-p)	High TLR (p)	High TLR (BH-p)	Total Population (p)	Total Population (BH-p)	Kynurenine	Serotonin	ENSEMBLID	START	END
NPBWR1	8	8.93155e-06	0.0401414	0.447314	0.852683	0.0312942	0.355768		X	ENSG00000183729	53850991	53853677
RIMS1	6	0.000672136	0.339022	0.889087	0.961961	0.0229028	0.327116		X	ENSG00000079841	72596406	73112845
OPN4	10	0.0010659	0.388024	0.459864	0.856412	0.00453728	0.218571		X	ENSG00000122375	88414314	88426605
PYY	17	0.00126065	0.388024	0.106623	0.688282	0.25414	0.60914		X	ENSG00000131096	42030106	42081837
TBXA2R	19	0.0017649	0.388024	0.551444	0.873616	0.010646	0.263824		X	ENSG00000006638	3594504	3606838
BDNF	11	0.00564002	0.44432	0.258293	0.77803	0.0601411	0.420362		X	ENSG00000176697	27676440	27743605
ADRA2C	4	0.00573135	0.44432	0.631586	0.892878	0.23408	0.593444		X	ENSG00000184160	3768075	3770251
TAC1	7	0.00615849	0.453629	0.0821534	0.669845	0.0021361	0.178889		X	ENSG00000006128	97361220	97369784
CXCL1	4	0.00719793	0.467865	0.390837	0.833436	0.0211299	0.319649		X	ENSG00000163739	74735110	74736959
C3	19	0.00938963	0.495333	0.578405	0.88375	0.545167	0.786851		X	ENSG00000125730	6677715	6730573
APP	21	0.00997767	0.497157	0.00884817	0.483561	0.00916987	0.252692		X	ENSG00000142192	27252861	27543446
TSHR	14	0.0143347	0.516873	0.890908	0.96219	0.0613014	0.422705	X	X	ENSG00000165409	81421333	81612646
GATA4	8	0.018367	0.530519	0.62421	0.892779	0.196368	0.562118		X	ENSG00000136574	11534468	11617511
MAP3K1	5	0.0209397	0.538317	0.243285	0.770002	0.0162922	0.296831		X	ENSG00000095015	56111401	56191979
RAF1	3	0.0225234	0.546515	0.466517	0.856682	0.0344223	0.361739		X	ENSG00000132155	12625100	12705725
DRD3	3	0.0230966	0.548449	0.248244	0.772885	0.038041	0.370084		X	ENSG00000151577	113847499	113918254
PPY	17	0.0237153	0.551141	0.216993	0.765034	0.371682	0.691374		X	ENSG00000108849	42018172	42019836
NMUR2	5	0.0240055	0.552127	0.027881	0.558046	0.000910392	0.154735		X	ENSG00000132911	151771093	151812929
RASGRP1	15	0.0260485	0.562839	0.413766	0.844603	0.0132807	0.278049		X	ENSG00000172575	38780304	38857776
CX3CR1	3	0.0275103	0.570778	0.216046	0.765034	0.028015	0.344124		X	ENSG00000168329	39304985	39323226
BDKRB2	14	0.0279748	0.570778	0.0302277	0.558046	0.0380068	0.370084		X	ENSG00000168398	96671016	96710666
NR3C1	5	0.0284841	0.570778	0.044075	0.581892	0.0255057	0.336278		X	ENSG00000113580	142657496	142815077
ANXA1	9	0.0313148	0.574296	0.62651	0.892794	0.0254323	0.336278		X	ENSG00000135046	75766673	75785309
PF4	4	0.0355774	0.584326	0.747899	0.926746	0.175426	0.547264		X	ENSG00000163737	74846794	74847841
KRAS	12	0.0368825	0.584326	0.69195	0.911595	0.235053	0.594266		X	ENSG00000133703	25357723	25403870
CCR7	17	0.0381958	0.584326	0.128315	0.707634	0.0402761	0.378702		X	ENSG00000126353	38710021	38721724
NPSR1	7	0.0392374	0.584326	0.575859	0.88342	0.0407219	0.379582	X	X	ENSG00000187258	34697851	34917944
GNRH2	20	0.0419849	0.584326	0.856823	0.952709	0.12681	0.499937		X	ENSG00000125787	3024268	3026393
FCER1G	1	0.0435962	0.584326	0.0624031	0.641486	0.0165004	0.296831		X	ENSG00000158869	161185024	161190489
GRIN2D	19	0.0439155	0.584326	0.20301	0.757108	0.257072	0.611182		X	ENSG00000105464	48898132	48948188
NPS	10	0.0446721	0.584326	0.82533	0.943947	0.154332	0.527477		X	ENSG00000214285	129347613	129350935
HTR7	10	0.0470529	0.584326	0.331537	0.811772	0.0368808	0.369942		X	ENSG00000148680	92500578	92617671
CPLX1	4	0.0491021	0.584326	0.612827	0.889519	0.278223	0.628145		X	ENSG00000168993	778745	819986
GNRHR	4	0.0509598	0.584326	0.993393	0.996855	0.12721	0.500335		X	ENSG00000109163	68605046	68620078
NLGN1	3	0.0519882	0.584863	0.674013	0.906256	0.0429566	0.385232		X	ENSG00000169760	173114074	174004434
NMBR	6	0.0536288	0.588998	0.598539	0.886739	0.0343741	0.361739		X	ENSG00000135577	142379467	142409936
GPR68	14	0.0554638	0.592566	0.266571	0.780324	0.0799604	0.447533		X	ENSG00000119714	91698876	91720269
HTR1E	6	0.056349	0.596035	0.4132	0.844603	0.0470065	0.397842		X	ENSG00000168830	87647024	87726349
CCR6	6	0.0570263	0.596035	0.126631	0.705523	0.00578541	0.231837		X	ENSG00000112486	167525295	167553184
ADRA2A	10	0.0576796	0.598155	0.360752	0.823433	0.25802	0.611941		X	ENSG00000150594	112836790	112840658
SYN2	3	0.0617072	0.602876	0.351564	0.823264	0.137884	0.50976		X	ENSG00000157152	12045876	12232900
TPH1	11	0.0653684	0.605331	0.135025	0.711134	0.0323939	0.357687	X	X	ENSG00000129167	18039111	18063973
RASGRF1	15	0.0659682	0.607881	0.938301	0.975622	0.672246	0.847857		X	ENSG00000058335	79252289	79383115
PPFIA3	19	0.0663016	0.607881	0.267393	0.780686	0.117348	0.49185		X	ENSG00000177380	49622646	49654283
CCL25	19	0.0703699	0.611598	0.115449	0.69463	0.342965	0.674298		X	ENSG00000131142	8117651	8127534
IL8	4	0.0711835	0.611598	0.125745	0.705379	0.0764493	0.443		X	ENSG00000169429	74606223	74609433
GPR143	X	0.0712709	0.611598	0.0869867	0.677854	0.0331246	0.359666		X	ENSG00000101850	9693386	9754337
VAMP2	17	0.0731069	0.614957	0.603213	0.88712	0.162671	0.534819		X	ENSG00000220205	8062467	8066864
FPR2	19	0.0748919	0.617139	0.615403	0.890828	0.37912	0.695522		X	ENSG00000171049	52255279	52273779
OXT	20	0.0751669	0.617139	0.615976	0.890828	0.335077	0.669648		X	ENSG00000101405	3052266	3053163
CXCR4	2	0.0763051	0.618091	0.98284	0.992037	0.219915	0.582503		X	ENSG00000121966	136871919	136875735
CHRM4	11	0.0766851	0.618091	0.0896624	0.678275	0.0048422	0.224366		X	ENSG00000180720	46406640	46408107
HTR2A	13	0.078735	0.618091	0.338788	0.816686	0.130017	0.503598		X	ENSG00000102468	47405685	47471169
HCAR1	12	0.0804788	0.621836	0.262464	0.77803	0.00979694	0.256988		X	ENSG00000196917	123104824	123215390
P2RY11	19	0.0822743	0.622098	0.14779	0.718308	0.0019264	0.173477		X	ENSG00000244165	10222214	10226048
GPBAR1	2	0.0826308	0.623068	0.350256	0.823264	0.171566	0.54365		X	ENSG00000179921	219124219	219128582
ALDH2	12	0.0837131	0.623575	0.0065425	0.446955	0.0171637	0.298989	X	X	ENSG00000111275	112204691	112247782
P2RY2	11	0.0877818	0.627219	0.466568	0.856682	0.061297	0.422705		X	ENSG00000175591	72929343	72947397
GPR18	13	0.0891669	0.6278	0.565166	0.877986	0.395977	0.707615		X	ENSG00000125245	99906968	99913998
PTGER3	1	0.0908291	0.630773	0.446699	0.852579	0.0257091	0.336278		X	ENSG00000050628	71318036	71513491
GNAZ	22	0.09169	0.631033	0.0730573	0.65191	0.587787	0.809281		X	ENSG00000128266	23412540	23467224
UTS2B	3	0.0935451	0.631782	0.58263	0.884416	0.131588	0.505314		X	ENSG00000188958	190984957	191048325
GPR183	13	0.0951287	0.631782	0.338062	0.816398	0.387598	0.701944		X	ENSG00000169508	99946784	99959659
TRPV1	17	0.0959042	0.633452	0.42605	0.848126	0.168668	0.540593		X	ENSG00000196689	3468738	3500392
GPR4	19	0.0975842	0.63473	0.645595	0.897007	0.74645	0.884692		X	ENSG00000177464	46093022	46105466
FPR1	19	0.0977795	0.63473	0.484285	0.858914	0.251384	0.60726		X	ENSG00000171051	52248425	52307363
NPY	7	0.0994521	0.635439	0.520088	0.868035	0.296174	0.640355		X	ENSG00000122585	24323782	24331484
HRH3	20	0.100779	0.637689	0.846944	0.950189	0.75892	0.890426		X	ENSG00000101180	60790026	60795323
HTR4	5	0.10347	0.642599	0.284878	0.791598	0.127288	0.500335		X	ENSG00000164270	147830595	148056798
CXCL6	4	0.10351	0.642599	0.238683	0.769676	0.0340672	0.361739		X	ENSG00000124875	74702214	74714781
AVPR1A	12	0.1042	0.642599	0.598161	0.886739	0.14887	0.525448		X	ENSG00000166148	63539014	63544722
PPBP	4	0.10516	0.642599	0.466404	0.856682	0.0883014	0.456137		X	ENSG00000163736	74852755	74853914
RGR	10	0.105235	0.642599	0.196002	0.755474	0.0179102	0.300996		X	ENSG00000148604	86004809	86019716
PROK2	3	0.107623	0.642599	0.372855	0.830204	0.530142	0.781074		X	ENSG00000163421	71820807	71834357
MC3R	20	0.107757	0.642599	0.810212	0.938735	0.050846	0.401196		X	ENSG00000124089	54823788	54824871
RPS6KA5	14	0.108172	0.642599	0.090529	0.678275	0.247825	0.603434		X	ENSG00000100784	91336799	91526980
STXBP1	9	0.108536	0.643196	0.154107	0.722435	0.342084	0.673529		X	ENSG00000136854	130374544	130457460
TACR1	2	0.116386	0.652138	0.730034	0.922757	0.14434	0.518692		X	ENSG00000115353	75273590	75426826
CXCL3	4	0.121127	0.658115	0.384681	0.831463	0.181232	0.551903		X	ENSG00000163734	74902306	74904524
CXCR2	2	0.124056	0.659901	0.0500093	0.601877	0.0291141	0.346524		X	ENSG00000180871	218990012	219001976
DRD2	11	0.124664	0.659901	0.554402	0.874673	0.0431288	0.385637		X	ENSG00000149295	113280318	113346413
AVPR1B	1	0.124811	0.659901	0.153668	0.722261	0.178224	0.54988		X	ENSG00000198049	206223976	206231639
LHCGR	2	0.131201	0.66693	0.820526	0.942989	0.262781	0.616291		X	ENSG00000138039	48859428	48982880
NOS1	12	0.13193	0.666938	0.190697	0.755474	0.00943146	0.253403		X	ENSG00000089250	117645947	117889975
HCAR2	12	0.13297	0.668027	0.517531	0.867477	0.114402	0.48793		X	ENSG00000182782	123185840	123187890
SSTR2	17	0.139049	0.674872	0.643679	0.896733	0.128047	0.501267		X	ENSG00000180616	71161151	71167185
RAB3A	19	0.139512	0.675414	0.288952	0.792979	0.266411	0.620043		X	ENSG00000105649	18307594	18314884
ADRB1	10	0.150265	0.684619	0.351142	0.823264	0.142748	0.516137		X	ENSG00000043591	115803806	115806667
TAAR1	6	0.150427	0.684619	0.579138	0.88375	0.280156	0.628824		X	ENSG00000146399	132966123	132967142
CNR1	6	0.150663	0.684619	0.59185	0.886739	0.198427	0.564803		X	ENSG00000118432	88849583	88876078
GABRA1	5	0.152028	0.68656	0.235613	0.769676	0.356745	0.682439		X	ENSG00000022355	161274197	161326975
MCHR1	22	0.155597	0.691362	0.228953	0.769111	0.0420987	0.382006		X	ENSG00000128285	41074754	41078818
DRD1	5	0.156554	0.691906	0.716287	0.917944	0.245266	0.602536		X	ENSG00000184845	174867042	174871211
PDPK1	16	0.15685	0.692128	0.203287	0.757108	0.247944	0.603434		X	ENSG00000140992	2587965	2653189
GAL	11	0.158338	0.692181	0.14447	0.715221	0.539308	0.784773		X	ENSG00000069482	68451247	68458643
ATP2B2	3	0.159348	0.692745	0.190704	0.755474	0.00768737	0.247563		X	ENSG00000157087	10365707	10749716
MC2R	18	0.16307	0.695642	0.221556	0.766352	0.144757	0.519197		X	ENSG00000185231	13882043	13915706
DDC	7	0.165195	0.695642	0.95975	0.983157	0.334092	0.669648	X	X	ENSG00000132437	50526134	50633154
AGTR2	X	0.165388	0.695642	0.987589	0.993855	0.549033	0.788908		X	ENSG00000180772	115301975	115306225
CRHR1	17	0.165772	0.695642	0.0169976	0.5174	0.00467012	0.220165		X	ENSG00000120088	43699267	43913194
MCHR2	6	0.166178	0.696265	0.874946	0.958383	0.426531	0.727068		X	ENSG00000152034	100367786	100442123
MAOB	X	0.170848	0.701395	0.64898	0.898593	0.52586	0.778627	X	X	ENSG00000069535	43625858	43741693
OXTR	3	0.171401	0.701395	0.891612	0.962267	0.183749	0.553094		X	ENSG00000180914	8792094	8811314
CXCL2	4	0.175017	0.702781	0.376101	0.830204	0.348265	0.677784		X	ENSG00000081041	74962752	74965010
OPRD1	1	0.176804	0.702992	0.450017	0.85329	0.0350742	0.362082		X	ENSG00000116329	29138654	29190208
BTBD9	6	0.177372	0.703721	0.69862	0.913184	0.125496	0.498759		X	ENSG00000183826	38136227	38607924
NPW	16	0.181401	0.707205	0.145894	0.715221	0.0336934	0.361362		X	ENSG00000183971	2059927	2070756
RAP1A	1	0.181897	0.707546	0.484656	0.858914	0.175746	0.547747		X	ENSG00000116473	112084840	112259313
NMU	4	0.18425	0.709136	0.182861	0.750508	0.187279	0.556156		X	ENSG00000109255	56461396	56502865
PIK3CA	3	0.18708	0.709136	0.527082	0.868035	0.414979	0.719649		X	ENSG00000121879	178865902	178957881
UTS2R	17	0.187325	0.709136	0.710421	0.91714	0.240603	0.599172		X	ENSG00000181408	80332153	80333462
HTR3B	11	0.188154	0.709136	0.542639	0.871345	0.0772457	0.443807		X	ENSG00000149305	113775399	113817287
CGA	6	0.188165	0.709136	0.758172	0.927839	0.426291	0.727003		X	ENSG00000135346	87795216	87804824
PNOC	8	0.189945	0.709608	0.384565	0.831463	0.125388	0.498759		X	ENSG00000168081	28174503	28200872
GPM6B	X	0.194015	0.713394	0.121627	0.701799	0.00973308	0.256297		X	ENSG00000046653	13789150	13956757
C5AR1	19	0.19469	0.714675	0.458319	0.856202	0.166779	0.538994		X	ENSG00000197405	47793280	47825323
CREB1	2	0.19512	0.714799	0.920174	0.969501	0.133937	0.506916		X	ENSG00000118260	208394461	208468155
PTGIR	19	0.204293	0.72296	0.309686	0.798833	0.855068	0.93321		X	ENSG00000160013	47123725	47128375
TAC3	12	0.205354	0.723983	0.724281	0.921281	0.135399	0.508237		X	ENSG00000166863	57403784	57422667
LPAR6	13	0.207591	0.725224	0.99469	0.997575	0.47061	0.751256		X	ENSG00000139679	48963707	49018840
PPFIA1	11	0.211685	0.728397	0.799269	0.936799	0.588544	0.810142		X	ENSG00000131626	70116806	70230509
LTB4R	14	0.213752	0.73017	0.446488	0.852394	0.0672984	0.431179		X	ENSG00000213903	24780656	24787242
GPR17	2	0.214699	0.73017	0.343813	0.819162	0.369271	0.690367		X	ENSG00000144230	128403439	128410213
AGT	1	0.215001	0.730192	0.0793349	0.666457	0.300757	0.644793		X	ENSG00000135744	230838269	230850043
RXFP4	1	0.218029	0.73327	0.0980017	0.681116	0.0763478	0.443		X	ENSG00000173080	155911480	155912625
GPHA2	11	0.222019	0.737472	0.932855	0.974184	0.395524	0.70718		X	ENSG00000149735	64701943	64703360
GNAI3	1	0.222114	0.737472	0.140869	0.714843	0.434031	0.731429		X	ENSG00000065135	110091233	110136975
RLN2	9	0.226754	0.73907	0.447427	0.852683	0.20099	0.566578		X	ENSG00000107014	5299868	5304969
CYSLTR2	13	0.227227	0.73907	0.889775	0.962058	0.455017	0.743408		X	ENSG00000152207	49280951	49283498
HTR6	1	0.227309	0.73907	0.183772	0.751757	0.137542	0.509402		X	ENSG00000158748	19991780	20006055
CCL28	5	0.231238	0.741791	0.0998511	0.683378	0.0450132	0.39257		X	ENSG00000151882	43376747	43412493
BDKRB1	14	0.233464	0.741791	0.0122424	0.494798	0.329317	0.666312		X	ENSG00000100739	96722161	96735304
HTR3A	11	0.236302	0.741791	0.544976	0.871918	0.170718	0.542994		X	ENSG00000166736	113845603	113861035
PENK	8	0.237414	0.741791	0.158243	0.724843	0.0755507	0.442172		X	ENSG00000181195	57349233	57359293
PTGER4	5	0.237897	0.741791	0.623123	0.892454	0.127393	0.500335		X	ENSG00000171522	40679600	40693837
OPN5	6	0.245249	0.743084	0.0835304	0.671545	0.515387	0.773829		X	ENSG00000124818	47749718	47800516
SNCA	4	0.245499	0.743084	0.849544	0.950554	0.199203	0.565205		X	ENSG00000145335	90645250	90759466
CCR10	17	0.246737	0.743091	0.734703	0.924453	0.317092	0.657078		X	ENSG00000184451	40830907	40835935
GPR37	7	0.248444	0.744209	0.0877353	0.677854	0.157207	0.530149		X	ENSG00000170775	124386051	124405681
HTR1A	5	0.248484	0.744209	0.0888426	0.678275	0.0459802	0.395377		X	ENSG00000178394	63256183	63258334
MAPK14	6	0.249146	0.744209	0.736666	0.925278	0.561914	0.795077		X	ENSG00000112062	35995488	36079013
RXFP2	13	0.249313	0.744209	0.481988	0.858914	0.0620283	0.423816		X	ENSG00000133105	32313674	32377009
CXCL13	4	0.249776	0.744209	0.132019	0.710624	0.758991	0.890426		X	ENSG00000156234	78432907	78532988
F2	11	0.25124	0.744335	0.169979	0.739119	0.0138729	0.279177		X	ENSG00000180210	46740730	46761056
FSHB	11	0.252633	0.744399	0.250029	0.774017	0.293345	0.639168		X	ENSG00000131808	30252563	30256808
GPR31	6	0.254044	0.744752	0.477903	0.857791	0.0386798	0.371983		X	ENSG00000120436	167569759	167571817
GRP	18	0.255396	0.744765	0.00157152	0.4291	0.027926	0.344124		X	ENSG00000134443	56887400	56898006
GPR132	14	0.2565	0.745857	0.51631	0.867477	0.232925	0.593335		X	ENSG00000183484	105515728	105531782
CHRM2	7	0.259519	0.749085	0.170289	0.739119	0.0370603	0.369942		X	ENSG00000181072	136553416	136705002
CHRM1	11	0.260759	0.749157	0.182116	0.75045	0.156158	0.529172		X	ENSG00000168539	62676151	62689279
SSTR4	20	0.260953	0.749222	0.0628764	0.643708	0.846236	0.928986		X	ENSG00000132671	23016057	23017314
ADRA1B	5	0.261982	0.749955	0.786745	0.932669	0.472974	0.751939		X	ENSG00000170214	159343790	159399551
NMB	15	0.262675	0.750601	0.753278	0.926989	0.503748	0.767306		X	ENSG00000197696	85198360	85201794
MTNR1B	11	0.268044	0.750754	0.647479	0.897822	0.420629	0.722739		X	ENSG00000134640	92702886	92718232
GPR39	2	0.268304	0.750771	0.336546	0.816124	0.0884361	0.456137		X	ENSG00000183840	133174147	133404132
CCKBR	11	0.274188	0.75364	0.120699	0.701592	0.0864146	0.455155		X	ENSG00000110148	6280966	6293357
LPAR5	12	0.276772	0.755256	0.494053	0.861891	0.669045	0.846771		X	ENSG00000184574	6728001	6745613
XBP1	22	0.277799	0.756101	0.710835	0.917323	0.194672	0.562004		X	ENSG00000100219	29190543	29196585
S1PR1	1	0.278211	0.756121	0.249929	0.774017	0.349855	0.678412		X	ENSG00000170989	101702444	101707074
TRH	3	0.281832	0.759684	0.586028	0.885132	0.473039	0.751939		X	ENSG00000170893	129693148	129696781
TAAR8	6	0.283861	0.760455	0.777781	0.931703	0.107921	0.478335		X	ENSG00000146385	132873832	132874860
CRH	8	0.292254	0.761867	0.642497	0.896733	0.0721889	0.439691		X	ENSG00000147571	67088620	67090960
CORT	1	0.295472	0.762569	0.198889	0.755672	0.249588	0.604661		X	ENSG00000241563	10509776	10511959
CCKAR	4	0.296569	0.762569	0.256558	0.77803	0.410398	0.717076		X	ENSG00000163394	26483022	26492084
NRAS	1	0.29744	0.762569	0.181156	0.749898	0.0284198	0.345564		X	ENSG00000213281	115247090	115259515
APLNR	11	0.299588	0.762723	0.0611793	0.638618	0.225106	0.586947		X	ENSG00000134817	57001051	57004709
PTAFR	1	0.301786	0.763213	0.646004	0.897186	0.358601	0.683814		X	ENSG00000169403	28473677	28520447
FMR1	X	0.30681	0.764868	0.096413	0.681002	0.373912	0.692731		X	ENSG00000102081	146993469	147032645
APLN	X	0.310101	0.766284	0.281714	0.789257	0.24851	0.603614		X	ENSG00000171388	128779240	128788933
S1PR5	19	0.311754	0.767779	0.164984	0.731911	0.0495787	0.401196		X	ENSG00000180739	10623623	10628607
ATF1	12	0.313883	0.767779	0.487309	0.860107	0.298166	0.641688		X	ENSG00000123268	51157493	51214905
KISS1R	19	0.314071	0.767779	0.811716	0.939412	0.222486	0.584752		X	ENSG00000116014	917287	921015
BRAF	7	0.321045	0.769566	0.934905	0.974532	0.356564	0.682439		X	ENSG00000157764	140419127	140624564
CAMK2B	7	0.323571	0.769589	0.64326	0.896733	0.882547	0.944996		X	ENSG00000058404	44256749	44374176
HRH1	3	0.323895	0.769589	0.355254	0.823264	0.0589807	0.420023		X	ENSG00000196639	11178779	11305243
PTGER1	19	0.324077	0.769589	0.914891	0.968856	0.309686	0.651594		X	ENSG00000160951	14583278	14586174
EGR1	5	0.329789	0.772373	0.483866	0.858914	0.637225	0.832389		X	ENSG00000120738	137801179	137805004
P2RY13	3	0.330572	0.773013	0.786028	0.932669	0.382875	0.69926		X	ENSG00000181631	151044100	151047336
OXGR1	13	0.338232	0.775916	0.150834	0.720599	0.0691768	0.433618		X	ENSG00000165621	97637973	97646984
MAP2K2	19	0.339799	0.775963	0.370831	0.829217	0.0874423	0.455943		X	ENSG00000126934	4090319	4124126
GNAI2	3	0.344034	0.778007	0.000287662	0.4291	0.000419281	0.134599		X	ENSG00000114353	50263724	50296787
MAPKAPK3	3	0.354351	0.783488	0.0824509	0.670032	0.0385527	0.371479		X	ENSG00000114738	50648951	50686720
GRPR	X	0.356342	0.785185	0.963774	0.984586	0.612551	0.823396		X	ENSG00000126010	16141679	16171144
PRKCB	16	0.356973	0.785379	0.98248	0.992037	0.51069	0.770894		X	ENSG00000166501	23847322	24231932
LTB4R2	14	0.35702	0.785379	0.351335	0.823264	0.159996	0.533653		X	ENSG00000213906	24774940	24781259
AANAT	17	0.358808	0.786527	0.636755	0.89408	0.222678	0.584838	X	X	ENSG00000129673	74449433	74466199
NPFF	12	0.363698	0.787447	0.147715	0.718308	0.293309	0.639168		X	ENSG00000139574	53900474	53901422
TSHB	1	0.366869	0.788168	0.455901	0.855109	0.553885	0.791121		X	ENSG00000134200	115572415	115576941
TRHR	8	0.366944	0.788168	0.948236	0.978063	0.568061	0.798799		X	ENSG00000174417	110098850	110131813
HTR2C	X	0.368014	0.788168	0.889935	0.962152	0.340035	0.671749		X	ENSG00000147246	113818551	114144624
ADRA1D	20	0.370046	0.789704	0.899664	0.964034	0.257703	0.611728		X	ENSG00000171873	4201329	4229721
HCAR3	12	0.374145	0.790425	0.459376	0.856202	0.47937	0.754036		X	ENSG00000255398	123199303	123201439
EDN3	20	0.374906	0.790633	0.146723	0.716339	0.197625	0.563931		X	ENSG00000124205	57875482	57901047
CXCR5	11	0.376407	0.791486	0.258653	0.77803	0.124075	0.498227		X	ENSG00000160683	118754475	118768508
P2RY12	3	0.382673	0.795731	0.914572	0.968595	0.690277	0.856294		X	ENSG00000169313	151055168	151102600
FFAR3	19	0.384314	0.795731	0.588758	0.885992	0.839735	0.926722		X	ENSG00000185897	35849362	35851387
EDNRA	4	0.385732	0.796305	0.0531299	0.615421	0.104073	0.471985		X	ENSG00000151617	148402069	148466106
SYN3	22	0.392351	0.797291	0.221003	0.766099	0.166208	0.538279		X	ENSG00000185666	32908539	33454358
F2RL3	19	0.39624	0.797705	0.18486	0.752378	0.585653	0.808062		X	ENSG00000127533	16999671	17003417
HCRTR1	1	0.396395	0.797705	0.459027	0.856202	0.619522	0.825966		X	ENSG00000121764	32083287	32098119
FCER1A	1	0.396403	0.797705	0.430602	0.849043	0.867246	0.939731		X	ENSG00000179639	159259504	159278014
GPHB5	14	0.399279	0.798974	0.937347	0.975137	0.549171	0.788908		X	ENSG00000179600	63779549	63785593
OPRM1	6	0.399879	0.799495	0.831258	0.946049	0.496844	0.763827		X	ENSG00000112038	154331631	154568001
MC1R	16	0.402252	0.801122	0.150204	0.719924	0.143191	0.517023		X	ENSG00000258839	89978527	89987385
CXCR3	X	0.40294	0.801122	0.983056	0.992115	0.59635	0.814649		X	ENSG00000186810	70835766	70838367
C5	9	0.404266	0.801276	0.296397	0.79332	0.333827	0.669491		X	ENSG00000106804	123714616	123812554
GPR65	14	0.407819	0.802484	0.199404	0.755672	0.534495	0.7829		X	ENSG00000140030	88471468	88478419
P2RY4	X	0.412284	0.804927	0.543724	0.871601	0.9349	0.968338		X	ENSG00000186912	69478016	69479654
FPR3	19	0.413943	0.805105	0.182558	0.750508	0.350103	0.678412		X	ENSG00000187474	52298416	52329442
TAAR9	6	0.414745	0.805888	0.911298	0.967787	0.680172	0.851799		X	ENSG00000237110	132859429	132860470
GNAQ	9	0.418765	0.807524	0.418216	0.846159	0.407162	0.71468		X	ENSG00000156052	80331003	80646374
AVP	20	0.42257	0.80926	0.542172	0.871183	0.457365	0.744288		X	ENSG00000101200	3063202	3065370
HTR5A	7	0.426699	0.811113	0.45478	0.85425	0.672744	0.848037		X	ENSG00000157219	154862034	154877459
POMC	2	0.42724	0.811573	0.417461	0.846159	0.122156	0.495673		X	ENSG00000115138	25383722	25391772
HEBP1	12	0.433549	0.813198	0.137067	0.712019	0.454406	0.743268		X	ENSG00000013583	13127798	13153207
TPH2	12	0.441189	0.81487	0.200617	0.755672	0.168526	0.540593		X	ENSG00000139287	72332626	72580398
CCR8	3	0.445563	0.815401	0.173801	0.741035	0.104737	0.47246		X	ENSG00000179934	39371197	39375171
CXCR1	2	0.445602	0.815401	0.0957857	0.681002	0.19183	0.560023		X	ENSG00000163464	219027568	219031718
ACKR3	2	0.44823	0.817018	0.264062	0.77803	0.177407	0.548998		X	ENSG00000144476	237476430	237491001
NPB	17	0.449187	0.817843	0.157544	0.723698	0.799164	0.90822		X	ENSG00000183979	79858621	79860781
OPN3	1	0.453748	0.820092	0.911556	0.967817	0.927651	0.965682		X	ENSG00000054277	241753404	241840678
SSTR5	16	0.460379	0.822237	0.777123	0.931303	0.770351	0.895052		X	ENSG00000162009	1122756	1131454
GNAO1	16	0.460504	0.822237	0.158387	0.725138	0.156264	0.529172		X	ENSG00000087258	56225302	56391356
ADORA2B	17	0.463483	0.82373	0.306225	0.798214	0.112605	0.485998		X	ENSG00000170425	15848231	15879060
STX1A	7	0.465764	0.823764	0.233143	0.769676	0.282991	0.631287		X	ENSG00000106089	73113536	73134002
GHSR	3	0.469228	0.825655	0.147167	0.717631	0.559512	0.794057		X	ENSG00000121853	172162923	172166246
TACR3	4	0.470687	0.82637	0.10516	0.688282	0.816832	0.91654		X	ENSG00000169836	104507188	104640973
GRIN2A	16	0.472973	0.827007	0.799743	0.936913	0.349673	0.67817		X	ENSG00000183454	9852376	10276611
SSTR1	14	0.475107	0.828226	0.315406	0.800716	0.402293	0.711606		X	ENSG00000139874	38677204	38682272
PTGER2	14	0.475554	0.828731	0.489513	0.860547	0.115047	0.48939		X	ENSG00000125384	52781023	52795324
CCL19	9	0.477602	0.82927	0.37968	0.830204	0.575239	0.802403		X	ENSG00000172724	34689564	34691274
INSL3	19	0.47777	0.82927	0.465873	0.856682	0.734439	0.879045		X	ENSG00000248099	17927321	17932383
LPAR1	9	0.482508	0.831254	0.62896	0.892794	0.457709	0.744503		X	ENSG00000198121	113635543	113800981
HTR1D	1	0.487994	0.833603	0.215942	0.765034	0.348197	0.677784		X	ENSG00000179546	23516993	23521222
CCL20	2	0.490921	0.834584	0.756324	0.927749	0.829456	0.922137		X	ENSG00000115009	228678558	228682272
SYN1	X	0.4963	0.837282	0.286031	0.792979	0.216231	0.578584		X	ENSG00000008056	47431303	47479252
MLN	6	0.499764	0.838749	0.133326	0.711087	0.656247	0.840772		X	ENSG00000096395	33762450	33771788
LHB	19	0.506276	0.842626	0.484461	0.858914	0.420639	0.722739		X	ENSG00000104826	49519237	49520338
ITPR1	3	0.507153	0.843009	0.182371	0.75045	0.164812	0.536762		X	ENSG00000150995	4535032	4889524
CNR2	1	0.507544	0.843384	0.402332	0.838019	0.394774	0.706572		X	ENSG00000188822	24197016	24285549
SYK	9	0.516359	0.847998	0.0937558	0.681002	0.236282	0.596143		X	ENSG00000165025	93564069	93660831
PLEK	2	0.516438	0.848026	0.838656	0.948779	0.688668	0.855562		X	ENSG00000115956	68592305	68624585
MAOA	X	0.52167	0.851123	0.680231	0.907933	0.953103	0.977461		X	ENSG00000189221	43515467	43606068
NPFFR1	10	0.52686	0.852638	0.909353	0.966865	0.563242	0.795425		X	ENSG00000148734	72007085	72043432
KISS1	1	0.527891	0.852638	0.112359	0.69068	0.825658	0.920105		X	ENSG00000170498	204159469	204165614
NPFFR2	4	0.5318	0.854604	0.962756	0.984068	0.315703	0.656253		X	ENSG00000056291	72897521	73013784
ELK4	1	0.537028	0.855512	0.389792	0.83324	0.266503	0.620043		X	ENSG00000158711	205577071	205601090
QRFP	9	0.540909	0.858443	0.534178	0.868433	0.0871519	0.455943		X	ENSG00000188710	133768815	133769225
S1PR3	9	0.542149	0.858842	0.395533	0.83458	0.0890051	0.456485		X	ENSG00000213694	91606362	91619925
FOS	14	0.544785	0.859662	0.456879	0.855109	0.126411	0.499397		X	ENSG00000170345	75745477	75748933
OPN1SW	7	0.546702	0.860134	0.699348	0.913427	0.656179	0.840772		X	ENSG00000128617	128412545	128415844
ADRA1A	8	0.548392	0.860924	0.8775	0.959	0.986965	0.992605		X	ENSG00000120907	26605667	26724790
CCL5	17	0.551795	0.86274	0.551839	0.873616	0.242089	0.60002		X	ENSG00000161570	34198495	34207797
HCRTR2	6	0.552687	0.863186	0.460024	0.856412	0.194173	0.562004		X	ENSG00000137252	55039050	55147418
NMUR1	2	0.553574	0.863445	0.897331	0.963907	0.651769	0.839671		X	ENSG00000171596	232387871	232395206
FFAR1	19	0.554161	0.8636	0.742653	0.925756	0.521848	0.776891		X	ENSG00000126266	35842445	35843367
NPY4R	10	0.555234	0.8636	0.73569	0.924964	0.766567	0.893417		X	ENSG00000204174	47083534	47088320
MTNR1A	4	0.557307	0.863729	0.114274	0.694033	0.748129	0.88537		X	ENSG00000168412	187454809	187476721
HTR2B	2	0.559877	0.864353	0.910356	0.967416	0.67078	0.847066		X	ENSG00000135914	231972944	231989832
CHRM3	1	0.561631	0.86592	0.683092	0.909014	0.747645	0.885147		X	ENSG00000133019	239549865	240078750
PLCD4	2	0.566441	0.867673	0.508334	0.864405	0.20286	0.567758		X	ENSG00000115556	219472488	219501907
CCL1	17	0.57275	0.87062	0.0260934	0.554074	0.0167272	0.296831		X	ENSG00000108702	32687347	32690250
PTGFR	1	0.572905	0.87062	0.415038	0.845183	0.277787	0.627897		X	ENSG00000122420	78769568	79005434
NPY2R	4	0.578276	0.872941	0.324393	0.805017	0.834182	0.924409		X	ENSG00000185149	156129781	156138230
CCL13	17	0.580049	0.873151	0.0104143	0.494798	0.00998525	0.259316		X	ENSG00000181374	32683471	32685629
MAPK3	16	0.583558	0.874578	0.0202262	0.529311	0.193601	0.561692		X	ENSG00000102882	30125426	30134827
NPY1R	4	0.583981	0.874657	0.466789	0.856682	0.322457	0.660945		X	ENSG00000164128	164245113	164265984
NTS	12	0.588972	0.877304	0.65727	0.902103	0.538761	0.784773		X	ENSG00000133636	86268073	86276770
HRAS	11	0.589123	0.877308	0.756002	0.927749	0.439704	0.734911		X	ENSG00000174775	532242	537287
KNG1	3	0.591728	0.878568	0.105844	0.688282	0.658648	0.841734		X	ENSG00000113889	186435065	186461743
UNC13B	9	0.593481	0.87961	0.0322043	0.558046	0.145282	0.520074		X	ENSG00000198722	35161999	35405335
HRH4	18	0.598426	0.880936	0.0311655	0.558046	0.189234	0.55867		X	ENSG00000134489	22040593	22059921
CCR9	3	0.603075	0.882157	0.915204	0.968883	0.74839	0.885445		X	ENSG00000173585	45927996	45944667
LPAR3	1	0.607608	0.882799	0.630507	0.892844	0.287059	0.633367		X	ENSG00000171517	85277285	85358896
GRM1	6	0.629959	0.891992	0.899803	0.964034	0.706267	0.86533		X	ENSG00000152822	146348782	146758734
PTGDR2	11	0.631773	0.892101	0.519997	0.868035	0.350181	0.678412		X	ENSG00000183134	60618413	60623444
PSAP	10	0.636767	0.893644	0.546354	0.87198	0.905872	0.955478		X	ENSG00000197746	73576055	73611126
P2RY10	X	0.639028	0.894705	0.640004	0.89575	0.890357	0.948428		X	ENSG00000078589	78200829	78217451
HRH2	5	0.643765	0.895123	0.937707	0.975247	0.631525	0.831192		X	ENSG00000113749	175085033	175113245
CHRM5	15	0.64564	0.895123	0.068794	0.647539	0.0728579	0.4402		X	ENSG00000184984	34260921	34357291
GALR3	22	0.647591	0.895418	0.601595	0.88686	0.667315	0.846143		X	ENSG00000128310	38219389	38221502
GPR55	2	0.649951	0.89595	0.0256053	0.554074	0.262187	0.61579		X	ENSG00000135898	231772033	231825781
S1PR4	19	0.651977	0.896447	0.392748	0.834023	0.346618	0.677103		X	ENSG00000125910	3172344	3180329
P2RY6	11	0.654359	0.897348	0.801804	0.937281	0.416506	0.720201		X	ENSG00000171631	72975550	73009662
MAP2K3	17	0.655258	0.897896	0.688707	0.910555	0.764112	0.892457		X	ENSG00000034152	21187984	21218552
SYT1	12	0.656458	0.898098	0.481375	0.858914	0.251973	0.60726		X	ENSG00000067715	79257773	79845788
GALR2	17	0.659481	0.899235	0.373124	0.830204	0.383802	0.699865		X	ENSG00000182687	74070875	74073622
ADRB3	8	0.660813	0.899445	0.530794	0.868312	0.371315	0.691212		X	ENSG00000188778	37820516	37824483
PDE1B	12	0.661326	0.899445	0.620839	0.891262	0.428106	0.727597		X	ENSG00000123360	54943134	54973023
ADORA2A	22	0.670354	0.901979	0.816075	0.940812	0.780597	0.900175		X	ENSG00000128271	24813847	24838328
INSL5	1	0.671202	0.902635	0.541114	0.870937	0.254088	0.60914		X	ENSG00000172410	67263424	67266939
OXER1	2	0.674746	0.90289	0.880038	0.959375	0.860616	0.935928		X	ENSG00000162881	42989642	42991401
MAP2K1	15	0.678639	0.90399	0.404381	0.839579	0.254461	0.60914		X	ENSG00000169032	66679155	66784650
DRD4	11	0.681654	0.904633	0.690464	0.911221	0.458191	0.74463		X	ENSG00000069696	637293	640706
SLC18A2	10	0.685492	0.905854	0.128423	0.707634	0.556102	0.792546		X	ENSG00000165646	119000604	119038941
CXCL11	4	0.693902	0.907369	0.210877	0.762343	0.669362	0.846893		X	ENSG00000169248	76954835	76962568
TAAR2	6	0.699068	0.908877	0.24234	0.770002	0.309622	0.651573		X	ENSG00000146378	132938161	132945414
PROKR2	20	0.702283	0.910044	0.873501	0.957791	0.691987	0.856991		X	ENSG00000101292	5282317	5297378
OPRK1	8	0.703493	0.910375	0.231368	0.769676	0.169466	0.541498		X	ENSG00000082556	54138284	54164257
RHO	3	0.703906	0.910472	0.860091	0.953297	0.72018	0.87212		X	ENSG00000163914	129247483	129254012
NMS	2	0.704262	0.910623	0.0729188	0.65191	0.501161	0.766031		X	ENSG00000204640	101086944	101099742
NTSR1	20	0.708361	0.910991	0.0577169	0.629282	0.233663	0.593444		X	ENSG00000101188	61340189	61394123
TAAR6	6	0.710349	0.912034	0.628149	0.892794	0.801629	0.90949		X	ENSG00000146383	132891461	132892498
PROK1	1	0.716321	0.913704	0.385146	0.83161	0.528407	0.780084		X	ENSG00000143125	110993822	110999976
GPER1	7	0.721176	0.914784	0.266245	0.78029	0.858236	0.934463		X	ENSG00000164850	1121844	1133451
CXCL16	17	0.724472	0.916019	0.00286459	0.4291	0.0993157	0.468202		X	ENSG00000161921	4636821	4643217
SAA1	11	0.726761	0.916371	0.981287	0.991573	0.830346	0.922635		X	ENSG00000173432	18287721	18291524
CCR4	3	0.729403	0.917144	0.0108532	0.494798	0.229182	0.590058		X	ENSG00000183813	32993066	32997841
XCR1	3	0.729853	0.917144	0.863317	0.95445	0.99713	0.997525		X	ENSG00000173578	46058516	46069234
QRFPR	4	0.732501	0.91762	0.0833773	0.671545	0.109096	0.48023		X	ENSG00000186867	122250467	122302214
HTR1F	3	0.741038	0.920971	0.788722	0.933219	0.579509	0.804418		X	ENSG00000179097	88039846	88042919
CCR2	3	0.74129	0.921063	0.553124	0.873992	0.955747	0.97828		X	ENSG00000121807	46395225	46402419
PDYN	20	0.742543	0.921465	0.613535	0.889876	0.281078	0.629729		X	ENSG00000101327	1959403	1974732
NPY5R	4	0.744686	0.92251	0.494818	0.861891	0.472605	0.751939		X	ENSG00000164129	164265091	164273086
FFAR2	19	0.749762	0.924298	0.809381	0.938731	0.815336	0.916022		X	ENSG00000126262	35934809	35942669
BRS3	X	0.754088	0.9245	0.525728	0.868035	0.59991	0.816751		X	ENSG00000102239	135570046	135575939
GNAI1	7	0.758271	0.92546	0.157008	0.723698	0.318003	0.657676		X	ENSG00000127955	79763271	79848718
RXFP1	4	0.763857	0.927428	0.732754	0.923851	0.346062	0.676911		X	ENSG00000171509	159236463	159574524
SUCNR1	3	0.766624	0.927744	0.240906	0.769676	0.860591	0.935928		X	ENSG00000198829	151591431	151602405
NTSR2	2	0.769108	0.928377	0.93902	0.975622	0.618441	0.825687		X	ENSG00000169006	11798304	11810290
MAPKAPK2	1	0.770534	0.928448	0.909867	0.967205	0.945665	0.974602		X	ENSG00000162889	206858289	206907628
ATP7A	X	0.773301	0.928514	0.880367	0.959481	0.753261	0.887809	X	X	ENSG00000165240	77166194	77305892
PROKR1	2	0.779054	0.930305	0.0502163	0.601877	0.234525	0.59371		X	ENSG00000169618	68870721	68882708
SST	3	0.782864	0.931629	0.882105	0.960228	0.872706	0.941483		X	ENSG00000157005	187386694	187388187
CCK	3	0.784772	0.932178	0.753329	0.926989	0.74272	0.882077		X	ENSG00000187094	42299317	42307699
HCRT	17	0.785433	0.932546	0.31295	0.800208	0.859867	0.93557		X	ENSG00000161610	40336078	40337470
SLC6A4	17	0.785811	0.93283	0.899726	0.964034	0.855321	0.93322		X	ENSG00000108576	28521337	28563020
HTR1B	6	0.786032	0.932929	0.520093	0.868035	0.605931	0.819434		X	ENSG00000135312	78171948	78173490
ELK1	X	0.788418	0.933869	0.916686	0.969138	0.915295	0.960608		X	ENSG00000126767	47494920	47510003
RLN3	19	0.796001	0.935864	0.63945	0.895415	0.889436	0.94778		X	ENSG00000171136	14138960	14141854
RHOA	3	0.796355	0.935982	0.588162	0.885992	0.400524	0.710342		X	ENSG00000067560	49396578	49450431
PPFIA4	1	0.797603	0.93639	0.773411	0.930897	0.913669	0.959648		X	ENSG00000143847	202995626	203047868
TACR2	10	0.802377	0.938938	0.0101586	0.494798	0.146943	0.523643		X	ENSG00000075073	71163659	71176623
ADRB2	5	0.80469	0.939251	0.156073	0.723698	0.395201	0.706978		X	ENSG00000169252	148206156	148208196
AGTR1	3	0.809648	0.94059	0.831803	0.94635	0.899878	0.952707		X	ENSG00000144891	148415571	148460795
SNAP25	20	0.809952	0.9407	0.19177	0.755474	0.422107	0.723804		X	ENSG00000132639	10199478	10288066
SRF	6	0.813681	0.941407	0.438537	0.850801	0.471603	0.751809		X	ENSG00000112658	43139037	43149243
P2RY1	3	0.814194	0.941407	0.641441	0.896222	0.993823	0.995965		X	ENSG00000169860	152552736	152555841
RXFP3	5	0.816248	0.941982	0.358572	0.823264	0.447751	0.738944		X	ENSG00000182631	33936491	33939023
F2RL2	5	0.816797	0.941982	0.092081	0.680288	0.311872	0.653251		X	ENSG00000164220	75911307	75919259
LPAR4	X	0.826943	0.946235	0.661268	0.902622	0.59056	0.811508		X	ENSG00000147145	78003206	78012591
MAP2K6	17	0.829989	0.947131	0.977284	0.989838	0.973458	0.985589		X	ENSG00000108984	67410839	67539472
S1PR2	19	0.834491	0.948608	0.356156	0.823264	0.566137	0.79735		X	ENSG00000267534	10334520	10341948
FSHR	2	0.847815	0.952511	0.456355	0.855109	0.809325	0.913088		X	ENSG00000170820	49189296	49381676
CXCL10	4	0.850621	0.953389	0.12552	0.705379	0.877881	0.943832		X	ENSG00000169245	76942273	76944650
OPRL1	20	0.85425	0.954619	0.891313	0.96219	0.850202	0.930914		X	ENSG00000125510	62711526	62731996
GHRL	3	0.854476	0.954619	0.766552	0.930128	0.962886	0.981568		X	ENSG00000157017	10327359	10334631
PPP3CA	4	0.856009	0.955033	0.597356	0.886739	0.780036	0.900044		X	ENSG00000138814	101944566	102269435
XCL1	1	0.856952	0.955328	0.0194918	0.525424	0.183369	0.553094		X	ENSG00000143184	168545711	168551315
RRH	4	0.857124	0.955328	0.877386	0.958966	0.885582	0.946291		X	ENSG00000180245	110749150	110765760
CCL21	9	0.858707	0.955734	0.100063	0.683378	0.513313	0.772777		X	ENSG00000137077	34709002	34710121
MLNR	13	0.863664	0.956801	0.999877	0.999877	0.978597	0.988341		X	ENSG00000102539	49794474	49796513
LILRB1	19	0.871044	0.958722	0.934896	0.974532	0.841362	0.927421		X	ENSG00000104972	55085346	55148979
NPBWR2	20	0.871436	0.958722	0.753538	0.926989	0.705526	0.86533		X	ENSG00000125522	62737173	62738524
CYSLTR1	X	0.87163	0.958722	0.774393	0.931204	0.781789	0.900588		X	ENSG00000173198	77526961	77583048
LPAR2	19	0.875797	0.959484	0.318466	0.800961	0.948721	0.975565		X	ENSG00000064547	19734477	19739739
CXCL9	4	0.876552	0.959932	0.931117	0.972971	0.969992	0.983872		X	ENSG00000138755	76922428	76928641
PPFIA2	12	0.878181	0.960026	0.878287	0.959037	0.419238	0.722099		X	ENSG00000139220	81652045	82153332
CX3CL1	16	0.87895	0.960026	0.213761	0.762979	0.402209	0.711585		X	ENSG00000006210	57406370	57418960
CXCL12	10	0.88055	0.960504	0.517908	0.867477	0.559131	0.793846		X	ENSG00000107562	44793038	44881941
CCR5	3	0.885337	0.961963	0.687067	0.90992	0.9187	0.961723		X	ENSG00000160791	46411633	46417697
GPR37L1	1	0.888709	0.963066	0.834865	0.947285	0.591019	0.811765		X	ENSG00000170075	202091986	202102720
EDN1	6	0.893597	0.964323	0.140342	0.714052	0.400863	0.710622		X	ENSG00000078401	12290596	12297427
GALR1	18	0.893779	0.964323	0.435936	0.849929	0.782452	0.900662		X	ENSG00000166573	74962505	74980858
F2RL1	5	0.91543	0.971654	0.766649	0.930128	0.965	0.981785		X	ENSG00000164251	76114758	76131140
FFAR4	10	0.91961	0.972506	0.958834	0.982741	0.941239	0.971867		X	ENSG00000186188	95326422	95364237
CXCL5	4	0.921637	0.973249	0.276583	0.786596	0.582532	0.80565		X	ENSG00000163735	74861359	74864496
ARRB2	17	0.930209	0.975502	0.00565106	0.446955	0.244263	0.602358		X	ENSG00000141480	4613784	4624794
BZRAP1	17	0.933083	0.975886	0.42265	0.847122	0.376928	0.69435		X	ENSG00000005379	56378592	56406152
DRD5	4	0.937481	0.977274	0.255696	0.777863	0.946994	0.974755		X	ENSG00000169676	9783258	9785632
CXCR6	3	0.93797	0.97739	0.521986	0.868035	0.949862	0.975844		X	ENSG00000172215	45982425	45989845
XCL2	1	0.93992	0.977919	0.180687	0.749898	0.37244	0.691587		X	ENSG00000143185	168510003	168513235
MC5R	18	0.942647	0.978583	0.257078	0.77803	0.710739	0.867087		X	ENSG00000176136	13824154	13826861
EDN2	1	0.945198	0.979411	0.614228	0.890212	0.645001	0.835672		X	ENSG00000127129	41944446	41950344
GNRH1	8	0.955826	0.982357	0.2123	0.762514	0.289988	0.636013		X	ENSG00000147437	25276776	25282170
ARC	8	0.956904	0.98245	0.957098	0.981759	0.857468	0.934025		X	ENSG00000198576	143692405	143696833
F2R	5	0.957837	0.982686	0.239116	0.769676	0.70851	0.866078		X	ENSG00000181104	76011868	76031606
P2RY14	3	0.957968	0.982686	0.7753	0.931204	0.941305	0.971867		X	ENSG00000174944	150929905	150996255
C3AR1	12	0.960923	0.983712	0.682095	0.908822	0.852023	0.931546		X	ENSG00000171860	8210898	8219067
TAAR5	6	0.964385	0.985135	0.186403	0.754801	0.852739	0.932102		X	ENSG00000135569	132909731	132910877
P2RX1	17	0.969054	0.987129	0.235397	0.769676	0.880733	0.944058		X	ENSG00000108405	3799886	3819794
UTS2	1	0.97274	0.988503	0.607957	0.887756	0.803716	0.910172		X	ENSG00000049247	7903143	7913572
CCR1	3	0.9735	0.988812	0.520762	0.868035	0.931409	0.966833		X	ENSG00000163823	46243200	46249887
EDNRB	13	0.975557	0.989242	0.260291	0.77803	0.932013	0.96707		X	ENSG00000136160	78469616	78493903
MC4R	18	0.97582	0.989242	0.307127	0.798363	0.756631	0.888889		X	ENSG00000166603	58038564	58040001
ADORA1	1	0.976171	0.989242	0.154196	0.722435	0.707397	0.865719		X	ENSG00000163485	203059782	203136533
CCL27	9	0.977966	0.990156	0.134534	0.711134	0.655775	0.840772		X	ENSG00000213927	34661877	34664045
CCR3	3	0.983179	0.99189	0.667861	0.904003	0.994513	0.996435		X	ENSG00000183625	46205096	46308197
GNAS	20	0.98343	0.991964	0.905004	0.965833	0.870532	0.940571		X	ENSG00000087460	57414773	57486247
PMCH	12	0.995951	0.997834	0.956807	0.981759	0.96423	0.98163		X	ENSG00000183395	102590237	102591623
PTGDR	14	0.998953	0.999467	0.79591	0.935511	0.925471	0.964718		X	ENSG00000168229	52734431	52743442
ATP5C1	10	2.61025e-06	0.035194	0.192003	0.755474	0.00190749	0.173477			ENSG00000165629	7830092	7849778
TAF3	10	6.39561e-06	0.0401414	0.453599	0.85425	0.00204431	0.176852			ENSG00000165632	7860467	8058590
KIN	10	1.95084e-05	0.0657581	0.331162	0.811772	0.026261	0.339973			ENSG00000151657	7792925	7829990
ITIH2	10	5.91109e-05	0.133183	0.498046	0.862395	0.0263251	0.339973			ENSG00000151655	7745232	7791483
IFNLR1	1	5.9267e-05	0.133183	0.576519	0.88342	6.39668e-06	0.0614292			ENSG00000185436	24480647	24514449
IL22RA1	1	6.92353e-05	0.133357	0.732644	0.923851	1.71609e-05	0.063315			ENSG00000142677	24446261	24469611
ARNTL	11	0.000119153	0.182392	0.562948	0.877491	0.000729558	0.154735			ENSG00000133794	13298199	13408813
ROBO1	3	0.000121748	0.182392	0.0176249	0.517466	3.90032e-05	0.0754369			ENSG00000169855	78646390	79816965
ARF6	14	0.000168146	0.193685	0.745913	0.926202	0.00280961	0.193209			ENSG00000165527	50359810	50361490
UBOX5	20	0.000187228	0.193685	0.193008	0.755474	2.34796e-05	0.063315			ENSG00000185019	3088219	3140842
POLI	18	0.000202728	0.193685	0.867617	0.955803	0.00638237	0.236526	X		ENSG00000101751	51795774	51847636
NRXN3	14	0.000204534	0.193685	0.0769748	0.663588	0.000374015	0.126071			ENSG00000021645	78708734	80330762
GLB1L3	11	0.000205912	0.193685	0.763	0.9296	0.288725	0.635054			ENSG00000166105	134144139	134189458
MYOM3	1	0.000215477	0.193685	0.376325	0.830204	4.757e-05	0.0754369			ENSG00000142661	24382525	24438665
PLXDC1	17	0.000251378	0.211833	0.44285	0.850963	0.0343403	0.361739			ENSG00000161381	37219556	37310647
FAM154A	9	0.000392349	0.311179	0.423013	0.847247	0.00113544	0.154735			ENSG00000155875	18927656	19033251
SH3PXD2B	5	0.000450691	0.329286	0.19388	0.755474	0.00233109	0.185552			ENSG00000174705	171752185	171881527
SLC24A2	9	0.000488092	0.329286	0.745068	0.926202	0.00800535	0.247563			ENSG00000155886	19507450	19786926
BCL3	19	0.00050292	0.329286	0.152669	0.721602	0.000817237	0.154735			ENSG00000069399	45250962	45263301
RCN1	11	0.000512868	0.329286	0.256355	0.77803	0.000106304	0.0754369			ENSG00000049449	31833939	32127301
PSEN1	14	0.000559004	0.339022	0.153414	0.722261	0.00138601	0.154735			ENSG00000080815	73603126	73690399
GYPC	2	0.000594853	0.339022	0.0348457	0.56589	9.90744e-05	0.0754369			ENSG00000136732	127413509	127454246
TCF4	18	0.000640703	0.339022	0.053657	0.61706	8.38516e-05	0.0754369			ENSG00000196628	52889562	53332018
PSMA1	11	0.000687146	0.339022	0.44942	0.85329	0.000786	0.154735			ENSG00000129084	14515329	14665181
ZFC3H1	12	0.000699361	0.339022	0.00639555	0.446955	9.1121e-06	0.0614292			ENSG00000133858	72003252	72061505
DCAF13	8	0.000729718	0.339022	0.143743	0.715221	0.0512089	0.401196			ENSG00000164934	104426942	104455681
IER2	19	0.000737318	0.339022	0.124929	0.705379	0.000149178	0.0957794			ENSG00000160888	13261229	13265722
LDB3	10	0.000778419	0.339022	0.290048	0.792979	0.00152919	0.157972			ENSG00000122367	88428206	88495825
NUMB	14	0.000779476	0.339022	0.012511	0.494798	0.000139678	0.094164			ENSG00000133961	73741815	73930348
EIF4G3	1	0.000818714	0.34496	0.0303863	0.558046	0.000175923	0.0988321			ENSG00000075151	21132963	21503377
KIF5B	10	0.000970106	0.388024	0.434311	0.849486	0.173553	0.545584			ENSG00000170759	32297938	32345359
RAB4A	1	0.00102036	0.388024	0.888633	0.961592	0.00207646	0.176852			ENSG00000168118	229406822	229441641
NOL6	9	0.00107401	0.388024	0.355057	0.823264	0.00146905	0.1572			ENSG00000165271	33461439	33473928
SLAIN2	4	0.00116255	0.388024	0.799542	0.936799	0.013045	0.275684			ENSG00000109171	48343339	48428229
FAM47E-STBD1	4	0.00119229	0.388024	0.298599	0.79332	0.00204232	0.176852			ENSG00000118804	77172886	77232752
CEP63	3	0.00119575	0.388024	0.584782	0.88502	0.000908405	0.154735			ENSG00000182923	134204585	134293859
RRAS2	11	0.00125193	0.388024	0.266489	0.78029	0.00415655	0.216381			ENSG00000133818	14299472	14386052
ATF3	1	0.00126114	0.388024	0.147822	0.718308	0.0135706	0.278189			ENSG00000162772	212738676	212794119
ABLIM3	5	0.0013206	0.388024	0.431055	0.849043	0.00122928	0.154735			ENSG00000173210	148521046	148640105
ANKRD53	2	0.00133114	0.388024	0.656175	0.902103	0.0108809	0.263824			ENSG00000144031	71205510	71212626
TMOD1	9	0.00135612	0.388024	0.160675	0.728867	0.00178276	0.169153			ENSG00000136842	100263462	100364030
OMA1	1	0.00139251	0.388024	0.569172	0.88094	0.00746986	0.247563			ENSG00000162600	58881056	59012474
SORCS1	10	0.0014923	0.388024	0.418079	0.846159	0.00446824	0.218571			ENSG00000108018	108333421	108924292
DOCK9	13	0.00152548	0.388024	0.0365178	0.5703	0.00126974	0.154735			ENSG00000088387	99445741	99738879
CEP128	14	0.00153241	0.388024	0.913658	0.968431	0.0136119	0.278189			ENSG00000100629	80943330	81425861
PPP1R3A	7	0.001552	0.388024	0.312594	0.799906	0.000843139	0.154735			ENSG00000154415	113516832	113715975
MRPL52	14	0.00159122	0.388024	0.41922	0.846606	0.00708626	0.241273			ENSG00000172590	23299088	23304246
GSDMD	8	0.00162524	0.388024	0.725527	0.921781	0.00780193	0.247563			ENSG00000104518	144635377	144645232
KCNV1	8	0.00163098	0.388024	0.624807	0.892794	0.0240482	0.33173			ENSG00000164794	110975874	110988076
MUTYH	1	0.00166633	0.388024	0.535084	0.868433	0.00476605	0.223127			ENSG00000132781	45794835	45806142
TXK	4	0.00167791	0.388024	0.802873	0.937357	0.0579424	0.418445			ENSG00000074966	48068410	48136273
ZC3H3	8	0.00169265	0.388024	0.537228	0.869978	0.00726859	0.243787			ENSG00000014164	144519825	144623623
RPL19	17	0.00173576	0.388024	0.600525	0.886752	0.0140143	0.279667			ENSG00000108298	37356536	37360980
KIAA0141	5	0.00177356	0.388024	0.121344	0.701798	0.00379371	0.210496			ENSG00000081791	141303373	141321612
PIM1	6	0.00179617	0.388024	0.234485	0.769676	0.0250796	0.336278			ENSG00000137193	37137979	37143202
CCT8	21	0.00183962	0.388024	0.889743	0.962058	0.0535377	0.407364			ENSG00000156261	30428126	30446118
TRPC1	3	0.00186435	0.388024	0.586227	0.885132	0.0491346	0.401196			ENSG00000144935	142442916	142526730
N6AMT1	21	0.00191192	0.388024	0.328668	0.809541	0.0318631	0.356906			ENSG00000156239	30244513	30257693
PPME1	11	0.00194358	0.388024	0.0138931	0.499513	9.09317e-05	0.0754369			ENSG00000214517	73882144	73965748
DAB2	5	0.00195657	0.388024	0.0106045	0.494798	0.000487913	0.141187			ENSG00000153071	39371780	39462402
FGD2	6	0.00196461	0.388024	0.118019	0.696438	0.0405539	0.379582			ENSG00000146192	36973422	36996846
GLB1L2	11	0.00204815	0.388024	0.398692	0.835581	0.357914	0.683631			ENSG00000149328	134201768	134248235
ARFGAP3	22	0.00206219	0.388024	0.62719	0.892794	0.0559537	0.413291			ENSG00000242247	43192508	43254112
ATP10D	4	0.00209776	0.388024	0.831033	0.946049	0.0906735	0.458289			ENSG00000145246	47487305	47595503
UCP3	11	0.00211322	0.388024	0.289461	0.792979	0.000499864	0.141187			ENSG00000175564	73711326	73720480
TAF5L	1	0.00215631	0.388024	0.184368	0.752378	0.00445464	0.218571			ENSG00000135801	229728858	229761794
RBM25	14	0.00219421	0.388024	0.125621	0.705379	0.0194608	0.309788			ENSG00000119707	73525144	73588122
ABLIM1	10	0.00219578	0.388024	0.299308	0.79332	0.000345161	0.124961			ENSG00000099204	116190872	116444762
CLDN14	21	0.00220823	0.388024	0.786143	0.932669	0.329457	0.666312			ENSG00000159261	37832919	37948867
ANGEL2	1	0.00226924	0.388024	0.281784	0.789257	0.0600542	0.420169			ENSG00000174606	213165524	213189168
ID2	2	0.00228338	0.388024	0.0916028	0.680177	0.1182	0.492944			ENSG00000115738	8818975	8824583
TRNT1	3	0.00230228	0.388024	0.032125	0.558046	0.0016075	0.160486			ENSG00000072756	3168600	3192563
TNR	1	0.00236457	0.388024	0.290886	0.792979	0.0270874	0.343574			ENSG00000116147	175284330	175712906
PIGG	4	0.00238703	0.388024	0.62363	0.892679	0.0273677	0.344124			ENSG00000174227	492989	533985
RPS29	14	0.00241703	0.388024	0.998577	0.999337	0.102717	0.470903			ENSG00000213741	50043390	50065408
PTBP2	1	0.0024227	0.388024	0.0237476	0.549536	0.000188802	0.101825			ENSG00000117569	97187221	97289294
PAPLN	14	0.00242764	0.388024	0.110033	0.689035	0.00441943	0.218571			ENSG00000100767	73704205	73741348
TEC	4	0.00244988	0.388024	0.604198	0.887583	0.0429111	0.385232			ENSG00000135605	48137800	48271881
SLC4A11	20	0.00245131	0.388024	0.031845	0.558046	9.54962e-05	0.0754369			ENSG00000088836	3208063	3219836
RBFOX3	17	0.00246856	0.388024	0.172092	0.740728	0.00314167	0.200134			ENSG00000167281	77085427	77613550
CLUH	17	0.00247497	0.388024	0.0126353	0.496681	0.000265986	0.109641			ENSG00000132361	2592680	2615957
AQP3	9	0.00259417	0.402036	0.606529	0.887756	0.0208211	0.319012			ENSG00000165272	33441152	33447609
COX7A1	19	0.0026652	0.40835	0.862763	0.95445	0.158496	0.530932			ENSG00000161281	36641824	36643771
HNRNPC	14	0.00281513	0.410073	0.756213	0.927749	0.00652887	0.236526			ENSG00000092199	21677295	21737653
CEACAM16	19	0.00282629	0.410073	0.00432473	0.446955	0.000819252	0.154735			ENSG00000213892	45202421	45213986
FZD6	8	0.00284249	0.410073	0.0654805	0.647539	0.00362392	0.204441			ENSG00000164930	104310661	104345094
STK17A	7	0.00284734	0.410073	0.0684813	0.647539	0.506537	0.768593			ENSG00000164543	43622357	43666385
MYSM1	1	0.00291052	0.410073	0.374997	0.830204	0.031454	0.356137			ENSG00000162601	59120411	59165764
JUND	19	0.00292874	0.410073	0.12459	0.705379	0.00502118	0.225553			ENSG00000130522	18390563	18392432
VCPKMT	14	0.00293905	0.410073	0.612729	0.889519	0.00713514	0.241945			ENSG00000100483	50575350	50583318
GPR158	10	0.00302606	0.410073	0.703588	0.915608	0.0967364	0.465564			ENSG00000151025	25463991	25891155
ATP6V0A4	7	0.00303315	0.410073	0.742837	0.925756	0.00800952	0.247563			ENSG00000105929	138391040	138484305
TTC18	10	0.00305779	0.410073	0.859071	0.953297	0.0876268	0.455943			ENSG00000156042	75013517	75118617
TM9SF2	13	0.0031994	0.410073	0.0608617	0.637666	0.00817577	0.247563			ENSG00000125304	100153671	100216260
STAT4	2	0.00321407	0.410073	0.172878	0.740728	0.125589	0.498767			ENSG00000138378	191894302	192016322
GLRA1	5	0.00322611	0.410073	0.4651	0.856412	0.000660313	0.153981			ENSG00000145888	151202074	151304403
TIRAP	11	0.00326351	0.410073	0.660915	0.902573	0.0171904	0.299069			ENSG00000150455	126152960	126168740
ACADSB	10	0.00326979	0.410073	0.133587	0.711093	0.000536351	0.141187			ENSG00000196177	124768495	124817827
INTS7	1	0.00332275	0.410073	0.117326	0.696438	0.0744644	0.441903			ENSG00000143493	212113741	212208884
GJA8	1	0.00335648	0.410073	0.785467	0.932669	0.0169674	0.297218			ENSG00000121634	147374946	147381393
PHAX	5	0.00336933	0.410073	0.438292	0.850801	0.176941	0.548632			ENSG00000164902	125935960	125962944
FOXRED1	11	0.00339757	0.410073	0.502147	0.863426	0.00963807	0.255305			ENSG00000110074	126138950	126148026
TSEN2	3	0.00339788	0.410073	0.59546	0.886739	0.0144345	0.281618			ENSG00000154743	12525931	12581122
MSL1	17	0.0034103	0.410073	0.145223	0.715221	0.00105341	0.154735			ENSG00000188895	38278551	38293042
CLEC14A	14	0.00341529	0.410073	0.042871	0.581131	0.30459	0.647937			ENSG00000176435	38723308	38725574
NXPH2	2	0.00342756	0.410073	0.274718	0.78635	0.112224	0.485286			ENSG00000144227	139428342	139537918
LRRC4C	11	0.00343173	0.410073	0.119064	0.699967	0.184787	0.554201			ENSG00000148948	40135753	41481323
ALX1	12	0.00347104	0.410073	0.86095	0.953669	0.0757264	0.442172			ENSG00000180318	85673885	85695562
RAB27B	18	0.00349198	0.410073	0.986952	0.993535	0.0544963	0.409318			ENSG00000041353	52385091	52562747
SULF1	8	0.00349762	0.410073	0.426813	0.848637	0.0415844	0.381675			ENSG00000137573	70378859	70573150
RIMS2	8	0.00356583	0.414466	0.478359	0.857919	0.0441433	0.389774			ENSG00000176406	104512976	105268322
ATP6V1H	8	0.0036174	0.416866	0.291062	0.792979	0.118887	0.493317			ENSG00000047249	54628117	54756118
TMEM161A	19	0.00370071	0.419575	0.0299992	0.558046	0.0109893	0.263824			ENSG00000064545	19229978	19249322
FBXL17	5	0.00378634	0.419575	0.939898	0.975622	0.00634468	0.236526			ENSG00000145743	107194736	107717799
DISC1	1	0.00378991	0.419575	0.453436	0.85425	0.0128443	0.275144			ENSG00000162946	231762561	232177018
KDM2B	12	0.00381796	0.419575	0.417573	0.846159	0.00818481	0.247563			ENSG00000089094	121866900	122018920
TYR	11	0.00382713	0.419575	0.740082	0.925537	0.0047919	0.223561			ENSG00000077498	88910620	89028927
RPL6	12	0.00392737	0.419575	0.473774	0.857791	0.0597926	0.420106			ENSG00000089009	112842994	112856642
GTF2B	1	0.00394184	0.419575	0.997783	0.998895	0.219024	0.581752			ENSG00000137947	89318615	89357627
RNASEH2A	19	0.00395849	0.419575	0.866506	0.955517	0.0213067	0.319897			ENSG00000104889	12917394	12924452
MAFA	8	0.00397045	0.419575	0.0835758	0.671545	0.0140251	0.279667			ENSG00000182759	144501352	144512576
DOCK1	10	0.00398374	0.419575	0.855392	0.952151	0.00826638	0.247563			ENSG00000150760	128593978	129250781
NIPAL1	4	0.00399521	0.419575	0.928612	0.972313	0.1037	0.471566			ENSG00000163293	47916159	48042188
MLLT1	19	0.00403066	0.419575	0.212873	0.762514	0.00261912	0.187838			ENSG00000130382	6212966	6279959
DUSP3	17	0.00404545	0.419575	0.0644229	0.647539	0.0429133	0.385232			ENSG00000108861	41843489	41856356
KLHL9	9	0.00410924	0.419756	0.887295	0.961086	0.0131236	0.276449			ENSG00000198642	21329670	21335379
CCT2	12	0.00412168	0.419756	0.0030353	0.4291	0.000245344	0.109641			ENSG00000166226	69979114	69995350
UMPS	3	0.00419197	0.419756	0.174646	0.742401	0.00168736	0.16486			ENSG00000114491	124449213	124464040
MTCH1	6	0.00419954	0.419756	0.0760996	0.659697	0.0687352	0.433064			ENSG00000137409	36935917	36954074
NAGS	17	0.00421846	0.419756	0.154472	0.722774	0.221429	0.583645			ENSG00000161653	42081914	42086431
AGR3	7	0.00424799	0.419756	0.548871	0.872486	0.0204351	0.317415			ENSG00000173467	16899029	16921611
PIKFYVE	2	0.00426512	0.419756	0.975431	0.988639	0.136217	0.508432			ENSG00000115020	209130991	209223475
PDIA6	2	0.00430952	0.421053	0.960672	0.98339	0.220699	0.583124			ENSG00000143870	10923517	10978103
GBP3	1	0.00437379	0.424258	0.126135	0.705379	0.10033	0.468644			ENSG00000117226	89472349	89488577
ARHGAP15	2	0.00442534	0.424828	0.629918	0.892794	0.0236349	0.331325			ENSG00000075884	143848931	144525921
FXR2	17	0.00444603	0.424828	0.525387	0.868035	0.00626663	0.236526			ENSG00000129245	7494548	7518189
STARD6	18	0.00450108	0.424828	0.930709	0.972847	0.0906606	0.458289			ENSG00000174448	51850728	51884334
RBKS	2	0.0045057	0.424828	0.0710384	0.647539	0.0241853	0.33173			ENSG00000171174	28004231	28113965
MPP2	17	0.00454563	0.425616	0.2313	0.769676	0.3694	0.69041			ENSG00000108852	41952725	41987068
CCND1	11	0.00461912	0.426632	0.649069	0.898593	0.0164979	0.296831			ENSG00000110092	69455855	69469242
TOE1	1	0.00465587	0.426632	0.315041	0.800716	0.00136608	0.154735			ENSG00000132773	45805342	45809647
RICTOR	5	0.00466676	0.426632	0.000778886	0.4291	0.00336607	0.200134			ENSG00000164327	38938021	39074510
SRGAP1	12	0.00477313	0.426632	0.00336637	0.440668	0.0136189	0.278189			ENSG00000196935	64238073	64541613
SASH3	X	0.00477412	0.426632	0.779793	0.932519	0.0398587	0.376869			ENSG00000122122	128913955	128929177
DDX54	12	0.00478744	0.426632	0.862848	0.95445	0.492946	0.761361			ENSG00000123064	113594979	113623284
WNT9B	17	0.00480959	0.426632	0.137249	0.712019	0.0118648	0.271955			ENSG00000158955	44910567	44964096
MICAL2	11	0.00480962	0.426632	0.799439	0.936799	0.149883	0.526191			ENSG00000133816	12115543	12285334
URB2	1	0.00503158	0.434953	0.560795	0.876763	0.00414398	0.216381			ENSG00000135763	229761981	229795946
TSNAX-DISC1	1	0.00503895	0.434953	0.794368	0.935357	0.0648035	0.427887			ENSG00000270106	231664399	231954990
CELF2	10	0.00504583	0.434953	0.0866308	0.677293	0.00201865	0.176852			ENSG00000048740	11047259	11378674
SLC7A7	14	0.00507743	0.434953	0.644134	0.896733	0.0512392	0.401196			ENSG00000155465	23242431	23299029
NAPRT1	8	0.00507774	0.434953	0.91322	0.968431	0.0727416	0.440101	X		ENSG00000147813	144656955	144660819
PRDM2	1	0.00512483	0.434953	0.296122	0.79332	0.00695052	0.239066			ENSG00000116731	14026693	14151574
GPR52	1	0.00512924	0.434953	0.416177	0.845264	0.108147	0.478395			ENSG00000203737	174417212	174418683
COA1	7	0.00517199	0.435707	0.0671933	0.647539	0.519319	0.77572			ENSG00000106603	43648055	43769316
PLA2G4A	1	0.00523373	0.435707	0.275524	0.7865	0.0140299	0.279667			ENSG00000116711	186798085	186958113
LRRC8E	19	0.00528914	0.435707	0.665657	0.903286	0.0751627	0.442172			ENSG00000171017	7953390	7966901
GLI1	12	0.00530513	0.435707	0.0525216	0.612997	0.0220138	0.321532			ENSG00000111087	57853918	57866045
LIPA	10	0.00532512	0.435707	0.129809	0.710188	0.00974525	0.256297			ENSG00000107798	90973326	91174314
TCP10L2	6	0.00533202	0.435707	0.677669	0.90711	0.000790412	0.154735			ENSG00000166984	167559902	167610401
NDUFV2	18	0.00543906	0.439946	0.445096	0.851237	0.297758	0.64132			ENSG00000178127	9102628	9134343
GPR22	7	0.00546794	0.439946	0.354397	0.823264	0.0012083	0.154735			ENSG00000172209	107110463	107116098
MIR30C2	6	0.00548179	0.439946	0.462931	0.856412	0.0248893	0.336255			ENSG00000199094	72086663	72086734
G6PC3	17	0.00555503	0.443186	0.293486	0.792979	0.113851	0.487368			ENSG00000141349	42148103	42153709
THRA	17	0.005613	0.44432	0.269385	0.782551	0.0167874	0.296831			ENSG00000126351	38214543	38250120
CNGA1	4	0.00572227	0.44432	0.692511	0.911595	0.0864357	0.455155			ENSG00000198515	47937994	48018689
MED1	17	0.00578343	0.44432	0.424035	0.847662	0.048726	0.400105			ENSG00000125686	37560538	37607539
CSTF1	20	0.00582372	0.44432	0.230186	0.769111	0.103987	0.47183			ENSG00000101138	54967427	54979518
AQP5	12	0.00582651	0.44432	0.0792699	0.666457	0.0027234	0.190257			ENSG00000161798	50355653	50359464
CDK12	17	0.00583969	0.44432	0.237357	0.769676	0.0137691	0.27856			ENSG00000167258	37617764	37721160
MYF5	12	0.00587672	0.44432	0.118154	0.696438	0.00396281	0.214364			ENSG00000111049	81110691	81113452
ALK	2	0.0059341	0.44432	0.0204192	0.530467	0.000890099	0.154735			ENSG00000171094	29415640	30144432
ZFYVE1	14	0.00593983	0.44432	0.577523	0.88375	0.120878	0.495197			ENSG00000165861	73436159	73493920
DBNL	7	0.0059647	0.44432	0.301201	0.794074	0.382155	0.698657			ENSG00000136279	44084239	44109055
LRP1	12	0.0061872	0.453629	0.361336	0.823512	0.00550677	0.230583			ENSG00000123384	57522276	57607134
ITPA	20	0.00619534	0.453629	0.0522556	0.612997	0.000218015	0.109641			ENSG00000125877	3189514	3204516
ITGB3	17	0.00622423	0.453629	0.678223	0.907121	0.195897	0.562118			ENSG00000259753	45331263	45421658
JAK3	19	0.0063368	0.45594	0.0188973	0.52324	0.00112451	0.154735			ENSG00000105639	17935589	17958880
SLC25A32	8	0.00634615	0.45594	0.0135304	0.499513	0.0375834	0.369942			ENSG00000164933	104410863	104427417
NOLC1	10	0.00637594	0.45594	0.140456	0.714089	0.0471321	0.397842			ENSG00000166197	103911933	103923627
ANAPC13	3	0.00640298	0.45594	0.476043	0.857791	0.00254823	0.187442			ENSG00000129055	134196548	134205558
SLC38A8	16	0.00655628	0.46245	0.135611	0.711134	0.00299805	0.194679			ENSG00000166558	84043272	84076241
LDLRAP1	1	0.00658536	0.46245	0.544753	0.871902	0.02822	0.344782			ENSG00000157978	25870071	25895377
FNDC4	2	0.00663054	0.462751	0.133996	0.711134	0.0424275	0.383593			ENSG00000115226	27714750	27718112
LRP12	8	0.00674103	0.462751	0.123961	0.705379	0.0654501	0.429065			ENSG00000147650	105501459	105601252
TLE4	9	0.00675353	0.462751	0.724803	0.921281	0.0188204	0.305361			ENSG00000106829	82186688	82341658
IGLV2-23	22	0.00680929	0.462751	0.745832	0.926202	0.0634285	0.424583			ENSG00000211660	23040274	23040892
PPFIBP2	11	0.00681119	0.462751	0.289764	0.792979	0.00870195	0.247563			ENSG00000166387	7534529	7678358
TTLL5	14	0.00681168	0.462751	0.874956	0.958383	0.134281	0.507277			ENSG00000119685	76099968	76421421
KTN1	14	0.00682989	0.462751	0.0169266	0.5174	0.00226476	0.18395			ENSG00000126777	56025790	56168244
TRIM54	2	0.00691718	0.465528	0.185911	0.753802	0.00465637	0.220165			ENSG00000138100	27505260	27530307
UBTF	17	0.00695451	0.465528	0.841964	0.949016	0.149548	0.525914			ENSG00000108312	42282401	42298994
PPP3R1	2	0.007004	0.465528	0.044175	0.581892	0.16346	0.534819			ENSG00000221823	68405989	68483369
CTNNB1	3	0.00700899	0.465528	0.0355692	0.568271	0.000105682	0.0754369			ENSG00000168036	41236328	41301587
RPS27A	2	0.00714671	0.467865	0.24297	0.770002	0.188122	0.55697			ENSG00000143947	55459039	55462989
C10orf129	10	0.00718307	0.467865	0.234751	0.769676	0.0062185	0.236526			ENSG00000173124	96953957	96988685
PCDHB13	5	0.00720545	0.467865	0.228022	0.769111	0.326666	0.663494			ENSG00000187372	140593509	140596993
DYNAP	18	0.00721768	0.467865	0.857104	0.952943	0.0357963	0.36647			ENSG00000178690	52254988	52266724
PCDHB3	5	0.00738366	0.476335	0.122334	0.703382	0.00123744	0.154735			ENSG00000113205	140480234	140483406
IFRD1	7	0.00746288	0.478765	0.742437	0.925678	0.0936417	0.461973			ENSG00000006652	112063023	112121072
RUFY4	2	0.00751241	0.478765	0.772706	0.930879	0.149488	0.525914			ENSG00000188282	218899683	218955304
IGLV3-25	22	0.00757058	0.478765	0.851946	0.951143	0.073777	0.440929			ENSG00000211659	23029190	23029735
CDK4	12	0.0076238	0.478765	0.0174485	0.517466	0.00133098	0.154735			ENSG00000135446	58141510	58149796
SRD5A3	4	0.00765866	0.478765	0.0822609	0.669845	0.00135006	0.154735			ENSG00000128039	56212276	56239263
BEST2	19	0.00769445	0.478765	0.963157	0.984254	0.204245	0.568738			ENSG00000039987	12862516	12869272
MCFD2	2	0.00773698	0.478765	0.0379901	0.5703	0.012533	0.274858			ENSG00000180398	47129009	47168994
IPO4	14	0.00773784	0.478765	0.312793	0.800109	0.00328453	0.200134			ENSG00000196497	24649425	24658170
KCNB2	8	0.00777329	0.478765	0.0495536	0.601877	0.00101441	0.154735			ENSG00000182674	73449626	73850584
GRB10	7	0.00779558	0.478765	0.341946	0.818604	0.0163469	0.296831			ENSG00000106070	50657760	50861159
MTIF2	2	0.00787824	0.478765	0.429317	0.849043	0.439221	0.734663			ENSG00000085760	55463731	55496483
C2CD3	11	0.00787935	0.478765	0.22924	0.769111	0.000712272	0.154735			ENSG00000168014	73723763	73882255
SEPP1	5	0.00788295	0.478765	0.111266	0.69068	0.125482	0.498759			ENSG00000250722	42799982	42887494
NDST2	10	0.00801083	0.481071	0.0384115	0.570693	0.00179403	0.169153			ENSG00000166507	75561669	75571589
RABIF	1	0.00805629	0.481071	0.286097	0.792979	0.00283666	0.193209			ENSG00000183155	202848085	202858263
SOST	17	0.00807655	0.481071	0.209923	0.762079	0.0715933	0.438103			ENSG00000167941	41831099	41836156
POLR2F	22	0.00811855	0.481071	0.252678	0.775804	0.00392087	0.214364			ENSG00000100142	38348614	38437922
ARAP1	11	0.00821789	0.481071	0.0799094	0.667462	0.00195568	0.173477			ENSG00000186635	72396114	72504644
TOP1MT	8	0.00822193	0.481071	0.0273854	0.554952	0.0376401	0.369942			ENSG00000184428	144386554	144442149
DIAPH3	13	0.00830463	0.481071	0.0135689	0.499513	2.0393e-05	0.063315			ENSG00000139734	60239717	60738121
DSTN	20	0.00834574	0.481071	0.860506	0.953579	0.157368	0.530322			ENSG00000125868	17550508	17590564
CDC42BPB	14	0.00834936	0.481071	0.0404635	0.577337	0.000352186	0.124961			ENSG00000198752	103398716	103523799
JSRP1	19	0.00836148	0.481071	0.521056	0.868035	0.0300809	0.349638			ENSG00000167476	2252251	2269758
FAM175A	4	0.0083771	0.481071	0.541835	0.871067	0.0371348	0.369942			ENSG00000163322	84382092	84444501
GPR176	15	0.00838168	0.481071	0.206533	0.760863	0.00317084	0.200134			ENSG00000166073	40091233	40213093
MYL5	4	0.00843758	0.481071	0.685776	0.909612	0.0798706	0.447402			ENSG00000215375	667369	675822
NR2C2AP	19	0.00844843	0.481071	0.0396104	0.576021	0.0393396	0.374852			ENSG00000184162	19312225	19314233
TLR7	X	0.00847719	0.481071	0.770163	0.930505	0.0279711	0.344124			ENSG00000196664	12885202	12908499
SIX2	2	0.0084918	0.481071	0.801925	0.937281	0.124229	0.498357			ENSG00000170577	45232300	45236569
COPB1	11	0.00853335	0.481402	0.621751	0.892005	0.16165	0.534819			ENSG00000129083	14464986	14521573
FCN3	1	0.00858148	0.4821	0.462066	0.856412	0.245656	0.602536			ENSG00000142748	27695603	27701315
CDS1	4	0.00866776	0.48273	0.362825	0.824134	0.00126295	0.154735			ENSG00000163624	85504132	85572491
ITGB3	17	0.0086784	0.48273	0.559169	0.876314	0.175847	0.547815			ENSG00000259207	45331212	45421658
KDM4C	9	0.00870009	0.48273	0.199993	0.755672	0.0109906	0.263824			ENSG00000107077	6720863	7175648
LASP1	17	0.00881512	0.485698	0.360294	0.823264	0.0983659	0.46749			ENSG00000002834	37026112	37078023
ST8SIA2	15	0.00882564	0.485698	0.749958	0.926896	0.278781	0.62854			ENSG00000140557	92937058	93011958
UMODL1	21	0.00896636	0.489906	0.0502196	0.601877	0.00341538	0.200134			ENSG00000177398	43483068	43563563
SAE1	19	0.00902701	0.489906	0.521612	0.868035	0.195582	0.562118			ENSG00000142230	47616531	47713886
AKR1C1	10	0.00907389	0.489906	0.219561	0.765278	0.0777773	0.444056			ENSG00000187134	4934796	5025475
RNF144A	2	0.00908325	0.489906	0.120647	0.701592	0.746895	0.884764			ENSG00000151692	7057523	7208417
RPUSD4	11	0.00908378	0.489906	0.61622	0.890828	0.0217953	0.320813			ENSG00000165526	126071993	126081587
DNAJB13	11	0.00916019	0.492059	0.380738	0.830204	0.00297895	0.194679			ENSG00000187726	73661364	73681411
SGSH	17	0.00921828	0.492087	0.104385	0.688255	0.000906103	0.154735			ENSG00000181523	78180515	78194722
GBP4	1	0.00923371	0.492087	0.31218	0.799885	0.0348068	0.362082			ENSG00000162654	89646831	89664615
GUCY1A2	11	0.0093131	0.494365	0.174251	0.741909	0.00537547	0.230087			ENSG00000152402	106544738	106889250
C8orf46	8	0.00940483	0.495333	0.231887	0.769676	0.0407932	0.379582			ENSG00000169085	67372238	67430759
AIRE	21	0.00950863	0.497157	0.909007	0.966865	0.019105	0.307424			ENSG00000160224	45705721	45718531
CHRNA2	8	0.00954643	0.497157	0.748988	0.926896	0.154648	0.527596			ENSG00000120903	27317279	27337400
SH3BGRL3	1	0.00957923	0.497157	0.936228	0.974817	0.0422308	0.382181			ENSG00000142669	26605667	26608007
RAPGEFL1	17	0.00959562	0.497157	0.0856162	0.67635	0.000174023	0.0988321			ENSG00000108352	38333263	38351908
FGF8	10	0.0097104	0.497157	0.0480107	0.595412	0.014167	0.280902			ENSG00000107831	103529899	103535854
NALCN	13	0.00973003	0.497157	0.339717	0.816952	0.0405739	0.379582			ENSG00000102452	101706130	102068843
ASPH	8	0.00978949	0.497157	0.485375	0.859037	0.0903621	0.458289			ENSG00000198363	62413116	62627155
ACSL3	2	0.00983146	0.497157	0.825984	0.943947	0.0657672	0.429206			ENSG00000123983	223725652	223809357
CSRNP1	3	0.00985439	0.497157	0.191805	0.755474	0.0717105	0.438103			ENSG00000144655	39183346	39196053
PEBP1	12	0.00990847	0.497157	0.305077	0.797417	0.00458197	0.218571			ENSG00000089220	118573663	118583389
NAALADL2	3	0.00998844	0.497157	0.192604	0.755474	0.0136196	0.278189			ENSG00000177694	174156363	175523428
NECAB2	16	0.00999283	0.497157	0.322965	0.804867	0.00619109	0.236526			ENSG00000103154	84002237	84036381
FBXW11	5	0.00999368	0.497157	0.421012	0.846606	0.00937618	0.253403			ENSG00000072803	171288553	171433877
NSFL1C	20	0.0100551	0.497157	0.574878	0.883013	0.0679661	0.4315			ENSG00000088833	1422807	1454487
DNAL4	22	0.0100937	0.497157	0.240326	0.769676	0.000981431	0.154735			ENSG00000100246	39174513	39190203
MPP7	10	0.0101032	0.497157	0.64963	0.898604	0.460563	0.746008			ENSG00000150054	28339922	28623415
ARHGAP9	12	0.0101061	0.497157	0.0571095	0.629282	0.0319404	0.357092			ENSG00000123329	57866038	57882597
TTC7A	2	0.01014	0.497157	0.219705	0.765278	0.11607	0.489734			ENSG00000068724	47143296	47303276
KLHL3	5	0.0103318	0.501223	0.041226	0.5779	0.000662381	0.153981			ENSG00000146021	136953189	137071779
CRYBA1	17	0.0103698	0.501223	0.47109	0.857791	0.053187	0.406228			ENSG00000108255	27573881	27581512
MYL12B	18	0.0103714	0.501223	0.977382	0.989862	0.100265	0.468644			ENSG00000118680	3261907	3278282
AQP6	12	0.0103717	0.501223	0.0261318	0.554074	0.00121391	0.154735			ENSG00000086159	50360977	50370922
BACE1	11	0.0104761	0.502991	0.0939282	0.681002	0.825007	0.920064			ENSG00000186318	117156402	117186975
CORIN	4	0.0104829	0.502991	0.899526	0.964034	0.113395	0.487028			ENSG00000145244	47596015	47840123
ANGEL1	14	0.0107067	0.507749	0.585063	0.88502	0.0254042	0.336278			ENSG00000013523	77253588	77292589
DDX24	14	0.010726	0.507749	0.758346	0.927839	0.107284	0.476452			ENSG00000089737	94517266	94547591
MAFB	20	0.0107272	0.507749	0.217076	0.765034	0.0163541	0.296831			ENSG00000204103	39314488	39317880
KIAA1033	12	0.0107742	0.507749	0.425387	0.847945	0.0380845	0.370084			ENSG00000136051	105501102	105562912
HSD17B14	19	0.0107873	0.507749	0.200272	0.755672	0.257381	0.611289			ENSG00000087076	49316274	49339935
PTPRD	9	0.0108481	0.507749	0.571356	0.881427	0.00286996	0.193209			ENSG00000153707	8314246	10612723
MSANTD3-TMEFF1	9	0.0108534	0.507749	0.105735	0.688282	0.00136109	0.154735			ENSG00000251349	103204553	103339918
TMEM165	4	0.0108833	0.507749	0.109165	0.688649	0.00564523	0.231837			ENSG00000134851	56262124	56319564
IGHV3-72	14	0.0109862	0.510632	0.257597	0.77803	0.0756453	0.442172			ENSG00000225698	107198932	107199471
TIMM13	19	0.0110879	0.510632	0.803181	0.937357	0.0557729	0.412499			ENSG00000099800	2425622	2427892
ALG2	9	0.0111879	0.510632	0.61119	0.888879	0.0589139	0.420023			ENSG00000119523	101978708	101984238
PLEKHA4	19	0.011204	0.510632	0.0908934	0.678275	0.267897	0.620951			ENSG00000105559	49340354	49371889
DHX9	1	0.0112704	0.510632	0.800744	0.937153	0.101413	0.469692			ENSG00000135829	182808504	182856886
DKKL1	19	0.0113076	0.510632	0.559552	0.876438	0.171241	0.543126			ENSG00000104901	49865040	49878373
NCKAP5	2	0.0113215	0.510632	0.744556	0.926202	0.00213204	0.178889			ENSG00000176771	133429374	134326034
GCKR	2	0.0113383	0.510632	0.476314	0.857791	0.0755716	0.442172			ENSG00000084734	27719709	27746554
PCDHB10	5	0.0113415	0.510632	0.371225	0.829523	0.0350878	0.362082			ENSG00000120324	140571942	140575215
EBAG9	8	0.0113565	0.510632	0.318306	0.800961	0.0843	0.452475			ENSG00000147654	110551940	110578225
SCARB2	4	0.0114188	0.510632	0.281339	0.789257	0.00729578	0.244092			ENSG00000138760	77079890	77135046
EMR1	19	0.0114492	0.510632	0.0138274	0.499513	0.00116732	0.154735			ENSG00000174837	6887577	6940470
LOX	5	0.0114655	0.510632	0.685376	0.909515	0.02126	0.319897			ENSG00000113083	121398890	121413980
MRAP2	6	0.0114753	0.510632	0.847393	0.950413	0.0314675	0.356137			ENSG00000135324	84743475	84800600
RNASEL	1	0.0115469	0.512129	0.527055	0.868035	0.0256007	0.336278			ENSG00000135828	182542769	182558391
CTD-2192J16.24	19	0.0115869	0.512217	0.626991	0.892794	0.0451735	0.392661			ENSG00000269590	12775642	12780211
FANCF	11	0.0116437	0.513045	0.509061	0.864659	0.0137884	0.27856			ENSG00000183161	22644079	22647387
TEX261	2	0.0117728	0.515241	0.981561	0.991573	0.214435	0.577322			ENSG00000144043	71213068	71222075
RP11-133K1.2	15	0.0118786	0.515241	0.789761	0.933574	0.101417	0.469692			ENSG00000259288	40509629	40568597
GPRC5A	12	0.011887	0.515241	0.573868	0.882708	0.0195806	0.310595			ENSG00000013588	13043716	13070871
TESK2	1	0.0119179	0.515241	0.470017	0.857791	0.107112	0.476401			ENSG00000070759	45809555	45956872
SH3D19	4	0.0119948	0.515241	0.0157745	0.5125	0.00628495	0.236526			ENSG00000109686	152023903	152246784
MBD3	19	0.0120167	0.515241	0.232119	0.769676	0.0183465	0.303517			ENSG00000071655	1576639	1592882
PITX3	10	0.0121735	0.515241	0.154807	0.723373	0.151213	0.526741			ENSG00000107859	103989943	104001231
CTDSP2	12	0.0121834	0.515241	0.0136665	0.499513	0.00115401	0.154735			ENSG00000175215	58213710	58240522
FAP	2	0.0122676	0.515241	0.61376	0.889986	0.063923	0.425824			ENSG00000078098	163027194	163101661
STAM	10	0.0123377	0.515241	0.760782	0.928557	0.241785	0.599814			ENSG00000136738	17686124	17757913
CTNS	17	0.0123406	0.515241	0.59316	0.886739	0.032802	0.358113			ENSG00000040531	3539762	3564836
SLC20A1	2	0.0123595	0.515241	0.631617	0.892878	0.515576	0.773829			ENSG00000144136	113403434	113421404
CCDC78	16	0.0123712	0.515241	0.726797	0.921781	0.0241145	0.33173			ENSG00000162004	772582	776954
ACOT1	14	0.012386	0.515241	0.0449377	0.583714	0.0066457	0.236526			ENSG00000184227	74003818	74010498
PACSIN2	22	0.0123946	0.515241	0.781069	0.932554	0.256258	0.61027			ENSG00000100266	43231418	43411151
LIMS1	2	0.0124069	0.515241	0.0373431	0.5703	0.000322613	0.124961			ENSG00000169756	109150857	109303702
POLM	7	0.0124223	0.515241	0.0922188	0.680288	0.196345	0.562118			ENSG00000122678	44111846	44122139
CYB5R1	1	0.0124313	0.515241	0.594776	0.886739	0.0086873	0.247563			ENSG00000159348	202930997	202936408
HS3ST5	6	0.0124356	0.515241	0.129375	0.709669	0.0320157	0.357398			ENSG00000249853	114376750	114664209
RAB31	18	0.0124987	0.515241	0.492847	0.861891	0.0112594	0.263824			ENSG00000168461	9708162	9862548
NEIL2	8	0.0125193	0.515241	0.381084	0.830204	0.0310603	0.355205			ENSG00000154328	11627148	11644855
LSM4	19	0.0125565	0.515241	0.443001	0.850963	0.0312371	0.355417			ENSG00000130520	18417040	18434084
RRBP1	20	0.0125724	0.515241	0.807686	0.938392	0.283232	0.631287			ENSG00000125844	17594323	17662940
OLFML2A	9	0.0126224	0.515721	0.10901	0.688482	0.0124045	0.274858			ENSG00000185585	127539437	127577164
PYCR1	17	0.01274	0.516873	0.102285	0.68555	0.00245544	0.187186			ENSG00000183010	79890260	79900288
TMEM101	17	0.0127499	0.516873	0.0879566	0.677854	0.149387	0.525914			ENSG00000091947	42088556	42101314
MYO1B	2	0.0128309	0.516873	0.0648012	0.647539	0.402783	0.711945			ENSG00000128641	192109911	192290115
ZDHHC4	7	0.012899	0.516873	0.0908997	0.678275	0.00400652	0.214364			ENSG00000136247	6617065	6629005
NOL10	2	0.0129035	0.516873	0.100797	0.684429	0.182693	0.552182			ENSG00000115761	10710892	10830101
MPDU1	17	0.0129566	0.516873	0.824236	0.943462	0.0264253	0.339973			ENSG00000129255	7486847	7496107
ECE1	1	0.01301	0.516873	0.695479	0.912025	0.0312125	0.355417			ENSG00000117298	21543740	21671997
ARL1	12	0.0130237	0.516873	0.192653	0.755474	0.118094	0.492806			ENSG00000120805	101786898	101801598
RAMP1	2	0.0130617	0.516873	0.165423	0.731911	0.149419	0.525914			ENSG00000132329	238767536	238820756
SMO	7	0.013201	0.516873	0.62872	0.892794	0.326451	0.663494			ENSG00000128602	128828713	128853386
CYBB	X	0.0132603	0.516873	0.708475	0.916227	0.0826106	0.452106			ENSG00000165168	37639264	37672714
TACSTD2	1	0.0132895	0.516873	0.824199	0.943462	0.0409814	0.380121			ENSG00000184292	59041099	59043166
FLRT2	14	0.0133767	0.516873	0.781255	0.932626	0.02774	0.344124			ENSG00000185070	85996488	86095034
ZNF653	19	0.0133825	0.516873	0.951893	0.979349	0.19303	0.561187			ENSG00000161914	11594242	11616738
SLC16A7	12	0.0134129	0.516873	0.591572	0.886739	0.0349205	0.362082			ENSG00000118596	59989848	60176395
BATF3	1	0.0134367	0.516873	0.0851694	0.67635	0.0841282	0.452202			ENSG00000123685	212859760	212873327
DEFB134	8	0.0134745	0.516873	0.773086	0.930887	0.104404	0.472304			ENSG00000205882	11850692	11853821
CTNND1	11	0.0135733	0.516873	0.305263	0.797417	0.00484243	0.224366			ENSG00000198561	57520715	57587018
RIF1	2	0.0135762	0.516873	0.176996	0.746105	0.00665296	0.236526			ENSG00000080345	152266397	152364527
NAGK	2	0.0136307	0.516873	0.548434	0.872415	0.013418	0.278189			ENSG00000124357	71291474	71306935
SFSWAP	12	0.0136531	0.516873	0.598691	0.886739	0.401989	0.711338			ENSG00000061936	132195626	132284282
PPP1R13L	19	0.0136727	0.516873	0.459457	0.856202	0.288435	0.634571			ENSG00000104881	45882892	45909607
ADIPOR1	1	0.0136892	0.516873	0.304297	0.797364	0.00511519	0.225553			ENSG00000159346	202909951	202927700
ANP32E	1	0.0137127	0.516873	0.944772	0.977063	0.0950966	0.464729			ENSG00000143401	150190717	150208504
FDX1	11	0.013849	0.516873	0.389892	0.83324	0.0145438	0.281745			ENSG00000137714	110300607	110335605
ST3GAL4	11	0.0138694	0.516873	0.404767	0.840129	0.00781592	0.247563			ENSG00000110080	126225535	126310239
CFH	1	0.0138734	0.516873	0.301373	0.79419	0.0129474	0.275684			ENSG00000000971	196621008	196716634
CARD11	7	0.0138771	0.516873	0.257381	0.77803	0.200132	0.565922			ENSG00000198286	2945775	3083579
UCP2	11	0.0139614	0.516873	0.0590917	0.634847	0.00142158	0.154735			ENSG00000175567	73685712	73694352
HS6ST2	X	0.0139835	0.516873	0.0696404	0.647539	0.0071419	0.241945			ENSG00000171004	131760044	132095423
UCN	2	0.014123	0.516873	0.486079	0.859587	0.018678	0.304779			ENSG00000163794	27530268	27531313
ANGPTL1	1	0.0141323	0.516873	0.0864321	0.677293	0.20715	0.571315			ENSG00000116194	178818840	178840187
APPL2	12	0.0141513	0.516873	0.683229	0.909107	0.127125	0.500335			ENSG00000136044	105567074	105630016
C9	5	0.0141513	0.516873	0.0328443	0.559897	0.00344367	0.200134			ENSG00000113600	39284364	39424970
GBF1	10	0.0141564	0.516873	0.106523	0.688282	0.0523319	0.403991			ENSG00000107862	104005289	104142656
CCDC65	12	0.0141923	0.516873	0.00129901	0.4291	0.000164774	0.0988321			ENSG00000139537	49297893	49325623
UBASH3B	11	0.0141968	0.516873	0.895867	0.963543	0.0882448	0.456137			ENSG00000154127	122526383	122685181
TTLL1	22	0.0142293	0.516873	0.765487	0.930128	0.0479346	0.398111			ENSG00000100271	43435522	43485434
THY1	11	0.0142642	0.516873	0.243037	0.770002	0.0661774	0.430112			ENSG00000154096	119288090	119295695
MMADHC	2	0.0142696	0.516873	0.577964	0.88375	0.0160009	0.29513			ENSG00000168288	150426148	150444330
CTSB	8	0.0143146	0.516873	0.682199	0.908822	0.0664811	0.430794			ENSG00000164733	11700033	11726957
GGA1	22	0.0144037	0.516873	0.0237617	0.549536	0.00880677	0.2481			ENSG00000100083	38004481	38029571
ECSIT	19	0.0144207	0.516873	0.858347	0.953132	0.0855249	0.454168			ENSG00000130159	11616731	11639989
ALDH1A1	9	0.0144423	0.516873	0.642689	0.896733	0.0013749	0.154735	X		ENSG00000165092	75515578	75695358
HIP1	7	0.014443	0.516873	0.458647	0.856202	0.0510219	0.401196			ENSG00000127946	75162621	75368280
CTSH	15	0.0144524	0.516873	0.516027	0.867477	0.0507369	0.401196			ENSG00000103811	79213400	79241916
CTHRC1	8	0.0145739	0.519841	0.0615309	0.639329	0.033766	0.361362			ENSG00000164932	104383743	104395225
USP17L2	8	0.0146376	0.520453	0.69191	0.911595	0.111983	0.484703			ENSG00000223443	11994677	11996586
GMPR2	14	0.0147117	0.520453	0.96457	0.984877	0.113204	0.486635			ENSG00000100938	24701628	24708448
HS2ST1	1	0.0147674	0.520453	0.643786	0.896733	0.126375	0.499397			ENSG00000153936	87380331	87602334
CRYBA4	22	0.0147781	0.520453	0.063296	0.645065	0.00823326	0.247563			ENSG00000196431	27017928	27026636
ELOVL3	10	0.0147841	0.520453	0.247863	0.772659	0.154396	0.527477			ENSG00000119915	103986085	103989346
TSPAN33	7	0.0148667	0.521122	0.826539	0.944106	0.511751	0.771545			ENSG00000158457	128784712	128808671
POLR1D	13	0.0148804	0.521122	0.163646	0.731911	0.00498459	0.225553			ENSG00000186184	28194903	28241548
FGF7	15	0.0149538	0.522185	0.594953	0.886739	0.0242195	0.331862			ENSG00000140285	49715293	49780972
TFPI2	7	0.0149882	0.522185	0.705835	0.916081	0.0588318	0.420023			ENSG00000105825	93514709	93520303
GEMIN2	14	0.0151037	0.522947	0.835165	0.947457	0.0484155	0.39994			ENSG00000092208	39583427	39606177
TOPBP1	3	0.0151359	0.522947	0.293791	0.792979	0.22377	0.585398			ENSG00000163781	133317019	133380737
PDE3B	11	0.0151412	0.522947	0.168314	0.736848	0.0229813	0.327544			ENSG00000152270	14665269	14892350
SUN2	22	0.0151652	0.522947	0.521599	0.868035	0.0064213	0.236526			ENSG00000100242	39130730	39190148
KIF9	3	0.0152747	0.524028	0.605624	0.887756	0.265938	0.61939			ENSG00000088727	47269516	47324941
ZDHHC22	14	0.0152888	0.524028	0.11018	0.689035	0.0141114	0.280212			ENSG00000177108	77597613	77609077
ABLIM2	4	0.0153131	0.524028	0.0878193	0.677854	0.0255543	0.336278			ENSG00000163995	7967039	8160559
ALOX5AP	13	0.0153706	0.524624	0.0436556	0.581892	0.000780272	0.154735			ENSG00000132965	31309645	31338556
TSPAN32	11	0.0154179	0.524624	0.423526	0.847402	0.251867	0.60726			ENSG00000064201	2323227	2339430
PLCE1	10	0.0154473	0.524624	0.194077	0.755474	0.00231204	0.185552			ENSG00000138193	95753746	96092580
PCDHB14	5	0.0155566	0.52701	0.118164	0.696438	0.0739786	0.441545			ENSG00000120327	140602931	140605858
NR1D1	17	0.0156418	0.528569	0.380453	0.830204	0.0286425	0.346045			ENSG00000126368	38249040	38256978
ERCC1	19	0.0156918	0.528932	0.334431	0.814647	0.266503	0.620043			ENSG00000012061	45910591	45982086
DDX19A	16	0.0157408	0.529259	0.502527	0.863426	0.371176	0.691212			ENSG00000168872	70380732	70407286
IFI27L2	14	0.0159121	0.529364	0.752005	0.926989	0.0460281	0.395536			ENSG00000119632	94594116	94596590
RNF220	1	0.0159401	0.529364	0.887239	0.961086	0.069826	0.434164			ENSG00000187147	44870866	45117396
LRRTM1	2	0.0159604	0.529364	0.342681	0.819016	0.00923042	0.252692			ENSG00000162951	80515483	80531874
IGHV3-73	14	0.016105	0.529364	0.408114	0.842278	0.0977356	0.466234			ENSG00000211976	107210932	107211471
HIF3A	19	0.0161114	0.529364	0.134084	0.711134	0.175702	0.547747			ENSG00000124440	46800303	46846690
CECR2	22	0.0161774	0.529364	0.55849	0.876258	0.201277	0.566914			ENSG00000099954	17840837	18037850
SEC24C	10	0.0161948	0.529364	0.0675065	0.647539	0.00754874	0.247563			ENSG00000176986	75504120	75531919
SLC25A39	17	0.0162522	0.529364	0.891973	0.962418	0.117184	0.49185			ENSG00000013306	42396993	42402238
TNXB	6	0.0162913	0.529364	0.21056	0.762079	0.0133843	0.278189			ENSG00000168477	32008931	32083111
SNX17	2	0.0163133	0.529364	0.223138	0.767884	0.0359545	0.367254			ENSG00000115234	27593389	27599995
PPP1R15A	19	0.0164647	0.529364	0.162818	0.731911	0.0458481	0.394991			ENSG00000087074	49375649	49379314
WIPF2	17	0.0165432	0.529364	0.281663	0.789257	0.00677075	0.236888			ENSG00000171475	38375556	38440388
SLC25A42	19	0.0165528	0.529364	0.300151	0.79332	0.113817	0.487368			ENSG00000181035	19174808	19223697
GCG	2	0.0165718	0.529364	0.0336848	0.5614	0.016945	0.297218			ENSG00000115263	162999392	163008914
MEIS2	15	0.0166663	0.529364	0.475479	0.857791	0.254902	0.60914			ENSG00000134138	37181406	37393504
VASH1	14	0.0166859	0.529364	0.247819	0.772659	0.0159827	0.29513			ENSG00000071246	77228532	77249354
FUT11	10	0.0166886	0.529364	0.0940552	0.681002	0.0107638	0.263824			ENSG00000196968	75532049	75540009
NCAM1	11	0.0167954	0.529364	0.025584	0.554074	0.00671878	0.236526			ENSG00000149294	112831997	113149158
TAX1BP3	17	0.0168026	0.529364	0.564057	0.87769	0.0473116	0.397842			ENSG00000213977	3566196	3571976
IL5RA	3	0.0168385	0.529364	0.222808	0.767532	0.00864049	0.247563			ENSG00000091181	3111233	3168297
ST6GAL1	3	0.0169474	0.529364	0.877561	0.959	0.170611	0.542994			ENSG00000073849	186648274	186796341
ZEB2	2	0.0169683	0.529364	0.00127471	0.4291	0.00185543	0.172951			ENSG00000169554	145141648	145282147
GLE1	9	0.016989	0.529364	0.395527	0.83458	0.0254382	0.336278			ENSG00000119392	131266979	131304567
DNAH9	17	0.0170456	0.529364	0.0321022	0.558046	0.000984417	0.154735			ENSG00000007174	11501748	11873065
CCND3	6	0.0170951	0.529364	0.0200553	0.529311	0.0100011	0.259316			ENSG00000112576	41902671	42018095
MIR146B	10	0.0171627	0.529364	0.0555581	0.625284	0.113377	0.487028			ENSG00000202569	104196269	104196341
PIP5K1C	19	0.0171751	0.529364	0.272916	0.785092	0.021034	0.319649			ENSG00000186111	3630181	3700477
TUBE1	6	0.0172137	0.529364	0.281398	0.789257	0.238424	0.597776			ENSG00000074935	112391980	112408732
UBE3D	6	0.0172152	0.529364	0.00567493	0.446955	0.00142679	0.154735			ENSG00000118420	83602117	83775560
DNAAF2	14	0.0172299	0.529364	0.899978	0.964034	0.279905	0.628575			ENSG00000165506	50091892	50101948
NAA60	16	0.0172379	0.529364	0.220302	0.765443	0.0645161	0.427035			ENSG00000122390	3493611	3536963
RP11-599B13.6	17	0.0173125	0.529364	0.263864	0.77803	0.0476491	0.397842			ENSG00000263620	8054134	8066293
MIR27A	19	0.0173263	0.529364	0.523912	0.868035	0.0180542	0.301641			ENSG00000207808	13947254	13947331
MIR23A	19	0.0173263	0.529364	0.523912	0.868035	0.0180542	0.301641			ENSG00000207980	13947401	13947473
CHST9	18	0.0173315	0.529364	0.981181	0.991573	0.0964062	0.465564			ENSG00000154080	24495595	24765281
SLC26A11	17	0.0173488	0.529364	0.123076	0.704941	0.00099025	0.154735			ENSG00000181045	78193498	78227299
FDFT1	8	0.0173951	0.529364	0.580273	0.883783	0.0884149	0.456137			ENSG00000079459	11653082	11696818
BCL2L14	12	0.0174644	0.529364	0.350154	0.823264	0.176108	0.547869			ENSG00000121380	12202778	12364018
LCA5L	21	0.0174716	0.529364	0.473324	0.857791	0.228365	0.589515			ENSG00000157578	40777770	40817731
OSTN	3	0.0175027	0.529364	0.227755	0.769111	0.00249136	0.187442			ENSG00000188729	190917030	190983404
BTBD10	11	0.0175421	0.529364	0.746012	0.926202	0.181128	0.551903			ENSG00000148925	13409548	13484844
GAPVD1	9	0.0175674	0.529364	0.479261	0.858143	0.0165903	0.296831			ENSG00000165219	128024073	128129486
PPP4R4	14	0.0175869	0.529364	0.739441	0.925537	0.0506976	0.401196			ENSG00000119698	94612465	94746072
OCIAD2	4	0.0175884	0.529364	0.614012	0.890116	0.0317138	0.356906			ENSG00000145247	48887036	48908954
TMEM150B	19	0.0175949	0.529364	0.988063	0.994035	0.104574	0.472304			ENSG00000180061	55824169	55845416
VAPA	18	0.0175965	0.529364	0.246399	0.771654	0.100959	0.46883			ENSG00000101558	9913999	9960018
HSPA9	5	0.0176228	0.529364	0.632032	0.892878	0.0275179	0.344124			ENSG00000113013	137890571	137911133
EMILIN1	2	0.017647	0.529364	0.837434	0.948066	0.242604	0.600741			ENSG00000138080	27301435	27309271
SDC1	2	0.0176885	0.529364	0.134799	0.711134	0.00121873	0.154735			ENSG00000115884	20400558	20425194
RSPH1	21	0.017707	0.529364	0.305389	0.797417	0.0606017	0.421336			ENSG00000160188	43892596	43916464
WDR48	3	0.0177921	0.529404	0.305359	0.797417	0.0947268	0.463789			ENSG00000114742	39093489	39138155
HDAC9	7	0.0178183	0.529404	0.0105136	0.494798	0.0178816	0.300996	X		ENSG00000048052	18126572	19042039
DTX1	12	0.0178435	0.529404	0.855591	0.952151	0.0412883	0.380608			ENSG00000135144	113494514	113535833
KLHL12	1	0.0178654	0.529404	0.695717	0.912025	0.0151622	0.287528			ENSG00000117153	202860228	202897764
EVA1A	2	0.0180015	0.530519	0.112699	0.69068	0.00271485	0.190257			ENSG00000115363	75696428	75796848
SNAP91	6	0.0180939	0.530519	0.17502	0.742401	0.0106524	0.263824			ENSG00000065609	84262599	84419410
AMOTL1	11	0.0181196	0.530519	0.901198	0.964514	0.372165	0.691456			ENSG00000166025	94439597	94609918
GAL3ST3	11	0.0181671	0.530519	0.11369	0.69316	0.0164061	0.296831			ENSG00000175229	65809423	65816651
PTK2B	8	0.0181941	0.530519	0.71509	0.917894	0.151495	0.526741			ENSG00000120899	27168999	27316903
C6orf89	6	0.0182105	0.530519	0.0170094	0.5174	0.0450119	0.39257			ENSG00000198663	36839646	36896740
2021-09-01	16	0.0182676	0.530519	0.408045	0.842265	0.208224	0.572033			ENSG00000180096	30389454	30407312
MYO18A	17	0.0183452	0.530519	0.516178	0.867477	0.087298	0.455943			ENSG00000196535	27400528	27507430
BCOR	X	0.0183571	0.530519	0.121505	0.701798	0.00781434	0.247563			ENSG00000183337	39909068	40036582
SGMS1	10	0.0184129	0.530519	0.587603	0.885992	0.010475	0.263824			ENSG00000198964	52065360	52384923
C10orf2	10	0.0184873	0.530519	0.145168	0.715221	0.0376244	0.369942			ENSG00000107815	102747124	102754158
PRDX2	19	0.0185118	0.530519	0.909325	0.966865	0.0960811	0.465564			ENSG00000167815	12907634	12912694
ARHGAP27	17	0.018517	0.530519	0.00904436	0.487762	0.00270712	0.190257			ENSG00000159314	43471275	43511787
RITA1	12	0.0186364	0.530519	0.826791	0.944234	0.183758	0.553094			ENSG00000139405	113623331	113630173
CAPN10	2	0.018641	0.530519	0.534965	0.868433	0.116802	0.491369			ENSG00000142330	241526133	241557122
NTNG1	1	0.0186876	0.530519	0.237575	0.769676	0.02146	0.320305			ENSG00000162631	107682629	108026080
SOX2	3	0.0186982	0.530519	0.253033	0.776034	0.0120507	0.273829			ENSG00000181449	181429714	181432221
POLL	10	0.0187098	0.530519	0.161139	0.728904	0.0698328	0.434164			ENSG00000166169	103338639	103348027
C9orf64	9	0.0187334	0.530519	0.1725	0.740728	0.00905095	0.25119			ENSG00000165118	86553226	86571901
DOPEY1	6	0.0187635	0.530519	0.0122178	0.494798	0.000971149	0.154735			ENSG00000083097	83777385	83881069
DUSP7	3	0.0187686	0.530519	0.224217	0.769111	0.00905424	0.25119			ENSG00000164086	52082935	52090566
GAA	17	0.0188658	0.530836	0.471981	0.857791	0.0478946	0.398111	X		ENSG00000171298	78075355	78093678
C21orf2	21	0.018901	0.530836	0.588222	0.885992	0.0249775	0.336278			ENSG00000160226	45748827	45759285
MPV17	2	0.0189186	0.530836	0.728069	0.922316	0.048647	0.399943			ENSG00000115204	27532360	27548547
CACNG2	22	0.0190498	0.530836	0.141458	0.715221	0.0656532	0.429206			ENSG00000166862	36959968	37099603
BCAT2	19	0.0190867	0.530836	0.275013	0.78635	0.248144	0.603614			ENSG00000105552	49298319	49314286
STAT6	12	0.0191529	0.530836	0.507904	0.864278	0.0143227	0.281505			ENSG00000166888	57489191	57525922
CDHR3	7	0.0192048	0.530836	0.322273	0.80452	0.241458	0.599332			ENSG00000128536	105517242	105676877
ME2	18	0.019227	0.530836	0.0868843	0.677854	0.0023311	0.185552			ENSG00000082212	48405419	48474691
SCARA5	8	0.0192541	0.530836	0.352692	0.823264	0.0391955	0.374327			ENSG00000168079	27727399	27850244
KLRK1	12	0.0192561	0.530836	0.232518	0.769676	0.00157	0.157972			ENSG00000213809	10524952	10544473
CARTPT	5	0.0192754	0.530836	0.461026	0.856412	0.00254769	0.187442			ENSG00000164326	71014990	71016875
PPP1R3B	8	0.0193246	0.530836	0.065507	0.647539	0.00254482	0.187442			ENSG00000173281	8993765	9009084
PCDHB9	5	0.019331	0.530836	0.435133	0.849552	0.0266127	0.340573			ENSG00000177839	140566893	140571111
KLC2	11	0.0194925	0.53319	0.382093	0.830204	0.0966042	0.465564			ENSG00000174996	66024765	66035331
VTN	17	0.0194958	0.53319	0.26722	0.780686	0.113863	0.487368			ENSG00000109072	26691290	26700110
MAP2K5	15	0.0196131	0.53531	0.104416	0.688255	0.0415909	0.381675			ENSG00000137764	67835047	68099461
SLC4A1	17	0.0196671	0.5357	0.072443	0.651166	0.0131427	0.276449			ENSG00000004939	42325753	42345509
SH3BGR	21	0.0197827	0.537764	0.730304	0.922917	0.382559	0.699111			ENSG00000185437	40817781	40887433
HSPA2	14	0.0200898	0.538317	0.0362342	0.568271	0.000563583	0.141187			ENSG00000126803	65002623	65009955
KLHDC10	7	0.0201021	0.538317	0.984581	0.992756	0.29704	0.640994			ENSG00000128607	129710350	129775560
CLOCK	4	0.0201096	0.538317	0.0835569	0.671545	0.00870225	0.247563			ENSG00000134852	56294070	56413305
MLLT3	9	0.0201576	0.538317	0.682861	0.908976	0.0124962	0.274858			ENSG00000171843	20341663	20622542
DNASE2	19	0.0201852	0.538317	0.582382	0.884416	0.0291313	0.346524			ENSG00000105612	12986025	12992282
HP1BP3	1	0.0203034	0.538317	0.0310458	0.558046	0.00111006	0.154735			ENSG00000127483	21069154	21113816
CD4	12	0.0203151	0.538317	0.571215	0.881427	0.6631	0.843787			ENSG00000010610	6896024	6929974
PDK3	X	0.0203813	0.538317	0.0313356	0.558046	0.024767	0.335949			ENSG00000067992	24483338	24557954
CREB3L2	7	0.0203844	0.538317	0.619415	0.891039	0.0298157	0.348565			ENSG00000182158	137559725	137686813
SRSF3	6	0.0203866	0.538317	0.180608	0.749898	0.0257107	0.336278			ENSG00000112081	36562145	36573377
UBE2D4	7	0.0203919	0.538317	0.594584	0.886739	0.597837	0.815442			ENSG00000078967	43966037	43995735
SLC26A7	8	0.0204075	0.538317	0.504213	0.863426	0.00899271	0.250949			ENSG00000147606	92221722	92410378
SORCS3	10	0.0204329	0.538317	0.737358	0.925334	0.177171	0.548632			ENSG00000156395	106400859	107024993
RNF213	17	0.0204812	0.538317	0.27774	0.786596	0.00123328	0.154735			ENSG00000173821	78234665	78372586
TNFSF13	17	0.0205252	0.538317	0.420905	0.846606	0.00341286	0.200134			ENSG00000161955	7461609	7464925
AREL1	14	0.0205452	0.538317	0.0795792	0.667092	0.00155861	0.157972			ENSG00000119682	75120140	75179818
MTRNR2L6	7	0.0205648	0.538317	0.50164	0.863367	0.0714993	0.438103			ENSG00000270672	142374104	142375550
GTF2H2	5	0.0205895	0.538317	0.895076	0.963178	0.0523893	0.403991			ENSG00000145736	70330784	70363516
RAP1GAP2	17	0.0206336	0.538317	0.267114	0.780686	0.0011512	0.154735			ENSG00000132359	2680350	2941033
PCDH1	5	0.0206818	0.538317	0.198462	0.755672	0.00900831	0.250949			ENSG00000156453	141232938	141258811
DEFB136	8	0.0207792	0.538317	0.20722	0.761021	0.169482	0.541498			ENSG00000205884	11831446	11832108
PTER	10	0.0208382	0.538317	0.0973422	0.681092	0.000442755	0.137883			ENSG00000165983	16478942	16555736
NAV1	1	0.0208718	0.538317	0.730132	0.922794	0.00679935	0.236888			ENSG00000134369	201592411	201796102
ARHGAP21	10	0.0208853	0.538317	0.211433	0.762514	0.192782	0.561148			ENSG00000107863	24872538	25012597
PHKA1	X	0.0209274	0.538317	0.782102	0.932669	0.294041	0.639441			ENSG00000067177	71798664	71934167
STX10	19	0.0209395	0.538317	0.219097	0.765278	0.00447116	0.218571			ENSG00000104915	13254872	13261197
NDUFB5	3	0.0209609	0.538317	0.229322	0.769111	0.0614953	0.422926			ENSG00000136521	179322478	179345435
MYL1	2	0.0210367	0.539236	0.772183	0.930748	0.0412403	0.380608			ENSG00000168530	211154874	211179914
PRR16	5	0.021101	0.539858	0.399138	0.835649	0.200092	0.565922			ENSG00000184838	119799973	120023027
CEP112	17	0.0211813	0.540885	0.939128	0.975622	0.581057	0.805027			ENSG00000154240	63631656	64188202
SYT13	11	0.0212913	0.542667	0.235541	0.769676	0.0447588	0.391364			ENSG00000019505	45261852	45307870
LMX1B	9	0.0213697	0.543638	0.143495	0.715221	0.0258234	0.337048			ENSG00000136944	129376722	129463311
RAB9B	X	0.0214519	0.5447	0.14701	0.717127	0.00547047	0.230583			ENSG00000123570	103077252	103087158
RASSF10	11	0.0214954	0.544778	0.864923	0.954859	0.519732	0.775857			ENSG00000189431	13030696	13032647
ITGB5	3	0.021547	0.545062	0.202248	0.756454	0.00975158	0.256297			ENSG00000082781	124480795	124620265
TTC30A	2	0.0216074	0.545566	0.69432	0.911603	0.663663	0.843787			ENSG00000197557	178477720	178483694
NEMF	14	0.0217763	0.546515	0.926326	0.97162	0.279569	0.628575			ENSG00000165525	50249997	50319921
CEBPB	20	0.0217817	0.546515	0.277568	0.786596	0.0599709	0.420169			ENSG00000172216	48807376	48809212
C19orf70	19	0.0217942	0.546515	0.666661	0.903648	0.0640518	0.425843			ENSG00000174917	5678432	5680907
MYO16	13	0.0218735	0.546515	0.218506	0.765278	0.0155491	0.29199			ENSG00000041515	109248500	109860355
MMP14	14	0.0219365	0.546515	0.676242	0.906368	0.049545	0.401196			ENSG00000157227	23305766	23318236
FAM101B	17	0.021954	0.546515	0.723268	0.920939	0.0271244	0.34372			ENSG00000183688	289769	295730
ICK	6	0.0219598	0.546515	0.00415361	0.446955	0.0101655	0.261112			ENSG00000112144	52866077	52926600
RAD54L2	3	0.0220163	0.546515	0.0854336	0.67635	0.00664148	0.236526			ENSG00000164080	51575160	51702683
CEMP1	16	0.0220523	0.546515	0.405355	0.840572	0.492553	0.761244			ENSG00000205923	2577081	2581420
SLC8A1	2	0.0221489	0.546515	0.736679	0.925278	0.0781333	0.444785			ENSG00000183023	40324410	40838193
ADCY5	3	0.0222035	0.546515	0.887162	0.961086	0.167659	0.539252			ENSG00000173175	123001143	123168605
MED24	17	0.0222379	0.546515	0.199476	0.755672	0.00575886	0.231837			ENSG00000008838	38175350	38217468
DCC	18	0.0222786	0.546515	0.562687	0.877482	0.00942976	0.253403			ENSG00000187323	49866542	51057784
FGF11	17	0.0222938	0.546515	0.411439	0.844603	0.00399592	0.214364			ENSG00000161958	7341592	7348256
SDR42E1	16	0.0222967	0.546515	0.136168	0.711134	0.10388	0.47183			ENSG00000184860	82031221	82045093
ELL	19	0.0223797	0.546515	0.0178159	0.517466	0.0122222	0.274858			ENSG00000105656	18553473	18632937
FRYL	4	0.0224067	0.546515	0.716248	0.917944	0.0960977	0.465564			ENSG00000075539	48499378	48782339
PLSCR1	3	0.0224474	0.546515	0.531023	0.868312	0.233884	0.593444			ENSG00000188313	146232967	146262651
SNRPD3	22	0.0224859	0.546515	0.00481773	0.446955	0.000530233	0.141187			ENSG00000100028	24951471	25005947
CHRNB1	17	0.0225223	0.546515	0.73481	0.924453	0.0076621	0.247563			ENSG00000170175	7348380	7361026
CPSF3	2	0.0225451	0.546515	0.168586	0.736848	0.267821	0.620951			ENSG00000119203	9563697	9613230
GADD45A	1	0.0225772	0.546515	0.00297467	0.4291	0.00133224	0.154735			ENSG00000116717	68150744	68154021
ZDHHC13	11	0.0226245	0.546678	0.0368238	0.5703	0.0218428	0.320813			ENSG00000177054	19138646	19197969
RHEBL1	12	0.0227099	0.547559	0.000599143	0.4291	9.92072e-05	0.0754369			ENSG00000167550	49458468	49463808
FAM150A	8	0.0227964	0.547559	0.81487	0.940372	0.305741	0.648428			ENSG00000196711	53446597	53478067
LHX8	1	0.0228114	0.547559	0.165599	0.732296	0.0395496	0.375526			ENSG00000162624	75594119	75627218
MSR1	8	0.0228234	0.547559	0.130319	0.710188	0.00749678	0.247563			ENSG00000038945	15965387	16424999
JUNB	19	0.022939	0.548449	0.838907	0.948779	0.06928	0.433867			ENSG00000171223	12902310	12904124
AP5M1	14	0.0229955	0.548449	0.0243312	0.554074	0.0372366	0.369942			ENSG00000053770	57735627	57756797
CERCAM	9	0.0230353	0.548449	0.0663057	0.647539	0.0066718	0.236526			ENSG00000167123	131174030	131199626
ITIH5	10	0.0231546	0.548449	0.864669	0.954859	0.00207662	0.176852			ENSG00000123243	7601232	7708961
SNRNP70	19	0.0231876	0.548449	0.0595997	0.635733	0.0136076	0.278189			ENSG00000104852	49588676	49611862
AGR2	7	0.0231925	0.548449	0.345813	0.821023	0.0965251	0.465564			ENSG00000106541	16831435	16873057
CATSPER1	11	0.0232266	0.548449	0.0344506	0.56577	0.00270985	0.190257			ENSG00000175294	65784223	65793988
PSD	10	0.0232877	0.548694	0.259221	0.77803	0.171165	0.543126			ENSG00000059915	104162376	104181296
CTIF	18	0.023324	0.548694	0.0283338	0.558046	0.00951112	0.254947			ENSG00000134030	46065417	46389588
PPP2R3A	3	0.0233806	0.548694	0.74714	0.926346	0.0937846	0.46217			ENSG00000073711	135684515	135866733
RPL24	3	0.0233998	0.548694	0.236256	0.769676	0.00767238	0.247563			ENSG00000114391	101399935	101405626
CHCHD10	22	0.0234879	0.549805	0.196859	0.755474	0.0975035	0.465854			ENSG00000250479	24108021	24110630
CRLS1	20	0.0235295	0.549824	0.677827	0.90711	0.0254756	0.336278			ENSG00000088766	5986736	6020699
MATN3	2	0.0236172	0.550918	0.158671	0.725947	0.00568547	0.231837			ENSG00000132031	20191872	20212455
XK	X	0.0237017	0.551141	0.944858	0.977063	0.0953506	0.46495			ENSG00000047597	37545012	37591383
RBMXL1	1	0.0237494	0.551141	0.364759	0.82449	0.107769	0.47782			ENSG00000213516	89445139	89458643
STARD3	17	0.0238011	0.551391	0.786509	0.932669	0.0835404	0.452202			ENSG00000131748	37793318	37819737
B3GAT2	6	0.0238522	0.551628	0.690226	0.911221	0.074772	0.442172			ENSG00000112309	71566382	71666741
PGM5	9	0.0239447	0.551953	0.664958	0.903246	0.148841	0.525448			ENSG00000154330	70943224	71145977
MMACHC	1	0.0239481	0.551953	0.565077	0.877986	0.0566465	0.414777			ENSG00000132763	45965725	45976739
HJURP	2	0.0240376	0.552127	0.560322	0.876763	0.0507679	0.401196			ENSG00000123485	234742062	234763212
SKOR1	15	0.024285	0.555368	0.109936	0.689035	0.0622846	0.424207			ENSG00000188779	68112042	68126899
ITGAV	2	0.0242868	0.555368	0.86525	0.954859	0.066824	0.431179			ENSG00000138448	187454792	187545628
PRMT6	1	0.0243145	0.555368	0.461662	0.856412	0.0157919	0.294143			ENSG00000198890	107599267	107601916
CACNB2	10	0.0243434	0.555368	0.170174	0.739119	0.0321458	0.357398			ENSG00000165995	18429606	18830798
ADARB1	21	0.0244048	0.555828	0.573701	0.882708	0.215413	0.578118			ENSG00000197381	46493768	46646478
PLEKHM1	17	0.0244695	0.556091	0.0440565	0.581892	0.00358596	0.203149			ENSG00000225190	43513266	43568115
RPS3A	4	0.0244989	0.556091	0.0312139	0.558046	0.00335741	0.200134			ENSG00000145425	152020725	152025804
YTHDC2	5	0.0246622	0.558858	0.384366	0.831463	0.0254036	0.336278			ENSG00000047188	112849380	112930982
MLEC	12	0.0247096	0.558992	0.900319	0.964114	0.146207	0.522184			ENSG00000110917	121124672	121139667
ASCL2	11	0.0248311	0.560081	0.810301	0.938735	0.219208	0.581808			ENSG00000183734	2289725	2292182
DKK3	11	0.0248408	0.560081	0.693415	0.911595	0.0751228	0.442172			ENSG00000050165	11984653	12031316
GALNT14	2	0.024918	0.560457	0.181986	0.75045	0.00747249	0.247563			ENSG00000158089	31133333	31378068
RTN4IP1	6	0.0250154	0.560457	0.086176	0.676621	0.000726954	0.154735			ENSG00000130347	107018903	107077373
EIF4A3	17	0.0250222	0.560457	0.582372	0.884416	0.0926575	0.460939			ENSG00000141543	78109013	78120982
TNFSF18	1	0.0250812	0.560457	0.0947432	0.681002	0.0167653	0.296831			ENSG00000120337	173009100	173020103
GCNT2	6	0.025109	0.560457	0.594916	0.886739	0.0101672	0.261112			ENSG00000111846	10492456	10629601
IFI27L1	14	0.0251824	0.560457	0.406714	0.841927	0.111102	0.482754			ENSG00000165948	94547628	94570192
DNAJB9	7	0.0252191	0.560457	0.823639	0.943271	0.128777	0.501546			ENSG00000128590	108210012	108215294
SPTLC2	14	0.0252829	0.560457	0.433417	0.84926	0.452953	0.742512			ENSG00000100596	77972340	78083116
RABGAP1	9	0.0252923	0.560457	0.686585	0.909875	0.0407394	0.379582			ENSG00000011454	125703112	125867145
MIRLET7A2	11	0.0253234	0.560457	0.607946	0.887756	0.0255594	0.336278			ENSG00000198975	122017229	122017301
NOG	17	0.0254466	0.560457	0.042759	0.58099	0.0471113	0.397842			ENSG00000183691	54671060	54672951
GABRG1	4	0.0254903	0.560457	0.626427	0.892794	0.0403342	0.378741			ENSG00000163285	46037786	46126098
RPL35	9	0.0254965	0.560457	0.170363	0.739119	0.00777927	0.247563			ENSG00000136942	127620159	127624260
TRIM36	5	0.0255124	0.560457	0.0931851	0.680984	0.0343103	0.361739			ENSG00000152503	114460459	114516243
ZMYND11	10	0.025521	0.560457	0.704966	0.915973	0.182341	0.552182			ENSG00000015171	180405	300577
TULP2	19	0.0255404	0.560457	0.359788	0.823264	0.377083	0.69435			ENSG00000104804	49384222	49401990
GRIN2C	17	0.02559	0.560457	0.767822	0.93038	0.193125	0.561187			ENSG00000161509	72838162	72857627
STARD10	11	0.0256753	0.560457	0.0835721	0.671545	0.00520787	0.226267			ENSG00000214530	72465774	72504726
AMOTL2	3	0.0256869	0.560457	0.577124	0.88375	0.00460156	0.218571			ENSG00000114019	134074716	134094321
TAL1	1	0.0256888	0.560457	0.0118604	0.494798	0.000611728	0.149962			ENSG00000162367	47681962	47697892
SERPING1	11	0.0257647	0.560496	0.124495	0.705379	0.00326675	0.200134			ENSG00000149131	57364860	57382326
SLC27A5	19	0.0258088	0.560496	0.0300992	0.558046	0.00225926	0.18395			ENSG00000083807	58990879	59023780
SFI1	22	0.0258153	0.560496	0.0860722	0.676621	0.00120204	0.154735			ENSG00000198089	31884674	32014572
GPC1	2	0.0259028	0.561492	0.466036	0.856682	0.0774692	0.444056			ENSG00000063660	241375088	241407493
OTUD5	X	0.0259486	0.56158	0.322818	0.804867	0.0468273	0.397842			ENSG00000068308	48779305	48815648
MIR149	2	0.026267	0.565163	0.813836	0.939867	0.16219	0.534819			ENSG00000207611	241395418	241395506
LRSAM1	9	0.0262979	0.565163	0.853614	0.951823	0.102631	0.470903			ENSG00000148356	130213765	130265780
TMUB2	17	0.026326	0.565163	0.574073	0.882708	0.0415466	0.381675			ENSG00000168591	42264338	42269099
SF3B14	2	0.0263397	0.565163	0.101021	0.684429	0.399809	0.709573			ENSG00000115128	24290454	24299313
MYO5C	15	0.0263753	0.565163	0.82454	0.943462	0.035786	0.36647			ENSG00000128833	52484519	52587995
ATP8A1	4	0.026428	0.565163	0.545621	0.871918	0.0711664	0.438103			ENSG00000124406	42410390	42659122
LMTK3	19	0.0265426	0.565163	0.644461	0.897007	0.549463	0.788908			ENSG00000142235	48988528	49016446
RP11-463D19.2	8	0.026606	0.565163	0.610481	0.88866	0.155098	0.527671			ENSG00000258677	74600926	74791089
IGHD	14	0.0266173	0.565163	0.612584	0.889519	0.037616	0.369942			ENSG00000211898	106303099	106312010
APCDD1	18	0.0266425	0.565163	0.221244	0.766099	0.0489289	0.401196			ENSG00000154856	10454625	10489945
ST6GAL2	2	0.0266483	0.565163	0.0148455	0.506224	0.00123466	0.154735			ENSG00000144057	107418056	107503564
H2BFM	X	0.0266884	0.565163	0.210518	0.762079	0.0179178	0.300996			ENSG00000101812	103268269	103297021
OAS1	12	0.026701	0.565163	0.830891	0.946031	0.224629	0.586498			ENSG00000089127	113344582	113369990
DAB1	1	0.0267772	0.565889	0.0655619	0.647539	0.0015508	0.157972			ENSG00000173406	57460451	59012406
ZEB1	10	0.0269416	0.566847	0.558766	0.876258	0.0619918	0.423816			ENSG00000148516	31607424	31818742
FADS3	11	0.0269445	0.566847	0.0595751	0.635733	0.0248232	0.336036			ENSG00000221968	61640991	61659523
RB1CC1	8	0.0269487	0.566847	0.693415	0.911595	0.515368	0.773829			ENSG00000023287	53535016	53658403
ANO2	12	0.0271263	0.569695	0.787992	0.933195	0.0511988	0.401196			ENSG00000047617	5641035	6055398
HMGB2	4	0.0271803	0.56994	0.622967	0.892454	0.0631198	0.42455			ENSG00000164104	174252846	174256276
COX7B2	4	0.027317	0.570778	0.903568	0.965512	0.10932	0.480274			ENSG00000170516	46736844	46911252
ASB11	X	0.0273548	0.570778	0.13256	0.710624	0.00831902	0.247563			ENSG00000165192	15298053	15333778
PNPLA8	7	0.0275821	0.570778	0.945421	0.977115	0.335641	0.670041			ENSG00000135241	108110866	108210110
MIR135A1	3	0.0276795	0.570778	0.619138	0.891039	0.0708185	0.437201			ENSG00000207926	52328235	52328324
CITED2	6	0.027719	0.570778	0.344558	0.819633	0.0463755	0.397256			ENSG00000164442	139693393	139695757
PODXL	7	0.0277207	0.570778	0.685902	0.909612	0.117543	0.492471			ENSG00000128567	131185021	131242976
SEMA6D	15	0.0277525	0.570778	0.123347	0.705282	0.00428446	0.218571			ENSG00000137872	47476298	48066420
TANK	2	0.0278831	0.570778	0.295136	0.79332	0.00802197	0.247563			ENSG00000136560	161993419	162092732
EDA	X	0.0278922	0.570778	0.0457002	0.586834	0.00167911	0.16486			ENSG00000158813	68835911	69259319
WDYHV1	8	0.0279309	0.570778	0.119358	0.700611	0.109711	0.481083			ENSG00000156795	124428965	124479470
RB1	13	0.0280798	0.570778	0.950756	0.979106	0.136474	0.508432			ENSG00000139687	48877887	49056122
NABP2	12	0.0281017	0.570778	0.956402	0.981759	0.061016	0.42232			ENSG00000139579	56615799	56623638
IFNA14	9	0.0281365	0.570778	0.907336	0.966821	0.0757094	0.442172			ENSG00000228083	21239201	21239978
KCNN1	19	0.0282115	0.570778	0.212246	0.762514	0.194618	0.562004			ENSG00000105642	18062102	18110889
PER2	2	0.0282161	0.570778	0.624771	0.892794	0.249286	0.604425			ENSG00000132326	239152679	239198743
C11orf31	11	0.028253	0.570778	0.594756	0.886739	0.0110015	0.263824			ENSG00000211450	57508825	57510986
ATOX1	5	0.0282716	0.570778	0.379063	0.830204	0.00287063	0.193209			ENSG00000177556	151121877	151152093
STK25	2	0.0283086	0.570778	0.736698	0.925278	0.492356	0.761155			ENSG00000115694	242432089	242449145
KATNA1	6	0.0283465	0.570778	0.54773	0.872415	0.0153121	0.28936			ENSG00000186625	149916009	149970108
EIF2S3	X	0.0283524	0.570778	0.951834	0.979349	0.109802	0.481083			ENSG00000130741	24072833	24096088
FMNL1	17	0.0283983	0.570778	0.0144345	0.504338	0.00235366	0.185581			ENSG00000184922	43298811	43324687
NRBP1	2	0.0284005	0.570778	0.136359	0.711134	0.128763	0.501546			ENSG00000115216	27650657	27665126
TTC21A	3	0.0284198	0.570778	0.554891	0.874673	0.480014	0.754036			ENSG00000168026	39149152	39180394
YLPM1	14	0.0284902	0.570778	0.221538	0.766352	0.00289417	0.193209			ENSG00000119596	75230069	75322244
FBXL15	10	0.0285236	0.570778	0.0834689	0.671545	0.13725	0.509304			ENSG00000107872	104178946	104182893
DTYMK	2	0.0285771	0.570778	0.996244	0.998095	0.400271	0.710112			ENSG00000168393	242615157	242626406
QRSL1	6	0.0285783	0.570778	0.27079	0.783934	0.00156966	0.157972			ENSG00000130348	107077453	107116292
TRIM10	6	0.0286116	0.570778	0.251739	0.775425	0.315879	0.656253			ENSG00000204613	30119722	30128711
ATAD2B	2	0.0287225	0.570778	0.0377879	0.5703	0.00126414	0.154735			ENSG00000119778	23971534	24149984
ATP4A	19	0.0287612	0.570778	0.10022	0.683378	0.0215534	0.320332			ENSG00000105675	36040945	36054560
PPP1R12B	1	0.0288131	0.570778	0.807348	0.938392	0.120407	0.494202			ENSG00000077157	202317827	202561834
WDR82	3	0.0288243	0.570778	0.608836	0.887756	0.0767045	0.443675			ENSG00000164091	52288437	52322036
FOXD4L1	2	0.0288376	0.570778	0.371487	0.829675	0.416257	0.720201			ENSG00000184492	114256661	114258728
ARRDC3	5	0.0288915	0.570778	0.111064	0.69068	0.0854335	0.454168			ENSG00000113369	90664541	90679176
THOP1	19	0.0288937	0.570778	0.0897973	0.678275	0.595337	0.814271			ENSG00000172009	2785458	2813599
ISYNA1	19	0.0289151	0.570778	0.082883	0.671307	0.0333947	0.35996			ENSG00000105655	18545198	18549111
FBXO15	18	0.028944	0.570778	0.727074	0.921781	0.0650546	0.428368			ENSG00000141665	71740588	71815100
DEFB135	8	0.0289749	0.570778	0.645189	0.897007	0.181149	0.551903			ENSG00000205883	11839830	11842099
TRMT13	1	0.0290136	0.570778	0.220094	0.765443	0.0690961	0.433313			ENSG00000122435	100598706	100616053
SLC16A3	17	0.0290622	0.570778	0.136277	0.711134	0.0163796	0.296831			ENSG00000141526	80186273	80219005
DLST	14	0.0290829	0.570778	0.273998	0.78635	0.00752319	0.247563			ENSG00000119689	75348594	75370448
IRF5	7	0.0292178	0.572242	0.787402	0.932912	0.595055	0.814271			ENSG00000128604	128577666	128590089
DPF3	14	0.0292701	0.572242	0.0109919	0.494798	0.0258979	0.337048			ENSG00000205683	73086004	73360809
CRYBB1	22	0.0293237	0.572242	0.0645792	0.647539	0.01594	0.29513			ENSG00000100122	26995242	27014052
IGF1R	15	0.0293381	0.572242	0.800683	0.937153	0.113609	0.487259			ENSG00000140443	99192200	99507759
RXRG	1	0.0293697	0.572242	0.0192323	0.524916	0.0202417	0.315879			ENSG00000143171	165370159	165414433
CD3EAP	19	0.0295246	0.574058	0.519082	0.868035	0.306221	0.648673			ENSG00000117877	45909467	45914024
PCDHB4	5	0.029597	0.574058	0.346136	0.821282	0.0603348	0.420383			ENSG00000081818	140501581	140505201
FAM86B1	8	0.02964	0.574058	0.664148	0.903093	0.074357	0.441853			ENSG00000186523	12039605	12051642
SLC8B1	12	0.0297549	0.574058	0.720312	0.920161	0.175038	0.546683			ENSG00000089060	113736564	113797298
SHPK	17	0.0297638	0.574058	0.763876	0.92976	0.153757	0.527477			ENSG00000197417	3511556	3539616
RNF7	3	0.0298052	0.574058	0.0379423	0.5703	0.0439318	0.38867			ENSG00000114125	141457046	141466402
FRS2	12	0.029807	0.574058	0.00559455	0.446955	0.0014252	0.154735			ENSG00000166225	69864129	69973562
PMM2	16	0.0298379	0.574058	0.19822	0.755672	0.00331343	0.200134			ENSG00000140650	8882680	8943188
SOX6	11	0.0299176	0.574058	0.140623	0.714672	0.0127534	0.274858			ENSG00000110693	15987995	16761138
MYH4	17	0.0299904	0.574058	0.356103	0.823264	0.0110602	0.263824			ENSG00000264424	10346607	10372876
FANCB	X	0.0299922	0.574058	0.693333	0.911595	0.138399	0.51059			ENSG00000181544	14861529	14891191
ATG4B	2	0.0299972	0.574058	0.897668	0.963907	0.297212	0.640994			ENSG00000168397	242576628	242613272
FANCL	2	0.0300164	0.574058	0.541454	0.871067	0.0621312	0.423875			ENSG00000115392	58386378	58468507
COASY	17	0.0301617	0.574296	0.2362	0.769676	0.022176	0.321532			ENSG00000068120	40713485	40718295
CDKN1A	6	0.0301756	0.574296	0.175166	0.742401	0.134541	0.507277			ENSG00000124762	36644305	36655116
ETS1	11	0.0302117	0.574296	0.404327	0.839579	0.0169705	0.297218			ENSG00000134954	128328656	128457453
SNAI1	20	0.0302268	0.574296	0.229491	0.769111	0.0415273	0.381675			ENSG00000124216	48599536	48605423
P4HA2	5	0.030419	0.574296	0.236573	0.769676	0.0542475	0.408614			ENSG00000072682	131527531	131631008
TIGIT	3	0.0304327	0.574296	0.0841299	0.672728	0.097778	0.466234			ENSG00000181847	113995760	114029135
MRGPRX2	11	0.0304768	0.574296	0.437981	0.850801	0.0369009	0.369942			ENSG00000183695	19076002	19082228
GRID1	10	0.030543	0.574296	0.939823	0.975622	0.193883	0.561839			ENSG00000182771	87359312	88126250
GLRA4	X	0.0305548	0.574296	0.37217	0.829964	0.0126858	0.274858			ENSG00000188828	102962152	102983583
ANXA3	4	0.0306935	0.574296	0.607921	0.887756	0.283047	0.631287			ENSG00000138772	79472673	79531597
TNPO3	7	0.0307265	0.574296	0.723884	0.921281	0.465064	0.748222			ENSG00000064419	128594948	128695198
PLAT	8	0.0307469	0.574296	0.617495	0.890828	0.2544	0.60914			ENSG00000104368	42032236	42065242
IFNA21	9	0.0307749	0.574296	0.540899	0.870752	0.0868669	0.455943			ENSG00000137080	21165636	21166659
SKP1	5	0.0307791	0.574296	0.181252	0.749898	0.0233437	0.329573			ENSG00000113558	133484633	133512729
WRB	21	0.0308731	0.574296	0.120573	0.701592	0.143644	0.517721			ENSG00000182093	40752170	40800454
HYLS1	11	0.0308857	0.574296	0.524029	0.868035	0.316742	0.657078			ENSG00000198331	125753509	125770543
FER1L5	2	0.030903	0.574296	0.722107	0.920939	0.0622955	0.424207			ENSG00000249715	97308474	97370624
TRAPPC9	8	0.0309078	0.574296	0.235927	0.769676	0.0112515	0.263824			ENSG00000167632	140742586	141468678
NAB2	12	0.0309115	0.574296	0.939973	0.975622	0.0637323	0.425608			ENSG00000166886	57482677	57489259
NEK4	3	0.0310053	0.574296	0.834626	0.947165	0.0628598	0.42455			ENSG00000114904	52744800	52804965
SHPK	17	0.0310489	0.574296	0.432863	0.849043	0.0191071	0.307424			ENSG00000262304	3468738	3539543
CCDC50	3	0.0310931	0.574296	0.212554	0.762514	0.0102839	0.262158			ENSG00000152492	191046866	191116459
TMC2	20	0.0310997	0.574296	0.427555	0.849003	0.0050263	0.225553			ENSG00000149488	2517253	2622430
CBLC	19	0.0311267	0.574296	0.093705	0.681002	0.0375929	0.369942			ENSG00000142273	45281126	45303891
PIGT	20	0.0311271	0.574296	0.176412	0.745164	0.0220551	0.321532			ENSG00000124155	44044717	44054884
DCHS1	11	0.0311464	0.574296	0.446522	0.852394	0.131919	0.505709			ENSG00000166341	6642556	6677085
RNF185	22	0.0315798	0.574296	0.047528	0.593687	0.00133049	0.154735			ENSG00000138942	31556168	31603005
PCLO	7	0.0315974	0.574296	0.658467	0.902103	0.00726157	0.243787			ENSG00000186472	82383329	82792246
UBE2T	1	0.03163	0.574296	0.170999	0.739681	0.0741122	0.441757			ENSG00000077152	202300785	202311108
CYP2C19	10	0.0316941	0.574296	0.225062	0.769111	0.010093	0.260198			ENSG00000165841	96447911	96613017
P2RX7	12	0.0317289	0.574296	0.569248	0.88094	0.2336	0.593444			ENSG00000089041	121570622	121623876
ALPL	1	0.0317488	0.574296	0.586142	0.885132	0.127668	0.500496	X		ENSG00000162551	21835858	21904905
DNAJC3	13	0.0318717	0.574296	0.767107	0.93031	0.203864	0.568275			ENSG00000102580	96329393	96447243
DEFB4B	8	0.0319194	0.574296	0.3811	0.830204	0.0866475	0.455643			ENSG00000177257	7272382	7274385
STK38	6	0.0319205	0.574296	0.532287	0.868314	0.271046	0.622318			ENSG00000112079	36461669	36515247
ERCC2	19	0.0319238	0.574296	0.138635	0.713171	0.186536	0.555694			ENSG00000104884	45853095	45874176
KDELR1	19	0.0319299	0.574296	0.0892657	0.678275	0.098617	0.467816			ENSG00000105438	48885827	48894810
VAV3	1	0.0319486	0.574296	0.15746	0.723698	0.0166359	0.296831			ENSG00000134215	108113782	108507766
HMX3	10	0.0319815	0.574296	0.112517	0.69068	0.00497054	0.225553			ENSG00000188620	124895478	124897257
GSDMA	17	0.0320017	0.574296	0.145332	0.715221	0.0127459	0.274858			ENSG00000167914	38119226	38134019
NOXO1	16	0.0320813	0.574296	0.10766	0.688282	0.0044418	0.218571			ENSG00000196408	2028918	2034193
SLK	10	0.0321714	0.574296	0.665618	0.903286	0.152329	0.527439			ENSG00000065613	105726959	105788991
ADIPOQ	3	0.0321978	0.574296	0.543789	0.871601	0.157921	0.530322			ENSG00000181092	186560463	186576252
BRINP1	9	0.0322667	0.574296	0.456466	0.855109	0.630242	0.830833			ENSG00000078725	121915736	122131745
MIR30A	6	0.0322748	0.574296	0.693415	0.911595	0.128339	0.50131			ENSG00000207827	72113254	72113324
ASAH2	10	0.0323006	0.574296	0.884788	0.960747	0.0339585	0.361739			ENSG00000188611	51942538	52008370
IPO9	1	0.0323184	0.574296	0.853151	0.951823	0.00992001	0.258834			ENSG00000198700	201798269	201853422
UBR2	6	0.0323472	0.574296	0.177869	0.746407	0.00799481	0.247563			ENSG00000024048	42531800	42661242
DUSP1	5	0.0323659	0.574296	0.0483388	0.595751	0.0086225	0.247563			ENSG00000120129	172195093	172198198
UPF1	19	0.032375	0.574296	0.0325136	0.558046	0.0149076	0.285681			ENSG00000005007	18942747	18979045
PAIP2B	2	0.0323781	0.574296	0.551169	0.873527	0.0179587	0.301032			ENSG00000124374	71409869	71454213
RAB17	2	0.0323962	0.574296	0.339735	0.816952	0.0318532	0.356906			ENSG00000124839	238482965	238510257
PDLIM5	4	0.0324241	0.574296	0.975988	0.988897	0.0775982	0.444056			ENSG00000163110	95373037	95589377
PECR	2	0.032472	0.574296	0.0958256	0.681002	0.354392	0.682039			ENSG00000115425	216861052	216947678
DCPS	11	0.0324743	0.574296	0.636325	0.894046	0.0382327	0.370084			ENSG00000110063	126173647	126215644
SMTN	22	0.0325192	0.574296	0.265082	0.779862	0.00233953	0.185552			ENSG00000183963	31460091	31500743
CDK8	13	0.032562	0.574296	0.955565	0.98148	0.552547	0.790878			ENSG00000132964	26828276	26979375
KCNQ4	1	0.0325957	0.574296	0.520789	0.868035	0.0716444	0.438103			ENSG00000117013	41249684	41306124
DOCK11	X	0.0326468	0.574296	0.524916	0.868035	0.0827508	0.452106			ENSG00000147251	117629861	117820126
ARHGAP12	10	0.0326535	0.574296	0.0970984	0.681002	0.211344	0.573727			ENSG00000165322	32094365	32217742
VDAC1	5	0.032712	0.574296	0.290452	0.792979	0.0300787	0.349638			ENSG00000213585	133307606	133340824
PTPN1	20	0.032731	0.574296	0.593395	0.886739	0.0913457	0.459579			ENSG00000196396	49126891	49201299
AFAP1	4	0.0327699	0.574296	0.824621	0.943462	0.0731559	0.440733			ENSG00000196526	7760441	7941653
TMSB15A	X	0.0327975	0.574296	0.252827	0.775804	0.0130096	0.275684			ENSG00000158164	101768604	101771712
KIF25	6	0.0330456	0.577182	0.690833	0.911221	0.0277418	0.344124			ENSG00000125337	168396921	168445769
CEP164	11	0.0330479	0.577182	0.771865	0.930653	0.641077	0.834087			ENSG00000110274	117185273	117283984
PGM2L1	11	0.0332283	0.579553	0.00959703	0.489431	0.000239435	0.109641			ENSG00000165434	74041363	74109518
NDRG2	14	0.0333111	0.579553	0.479456	0.858143	0.106446	0.475393			ENSG00000165795	21484922	21539031
PPRC1	10	0.0333479	0.579553	0.452356	0.853398	0.0692929	0.433867			ENSG00000148840	103892787	103910082
DYSF	2	0.0333599	0.579553	0.781762	0.932669	0.0339979	0.361739			ENSG00000135636	71680852	71913898
DNER	2	0.0333986	0.579553	0.75252	0.926989	0.0588697	0.420023			ENSG00000187957	230222345	230579274
PES1	22	0.0335663	0.581233	0.775035	0.931204	0.0182406	0.303205			ENSG00000100029	30972612	31003070
SPTSSB	3	0.0335816	0.581233	0.162149	0.730212	0.573595	0.802011			ENSG00000196542	161062580	161090668
MTR	1	0.0337039	0.582602	0.243621	0.770127	0.00701667	0.239833			ENSG00000116984	236958610	237067281
PDXP	22	0.0337841	0.583159	0.0844998	0.67375	0.0788383	0.44646			ENSG00000241360	38054734	38062941
WAPAL	10	0.0339478	0.583159	0.33455	0.814647	0.0168196	0.296831			ENSG00000062650	88195013	88281572
IFT122	3	0.0339654	0.583159	0.256698	0.77803	0.0507356	0.401196			ENSG00000163913	129158968	129239198
DGKQ	4	0.0339806	0.583159	0.3393	0.816686	0.322585	0.660945			ENSG00000145214	952675	980683
KCNMB1	5	0.0339819	0.583159	0.928258	0.972169	0.110218	0.482022			ENSG00000145936	169801675	169816681
MORC2	22	0.0340558	0.583159	0.617014	0.890828	0.0011336	0.154735			ENSG00000133422	31321117	31364284
LYPD6	2	0.0340991	0.583159	0.676651	0.906455	0.0397618	0.376481			ENSG00000187123	150186499	150330662
ACP5	19	0.0341448	0.583159	0.244361	0.770334	0.0452852	0.392661			ENSG00000102575	11685475	11689823
PPP1R2	3	0.0342395	0.583159	0.0564058	0.627375	0.398704	0.708878			ENSG00000184203	195241221	195270209
CEP19	3	0.0342477	0.583159	0.359946	0.823264	0.136464	0.508432			ENSG00000174007	196433148	196439164
ABCA10	17	0.034268	0.583159	0.440481	0.850963	0.0448969	0.392317			ENSG00000154263	67143355	67240987
SLC34A2	4	0.0343195	0.583159	0.846323	0.950178	0.116844	0.491395			ENSG00000157765	25656923	25680370
ATP11A	13	0.0343787	0.583159	0.0272235	0.554952	0.0183432	0.303517			ENSG00000068650	113344643	113541482
MAGI2	7	0.0343841	0.583159	0.167435	0.736789	0.0316173	0.356137			ENSG00000187391	77646393	79082890
DESI2	1	0.034413	0.583159	0.312527	0.799885	0.0262408	0.339973			ENSG00000121644	244816237	244872335
RAD23A	19	0.0344281	0.583159	0.599147	0.886739	0.0382037	0.370084			ENSG00000179262	13056669	13064456
GCGR	17	0.0345832	0.584326	0.425162	0.847925	0.0202804	0.316116			ENSG00000215644	79762008	79771889
SMARCA2	9	0.034674	0.584326	0.18167	0.75045	0.017464	0.299113			ENSG00000080503	2015342	2193624
TMED7	5	0.0349024	0.584326	0.675804	0.906368	0.114128	0.487393			ENSG00000134970	114949205	114968689
IVNS1ABP	1	0.0349881	0.584326	0.314819	0.800716	0.0372313	0.369942			ENSG00000116679	185265520	185286461
DKK4	8	0.0351894	0.584326	0.7346	0.924453	0.360677	0.685297			ENSG00000104371	42231586	42234750
PAPSS2	10	0.0351942	0.584326	0.897372	0.963907	0.0158209	0.294143			ENSG00000198682	89419370	89507462
BBS9	7	0.0352927	0.584326	0.211574	0.762514	0.0085269	0.247563			ENSG00000122507	33168856	33645680
CACNG3	16	0.0353526	0.584326	0.617355	0.890828	0.142181	0.514949			ENSG00000006116	24266874	24374122
COQ2	4	0.0353837	0.584326	0.620483	0.891248	0.0877329	0.455943			ENSG00000173085	84182689	84206067
MYOZ1	10	0.0354452	0.584326	0.193224	0.755474	0.0159889	0.29513			ENSG00000177791	75391412	75401515
ETF1	5	0.0355192	0.584326	0.420957	0.846606	0.0169133	0.297218			ENSG00000120705	137841784	137878989
RALGPS2	1	0.0355556	0.584326	0.306835	0.798363	0.427602	0.727314			ENSG00000116191	178694300	178889238
C19orf35	19	0.0357785	0.584326	0.811768	0.939412	0.135728	0.508432			ENSG00000188305	2274631	2282181
POLDIP3	22	0.0359191	0.584326	0.0438899	0.581892	0.0106329	0.263824			ENSG00000100227	42979727	43010968
HIST1H2AC	6	0.0359997	0.584326	0.34085	0.818364	0.031492	0.356137			ENSG00000180573	26124373	26139344
GCC2	2	0.036029	0.584326	0.158129	0.724843	0.00326132	0.200134			ENSG00000135968	109065017	109125871
MKRN1	7	0.0361432	0.584326	0.499786	0.862487	0.0377238	0.369942			ENSG00000133606	140152840	140179369
FGFBP1	4	0.0361781	0.584326	0.778004	0.931703	0.127059	0.500335			ENSG00000137440	15937192	15940363
CHMP2A	19	0.0362045	0.584326	0.154739	0.723373	0.00883245	0.2481			ENSG00000130724	59062933	59066491
PSME2	14	0.0362706	0.584326	0.170636	0.739119	0.00507908	0.225553			ENSG00000100911	24612574	24616779
SARM1	17	0.0363167	0.584326	0.0177523	0.517466	0.0118312	0.271756			ENSG00000004139	26691378	26728065
HS3ST1	4	0.0364817	0.584326	0.413363	0.844603	0.0130048	0.275684			ENSG00000002587	11394774	11431389
CACNA1E	1	0.0365333	0.584326	0.0813813	0.669845	0.000259653	0.109641			ENSG00000198216	181382238	181777219
TMEM189	20	0.0365703	0.584326	0.136599	0.711134	0.0194364	0.309765			ENSG00000240849	48697663	48770335
VRK2	2	0.036615	0.584326	0.243959	0.770127	0.0375969	0.369942			ENSG00000028116	58134786	58387055
RNF126	19	0.0366324	0.584326	0.320463	0.803214	0.0258834	0.337048			ENSG00000070423	647526	663277
TMEFF1	9	0.0366737	0.584326	0.12999	0.710188	0.00549643	0.230583			ENSG00000241697	103204560	103339918
PREX1	20	0.0366864	0.584326	0.041519	0.578306	0.000362633	0.125369			ENSG00000124126	47240790	47444420
GSTA4	6	0.0367071	0.584326	0.00426195	0.446955	0.657266	0.841172			ENSG00000170899	52842751	52860176
MED17	11	0.0367836	0.584326	0.141255	0.715221	0.134459	0.507277			ENSG00000042429	93517393	93547861
USP2	11	0.0368826	0.584326	0.360085	0.823264	0.30382	0.647858			ENSG00000036672	119225925	119252436
RPL18	19	0.0368913	0.584326	0.323954	0.805017	0.0904677	0.458289			ENSG00000063177	49118585	49122793
MEGF8	19	0.0369014	0.584326	0.0818247	0.669845	0.0114412	0.265967			ENSG00000105429	42829761	42882921
PPP2R1A	19	0.0369063	0.584326	0.0300522	0.558046	0.00218413	0.180666			ENSG00000105568	52693292	52730687
EVI5L	19	0.03698	0.584326	0.873126	0.957492	0.0961658	0.465564			ENSG00000142459	7895119	7929862
PTPRG	3	0.0370554	0.584326	0.542824	0.871345	0.113719	0.487368			ENSG00000144724	61547243	62283288
IFI27	14	0.0370912	0.584326	0.746255	0.926202	0.0379477	0.370084			ENSG00000165949	94571182	94583033
PAK2	3	0.0372825	0.584326	0.135515	0.711134	0.0244327	0.333173			ENSG00000180370	196466728	196559518
BUB1	2	0.0373114	0.584326	0.351614	0.823264	0.151985	0.527349			ENSG00000169679	111395275	111435691
SLC5A6	2	0.037345	0.584326	0.738853	0.925537	0.04542	0.392943			ENSG00000138074	27422455	27435826
INO80D	2	0.0373795	0.584326	0.873871	0.957842	0.231591	0.591952			ENSG00000114933	206858445	206951027
CIT	12	0.0373795	0.584326	0.217036	0.765034	0.00456914	0.218571			ENSG00000122966	120123595	120315095
VASP	19	0.037447	0.584326	0.312851	0.800109	0.552566	0.790878			ENSG00000125753	46009837	46030241
ARPC2	2	0.0375859	0.584326	0.0330295	0.559897	0.0322594	0.357398			ENSG00000163466	219081817	219119079
MIR133B	6	0.0376256	0.584326	0.00959976	0.489431	0.00346525	0.200524			ENSG00000199080	52013721	52013839
VTA1	6	0.0376561	0.584326	0.357337	0.823264	0.0309523	0.35427			ENSG00000009844	142468367	142545826
CHMP5	9	0.0376572	0.584326	0.635409	0.893483	0.0186167	0.304746			ENSG00000086065	33264940	33281977
IGHV3-13	14	0.0376697	0.584326	0.596096	0.886739	0.0296071	0.347097			ENSG00000211942	106586137	106586667
RNF34	12	0.0376806	0.584326	0.660645	0.902572	0.367143	0.689923			ENSG00000170633	121837844	121868389
FYN	6	0.0377656	0.584326	0.818782	0.942293	0.340292	0.671765			ENSG00000010810	111981535	112194655
KCTD11	17	0.0377705	0.584326	0.399402	0.835782	0.0213165	0.319897			ENSG00000213859	7255208	7258258
SPPL3	12	0.0377858	0.584326	0.882086	0.960228	0.281459	0.629965			ENSG00000157837	121200313	121342174
REPIN1	7	0.0378253	0.584326	0.617334	0.890828	0.118326	0.493316			ENSG00000214022	150065278	150071133
MBD2	18	0.0378813	0.584326	0.404142	0.839348	0.036862	0.369942			ENSG00000134046	51679079	51751158
DDX49	19	0.0379023	0.584326	0.502345	0.863426	0.26877	0.621156			ENSG00000105671	19030484	19039436
SSRP1	11	0.0379594	0.584326	0.116072	0.695555	0.0559719	0.413291			ENSG00000149136	57093459	57103351
C10orf90	10	0.0380227	0.584326	0.687575	0.910225	0.0276377	0.344124			ENSG00000154493	128113566	128359079
GTPBP3	19	0.0380793	0.584326	0.123341	0.705282	0.0419993	0.382006			ENSG00000130299	17445729	17453544
TAF7L	X	0.0381069	0.584326	0.279998	0.788398	0.016631	0.296831			ENSG00000102387	100523241	100548059
CERS6	2	0.038107	0.584326	0.588737	0.885992	0.322083	0.660945			ENSG00000172292	169312372	169631644
PLCXD3	5	0.0381156	0.584326	0.205729	0.760584	0.0595627	0.420023			ENSG00000182836	41307056	41510730
PLB1	2	0.0382146	0.584326	0.00192744	0.4291	0.0011999	0.154735			ENSG00000163803	28680012	28866654
PRPH2	6	0.038257	0.584326	0.883131	0.960293	0.0973155	0.4658			ENSG00000112619	42664340	42690312
RNF180	5	0.0382726	0.584326	0.918886	0.969138	0.178427	0.54988			ENSG00000164197	63461671	63668696
MAATS1	3	0.0382788	0.584326	0.699844	0.913986	0.150071	0.526191			ENSG00000183833	119421869	119485949
KIAA1009	6	0.0383512	0.584326	0.357233	0.823264	0.236489	0.596218			ENSG00000135315	84833960	84937353
PRKCE	2	0.0384701	0.584326	0.506176	0.863426	0.130314	0.503959			ENSG00000171132	45878484	46415129
RFWD2	1	0.0385021	0.584326	0.979914	0.991161	0.184447	0.554122			ENSG00000143207	175913967	176176629
SPPL2B	19	0.0386141	0.584326	0.241121	0.769676	0.056861	0.414777			ENSG00000005206	2328614	2355099
KPNA2	17	0.0386156	0.584326	0.245216	0.771061	0.539673	0.784773			ENSG00000182481	66031635	66042958
PPP6C	9	0.0386667	0.584326	0.373206	0.830204	0.0205095	0.317486			ENSG00000119414	127908852	127952218
PCDHGC5	5	0.0386766	0.584326	0.0374164	0.5703	0.00522226	0.226267			ENSG00000240764	140868808	140892546
FBXL20	17	0.0386923	0.584326	0.495345	0.861891	0.144138	0.518244			ENSG00000108306	37415384	37558776
FLI1	11	0.0387156	0.584326	0.500984	0.862694	0.0111142	0.263824			ENSG00000151702	128556430	128683162
FARP1	13	0.0387243	0.584326	0.893472	0.962789	0.279679	0.628575			ENSG00000152767	98794816	99102027
PLAG1	8	0.0387763	0.584326	0.432665	0.849043	0.218903	0.581684			ENSG00000181690	57073463	57123883
TTC17	11	0.0387787	0.584326	0.352264	0.823264	0.169478	0.541498			ENSG00000052841	43380482	43516483
MDK	11	0.0387842	0.584326	0.289313	0.792979	0.0142542	0.281505			ENSG00000110492	46402306	46405375
POPDC2	3	0.0387853	0.584326	0.397589	0.83508	0.0366567	0.369942			ENSG00000121577	119355304	119384171
ARHGAP35	19	0.0388108	0.584326	0.395798	0.834868	0.0164926	0.296831			ENSG00000160007	47421933	47508334
RSPO2	8	0.0388716	0.584326	0.67868	0.907121	0.388249	0.70211			ENSG00000147655	108911544	109095913
ACOT2	14	0.0389313	0.584326	0.133159	0.711087	0.0304529	0.351894			ENSG00000119673	74034324	74042357
MAPKAP1	9	0.0389362	0.584326	0.4134	0.844603	0.00318041	0.200134			ENSG00000119487	128199672	128469513
TEX264	3	0.0389447	0.584326	0.7159	0.917894	0.0496411	0.401196			ENSG00000164081	51696709	51738339
EIF3L	22	0.0389486	0.584326	0.0788551	0.666457	0.0167994	0.296831			ENSG00000100129	38244875	38285414
CALCR	7	0.0391518	0.584326	0.352567	0.823264	0.012178	0.274858			ENSG00000004948	93053799	93204042
SERPINA10	14	0.0391868	0.584326	0.230663	0.7695	0.185691	0.554645			ENSG00000140093	94749650	94759608
TNN	1	0.0392017	0.584326	0.574627	0.882908	0.0669041	0.431179			ENSG00000120332	175036994	175117202
VPREB3	22	0.0392219	0.584326	0.133587	0.711093	0.210731	0.573141			ENSG00000128218	24094930	24096655
PPP1R3D	20	0.0393883	0.584326	0.965588	0.985299	0.109731	0.481083			ENSG00000132825	58511894	58515352
BYSL	6	0.039478	0.584326	0.0320641	0.558046	0.00304675	0.196552			ENSG00000112578	41888926	41900784
MORF4L1	15	0.039548	0.584326	0.733023	0.923937	0.260635	0.614683			ENSG00000185787	79102829	79190475
PCDHB11	5	0.0395963	0.584326	0.21977	0.765278	0.040057	0.377684			ENSG00000197479	140579183	140582618
KHK	2	0.039751	0.584326	0.472922	0.857791	0.287536	0.633678			ENSG00000138030	27309615	27323640
IFT43	14	0.03977	0.584326	0.791542	0.934287	0.122013	0.495673			ENSG00000119650	76368479	76550928
GALE	1	0.0397905	0.584326	0.380727	0.830204	0.140027	0.512407			ENSG00000117308	24122089	24127271
KCNMB2	3	0.0398271	0.584326	0.019482	0.525424	0.00113732	0.154735			ENSG00000197584	177990720	178562217
LMBR1L	12	0.0398347	0.584326	0.00065437	0.4291	7.0181e-05	0.0754369			ENSG00000139636	49490919	49504683
TMED7-TICAM2	5	0.0399234	0.584326	0.122067	0.702196	0.0294329	0.346524			ENSG00000251201	114914339	114961858
MINPP1	10	0.0399375	0.584326	0.31993	0.803214	0.00134377	0.154735			ENSG00000107789	89264632	89313217
LDHAL6B	15	0.0399705	0.584326	0.900042	0.964034	0.268516	0.620951			ENSG00000171989	59499042	59500705
TDRD7	9	0.0400518	0.584326	0.827507	0.944812	0.115217	0.48939			ENSG00000196116	100174232	100258407
LIN7B	19	0.0400737	0.584326	0.125308	0.705379	0.0539595	0.407812			ENSG00000104863	49617581	49621717
LBH	2	0.0402481	0.584326	0.813563	0.93976	0.0318625	0.356906			ENSG00000213626	30454397	30546596
POU4F2	4	0.0403614	0.584326	0.769577	0.930504	0.0109724	0.263824			ENSG00000151615	147560045	147563626
TDRD3	13	0.0403684	0.584326	0.0301106	0.558046	0.00974686	0.256297			ENSG00000083544	60970591	61148012
[truncated: 12,180 more rows]

## Sheet: Table S7. Pathways
			Uncorrected (p)			Set size corrected (p)
[truncated: 14 more rows]

## Sheet: Table S8. Top_GO
GO id	Set size	Low TLR - sizecorrected (p)	Low TLR - sizecorrected (BH-q)	High TLR -sizecorrected (p)	High TLR -sizecorrected (BH-q)	Total Population- sizecorrected (p)	Total Population- sizecorrected (BH-q)	Low TLR (p)	Low TLR (BH-q)	High TLR (p)	High TLR (BH-q)	Total Population (p)	Total Population (BH-q)
[truncated: 37 more rows]

[truncated: 6 more sheets: Table S9. All_GO, Table S10. Nutrient intake, Table S13. Serotonin, Table S14. Kynurenine, Table S18. LNAA and Tryptophan, Table S19. CRP]
