# Supplementary material for: Genetic risk of depression is different in subgroups of dietary ratio of tryptophan to large neutral amino acids
Source: Sci Rep. 2023 Mar 27;13:4976. doi: 10.1038/s41598-023-31495-x (PMC10042855; doi:10.1038/s41598-023-31495-x)
Supplement: Supplementary file 2 — Supplementary Information 2. [file 41598_2023_31495_MOESM2_ESM.zip]

Archive with 4 entries (4 files):
- Supplementary_Table_S11.txt
- Supplementary_Table_S12.txt
- Supplementary_Table_Extra.csv
- Supplementary File F2.pdf
