# Supplementary material for: Genetic risk of depression is different in subgroups of dietary ratio of tryptophan to large neutral amino acids
Source: Sci Rep. 2023 Mar 27;13:4976. doi: 10.1038/s41598-023-31495-x (PMC10042855; doi:10.1038/s41598-023-31495-x)
Supplement: Supplementary file 2 — Supplementary Information 2. [file 41598_2023_31495_MOESM2_ESM.zip › Supplementary_Table_S11.txt]

ENSG00000135312 rs6296|pos rs6298|pos rs130058|pos rs11568817|pos rs79999670|k10 rs2143823|k10 rs9352481|k10 rs1145834|k10 rs113447361|k10 rs9350711|k10 rs12527054|k10 rs9350712|k10 rs62416430|k10 rs12527143|k10 rs75123670|k10 rs9359271|k10 rs2000292|k10 rs3049257|k10 rs7454412|k10 rs1778256|k10 rs1738538|k10 rs13192352|k10 rs1145835|k10 rs79967653|k10 rs9361233|k10 rs78859867|k10 rs56088227|k10 rs13212041|k10 rs76194807|k10 rs9361234|k10 rs6297|k10 rs1228814|k10 rs17273700|k10 rs1778258|k10 rs4140535|k10 rs117496327|k10 rs9361235|k10 rs10806098|k10 rs2226183|k10 rs1213365|k10 rs1213366|k10 rs1213368|k10 rs62416431|k10 rs1213369|k10 rs1213370|k10 rs16888953|k10 rs1213371|k10 rs13218546|k10 rs1213373|k10 rs62416432|k10 rs1419089|GH rs4708331|GH rs1777797|GH rs9359269|GH rs61295513|GH rs59414600|GH rs12527054|GH rs9350712|GH rs62416430|GH rs12527143|GH rs75123670|GH rs9359271|GH rs2000292|GH rs3049257|GH rs7454412|GH rs1778256|GH rs1738538|GH rs13192352|GH rs1145835|GH rs79967653|GH rs9361233|GH rs78859867|GH rs56088227|GH rs13212041|GH rs76194807|GH rs9361234|GH rs6297|GH rs6296|GH Affx-29080103|GH rs6298|GH rs130058|GH rs11568817|GH rs1228814|GH rs17273700|GH rs1778258|GH rs9361235|GH rs10806098|GH rs2226183|GH rs1213365|GH rs1213366|GH rs7769317|GH rs11964749|GH rs10447323|eQTL rs10455107|eQTL rs10455108|eQTL rs10455331|eQTL rs10806098|eQTL rs10943376|eQTL rs10943440|eQTL rs10943442|eQTL rs10943444|eQTL rs10943448|eQTL rs10943465|eQTL rs1145827|eQTL rs11509441|eQTL rs115647155|eQTL rs11757592|eQTL rs11963068|eQTL rs11963096|eQTL rs1213369|eQTL rs12189579|eQTL rs12193279|eQTL rs12193587|eQTL rs12194566|eQTL rs12195192|eQTL rs12195568|eQTL rs12196920|eQTL rs12201766|eQTL rs12201820|eQTL rs12202106|eQTL rs12205293|eQTL rs12206101|eQTL rs12206859|eQTL rs12207134|eQTL rs12207458|eQTL rs12211642|eQTL rs12213432|eQTL rs12214170|eQTL rs12214471|eQTL rs12214530|eQTL rs12214837|eQTL rs12215818|eQTL rs1228800|eQTL rs1228802|eQTL rs1228803|eQTL rs1228804|eQTL rs1228805|eQTL rs1228806|eQTL rs1304884|eQTL rs13192352|eQTL rs13200693|eQTL rs1342630|eQTL rs1342636|eQTL rs1343332|eQTL rs1343334|eQTL rs1343492|eQTL rs1458417|eQTL rs1458424|eQTL rs1458448|eQTL rs146840441|eQTL rs1483054|eQTL rs149106638|eQTL rs1623132|eQTL rs16888733|eQTL rs1738506|eQTL rs1738508|eQTL rs1738509|eQTL rs1738511|eQTL rs1738512|eQTL rs1777762|eQTL rs1777763|eQTL rs1777790|eQTL rs1778256|eQTL rs1877531|eQTL rs1936158|eQTL rs2010940|eQTL rs2168872|eQTL rs2207056|eQTL rs2207340|eQTL rs2211410|eQTL rs2211412|eQTL rs2219436|eQTL rs2223832|eQTL rs2320295|eQTL rs2320464|eQTL rs2446244|eQTL rs2446246|eQTL rs2446248|eQTL rs2446274|eQTL rs2504297|eQTL rs2504299|eQTL rs2504300|eQTL rs2504304|eQTL rs2798528|eQTL rs2798529|eQTL rs2874454|eQTL rs3003963|eQTL rs36193022|eQTL rs4140535|eQTL rs4142467|eQTL rs4301277|eQTL rs4708338|eQTL rs4708340|eQTL rs58608035|eQTL rs59414600|eQTL rs60174069|eQTL rs60223508|eQTL rs61295513|eQTL rs6296|eQTL rs6298|eQTL rs6453980|eQTL rs6454015|eQTL rs6914870|eQTL rs6916063|eQTL rs6920387|eQTL rs6938765|eQTL rs6938832|eQTL rs6939163|eQTL rs6941223|eQTL rs72894702|eQTL rs72896610|eQTL rs72896611|eQTL rs72896613|eQTL rs72896615|eQTL rs72896661|eQTL rs72896663|eQTL rs72898730|eQTL rs72898733|eQTL rs72898736|eQTL rs72898774|eQTL rs72898792|eQTL rs72900711|eQTL rs75230012|eQTL rs75604468|eQTL rs767923|eQTL rs77093195|eQTL rs7742753|eQTL rs7744721|eQTL rs7770147|eQTL rs7775930|eQTL rs926712|eQTL rs9294070|eQTL rs9294090|eQTL rs9343485|eQTL rs9343492|eQTL rs9343493|eQTL rs9343598|eQTL rs9343609|eQTL rs9350709|eQTL rs9350737|eQTL rs9352408|eQTL rs9352465|eQTL rs9359221|eQTL rs9359300|eQTL rs9361163|eQTL rs9361308|eQTL rs9443487|eQTL rs9448240|eQTL rs9448243|eQTL rs6298|rSNP rs1228814|rSNP rs1778258|rSNP rs11568817|rSNP rs17273700|rSNP
ENSG00000179546 rs4421563|pos rs4333826|pos rs6667537|pos rs604030|pos rs605367|pos rs146495973|pos rs623988|pos rs6300|pos rs8192527|pos rs2806565|k10 rs2806566|k10 rs1757040|k10 rs72877294|k10 rs61778261|k10 rs72657873|k10 rs2868573|k10 rs61778262|k10 rs9426692|k10 rs2473852|k10 rs1757039|k10 rs657133|k10 rs139874249|k10 rs111664788|k10 rs1612905|k10 rs61778263|k10 rs2776815|k10 rs1757048|k10 rs75978447|k10 rs1738468|k10 rs115792499|k10 rs74945119|k10 rs1738469|k10 rs1757047|k10 rs1757046|k10 rs117108333|k10 rs1738470|k10 rs55696148|k10 rs694023|k10 rs1997866|k10 rs61778264|k10 rs6704440|k10 rs610656|k10 rs592721|k10 rs116319928|k10 rs11585968|k10 rs641032|k10 rs641808|k10 rs652706|k10 rs652783|k10 rs61780163|k10 rs116720956|k10 rs2806567|k10 rs654585|k10 rs683052|k10 rs681753|k10 rs667329|k10 rs667330|k10 rs668234|k10 rs1757044|k10 rs667211|k10 rs682766|k10 rs7521341|k10 rs676643|k10 rs674386|k10 rs11805867|k10 rs78121225|k10 rs663942|k10 rs664301|k10 rs636940|k10 rs586589|k10 rs588387|k10 rs622387|k10 rs622007|k10 rs186948864|k10 rs590664|k10 rs191735472|k10 rs601529|k10 rs61780165|k10 rs856510|k10 rs2746556|k10 rs2746557|k10 rs2746558|k10 rs2746559|k10 rs78040680|k10 rs7533524|k10 rs2746560|k10 rs2746561|k10 rs2806570|k10 rs35768640|k10 rs542807547|k10 rs112293259|k10 rs60825937|k10 rs114046937|k10 rs583511|k10 rs76520978|GH rs12568357|GH rs80183153|GH rs12568358|GH rs116274150|GH rs1922939|GH rs309539|GH rs309538|GH rs2102781|GH rs141503887|GH rs10917332|GH rs642977|GH rs10917333|GH rs10799774|GH rs12046124|GH rs12402591|GH rs11588493|GH rs181595701|GH rs115404793|GH rs620514|GH rs182834590|GH rs140890654|GH rs11590260|GH rs7538632|GH rs12735075|GH rs114648887|GH rs148988625|GH rs562202016|GH rs12048993|GH rs138431960|GH rs79599917|GH rs7548585|GH rs309507|GH rs11584359|GH rs309515|GH rs10917335|GH rs61187602|GH rs182554|GH rs218341|GH rs116577311|GH rs637168|GH rs116359325|GH rs648322|GH rs750354|GH rs309534|GH rs309535|GH rs309536|GH rs6692248|GH rs6700863|GH rs6689953|GH rs6692586|GH rs35919647|GH rs114585430|GH rs491139|GH rs10799785|GH rs12081309|GH rs71514234|GH rs674136|GH rs111250942|GH rs190987065|GH rs117006369|GH rs587626|GH rs6675101|GH rs80295797|GH rs12402485|GH rs10917344|GH rs681648|GH rs574481160|GH rs6658132|GH rs561136|GH rs75667410|GH rs1413974|GH rs12117752|GH rs10799789|GH rs10917347|GH rs2806558|GH rs6426787|GH rs146877351|GH rs2806561|GH rs74945119|GH rs1738469|GH rs641032|GH rs641808|GH rs652706|GH rs652783|GH rs61780163|GH rs116720956|GH rs2806567|GH rs654585|GH rs683052|GH rs681753|GH rs667329|GH rs667330|GH rs668234|GH rs1757044|GH rs667211|GH rs682766|GH rs7521341|GH rs6300|GH rs8192527|GH rs676643|GH rs674386|GH rs11805867|GH rs78121225|GH rs663942|GH rs664301|GH rs636940|GH rs586589|GH rs588387|GH rs622387|GH rs622007|GH rs186948864|GH rs590664|GH rs191735472|GH rs601529|GH rs61780165|GH rs856510|GH rs2746556|GH rs2746557|GH rs2746558|GH rs2746559|GH rs78040680|GH rs7533524|GH rs35768640|GH rs542807547|GH rs1738475|GH rs7414010|GH rs12409886|GH rs4655151|GH rs7532266|GH rs75456838|GH rs9787309|GH rs6683983|GH rs61777107|GH rs2806572|GH rs10489563|eQTL rs10493016|eQTL rs10753550|eQTL rs10753554|eQTL rs10799776|eQTL rs10799777|eQTL rs10799781|eQTL rs10799788|eQTL rs10799793|eQTL rs10799794|eQTL rs10917334|eQTL rs10917337|eQTL rs10917344|eQTL rs10917351|eQTL rs10917352|eQTL rs10917353|eQTL rs10917357|eQTL rs10917358|eQTL rs10917362|eQTL rs10917363|eQTL rs10917365|eQTL rs10917370|eQTL rs11577583|eQTL rs11578046|eQTL rs11580257|eQTL rs11581670|eQTL rs11586100|eQTL rs11589251|eQTL rs1198498|eQTL rs12027190|eQTL rs12028442|eQTL rs12035420|eQTL rs12036324|eQTL rs12038873|eQTL rs12043534|eQTL rs12044504|eQTL rs12044911|eQTL rs12046218|eQTL rs12047391|eQTL rs12048087|eQTL rs12067252|eQTL rs12087937|eQTL rs1208930|eQTL rs1208932|eQTL rs12094690|eQTL rs12094793|eQTL rs1211737|eQTL rs12117752|eQTL rs12128178|eQTL rs12135629|eQTL rs12143690|eQTL rs12408518|eQTL rs12409321|eQTL rs12563566|eQTL rs12751560|eQTL rs1413974|eQTL rs1571466|eQTL rs1612905|eQTL rs1738467|eQTL rs1738469|eQTL rs1738470|eQTL rs1738475|eQTL rs1757039|eQTL rs1757040|eQTL rs1757041|eQTL rs1757042|eQTL rs1757044|eQTL rs1757046|eQTL rs1757047|eQTL rs1757048|eQTL rs1929366|eQTL rs1952527|eQTL rs1984576|eQTL rs1997866|eQTL rs2072944|eQTL rs2103910|eQTL rs2103911|eQTL rs2143156|eQTL rs2144734|eQTL rs2185341|eQTL rs2235546|eQTL rs2235547|eQTL rs2235548|eQTL rs2274687|eQTL rs2294518|eQTL rs2473852|eQTL rs2746553|eQTL rs2746556|eQTL rs2746560|eQTL rs2746561|eQTL rs2749153|eQTL rs2749160|eQTL rs2749162|eQTL rs2776815|eQTL rs2776819|eQTL rs2776822|eQTL rs2806552|eQTL rs2806555|eQTL rs2806556|eQTL rs2806558|eQTL rs2806561|eQTL rs2806563|eQTL rs2806564|eQTL rs2806565|eQTL rs2806566|eQTL rs2806570|eQTL rs2806571|eQTL rs2849026|eQTL rs2849028|eQTL rs2867315|eQTL rs2868573|eQTL rs2903545|eQTL rs309509|eQTL rs35623043|eQTL rs35919647|eQTL rs3753250|eQTL rs3765941|eQTL rs3845521|eQTL rs3845522|eQTL rs4292926|eQTL rs4333826|eQTL rs4396097|eQTL rs4421563|eQTL rs4609399|eQTL rs4620508|eQTL rs4648861|eQTL rs4654830|eQTL rs4654834|eQTL rs4655138|eQTL rs4655142|eQTL rs4655151|eQTL rs5028227|eQTL rs55764475|eQTL rs55839354|eQTL rs56176431|eQTL rs57575916|eQTL rs583511|eQTL rs586589|eQTL rs588387|eQTL rs589254|eQTL rs589939|eQTL rs592721|eQTL rs598438|eQTL rs601529|eQTL rs604030|eQTL rs605367|eQTL rs609567|eQTL rs61006848|eQTL rs610656|eQTL rs611159|eQTL rs611619|eQTL rs613395|eQTL rs614224|eQTL rs61777102|eQTL rs61777130|eQTL rs61777131|eQTL rs61777134|eQTL rs61778264|eQTL rs618237|eQTL rs622007|eQTL rs622387|eQTL rs623988|eQTL rs627304|eQTL rs628096|eQTL rs628106|eQTL rs628465|eQTL rs629107|eQTL rs633278|eQTL rs636940|eQTL rs638722|eQTL rs641032|eQTL rs641452|eQTL rs641808|eQTL rs6426779|eQTL rs6426786|eQTL rs642706|eQTL rs643492|eQTL rs644749|eQTL rs646317|eQTL rs648322|eQTL rs649664|eQTL rs652706|eQTL rs652783|eQTL rs654585|eQTL rs655600|eQTL rs656342|eQTL rs658508|eQTL rs663942|eQTL rs664301|eQTL rs66479435|eQTL rs6650086|eQTL rs66592286|eQTL rs6660880|eQTL rs66692403|eQTL rs6669568|eQTL rs667211|eQTL rs667329|eQTL rs667330|eQTL rs6675296|eQTL rs6676640|eQTL rs6680974|eQTL rs668234|eQTL rs6683983|eQTL rs6687820|eQTL rs6687833|eQTL rs6688475|eQTL rs6689082|eQTL rs6691404|eQTL rs6694445|eQTL rs6695697|eQTL rs6702719|eQTL rs67238799|eQTL rs674386|eQTL rs67472800|eQTL rs676643|eQTL rs679591|eQTL rs681395|eQTL rs681753|eQTL rs682766|eQTL rs683052|eQTL rs686451|eQTL rs694023|eQTL rs694843|eQTL rs72659743|eQTL rs750354|eQTL rs751168|eQTL rs7519813|eQTL rs7527518|eQTL rs7532266|eQTL rs7533524|eQTL rs7534311|eQTL rs7535514|eQTL rs7542571|eQTL rs7543680|eQTL rs7543975|eQTL rs7546385|eQTL rs7548215|eQTL rs7548692|eQTL rs7550171|eQTL rs7555529|eQTL rs80295797|eQTL rs856508|eQTL rs856510|eQTL rs9426687|eQTL rs9426688|eQTL rs9426690|eQTL rs9426691|eQTL rs9426692|eQTL rs9426694|eQTL rs9426801|eQTL rs9426802|eQTL rs9426803|eQTL rs9426808|eQTL rs9426812|eQTL rs944508|eQTL rs944509|eQTL rs9658850|eQTL rs9661830|eQTL rs9701250|eQTL rs9787309|eQTL rs9887775|eQTL rs667211|rSNP rs674386|rSNP rs676643|rSNP rs682766|rSNP rs7521341|rSNP rs11805867|rSNP
ENSG00000168830 rs828362|pos rs1406946|pos rs190476139|pos rs828361|pos rs828360|pos rs828359|pos rs862420|pos rs828358|pos rs78416178|pos rs10944288|pos rs75316147|pos rs78675283|pos rs62440824|pos rs72912443|pos rs72912444|pos rs62440825|pos rs11961589|pos rs56408062|pos rs1581774|pos rs72912450|pos rs72912451|pos rs143522991|pos rs55950541|pos rs55965745|pos rs73497549|pos rs75175909|pos rs62440827|pos rs1408449|pos rs13340450|pos rs72912460|pos rs62440828|pos rs62440829|pos rs72912463|pos rs61183657|pos rs536592593|pos rs555785688|pos rs1886333|pos rs62440831|pos rs62440832|pos rs2325018|pos rs72912466|pos rs190621181|pos rs80225743|pos rs16878041|pos rs112175759|pos rs77681135|pos rs79226877|pos rs74559531|pos rs56688804|pos rs78986989|pos rs11964445|pos rs117389875|pos rs16878044|pos rs76659294|pos rs75861675|pos rs2875512|pos rs56156206|pos rs16878048|pos rs78555849|pos rs75286999|pos rs76545383|pos rs55701031|pos rs942472|pos rs56087744|pos rs72912472|pos rs11967351|pos rs56245240|pos rs11967360|pos rs56374274|pos rs6937685|pos rs16878089|pos rs73753622|pos rs55949426|pos rs28485887|pos rs16878093|pos rs61267551|pos rs73753623|pos rs73753624|pos rs28673274|pos rs35520740|pos rs6922679|pos rs6900207|pos rs72912476|pos rs73753628|pos rs6900913|pos rs2209639|pos rs73753629|pos rs9344658|pos rs73753631|pos rs73753632|pos rs7751001|pos rs7751022|pos rs72912484|pos rs117489663|pos rs12210954|pos rs80130066|pos rs34095967|pos rs79423727|pos rs72912487|pos rs72912489|pos rs6454573|pos rs146988595|pos rs11962946|pos rs11963002|pos rs139483444|pos rs117721474|pos rs16878120|pos rs74924299|pos rs141525788|pos rs4707336|pos rs72912499|pos rs142372952|pos rs62440836|pos rs17821097|pos rs722763|pos rs6914350|pos rs6935195|pos rs718166|pos rs75530245|pos rs55853783|pos rs58126861|pos rs72914412|pos rs56190841|pos rs79442459|pos rs80301499|pos rs77479396|pos rs1041058|pos rs73753636|pos rs113003867|pos rs1324433|pos rs57201949|pos rs11966308|pos rs10485177|pos rs7757792|pos rs6926547|pos rs117385083|pos rs13213923|pos rs61454340|pos rs4707337|pos rs13218465|pos rs73753639|pos rs74507177|pos rs79492435|pos rs79174306|pos rs56044621|pos rs143065990|pos rs56289356|pos rs56187002|pos rs56314581|pos rs6913131|pos rs76334475|pos rs6936751|pos rs11962729|pos rs75322329|pos rs77441054|pos rs78565603|pos rs4707338|pos rs117921508|pos rs111609563|pos rs9353442|pos rs111402743|pos rs117310063|pos rs77641136|pos rs6912242|pos rs77746634|pos rs75284174|pos rs77099160|pos rs4707339|pos rs118049447|pos rs73753640|pos rs58596564|pos rs552884971|pos rs371128521|pos rs535118001|pos rs568644856|pos rs552031719|pos rs368577008|pos rs9344661|pos rs4707340|pos rs78504763|pos rs56823658|pos rs113270593|pos rs16878128|pos rs75625007|pos rs9344662|pos rs16878131|pos rs75411733|pos rs12202446|pos rs79574457|pos rs34865100|pos rs41273269|pos rs6302|pos rs59457866|k10 rs80305314|k10 rs9450593|k10 rs9450594|k10 rs148357648|k10 rs1359317|k10 rs1324437|k10 rs9450595|k10 rs11969641|k10 rs9450596|k10 rs11970413|k10 rs114716431|k10 rs9450597|k10 rs9450598|k10 rs1819144|k10 rs59162107|k10 rs9450599|k10 rs55825271|k10 rs59014779|k10 rs1884739|k10 rs62440821|k10 rs1950790|k10 rs1950791|k10 rs1884740|k10 rs75383457|k10 rs151130607|k10 rs3763231|k10 rs3763230|k10 rs62440822|k10 rs146613148|k10 rs3763229|k10 rs141341897|k10 rs1202376|k10 rs117004991|k10 rs828363|k10 rs78126858|k10 rs11964560|k10 rs17222848|k10 rs7753089|k10 rs11970489|k10 rs11963460|k10 rs74541865|k10 rs9344663|k10 rs78761434|k10 rs11964260|k10 rs74838700|k10 rs11961178|k10 rs1886332|k10 rs11968777|k10 rs77953898|k10 rs17222939|k10 rs16878151|k10 rs10944290|k10 rs9344666|k10 rs12195969|k10 rs7757182|k10 rs9344667|k10 rs4707341|k10 rs79378531|k10 rs80095112|k10 rs9359720|k10 rs9359721|k10 rs143899898|k10 rs9359722|k10 rs9362379|k10 rs73753646|k10 rs9344668|k10 rs1413723|GH rs1413722|GH rs1413721|GH rs75843383|GH rs75470941|GH rs12203813|GH rs9353373|GH rs62443510|GH rs9359686|GH rs72903346|GH rs9450404|GH rs76897927|GH rs7742111|GH rs73751802|GH rs1202376|GH rs117004991|GH rs828363|GH rs78126858|GH rs11964560|GH rs828362|GH rs1406946|GH rs190476139|GH rs62440824|GH rs72912443|GH rs72912444|GH rs16878120|GH rs74924299|GH rs141525788|GH rs4707336|GH rs72912499|GH rs142372952|GH rs62440836|GH rs17821097|GH rs722763|GH rs6914350|GH rs6935195|GH rs718166|GH rs11970489|GH rs9362397|GH rs6454588|GH rs6454589|GH rs9362398|GH rs144914957|GH rs73501629|GH rs7750381|GH rs116921275|GH rs1925689|GH rs56847789|GH rs9450624|GH rs78334590|GH rs1925690|GH rs2754264|GH rs13211833|GH rs117560534|GH rs3763176|GH rs2246113|GH rs2754265|GH rs35171686|GH rs2787925|GH rs2787926|GH rs9474|GH rs1052623|GH rs77020545|GH rs80195115|GH rs2787927|GH rs67700862|GH rs2787928|GH rs35607770|GH rs1034244|eQTL rs10944185|eQTL rs112085352|eQTL rs112111212|eQTL rs112340119|eQTL rs112716825|eQTL rs113032464|eQTL rs114389140|eQTL rs117645080|eQTL rs11969017|eQTL rs12199696|eQTL rs13215434|eQTL rs1334643|eQTL rs1334644|eQTL rs1334646|eQTL rs1338712|eQTL rs1343345|eQTL rs140632662|eQTL rs1413721|eQTL rs146132795|eQTL rs149609015|eQTL rs1535226|eQTL rs1555170|eQTL rs1555171|eQTL rs1555172|eQTL rs1556625|eQTL rs1577233|eQTL rs1577234|eQTL rs1577236|eQTL rs1577238|eQTL rs1577239|eQTL rs17444552|eQTL rs17541749|eQTL rs17541873|eQTL rs1884739|eQTL rs1936179|eQTL rs2016387|eQTL rs2027115|eQTL rs2039504|eQTL rs2151988|eQTL rs2182100|eQTL rs220394|eQTL rs2224315|eQTL rs2225707|eQTL rs2324897|eQTL rs2324927|eQTL rs28498144|eQTL rs2875474|eQTL rs2875475|eQTL rs2988688|eQTL rs3966877|eQTL rs4053747|eQTL rs4112307|eQTL rs4257833|eQTL rs4259229|eQTL rs4463234|eQTL rs4479900|eQTL rs4565275|eQTL rs4706261|eQTL rs4707257|eQTL rs4707259|eQTL rs55688437|eQTL rs55837075|eQTL rs55888761|eQTL rs55926966|eQTL rs56004992|eQTL rs56081335|eQTL rs56138106|eQTL rs56245736|eQTL rs56292011|eQTL rs56395105|eQTL rs57423125|eQTL rs59863583|eQTL rs62443511|eQTL rs6415009|eQTL rs6454522|eQTL rs6454523|eQTL rs6454524|eQTL rs6454525|eQTL rs6454526|eQTL rs6454529|eQTL rs6454572|eQTL rs66504819|eQTL rs66674708|eQTL rs67002373|eQTL rs67037252|eQTL rs67161969|eQTL rs67179704|eQTL rs67244397|eQTL rs67464515|eQTL rs67506807|eQTL rs67553300|eQTL rs67598376|eQTL rs67894524|eQTL rs67978443|eQTL rs68053771|eQTL rs6903701|eQTL rs6909434|eQTL rs6913049|eQTL rs6914584|eQTL rs6932202|eQTL rs72903326|eQTL rs72903344|eQTL rs72905299|eQTL rs72907104|eQTL rs72907109|eQTL rs72907184|eQTL rs72907201|eQTL rs72909179|eQTL rs72909187|eQTL rs72909197|eQTL rs72911113|eQTL rs72912426|eQTL rs72913048|eQTL rs72913065|eQTL rs72913099|eQTL rs72916506|eQTL rs72916538|eQTL rs72916556|eQTL rs72918565|eQTL rs72918582|eQTL rs745172|eQTL rs75529661|eQTL rs7739365|eQTL rs7741283|eQTL rs7741864|eQTL rs7743636|eQTL rs7744167|eQTL rs7751208|eQTL rs7765374|eQTL rs7767965|eQTL rs7768894|eQTL rs78131148|eQTL rs828362|eQTL rs828363|eQTL rs9294348|eQTL rs9294349|eQTL rs9342094|eQTL rs9344574|eQTL rs9344575|eQTL rs9344578|eQTL rs9353370|eQTL rs9353373|eQTL rs9359688|eQTL rs9362289|eQTL rs9450397|eQTL rs9450404|eQTL rs9450521|eQTL rs9450546|eQTL rs9450576|eQTL rs983043|eQTL rs986596|eQTL rs996907|eQTL rs996908|eQTL rs1793|rSNP rs167508|rSNP rs182595|rSNP rs187849|rSNP rs197240|rSNP rs197241|rSNP rs197242|rSNP rs197254|rSNP rs197255|rSNP rs197256|rSNP rs197257|rSNP rs197258|rSNP rs292245|rSNP rs292246|rSNP rs294323|rSNP rs294324|rSNP rs313163|rSNP rs313164|rSNP rs313165|rSNP rs313166|rSNP rs313167|rSNP rs313168|rSNP rs313169|rSNP rs313172|rSNP rs313174|rSNP rs313175|rSNP rs313176|rSNP rs313177|rSNP rs313178|rSNP rs313179|rSNP rs313180|rSNP rs313183|rSNP rs313184|rSNP rs313185|rSNP rs313186|rSNP rs313187|rSNP rs313189|rSNP rs313190|rSNP rs313208|rSNP rs313209|rSNP rs313210|rSNP rs313211|rSNP rs313214|rSNP rs313215|rSNP rs313216|rSNP rs313219|rSNP rs313221|rSNP rs368594|rSNP rs369328|rSNP rs375112|rSNP rs388797|rSNP rs392915|rSNP rs395550|rSNP rs395695|rSNP rs395853|rSNP rs401857|rSNP rs402997|rSNP rs406803|rSNP rs422250|rSNP rs422507|rSNP rs430700|rSNP rs441577|rSNP rs441943|rSNP rs444352|rSNP rs453752|rSNP rs456354|rSNP rs457301|rSNP rs459440|rSNP rs460329|rSNP rs462560|rSNP rs466321|rSNP rs473767|rSNP rs473914|rSNP rs474839|rSNP rs475177|rSNP rs475347|rSNP rs475403|rSNP rs476613|rSNP rs476732|rSNP rs479406|rSNP rs479463|rSNP rs480509|rSNP rs481187|rSNP rs481786|rSNP rs482025|rSNP rs487204|rSNP rs487682|rSNP rs489082|rSNP rs489468|rSNP rs489494|rSNP rs498682|rSNP rs499144|rSNP rs499915|rSNP rs505541|rSNP rs511636|rSNP rs519716|rSNP rs521172|rSNP rs523869|rSNP rs524631|rSNP rs524831|rSNP rs529997|rSNP rs532949|rSNP rs533561|rSNP rs534217|rSNP rs537719|rSNP rs539878|rSNP rs540709|rSNP rs541721|rSNP rs541838|rSNP rs543049|rSNP rs543073|rSNP rs543402|rSNP rs543482|rSNP rs544410|rSNP rs546508|rSNP rs547750|rSNP rs548069|rSNP rs550069|rSNP rs553302|rSNP rs553418|rSNP rs554227|rSNP rs558132|rSNP rs561277|rSNP rs563249|rSNP rs566563|rSNP rs566566|rSNP rs567513|rSNP rs568130|rSNP rs569394|rSNP rs570508|rSNP rs573769|rSNP rs575659|rSNP rs575914|rSNP rs576245|rSNP rs576864|rSNP rs577995|rSNP rs588509|rSNP rs590728|rSNP rs590793|rSNP rs591807|rSNP rs606270|rSNP rs606495|rSNP rs608097|rSNP rs608436|rSNP rs608437|rSNP rs617632|rSNP rs621926|rSNP rs632897|rSNP rs634578|rSNP rs634733|rSNP rs638765|rSNP rs639792|rSNP rs640267|rSNP rs648114|rSNP rs648549|rSNP rs649029|rSNP rs649478|rSNP rs654547|rSNP rs655345|rSNP rs662428|rSNP rs662847|rSNP rs663370|rSNP rs663878|rSNP rs668767|rSNP rs672259|rSNP rs677120|rSNP rs678088|rSNP rs678106|rSNP rs679469|rSNP rs682079|rSNP rs686789|rSNP rs692993|rSNP rs718166|rSNP rs722763|rSNP rs790212|rSNP rs791503|rSNP rs806529|rSNP rs828362|rSNP rs828363|rSNP rs911830|rSNP rs911831|rSNP rs957099|rSNP rs1041058|rSNP rs1059162|rSNP rs1086664|rSNP rs1116339|rSNP rs1155640|rSNP rs1291301|rSNP rs1321500|rSNP rs1321501|rSNP rs1322405|rSNP rs1322551|rSNP rs1324433|rSNP rs1335043|rSNP rs1358836|rSNP rs1358954|rSNP rs1406946|rSNP rs1407113|rSNP rs1407449|rSNP rs1407510|rSNP rs1414199|rSNP rs1447160|rSNP rs1473994|rSNP rs1495558|rSNP rs1495559|rSNP rs1495560|rSNP rs1515789|rSNP rs1535501|rSNP rs1584273|rSNP rs1591438|rSNP rs1591671|rSNP rs1596990|rSNP rs1665780|rSNP rs1665782|rSNP rs1665783|rSNP rs1744126|rSNP rs1758665|rSNP rs1758668|rSNP rs1810654|rSNP rs1810655|rSNP rs1813001|rSNP rs1816937|rSNP rs1830630|rSNP rs1838959|rSNP rs1890116|rSNP rs1890117|rSNP rs1890118|rSNP rs1913826|rSNP rs1913827|rSNP rs1923586|rSNP rs1940889|rSNP rs1940890|rSNP rs1940893|rSNP rs1953687|rSNP rs1995688|rSNP rs1996267|rSNP rs2004170|rSNP rs2009515|rSNP rs2013978|rSNP rs2024716|rSNP rs2037156|rSNP rs2038624|rSNP rs2038625|rSNP rs2068889|rSNP rs2084295|rSNP rs2084296|rSNP rs2084297|rSNP rs2095671|rSNP rs2100109|rSNP rs2121595|rSNP rs2132287|rSNP rs2138341|rSNP rs2144158|rSNP rs2152842|rSNP rs2176144|rSNP rs2176145|rSNP rs2197648|rSNP rs2197649|rSNP rs2207333|rSNP rs2208798|rSNP rs2209639|rSNP rs2218594|rSNP rs2218595|rSNP rs2273194|rSNP rs2273857|rSNP rs2282520|rSNP rs2282521|rSNP rs2295936|rSNP rs2312933|rSNP rs2323542|rSNP rs2324839|rSNP rs2324840|rSNP rs2325469|rSNP rs2492337|rSNP rs2492338|rSNP rs2492339|rSNP rs2492341|rSNP rs2492342|rSNP rs2496108|rSNP rs2496109|rSNP rs2496111|rSNP rs2496112|rSNP rs2496114|rSNP rs2496115|rSNP rs2499498|rSNP rs2499499|rSNP rs2499501|rSNP rs2499502|rSNP rs2499503|rSNP rs2499504|rSNP rs2499505|rSNP rs2509451|rSNP rs2509452|rSNP rs2509453|rSNP rs2509455|rSNP rs2509456|rSNP rs2509457|rSNP rs2509458|rSNP rs2584997|rSNP rs2584998|rSNP rs2585006|rSNP rs2585008|rSNP rs2585017|rSNP rs2585018|rSNP rs2674359|rSNP rs2674360|rSNP rs2674361|rSNP rs2674362|rSNP rs2674363|rSNP rs2674364|rSNP rs2674365|rSNP rs2674366|rSNP rs2674367|rSNP rs2674368|rSNP rs2674369|rSNP rs2674370|rSNP rs2674371|rSNP rs2674372|rSNP rs2674373|rSNP rs2674374|rSNP rs2674375|rSNP rs2674376|rSNP rs2674377|rSNP rs2674378|rSNP rs2674379|rSNP rs2674380|rSNP rs2674381|rSNP rs2674382|rSNP rs2674385|rSNP rs2674386|rSNP rs2674387|rSNP rs2674388|rSNP rs2674389|rSNP rs2674391|rSNP rs2674392|rSNP rs2674393|rSNP rs2674394|rSNP rs2674395|rSNP rs2674396|rSNP rs2674397|rSNP rs2674398|rSNP rs2753419|rSNP rs2758840|rSNP rs2758842|rSNP rs2768943|rSNP rs2768944|rSNP rs2768945|rSNP rs2768946|rSNP rs2777852|rSNP rs2777854|rSNP rs2777855|rSNP rs2777856|rSNP rs2777857|rSNP rs2811668|rSNP rs2811669|rSNP rs2812104|rSNP rs2812105|rSNP rs2812107|rSNP rs2812108|rSNP rs2812109|rSNP rs2812110|rSNP rs2812111|rSNP rs2812112|rSNP rs2812113|rSNP rs2812114|rSNP rs2812115|rSNP rs2812116|rSNP rs2812117|rSNP rs2812118|rSNP rs2812119|rSNP rs2812120|rSNP rs2812121|rSNP rs2812122|rSNP rs2812123|rSNP rs2812124|rSNP rs2812125|rSNP rs2820347|rSNP rs2820348|rSNP rs2820349|rSNP rs2820350|rSNP rs2842609|rSNP rs2842610|rSNP rs2842611|rSNP rs2842612|rSNP rs2842613|rSNP rs2842614|rSNP rs2842617|rSNP rs3749911|rSNP rs3763229|rSNP rs3763230|rSNP rs3763231|rSNP rs3778006|rSNP rs3778007|rSNP rs3778008|rSNP rs3798431|rSNP rs3798433|rSNP rs3798434|rSNP rs3798435|rSNP rs3798437|rSNP rs3798438|rSNP rs3798439|rSNP rs3818309|rSNP rs3857480|rSNP rs3900313|rSNP rs3900740|rSNP rs3924734|rSNP rs3924735|rSNP rs4073798|rSNP rs4076053|rSNP rs4144033|rSNP rs4235834|rSNP rs4235835|rSNP rs4235842|rSNP rs4235843|rSNP rs4257835|rSNP rs4269349|rSNP rs4270759|rSNP rs4273660|rSNP rs4275030|rSNP rs4276476|rSNP rs4280937|rSNP rs4280938|rSNP rs4294052|rSNP rs4299799|rSNP rs4301278|rSNP rs4302648|rSNP rs4307143|rSNP rs4311487|rSNP rs4318845|rSNP rs4320333|rSNP rs4324751|rSNP rs4327659|rSNP rs4345371|rSNP rs4352656|rSNP rs4373336|rSNP rs4382223|rSNP rs4391239|rSNP rs4424053|rSNP rs4428477|rSNP rs4445032|rSNP rs4476795|rSNP rs4487549|rSNP rs4498319|rSNP rs4501403|rSNP rs4506017|rSNP rs4507558|rSNP rs4513756|rSNP rs4543334|rSNP rs4544880|rSNP rs4544882|rSNP rs4552704|rSNP rs4557491|rSNP rs4574604|rSNP rs4574605|rSNP rs4607405|rSNP rs4610536|rSNP rs4615357|rSNP rs4626397|rSNP rs4629662|rSNP rs4631243|rSNP rs4706162|rSNP rs4706163|rSNP rs4706164|rSNP rs4706242|rSNP rs4706246|rSNP rs4706247|rSNP rs4706249|rSNP rs4706251|rSNP rs4706252|rSNP rs4706253|rSNP rs4706301|rSNP rs4706302|rSNP rs4706304|rSNP rs4706305|rSNP rs4706306|rSNP rs4706933|rSNP rs4706934|rSNP rs4706935|rSNP rs4707181|rSNP rs4707182|rSNP rs4707183|rSNP rs4707184|rSNP rs4707187|rSNP rs4707226|rSNP rs4707229|rSNP rs4707336|rSNP rs4707337|rSNP rs4707338|rSNP rs4707339|rSNP rs4707420|rSNP rs4707421|rSNP rs4707422|rSNP rs4707423|rSNP rs4707424|rSNP rs4707426|rSNP rs4707427|rSNP rs4707428|rSNP rs4707575|rSNP rs4707576|rSNP rs4707660|rSNP rs5006508|rSNP rs6453845|rSNP rs6454256|rSNP rs6454477|rSNP rs6454573|rSNP rs6454660|rSNP rs6899658|rSNP rs6899693|rSNP rs6900067|rSNP rs6900207|rSNP rs6900750|rSNP rs6900913|rSNP rs6902638|rSNP rs6903270|rSNP rs6903596|rSNP rs6904214|rSNP rs6904953|rSNP rs6906053|rSNP rs6907539|rSNP rs6908365|rSNP rs6909088|rSNP rs6909598|rSNP rs6910293|rSNP rs6911528|rSNP rs6911705|rSNP rs6912242|rSNP rs6912277|rSNP rs6912968|rSNP rs6913131|rSNP rs6913958|rSNP rs6914350|rSNP rs6914897|rSNP rs6916202|rSNP rs6916279|rSNP rs6917362|rSNP rs6917943|rSNP rs6918611|rSNP rs6918951|rSNP rs6919330|rSNP rs6919824|rSNP rs6920837|rSNP rs6921532|rSNP rs6922679|rSNP rs6923017|rSNP rs6923229|rSNP rs6923634|rSNP rs6923815|rSNP rs6923937|rSNP rs6923963|rSNP rs6924291|rSNP rs6925312|rSNP rs6925605|rSNP rs6925978|rSNP rs6926162|rSNP rs6926547|rSNP rs6928448|rSNP rs6928949|rSNP rs6929514|rSNP rs6930073|rSNP rs6931077|rSNP rs6932894|rSNP rs6932992|rSNP rs6935195|rSNP rs6935918|rSNP rs6936409|rSNP rs6936592|rSNP rs6936751|rSNP rs6939026|rSNP rs6939334|rSNP rs6939841|rSNP rs6939874|rSNP rs6939946|rSNP rs6939987|rSNP rs6940008|rSNP rs6940602|rSNP rs6940692|rSNP rs6942007|rSNP rs7450450|rSNP rs7451154|rSNP rs7452602|rSNP rs7453939|rSNP rs7454400|rSNP rs7454934|rSNP rs7455014|rSNP rs7738371|rSNP rs7740829|rSNP rs7742567|rSNP rs7743511|rSNP rs7744648|rSNP rs7745560|rSNP rs7747621|rSNP rs7749166|rSNP rs7749942|rSNP rs7749990|rSNP rs7751001|rSNP rs7751022|rSNP rs7751098|rSNP rs7751794|rSNP rs7753157|rSNP rs7757719|rSNP rs7757792|rSNP rs7758281|rSNP rs7759585|rSNP rs7759763|rSNP rs7761004|rSNP rs7764285|rSNP rs7766046|rSNP rs7766372|rSNP rs7767369|rSNP rs7767412|rSNP rs7767675|rSNP rs7767749|rSNP rs7768543|rSNP rs7770482|rSNP rs7770488|rSNP rs7770739|rSNP rs7771366|rSNP rs7771640|rSNP rs7772907|rSNP rs7773977|rSNP rs7775788|rSNP rs9294245|rSNP rs9294252|rSNP rs9294253|rSNP rs9294254|rSNP rs9294332|rSNP rs9294333|rSNP rs9294393|rSNP rs9341539|rSNP rs9341540|rSNP rs9341913|rSNP rs9342035|rSNP rs9342036|rSNP rs9342041|rSNP rs9342128|rSNP rs9342129|rSNP rs9342130|rSNP rs9342173|rSNP rs9342213|rSNP rs9342263|rSNP rs9342264|rSNP rs9343325|rSNP rs9343326|rSNP rs9344249|rSNP rs9344250|rSNP rs9344251|rSNP rs9344259|rSNP rs9344260|rSNP rs9344261|rSNP rs9344262|rSNP rs9344496|rSNP rs9344502|rSNP rs9344503|rSNP rs9344504|rSNP rs9344505|rSNP rs9344506|rSNP rs9344550|rSNP rs9344658|rSNP rs9344740|rSNP rs9344741|rSNP rs9344742|rSNP rs9344743|rSNP rs9344744|rSNP rs9344745|rSNP rs9344746|rSNP rs9344747|rSNP rs9344887|rSNP rs9344966|rSNP rs9344967|rSNP rs9344968|rSNP rs9345105|rSNP rs9345106|rSNP rs9345107|rSNP rs9345109|rSNP rs9345273|rSNP rs9345274|rSNP rs9350602|rSNP rs9350943|rSNP rs9351058|rSNP rs9351059|rSNP rs9351256|rSNP rs9352244|rSNP rs9352245|rSNP rs9353052|rSNP rs9353053|rSNP rs9353057|rSNP rs9353058|rSNP rs9353059|rSNP rs9353060|rSNP rs9353061|rSNP rs9353062|rSNP rs9353298|rSNP rs9353299|rSNP rs9353300|rSNP rs9353301|rSNP rs9353442|rSNP rs9353510|rSNP rs9353512|rSNP rs9353513|rSNP rs9353632|rSNP rs9353633|rSNP rs9353702|rSNP rs9353703|rSNP rs9353807|rSNP rs9353810|rSNP rs9353811|rSNP rs9353812|rSNP rs9353940|rSNP rs9359144|rSNP rs9359145|rSNP rs9359517|rSNP rs9359518|rSNP rs9359648|rSNP rs9359658|rSNP rs9359761|rSNP rs9359762|rSNP rs9359763|rSNP rs9359828|rSNP rs9359930|rSNP rs9359931|rSNP rs9360946|rSNP rs9360947|rSNP rs9360948|rSNP rs9360950|rSNP rs9360952|rSNP rs9361892|rSNP rs9361893|rSNP rs9361894|rSNP rs9361902|rSNP rs9361903|rSNP rs9361905|rSNP rs9361906|rSNP rs9361907|rSNP rs9362178|rSNP rs9362179|rSNP rs9362180|rSNP rs9362187|rSNP rs9362192|rSNP rs9362195|rSNP rs9362230|rSNP rs9362247|rSNP rs9362248|rSNP rs9362458|rSNP rs9362459|rSNP rs9362461|rSNP rs9362584|rSNP rs9362586|rSNP rs9362587|rSNP rs9362588|rSNP rs9362589|rSNP rs9362696|rSNP rs9362839|rSNP rs9362840|rSNP rs9362841|rSNP rs9362843|rSNP rs9362844|rSNP rs9362845|rSNP rs9362846|rSNP rs9362847|rSNP rs9362998|rSNP rs9443195|rSNP rs9443962|rSNP rs9443963|rSNP rs9443964|rSNP rs9443965|rSNP rs9443968|rSNP rs9443970|rSNP rs9443972|rSNP rs9443973|rSNP rs9444354|rSNP rs9444368|rSNP rs9444442|rSNP rs9444563|rSNP rs9444564|rSNP rs9444565|rSNP rs9444566|rSNP rs9444716|rSNP rs9445020|rSNP rs9449431|rSNP rs9449432|rSNP rs9449433|rSNP rs9449448|rSNP rs9449450|rSNP rs9449451|rSNP rs9449454|rSNP rs9450219|rSNP rs9450230|rSNP rs9450232|rSNP rs9450234|rSNP rs9450302|rSNP rs9450336|rSNP rs9450337|rSNP rs9450341|rSNP rs9450537|rSNP rs9450821|rSNP rs9450822|rSNP rs9450824|rSNP rs9450825|rSNP rs9450826|rSNP rs9450828|rSNP rs9450829|rSNP rs9450833|rSNP rs9450837|rSNP rs9450838|rSNP rs9450839|rSNP rs9450840|rSNP rs9450841|rSNP rs9450843|rSNP rs9451101|rSNP rs9451102|rSNP rs9451597|rSNP rs9452113|rSNP rs9452114|rSNP rs9452116|rSNP rs9452120|rSNP rs9452121|rSNP rs9637943|rSNP rs9766681|rSNP rs10214580|rSNP rs10455152|rSNP rs10455153|rSNP rs10455444|rSNP rs10455445|rSNP rs10455447|rSNP rs10455448|rSNP rs10485091|rSNP rs10485177|rSNP rs10498904|rSNP rs10498972|rSNP rs10755421|rSNP rs10755486|rSNP rs10806320|rSNP rs10943856|rSNP rs10943857|rSNP rs10943858|rSNP rs10943866|rSNP rs10944111|rSNP rs10944120|rSNP rs10944146|rSNP rs10944147|rSNP rs10944149|rSNP rs10944151|rSNP rs10944152|rSNP rs10944335|rSNP rs10944336|rSNP rs10944413|rSNP rs10944414|rSNP rs10944458|rSNP rs10944524|rSNP rs11751777|rSNP rs11752130|rSNP rs11752161|rSNP rs11752307|rSNP rs11752373|rSNP rs11752795|rSNP rs11752804|rSNP rs11753312|rSNP rs11753849|rSNP rs11753895|rSNP rs11754428|rSNP rs11754552|rSNP rs11754553|rSNP rs11755610|rSNP rs11755704|rSNP rs11756446|rSNP rs11757363|rSNP rs11758543|rSNP rs11961436|rSNP rs11962323|rSNP rs11962350|rSNP rs11962729|rSNP rs11962946|rSNP rs11964555|rSNP rs11964560|rSNP rs11965129|rSNP rs11966308|rSNP rs11966569|rSNP rs11967918|rSNP rs11970040|rSNP rs12055653|rSNP rs12110340|rSNP rs12153832|rSNP rs12174060|rSNP rs12174075|rSNP rs12190026|rSNP rs12190637|rSNP rs12190936|rSNP rs12191212|rSNP rs12191340|rSNP rs12192414|rSNP rs12193258|rSNP rs12194384|rSNP rs12195358|rSNP rs12195946|rSNP rs12196189|rSNP rs12198061|rSNP rs12198222|rSNP rs12198730|rSNP rs12198860|rSNP rs12198876|rSNP rs12198971|rSNP rs12199329|rSNP rs12199403|rSNP rs12199426|rSNP rs12199873|rSNP rs12201908|rSNP rs12202134|rSNP rs12202491|rSNP rs12202668|rSNP rs12204779|rSNP rs12204822|rSNP rs12206619|rSNP rs12208538|rSNP rs12209802|rSNP rs12209992|rSNP rs12210954|rSNP rs12211216|rSNP rs12212808|rSNP rs12213225|rSNP rs12213795|rSNP rs12213839|rSNP rs12215159|rSNP rs12215493|rSNP rs12215608|rSNP rs12215682|rSNP rs12215965|rSNP rs12216074|rSNP rs12333288|rSNP rs12524476|rSNP rs12524944|rSNP rs12525091|rSNP rs12525105|rSNP rs12525232|rSNP rs12526227|rSNP rs12526236|rSNP rs12527554|rSNP rs12528559|rSNP rs12528768|rSNP rs12528790|rSNP rs12530402|rSNP rs12660126|rSNP rs12661231|rSNP rs12661611|rSNP rs12661708|rSNP rs12663224|rSNP rs12664049|rSNP rs12664842|rSNP rs12665516|rSNP rs13190728|rSNP rs13191546|rSNP rs13192750|rSNP rs13192974|rSNP rs13193192|rSNP rs13193694|rSNP rs13194557|rSNP rs13195236|rSNP rs13195567|rSNP rs13196576|rSNP rs13196653|rSNP rs13200052|rSNP rs13200457|rSNP rs13201179|rSNP rs13201730|rSNP rs13201969|rSNP rs13202519|rSNP rs13203309|rSNP rs13203560|rSNP rs13203913|rSNP rs13203914|rSNP rs13204059|rSNP rs13204184|rSNP rs13204397|rSNP rs13204537|rSNP rs13204957|rSNP rs13205545|rSNP rs13207522|rSNP rs13207537|rSNP rs13207927|rSNP rs13207994|rSNP rs13208850|rSNP rs13209194|rSNP rs13209894|rSNP rs13211030|rSNP rs13211186|rSNP rs13211391|rSNP rs13212897|rSNP rs13213089|rSNP rs13213603|rSNP rs13213760|rSNP rs13213923|rSNP rs13215517|rSNP rs13215666|rSNP rs13216257|rSNP rs13216531|rSNP rs13216878|rSNP rs13216921|rSNP rs13217771|rSNP rs13218465|rSNP rs13219504|rSNP rs13220082|rSNP rs13220416|rSNP rs13437425|rSNP rs16870241|rSNP rs16870254|rSNP rs16870260|rSNP rs16875977|rSNP rs16878120|rSNP rs16879965|rSNP rs16879977|rSNP rs16879998|rSNP rs16881113|rSNP rs16884136|rSNP rs16885999|rSNP rs16893934|rSNP rs16893965|rSNP rs17192223|rSNP rs17216017|rSNP rs17442622|rSNP rs17491629|rSNP rs17537862|rSNP rs17597879|rSNP rs17656333|rSNP rs17663636|rSNP rs17707653|rSNP rs17720117|rSNP rs17763820|rSNP rs17800625|rSNP rs17821097|rSNP rs28449783|rSNP rs28673274|rSNP rs28825985|rSNP rs28883881|rSNP rs34049485|rSNP rs34094198|rSNP rs34095967|rSNP rs34097161|rSNP rs34137655|rSNP rs34230196|rSNP rs34361127|rSNP rs34424495|rSNP rs34482293|rSNP rs34575629|rSNP rs34639896|rSNP rs34688926|rSNP rs34920212|rSNP rs34960196|rSNP rs34994386|rSNP rs34994922|rSNP rs35086500|rSNP rs35125153|rSNP rs35194051|rSNP rs35391321|rSNP rs35409918|rSNP rs35436298|rSNP rs35449987|rSNP rs35520740|rSNP rs35577353|rSNP rs35622273|rSNP rs35647903|rSNP rs35665357|rSNP rs35724689|rSNP rs35857566|rSNP rs35874630|rSNP rs35943555|rSNP rs36015278|rSNP rs36042496|rSNP rs36053557|rSNP rs36088473|rSNP rs36105216|rSNP rs36135291|rSNP rs36140767|rSNP rs36142289|rSNP rs36146385|rSNP rs36169300|rSNP rs36179577|rSNP rs41269321|rSNP rs55648312|rSNP rs55767659|rSNP rs55817436|rSNP rs55823905|rSNP rs55853783|rSNP rs55868525|rSNP rs55913239|rSNP rs55982849|rSNP rs56006932|rSNP rs56044621|rSNP rs56134124|rSNP rs56187002|rSNP rs56190841|rSNP rs56265331|rSNP rs56289356|rSNP rs56314581|rSNP rs56850863|rSNP rs56970608|rSNP rs57016132|rSNP rs57016792|rSNP rs57046652|rSNP rs57201949|rSNP rs57312580|rSNP rs58126861|rSNP rs58596564|rSNP rs58967346|rSNP rs59512911|rSNP rs60098005|rSNP rs60389047|rSNP rs60966143|rSNP rs60998124|rSNP rs61237402|rSNP rs61240276|rSNP rs61267551|rSNP rs61278379|rSNP rs61379483|rSNP rs61454340|rSNP rs61537617|rSNP rs62413997|rSNP rs62413998|rSNP rs62413999|rSNP rs62414000|rSNP rs62414001|rSNP rs62414002|rSNP rs62414004|rSNP rs62414791|rSNP rs62414798|rSNP rs62414802|rSNP rs62416018|rSNP rs62416019|rSNP rs62416021|rSNP rs62417829|rSNP rs62417830|rSNP rs62417831|rSNP rs62417832|rSNP rs62417833|rSNP rs62420102|rSNP rs62420109|rSNP rs62420110|rSNP rs62420111|rSNP rs62429023|rSNP rs62429024|rSNP rs62429025|rSNP rs62429026|rSNP rs62429027|rSNP rs62429029|rSNP rs62429032|rSNP rs62429033|rSNP rs62439115|rSNP rs62439116|rSNP rs62440836|rSNP rs62443354|rSNP rs62443355|rSNP rs62445020|rSNP rs62445022|rSNP rs66502361|rSNP rs66514184|rSNP rs66686473|rSNP rs66715139|rSNP rs67024565|rSNP rs71556382|rSNP rs71570750|rSNP rs71570751|rSNP rs71570756|rSNP rs71570757|rSNP rs71570758|rSNP rs71572731|rSNP rs72902414|rSNP rs72905395|rSNP rs72909368|rSNP rs72909793|rSNP rs72909800|rSNP rs72910598|rSNP rs72911614|rSNP rs72912343|rSNP rs72912346|rSNP rs72912351|rSNP rs72912373|rSNP rs72912388|rSNP rs72912390|rSNP rs72912396|rSNP rs72912402|rSNP rs72912476|rSNP rs72912484|rSNP rs72912487|rSNP rs72912489|rSNP rs72912499|rSNP rs72914412|rSNP rs72918368|rSNP rs72918400|rSNP rs72921934|rSNP rs72921943|rSNP rs72921948|rSNP rs72921954|rSNP rs72921955|rSNP rs72921961|rSNP rs72928792|rSNP rs72928795|rSNP rs72930809|rSNP rs72930874|rSNP rs73490245|rSNP rs73490290|rSNP rs73507549|rSNP rs73522114|rSNP rs73522116|rSNP rs73752099|rSNP rs73753623|rSNP rs73753624|rSNP rs73753628|rSNP rs73753629|rSNP rs73753631|rSNP rs73753632|rSNP rs73753636|rSNP rs73753639|rSNP rs73753640|rSNP rs73754839|rSNP rs73755805|rSNP rs74296815|rSNP rs74507177|rSNP rs74518597|rSNP rs74519021|rSNP rs74572715|rSNP rs74601915|rSNP rs74659377|rSNP rs74806046|rSNP rs74820332|rSNP rs74912066|rSNP rs74922712|rSNP rs74924299|rSNP rs75096179|rSNP rs75202618|rSNP rs75284174|rSNP rs75322329|rSNP rs75329215|rSNP rs75389023|rSNP rs75438188|rSNP rs75439467|rSNP rs75455691|rSNP rs75488324|rSNP rs75530245|rSNP rs75641101|rSNP rs75804978|rSNP rs75925782|rSNP rs75985024|rSNP rs76040036|rSNP rs76209179|rSNP rs76386790|rSNP rs76549460|rSNP rs76587384|rSNP rs76595273|rSNP rs76732431|rSNP rs76835620|rSNP rs76935622|rSNP rs77019857|rSNP rs77045981|rSNP rs77099160|rSNP rs77113892|rSNP rs77135259|rSNP rs77199209|rSNP rs77267000|rSNP rs77332751|rSNP rs77365644|rSNP rs77376580|rSNP rs77408510|rSNP rs77441054|rSNP rs77469945|rSNP rs77470158|rSNP rs77479396|rSNP rs77578464|rSNP rs77641136|rSNP rs77675532|rSNP rs77746634|rSNP rs77767468|rSNP rs77846523|rSNP rs77940286|rSNP rs78147917|rSNP rs78272815|rSNP rs78450825|rSNP rs78565603|rSNP rs78668366|rSNP rs78688312|rSNP rs78868094|rSNP rs78913158|rSNP rs79009267|rSNP rs79174306|rSNP rs79187554|rSNP rs79350848|rSNP rs79359724|rSNP rs79423727|rSNP rs79492435|rSNP rs79493357|rSNP rs79514927|rSNP rs79553632|rSNP rs79573290|rSNP rs79631240|rSNP rs79685653|rSNP rs79948121|rSNP rs79996477|rSNP rs80130066|rSNP rs80202729|rSNP rs80248375|rSNP rs80270136|rSNP rs80301499|rSNP rs111232759|rSNP rs111402743|rSNP rs111404313|rSNP rs111407861|rSNP rs111469206|rSNP rs111493322|rSNP rs111575156|rSNP rs111609563|rSNP rs111660811|rSNP rs111664889|rSNP rs111729998|rSNP rs111771147|rSNP rs111813347|rSNP rs111940672|rSNP rs112030155|rSNP rs112163582|rSNP rs112373705|rSNP rs112461687|rSNP rs112471013|rSNP rs112564096|rSNP rs112590021|rSNP rs112650707|rSNP rs112700432|rSNP rs112745019|rSNP rs113003867|rSNP rs113054811|rSNP rs113124972|rSNP rs113161030|rSNP rs113174263|rSNP rs113514259|rSNP rs113543250|rSNP rs113647715|rSNP rs113922137|rSNP rs113987455|rSNP rs114658016|rSNP rs114854865|rSNP rs115254887|rSNP rs116156826|rSNP rs116272498|rSNP rs116859384|rSNP rs116865808|rSNP rs116872460|rSNP rs117004991|rSNP rs117070409|rSNP rs117089502|rSNP rs117097353|rSNP rs117126935|rSNP rs117139013|rSNP rs117167813|rSNP rs117184170|rSNP rs117222821|rSNP rs117243822|rSNP rs117258828|rSNP rs117279464|rSNP rs117301921|rSNP rs117310063|rSNP rs117328953|rSNP rs117381760|rSNP rs117385083|rSNP rs117415193|rSNP rs117489663|rSNP rs117534791|rSNP rs117538918|rSNP rs117550573|rSNP rs117561058|rSNP rs117650854|rSNP rs117673378|rSNP rs117683909|rSNP rs117721474|rSNP rs117744927|rSNP rs117799403|rSNP rs117833811|rSNP rs117844585|rSNP rs117857689|rSNP rs117864625|rSNP rs117914545|rSNP rs117916496|rSNP rs117921508|rSNP rs117961518|rSNP rs117994418|rSNP rs118022511|rSNP rs118045179|rSNP rs118049447|rSNP rs118055939|rSNP rs118062051|rSNP rs118091959|rSNP rs118092185|rSNP rs118099733|rSNP rs137924942|rSNP rs137959194|rSNP rs138023596|rSNP rs138070524|rSNP rs138139460|rSNP rs138227517|rSNP rs138655441|rSNP rs138683645|rSNP rs138896725|rSNP rs139112429|rSNP rs139194191|rSNP rs139246353|rSNP rs139300268|rSNP rs139412188|rSNP rs139483444|rSNP rs139587293|rSNP rs139622080|rSNP rs139723198|rSNP rs139805485|rSNP rs139848095|rSNP rs139887821|rSNP rs140043951|rSNP rs140422817|rSNP rs140537149|rSNP rs140538325|rSNP rs140574262|rSNP rs140816821|rSNP rs140948537|rSNP rs141021799|rSNP rs141041825|rSNP rs141069088|rSNP rs141341897|rSNP rs141396099|rSNP rs141525788|rSNP rs141561027|rSNP rs141568503|rSNP rs141650832|rSNP rs141699277|rSNP rs141724535|rSNP rs141902848|rSNP rs141937978|rSNP rs141975373|rSNP rs142009566|rSNP rs142169506|rSNP rs142226942|rSNP rs142289772|rSNP rs142372952|rSNP rs142386944|rSNP rs142466322|rSNP rs142552956|rSNP rs142860324|rSNP rs142941573|rSNP rs143065990|rSNP rs143430888|rSNP rs143815325|rSNP rs143836307|rSNP rs144051730|rSNP rs144407342|rSNP rs144730182|rSNP rs144838386|rSNP rs144905648|rSNP rs145058451|rSNP rs145147161|rSNP rs145174837|rSNP rs145261463|rSNP rs145419096|rSNP rs145471615|rSNP rs145668638|rSNP rs145885633|rSNP rs145954710|rSNP rs146227132|rSNP rs146285333|rSNP rs146415801|rSNP rs146613148|rSNP rs146626813|rSNP rs146703429|rSNP rs146850738|rSNP rs147019653|rSNP rs147059815|rSNP rs147380780|rSNP rs147740259|rSNP rs147863010|rSNP rs148009710|rSNP rs148093583|rSNP rs148489671|rSNP rs148673943|rSNP rs148780114|rSNP rs148798051|rSNP rs148817918|rSNP rs149072161|rSNP rs149150884|rSNP rs149475644|rSNP rs149476787|rSNP rs149702128|rSNP rs150029778|rSNP rs150062818|rSNP rs150359202|rSNP rs150448252|rSNP rs150500111|rSNP rs150648509|rSNP rs150841634|rSNP rs151191231|rSNP rs151285948|rSNP rs182186801|rSNP rs182305883|rSNP rs182626150|rSNP rs183598835|rSNP rs184342056|rSNP rs184515014|rSNP rs184581406|rSNP rs186164092|rSNP rs187027583|rSNP rs187047589|rSNP rs187490011|rSNP rs187582171|rSNP rs187797546|rSNP rs188085650|rSNP rs188163085|rSNP rs188215250|rSNP rs188625890|rSNP rs189475252|rSNP rs190169257|rSNP rs190267343|rSNP rs190304343|rSNP rs190618220|rSNP rs191827562|rSNP rs192486727|rSNP rs192679513|rSNP rs193172582|rSNP rs193191271|rSNP rs193202113|rSNP rs199561622|rSNP rs199843478|rSNP rs200172858|rSNP rs200645937|rSNP rs200662223|rSNP rs201293037|rSNP rs201342583|rSNP rs201863674|rSNP rs202101805|rSNP rs368954014|rSNP rs370370047|rSNP rs371128521|rSNP rs532618578|rSNP rs533410543|rSNP rs533666226|rSNP rs538947063|rSNP rs542181384|rSNP rs542528286|rSNP rs543671391|rSNP rs546579511|rSNP rs550147675|rSNP rs551027190|rSNP rs552424782|rSNP rs552884971|rSNP rs556380156|rSNP rs557424819|rSNP rs559047899|rSNP rs565867431|rSNP rs567140162|rSNP rs567553864|rSNP rs568491955|rSNP rs575278723|rSNP rs578103927|rSNP
ENSG00000179097 rs6301|pos rs1931|pos rs116444262|pos rs2016224|pos rs73140107|pos rs77582751|pos rs56323967|k10 rs144717226|k10 rs4858925|k10 rs4858969|k10 rs4858926|k10 rs6778211|k10 rs77608513|k10 rs6770013|k10 rs6781226|k10 rs12714696|k10 rs115888180|k10 rs9837974|k10 rs7630716|k10 rs142916532|k10 rs9863076|k10 rs11717021|k10 rs143128975|k10 rs148233738|k10 rs115167710|k10 rs146473837|k10 rs187187099|k10 rs74918215|k10 rs1503433|k10 rs9855839|k10 rs55657233|k10 rs138323815|k10 rs9681975|k10 rs9878862|k10 rs9861809|k10 rs78132765|k10 rs142230820|k10 rs7629565|k10 rs62265507|k10 rs75615443|k10 rs17025236|k10 rs77045243|k10 rs6798161|k10 rs76482374|k10 rs6787253|k10 rs6804848|k10 rs79486546|k10 rs58370895|GH rs9854786|GH rs146405694|GH rs182748488|GH rs12486756|GH rs55835547|GH rs6776716|GH rs4511917|GH rs4241557|GH rs4345094|GH rs7643337|GH rs28440902|GH rs13327742|GH rs74903367|GH rs6764643|GH rs7649340|GH rs4546169|GH rs76952212|GH rs56108769|GH rs13318979|GH rs534013657|GH rs114992427|GH rs116711925|GH rs79548160|GH rs79798889|GH rs73141373|GH rs142558197|GH rs75371775|GH rs75308129|GH rs77231816|GH rs9867061|GH rs77937398|GH rs80263822|GH rs80230323|GH rs2880695|GH rs77993856|GH rs2046796|GH rs114643280|GH rs116495692|GH rs17024994|GH rs76361264|GH rs76945578|GH rs1873209|GH rs1873210|GH rs1873211|GH rs75709417|GH rs1489780|GH rs111428969|GH rs73141386|GH rs12489435|GH rs57850268|GH rs139662700|GH rs56125632|GH rs116249402|GH rs56386821|GH rs62267033|GH rs7643136|GH rs4859104|GH rs12636145|GH rs12636188|GH rs55754932|GH rs56169023|GH rs55788242|GH rs6779623|GH rs67303034|GH rs150536702|GH rs138427565|GH rs111386738|GH rs12488028|GH rs114381173|GH rs1602152|GH rs116699328|GH rs55682207|GH rs2932310|GH rs2017565|GH rs2010883|GH rs115534307|GH rs73145251|GH rs114017876|GH rs2932305|GH rs2171822|GH rs2171821|GH rs2130354|GH rs2130353|GH rs1393921|GH rs116821195|GH rs62267040|GH rs923477|GH rs923476|GH rs923475|GH rs1875716|GH rs1354326|GH rs11128014|GH rs1960034|GH rs73141263|GH rs58496925|GH rs58046740|GH rs6792557|GH rs12629984|GH rs1027689|GH rs4858968|GH rs73142912|GH rs1503433|GH rs9861809|GH rs10511136|GH rs17549345|GH rs1469570|GH rs62265524|GH rs1431155|GH rs930155|GH rs150584818|GH rs11128018|GH rs11128019|GH rs1431156|GH rs1835544|GH rs11915058|GH rs9854250|GH rs55644022|GH rs114701904|GH rs4431134|GH rs9852704|GH rs2344183|GH rs2344184|GH rs113055457|GH rs9850588|GH rs6777373|GH rs9854145|GH rs28690491|GH rs72911631|GH rs2932267|GH rs2919259|GH rs1844432|GH rs2919257|GH rs2932269|GH rs1812620|GH rs1489775|GH rs2130347|GH rs2130349|GH rs1021339|eQTL rs1025401|eQTL rs1027689|eQTL rs10511136|eQTL rs10865624|eQTL rs11128011|eQTL rs11128018|eQTL rs11128053|eQTL rs111334630|eQTL rs111386738|eQTL rs111654912|eQTL rs111922234|eQTL rs112560779|eQTL rs113162213|eQTL rs113562502|eQTL rs113668726|eQTL rs113837030|eQTL rs114327678|eQTL rs114473250|eQTL rs114577837|eQTL rs114818473|eQTL rs115342614|eQTL rs115399114|eQTL rs115534307|eQTL rs1156394|eQTL rs1156395|eQTL rs115686437|eQTL rs115743886|eQTL rs115852815|eQTL rs116069513|eQTL rs116531941|eQTL rs116699328|eQTL rs11708981|eQTL rs11717021|eQTL rs11717413|eQTL rs11720863|eQTL rs11915058|eQTL rs11919709|eQTL rs11924753|eQTL rs12108006|eQTL rs12485486|eQTL rs12485501|eQTL rs12486756|eQTL rs12487385|eQTL rs12488028|eQTL rs12488286|eQTL rs12488627|eQTL rs12489203|eQTL rs12489305|eQTL rs12489435|eQTL rs12490277|eQTL rs12490415|eQTL rs12491766|eQTL rs12494085|eQTL rs12495478|eQTL rs12495558|eQTL rs12496993|eQTL rs12629360|eQTL rs12629896|eQTL rs12632157|eQTL rs12632280|eQTL rs12633947|eQTL rs12634668|eQTL rs12714696|eQTL rs13074576|eQTL rs13075165|eQTL rs13075569|eQTL rs13095545|eQTL rs13098473|eQTL rs13316021|eQTL rs13318979|eQTL rs13320429|eQTL rs13323018|eQTL rs13326965|eQTL rs138219326|eQTL rs1393916|eQTL rs1393918|eQTL rs1393919|eQTL rs1393920|eQTL rs1393921|eQTL rs139503376|eQTL rs139662700|eQTL rs140453827|eQTL rs141600638|eQTL rs142995089|eQTL rs1431150|eQTL rs1431153|eQTL rs1431156|eQTL rs144730654|eQTL rs145621712|eQTL rs1469569|eQTL rs1469570|eQTL rs147242475|eQTL rs1472688|eQTL rs1489777|eQTL rs1489778|eQTL rs1489779|eQTL rs1489780|eQTL rs1503433|eQTL rs1503434|eQTL rs1509778|eQTL rs1509779|eQTL rs1509780|eQTL rs1509781|eQTL rs1509782|eQTL rs151093168|eQTL rs1560450|eQTL rs1587017|eQTL rs1602152|eQTL rs1602154|eQTL rs1604697|eQTL rs1604699|eQTL rs16899|eQTL rs17024791|eQTL rs17024798|eQTL rs17025015|eQTL rs17025045|eQTL rs17025080|eQTL rs17025214|eQTL rs17025236|eQTL rs17025241|eQTL rs17549213|eQTL rs17549345|eQTL rs1813449|eQTL rs1818163|eQTL rs1821027|eQTL rs1826639|eQTL rs1827534|eQTL rs182899715|eQTL rs1835542|eQTL rs1835543|eQTL rs1835544|eQTL rs1847305|eQTL rs1847309|eQTL rs1873209|eQTL rs1873210|eQTL rs1873211|eQTL rs1875715|eQTL rs191115805|eQTL rs1946569|eQTL rs1975094|eQTL rs1975095|eQTL rs1983075|eQTL rs1991658|eQTL rs2010539|eQTL rs2016224|eQTL rs2029437|eQTL rs2046796|eQTL rs2048292|eQTL rs2048293|eQTL rs2082226|eQTL rs2099229|eQTL rs2116151|eQTL rs2130351|eQTL rs2130352|eQTL rs2130353|eQTL rs2130354|eQTL rs2163423|eQTL rs2171821|eQTL rs2195714|eQTL rs2195715|eQTL rs2195716|eQTL rs2202916|eQTL rs2344183|eQTL rs2344184|eQTL rs2344185|eQTL rs28385406|eQTL rs28513517|eQTL rs28702863|eQTL rs2880695|eQTL rs2880793|eQTL rs2880801|eQTL rs2880802|eQTL rs28841871|eQTL rs28872274|eQTL rs2915278|eQTL rs2915280|eQTL rs2915288|eQTL rs2915292|eQTL rs2915293|eQTL rs2915294|eQTL rs2919238|eQTL rs2919240|eQTL rs2919242|eQTL rs2919248|eQTL rs2919260|eQTL rs2919263|eQTL rs2919264|eQTL rs2919267|eQTL rs2919270|eQTL rs2919272|eQTL rs2919274|eQTL rs2932270|eQTL rs2932281|eQTL rs2932296|eQTL rs2932298|eQTL rs2932299|eQTL rs2932305|eQTL rs2932309|eQTL rs2932310|eQTL rs2938261|eQTL rs2938271|eQTL rs2938275|eQTL rs2938276|eQTL rs2938277|eQTL rs2938279|eQTL rs34569621|eQTL rs35002075|eQTL rs35040143|eQTL rs35139888|eQTL rs35448874|eQTL rs3897735|eQTL rs4130492|eQTL rs4130493|eQTL rs4241557|eQTL rs4285011|eQTL rs4290825|eQTL rs4296593|eQTL rs4324484|eQTL rs4333109|eQTL rs4340725|eQTL rs4345094|eQTL rs4353827|eQTL rs4356841|eQTL rs4362744|eQTL rs4367091|eQTL rs4371541|eQTL rs4374551|eQTL rs4374553|eQTL rs4392442|eQTL rs4417892|eQTL rs4431134|eQTL rs4437171|eQTL rs4458389|eQTL rs4468999|eQTL rs4484212|eQTL rs4487262|eQTL rs4511917|eQTL rs4519728|eQTL rs4528977|eQTL rs4546169|eQTL rs4547727|eQTL rs4561856|eQTL rs4630962|eQTL rs4638996|eQTL rs4643731|eQTL rs4858926|eQTL rs4858928|eQTL rs4858955|eQTL rs4858965|eQTL rs4858968|eQTL rs4858969|eQTL rs4858971|eQTL rs4858972|eQTL rs4858974|eQTL rs4858975|eQTL rs4858976|eQTL rs4859086|eQTL rs4859087|eQTL rs4859088|eQTL rs4859089|eQTL rs4859090|eQTL rs4859091|eQTL rs4859093|eQTL rs4859094|eQTL rs4859095|eQTL rs4859096|eQTL rs4859097|eQTL rs4859099|eQTL rs4859100|eQTL rs4859101|eQTL rs4859102|eQTL rs4859103|eQTL rs4859104|eQTL rs4859106|eQTL rs55641563|eQTL rs55644022|eQTL rs55645482|eQTL rs55675848|eQTL rs55686224|eQTL rs55704628|eQTL rs55713035|eQTL rs55759063|eQTL rs55771815|eQTL rs55788242|eQTL rs55802723|eQTL rs55807523|eQTL rs55835547|eQTL rs55840331|eQTL rs55846051|eQTL rs55890260|eQTL rs55941792|eQTL rs55976189|eQTL rs56006017|eQTL rs56076980|eQTL rs56077151|eQTL rs56088883|eQTL rs56091392|eQTL rs56091888|eQTL rs56125632|eQTL rs56169023|eQTL rs56173847|eQTL rs56192328|eQTL rs56202453|eQTL rs56204929|eQTL rs56228211|eQTL rs56234192|eQTL rs56302819|eQTL rs56323967|eQTL rs56342847|eQTL rs56355641|eQTL rs56357704|eQTL rs56359319|eQTL rs56376714|eQTL rs56386821|eQTL rs56390742|eQTL rs56398417|eQTL rs56873310|eQTL rs57019520|eQTL rs57108523|eQTL rs57368400|eQTL rs57403247|eQTL rs57541218|eQTL rs57555560|eQTL rs57777775|eQTL rs57844811|eQTL rs57850268|eQTL rs58025137|eQTL rs58268153|eQTL rs58658187|eQTL rs58825206|eQTL rs59217431|eQTL rs59230787|eQTL rs59444386|eQTL rs59696146|eQTL rs59936237|eQTL rs60099577|eQTL rs60589498|eQTL rs60635211|eQTL rs60702820|eQTL rs60936504|eQTL rs61043259|eQTL rs61141278|eQTL rs61499936|eQTL rs61553005|eQTL rs61646178|eQTL rs62267027|eQTL rs62269464|eQTL rs62269475|eQTL rs62269507|eQTL rs62269510|eQTL rs62271178|eQTL rs62271232|eQTL rs62271233|eQTL rs62271235|eQTL rs6551257|eQTL rs6551258|eQTL rs6551259|eQTL rs6551264|eQTL rs6551342|eQTL rs6551343|eQTL rs6551344|eQTL rs6551347|eQTL rs6551349|eQTL rs6551350|eQTL rs6551502|eQTL rs6551505|eQTL rs6551506|eQTL rs66468250|eQTL rs66722006|eQTL rs66772967|eQTL rs66877145|eQTL rs67047416|eQTL rs67101005|eQTL rs67189590|eQTL rs67302043|eQTL rs67303034|eQTL rs67344825|eQTL rs67467560|eQTL rs67566069|eQTL rs6764467|eQTL rs6764643|eQTL rs67650048|eQTL rs6765557|eQTL rs6767070|eQTL rs6767497|eQTL rs6769203|eQTL rs6769369|eQTL rs6770013|eQTL rs6770677|eQTL rs6771868|eQTL rs6772238|eQTL rs6773097|eQTL rs6773312|eQTL rs67742545|eQTL rs6775200|eQTL rs6775414|eQTL rs6776716|eQTL rs6777288|eQTL rs6778211|eQTL rs6778723|eQTL rs6779623|eQTL rs67799331|eQTL rs6780482|eQTL rs6781226|eQTL rs6781718|eQTL rs6781901|eQTL rs6785104|eQTL rs6785333|eQTL rs6787253|eQTL rs6787711|eQTL rs6787799|eQTL rs6788147|eQTL rs6789002|eQTL rs6789301|eQTL rs6792557|eQTL rs6792716|eQTL rs6794212|eQTL rs6797333|eQTL rs6797501|eQTL rs6797527|eQTL rs6798161|eQTL rs67986214|eQTL rs6798732|eQTL rs6799017|eQTL rs6799224|eQTL rs6799848|eQTL rs6800321|eQTL rs6803843|eQTL rs6804199|eQTL rs68042814|eQTL rs6804848|eQTL rs6806126|eQTL rs6806250|eQTL rs68068970|eQTL rs6807329|eQTL rs6807414|eQTL rs6807548|eQTL rs6809886|eQTL rs72909759|eQTL rs72909795|eQTL rs72917703|eQTL rs73129424|eQTL rs73137449|eQTL rs73137485|eQTL rs73138573|eQTL rs73139428|eQTL rs73139468|eQTL rs73139470|eQTL rs73139473|eQTL rs73139476|eQTL rs73139478|eQTL rs73139479|eQTL rs73139480|eQTL rs73139484|eQTL rs73139488|eQTL rs73139490|eQTL rs73139493|eQTL rs73139494|eQTL rs73139495|eQTL rs73139500|eQTL rs73140133|eQTL rs73141257|eQTL rs73141373|eQTL rs73144053|eQTL rs73145248|eQTL rs73145256|eQTL rs73145264|eQTL rs73145268|eQTL rs73145290|eQTL rs73147264|eQTL rs73147265|eQTL rs73148513|eQTL rs73148551|eQTL rs73148578|eQTL rs7355990|eQTL rs7356094|eQTL rs7428348|eQTL rs7429391|eQTL rs7429905|eQTL rs7431888|eQTL rs7434013|eQTL rs747821|eQTL rs74898901|eQTL rs749160|eQTL rs74953556|eQTL rs75308129|eQTL rs75371775|eQTL rs75709417|eQTL rs75718749|eQTL rs76031315|eQTL rs7611916|eQTL rs7612115|eQTL rs7613601|eQTL rs7614415|eQTL rs7616276|eQTL rs7616304|eQTL rs7616857|eQTL rs7617101|eQTL rs7618388|eQTL rs7618721|eQTL rs7619452|eQTL rs7619530|eQTL rs7619960|eQTL rs7620884|eQTL rs7621705|eQTL rs7621804|eQTL rs7622310|eQTL rs7622895|eQTL rs76239915|eQTL rs7624288|eQTL rs7624533|eQTL rs7629536|eQTL rs7629565|eQTL rs7630716|eQTL rs7631474|eQTL rs7633622|eQTL rs7633827|eQTL rs7633863|eQTL rs7634123|eQTL rs76353896|eQTL rs7635463|eQTL rs7636062|eQTL rs7637503|eQTL rs7637935|eQTL rs76427832|eQTL rs7643136|eQTL rs7643337|eQTL rs76439530|eQTL rs7646773|eQTL rs7647037|eQTL rs7647245|eQTL rs7648805|eQTL rs7649281|eQTL rs7649340|eQTL rs76510409|eQTL rs7652069|eQTL rs7652406|eQTL rs76744415|eQTL rs76945578|eQTL rs76952212|eQTL rs77065529|eQTL rs77231816|eQTL rs77455828|eQTL rs77478954|eQTL rs77659400|eQTL rs77937398|eQTL rs77993856|eQTL rs78066413|eQTL rs78358952|eQTL rs79129130|eQTL rs79335683|eQTL rs79542873|eQTL rs79548160|eQTL rs79798889|eQTL rs80141019|eQTL rs80230323|eQTL rs80263822|eQTL rs903295|eQTL rs919582|eQTL rs923473|eQTL rs923474|eQTL rs923475|eQTL rs923476|eQTL rs923477|eQTL rs924747|eQTL rs930155|eQTL rs9310061|eQTL rs9310087|eQTL rs9310088|eQTL rs959132|eQTL rs9681975|eQTL rs9808901|eQTL rs9813469|eQTL rs9816966|eQTL rs9825216|eQTL rs9829833|eQTL rs9830274|eQTL rs9836738|eQTL rs9839050|eQTL rs9839363|eQTL rs9841274|eQTL rs9842748|eQTL rs9842977|eQTL rs9843580|eQTL rs9844893|eQTL rs9846032|eQTL rs9850490|eQTL rs9852305|eQTL rs9852599|eQTL rs9852704|eQTL rs9852744|eQTL rs9854250|eQTL rs9854786|eQTL rs9855839|eQTL rs9856604|eQTL rs9859034|eQTL rs9860340|eQTL rs9861035|eQTL rs9861443|eQTL rs9861809|eQTL rs9863076|eQTL rs9863342|eQTL rs9867061|eQTL rs9868828|eQTL rs9872577|eQTL rs9878862|eQTL rs9879263|eQTL rs9879360|eQTL rs9880480|eQTL rs9880959|eQTL rs9883622|eQTL rs9917646|eQTL rs9941983|eQTL rs9878862|rSNP
ENSG00000102468 rs61948307|pos rs7323441|pos rs117222059|pos rs7325168|pos rs7324017|pos rs7324218|pos rs9595552|pos rs3803189|pos rs3125|pos rs6314|pos rs7322347|pos rs1923882|pos rs7997012|pos rs55948462|pos rs56005991|pos rs9526237|pos rs977003|pos rs61948313|pos rs61948314|pos rs79375865|pos rs75907607|pos rs17068986|pos rs76703096|pos rs9526238|pos rs76226738|pos rs9534493|pos rs9567735|pos rs3742278|pos rs6561332|pos rs6561333|pos rs9562684|pos rs142388760|pos rs9567736|pos rs9562685|pos rs9567737|pos rs113919495|pos rs1923884|pos rs1923885|pos rs1923886|pos rs7330461|pos rs7330636|pos rs17069005|pos rs1923887|pos rs1923888|pos rs1745837|pos rs9567739|pos rs79591795|pos rs76010564|pos rs3742279|pos rs9316232|pos rs77842053|pos rs2770300|pos rs633737|pos rs632903|pos rs622337|pos rs621494|pos rs58691219|pos rs655888|pos rs655854|pos rs2296972|pos rs643627|pos rs9534495|pos rs74970393|pos rs7984966|pos rs139279851|pos rs73175511|pos rs2274639|pos rs1885884|pos rs76830130|pos rs2760351|pos rs2246127|pos rs17359763|pos rs9534496|pos rs79684337|pos rs9526239|pos rs9526240|pos rs73475716|pos rs61948316|pos rs2224721|pos rs4942578|pos rs7323079|pos rs150648869|pos rs9316233|pos rs6561335|pos rs112193154|pos rs4942579|pos rs61948317|pos rs11841433|pos rs2770292|pos rs659734|pos rs73175515|pos rs9526241|pos rs73175516|pos rs17287961|pos rs1928042|pos rs66847642|pos rs2760339|pos rs2760341|pos rs2760342|pos rs111685345|pos rs2760343|pos rs2760344|pos rs2760345|pos rs7326071|pos rs2760346|pos rs117589588|pos rs2770293|pos rs2760347|pos rs4941570|pos rs58918321|pos rs61948318|pos rs2770294|pos rs9534501|pos rs2770295|pos rs9534502|pos rs2770296|pos rs9567743|pos rs140288968|pos rs78967094|pos rs1328677|pos rs1328676|pos rs1328675|pos rs9534503|pos rs1328674|pos rs9534504|pos rs7330368|pos rs78025243|pos rs34420017|pos rs35906144|pos rs78344787|pos rs9316235|pos rs73475737|pos rs582854|pos rs9526245|pos rs582385|pos rs77945982|pos rs677702|pos rs2770297|pos rs2770298|pos rs666693|pos rs17360184|pos rs140506623|pos rs1928040|pos rs2770301|pos rs4090088|pos rs6561336|pos rs1410657|pos rs972979|pos rs73475748|pos rs61948330|pos rs9526246|pos rs61948331|pos rs73175521|pos rs2770302|pos rs192954532|pos rs61948333|pos rs912127|pos rs4942582|pos rs731778|pos rs140950739|pos rs731779|pos rs9562687|pos rs117388050|pos rs9562688|pos rs4942583|pos rs4941571|pos rs61948334|pos rs1928039|pos rs4942584|pos rs61948335|pos rs73475757|pos rs1002513|pos rs117874987|pos rs9567745|pos rs3945573|pos rs11617142|pos rs79089222|pos rs2770304|pos rs78054651|pos rs985934|pos rs985933|pos rs927544|pos rs7323792|pos rs7322422|pos rs7324343|pos rs61948337|pos rs9567746|pos rs61948338|pos rs118008930|pos rs2760348|pos rs17288723|pos rs9562689|pos rs117264760|pos rs115353156|pos rs2760349|pos rs689099|pos rs180831647|pos rs73175526|pos rs1328683|pos rs76115403|pos rs139895124|pos rs185882226|pos rs190289596|pos rs2016711|pos rs61948340|pos rs9567747|pos rs61948341|pos rs9534505|pos rs187974397|pos rs9534506|pos rs73175527|pos rs9534507|pos rs80298007|pos rs4942587|pos rs73175528|pos rs73175529|pos rs73175530|pos rs9534508|pos rs2025296|pos rs12876614|pos rs9316236|pos rs9534509|pos rs149802420|pos rs4941573|pos rs12584920|pos rs4941574|pos rs1328684|pos rs117230475|pos rs6305|pos rs2296973|pos rs2070036|pos rs2070037|pos rs61948342|pos rs2070039|pos rs2070040|pos rs78278527|pos rs75028184|pos rs9534510|pos rs74846842|pos rs9534511|pos rs1033847|pos rs6313|pos rs1805055|pos rs6310|pos rs6312|pos rs7333019|k10 rs12874452|k10 rs4942577|k10 rs7324274|k10 rs9534490|k10 rs61948305|k10 rs9567731|k10 rs9562683|k10 rs9567732|k10 rs9567733|k10 rs146995514|k10 rs61948306|k10 rs7333412|k10 rs9534491|k10 rs6306|k10 rs6311|k10 rs17289304|k10 rs36213156|k10 rs1328685|k10 rs36212784|k10 rs731245|k10 rs731244|k10 rs80112804|k10 rs732821|k10 rs17289394|k10 rs35158180|k10 rs4142900|k10 rs12863574|k10 rs9534512|k10 rs9534513|k10 rs73175539|k10 rs4941575|k10 rs55945859|k10 rs9590997|k10 rs9534514|k10 rs73175540|k10 rs9534515|k10 rs76757331|k10 rs2149434|k10 rs17069137|k10 rs73175542|k10 rs6315|k10 rs117725431|GH rs11148013|GH rs113081710|GH rs17068832|GH rs1216981|GH rs9534481|GH rs75660374|GH rs1216982|GH rs7332790|GH rs117328557|GH rs1216983|GH rs12583210|GH rs1773119|GH rs1773120|GH rs56056440|GH rs1216966|GH rs1216967|GH rs191414233|GH rs1341749|GH rs1216969|GH rs61948303|GH rs7334858|GH rs61948304|GH rs73175504|GH rs117308685|GH rs4942576|GH rs7983914|GH rs150319492|GH rs61948307|GH rs1923888|GH rs9534495|GH rs74970393|GH rs7984966|GH rs139279851|GH rs73175511|GH rs2274639|GH rs1885884|GH rs76830130|GH rs2760351|GH rs73175515|GH rs9526241|GH rs73175516|GH rs17287961|GH rs2760339|GH rs2760341|GH rs2760342|GH rs111685345|GH rs2760343|GH rs2760344|GH rs2760345|GH rs7326071|GH rs2760346|GH rs117589588|GH rs2770293|GH rs2760347|GH rs4941570|GH rs58918321|GH rs61948318|GH rs2770294|GH rs9534501|GH rs2770295|GH rs9534502|GH rs2770296|GH rs9567743|GH rs140288968|GH rs6561336|GH rs1410657|GH rs117388050|GH rs9562688|GH rs4942583|GH rs4941571|GH rs61948334|GH rs1328684|GH rs117230475|GH rs6305|GH rs2070040|GH rs78278527|GH rs75028184|GH rs9534510|GH rs74846842|GH rs9534511|GH rs1033847|GH rs6313|GH rs1805055|GH rs6310|GH rs6312|GH rs6306|GH rs6311|GH rs10507546|GH rs2026690|GH rs79547664|GH rs61948676|GH rs9534531|GH rs9534532|GH rs9534533|GH rs7338909|GH rs9316240|GH rs7321692|GH rs7985101|GH rs9526255|GH rs35190838|GH rs9590998|GH rs35497074|GH rs146913590|GH rs7990072|GH rs186234723|GH rs11843493|GH rs9567759|GH rs114952364|GH rs2183062|GH rs2026692|GH rs150016381|GH rs9595560|GH rs35393413|GH rs2503309|GH rs77032704|GH rs11148020|GH rs2503312|GH rs17290776|GH rs75570776|GH rs78615932|GH rs9316242|GH rs1328671|GH rs76256820|GH rs146428949|GH rs61951271|GH rs114639633|GH rs61951272|GH rs2503316|GH rs75245741|GH rs55655035|GH rs7989665|GH rs2503311|GH rs2479978|GH rs79465779|GH rs116010569|GH rs145766617|GH rs117466111|GH rs112046066|GH rs7994703|GH rs17069273|GH rs112392946|GH rs149702482|GH rs35148622|GH rs9534636|GH rs73180354|GH rs11618168|GH rs9943957|GH rs73180355|GH rs114662500|GH rs9595662|GH rs9595673|GH rs9595674|GH rs73180384|GH rs73180385|GH rs74847481|GH rs73182271|GH rs73182272|GH rs73182274|GH rs9316300|GH rs9316301|GH rs9526335|GH rs10220186|GH rs113522471|GH rs7336695|GH rs150357696|GH rs60053015|GH rs7318629|GH rs180927390|GH rs139041670|GH rs7319277|GH rs78606341|GH rs11841823|GH rs10220209|GH rs10219965|GH rs10220222|GH rs4429188|GH rs1361457|GH rs9595712|GH rs2153448|GH rs55880282|GH rs10161665|GH rs7984310|GH rs7988780|GH rs13379023|GH rs9595720|GH rs7338544|GH rs8001056|GH rs6561389|GH rs8002060|GH rs13378886|GH rs189301235|GH rs142489153|GH rs75924419|GH rs112732515|GH rs7322715|GH rs7322882|GH rs73183803|GH rs9595722|GH rs9595723|GH rs9595724|GH rs17070149|GH rs73183804|GH rs56088519|GH rs56234161|GH rs4941593|GH rs9591068|GH rs73183813|GH rs4942644|GH rs186208918|GH rs55857069|GH rs73183814|GH rs9567875|GH rs73183816|GH rs79557771|GH rs79973456|GH rs6561390|GH rs6650371|GH rs6650372|GH rs73183821|GH rs9526341|GH rs73183822|GH rs73183824|GH rs73183826|GH rs73183827|GH rs9591076|GH rs2182494|GH rs61951831|GH rs117476283|GH rs4942694|GH rs6315|GH rs10161665|eQTL rs10219892|eQTL rs10219965|eQTL rs10220104|eQTL rs10220186|eQTL rs10220209|eQTL rs10220222|eQTL rs10507546|eQTL rs111446608|eQTL rs111476685|eQTL rs11148013|eQTL rs11148014|eQTL rs11148042|eQTL rs111548109|eQTL rs111552875|eQTL rs112013587|eQTL rs112147608|eQTL rs112305819|eQTL rs112552401|eQTL rs112594234|eQTL rs112730544|eQTL rs113127576|eQTL rs113521950|eQTL rs113522471|eQTL rs114274337|eQTL rs115494767|eQTL rs115889818|eQTL rs115961132|eQTL rs116255039|eQTL rs116504228|eQTL rs116642111|eQTL rs116927231|eQTL rs11839105|eQTL rs11839242|eQTL rs11839255|eQTL rs11840444|eQTL rs11841086|eQTL rs11841823|eQTL rs11841943|eQTL rs11842094|eQTL rs1216958|eQTL rs1216959|eQTL rs1216961|eQTL rs1216964|eQTL rs1216965|eQTL rs1216966|eQTL rs1216967|eQTL rs1216969|eQTL rs1216971|eQTL rs1216972|eQTL rs1216974|eQTL rs12385894|eQTL rs12561429|eQTL rs12583210|eQTL rs12584920|eQTL rs12858395|eQTL rs12863574|eQTL rs12865661|eQTL rs12872365|eQTL rs12873180|eQTL rs12873429|eQTL rs12877744|eQTL rs1326480|eQTL rs1326485|eQTL rs1328683|eQTL rs1328686|eQTL rs13378192|eQTL rs13378386|eQTL rs13378925|eQTL rs13379023|eQTL rs1340345|eQTL rs1340346|eQTL rs1359664|eQTL rs1359666|eQTL rs1360020|eQTL rs1361457|eQTL rs1361500|eQTL rs137928667|eQTL rs139427052|eQTL rs1409485|eQTL rs1410657|eQTL rs1410659|eQTL rs1410660|eQTL rs1417197|eQTL rs1417198|eQTL rs142188194|eQTL rs142247911|eQTL rs142916319|eQTL rs144162713|eQTL rs144568044|eQTL rs145193640|eQTL rs145567884|eQTL rs146501386|eQTL rs147154533|eQTL rs148667172|eQTL rs149381767|eQTL rs150258401|eQTL rs1538798|eQTL rs1538800|eQTL rs1547654|eQTL rs1556998|eQTL rs1571064|eQTL rs1572872|eQTL rs1575892|eQTL rs1575893|eQTL rs1575894|eQTL rs1575895|eQTL rs17069883|eQTL rs17070071|eQTL rs17070266|eQTL rs17070281|eQTL rs17287961|eQTL rs17288723|eQTL rs17289394|eQTL rs17289695|eQTL rs17289854|eQTL rs17289889|eQTL rs17290237|eQTL rs17326362|eQTL rs17326461|eQTL rs17386667|eQTL rs1745831|eQTL rs1819681|eQTL rs1832680|eQTL rs1854352|eQTL rs1855282|eQTL rs1855285|eQTL rs1928040|eQTL rs1928044|eQTL rs1928045|eQTL rs1934685|eQTL rs1952191|eQTL rs1962256|eQTL rs1980693|eQTL rs1980694|eQTL rs2026690|eQTL rs2039859|eQTL rs2070037|eQTL rs2070040|eQTL rs2104936|eQTL rs2148437|eQTL rs2149434|eQTL rs2153448|eQTL rs2183057|eQTL rs2183058|eQTL rs2248109|eQTL rs2248110|eQTL rs2296973|eQTL rs2406325|eQTL rs2406326|eQTL rs2406327|eQTL rs2478310|eQTL rs2478311|eQTL rs2478313|eQTL rs2478314|eQTL rs2478315|eQTL rs2478317|eQTL rs2478334|eQTL rs2478335|eQTL rs2478336|eQTL rs2478338|eQTL rs2478339|eQTL rs2478340|eQTL rs2478341|eQTL rs2486999|eQTL rs2487000|eQTL rs2487001|eQTL rs2487002|eQTL rs2487007|eQTL rs2503402|eQTL rs2503403|eQTL rs2503404|eQTL rs2503428|eQTL rs2503429|eQTL rs2503430|eQTL rs2503434|eQTL rs2503435|eQTL rs2503443|eQTL rs2503448|eQTL rs2503449|eQTL rs2503450|eQTL rs2503451|eQTL rs2503452|eQTL rs2503453|eQTL rs2503454|eQTL rs2760349|eQTL rs2770293|eQTL rs2770295|eQTL rs2770296|eQTL rs2770297|eQTL rs2770298|eQTL rs2770302|eQTL rs2770304|eQTL rs2794657|eQTL rs34289177|eQTL rs34818237|eQTL rs34997733|eQTL rs35148622|eQTL rs35186029|eQTL rs35200355|eQTL rs35637632|eQTL rs3889066|eQTL rs4090088|eQTL rs4142900|eQTL rs4274338|eQTL rs4296164|eQTL rs4310755|eQTL rs4368074|eQTL rs4411407|eQTL rs4429188|eQTL rs4525393|eQTL rs4525394|eQTL rs4531630|eQTL rs4545701|eQTL rs4567609|eQTL rs4570735|eQTL rs4575434|eQTL rs4625630|eQTL rs4941570|eQTL rs4941571|eQTL rs4941573|eQTL rs4941574|eQTL rs4941575|eQTL rs4941590|eQTL rs4942577|eQTL rs4942582|eQTL rs4942584|eQTL rs4942587|eQTL rs4942589|eQTL rs4942623|eQTL rs4942630|eQTL rs4942632|eQTL rs4942645|eQTL rs509160|eQTL rs55680848|eQTL rs55880282|eQTL rs55962346|eQTL rs56088519|eQTL rs56089058|eQTL rs56234161|eQTL rs56282625|eQTL rs56313740|eQTL rs564425|eQTL rs582854|eQTL rs58986618|eQTL rs59454888|eQTL rs60718936|eQTL rs61647933|eQTL rs61948318|eQTL rs61948331|eQTL rs61948334|eQTL rs61948335|eQTL rs61948351|eQTL rs61948352|eQTL rs61948354|eQTL rs61948355|eQTL rs61948357|eQTL rs61948358|eQTL rs61948359|eQTL rs61951163|eQTL rs61951635|eQTL rs6311|eQTL rs6313|eQTL rs6561333|eQTL rs6561364|eQTL rs6561367|eQTL rs6561368|eQTL rs6561381|eQTL rs689099|eQTL rs731245|eQTL rs731779|eQTL rs73178186|eQTL rs73178189|eQTL rs73178191|eQTL rs73178192|eQTL rs73178199|eQTL rs73178200|eQTL rs73178201|eQTL rs73178202|eQTL rs73180305|eQTL rs73180307|eQTL rs73180308|eQTL rs73180316|eQTL rs73180321|eQTL rs73180322|eQTL rs73180325|eQTL rs73180326|eQTL rs73180327|eQTL rs73180330|eQTL rs73180332|eQTL rs73180338|eQTL rs73180350|eQTL rs73180351|eQTL rs73180352|eQTL rs73180354|eQTL rs73180355|eQTL rs73180356|eQTL rs73180359|eQTL rs73180360|eQTL rs73180361|eQTL rs73180362|eQTL rs73180363|eQTL rs73180365|eQTL rs73180366|eQTL rs73180367|eQTL rs73180369|eQTL rs73180372|eQTL rs73180373|eQTL rs73180374|eQTL rs73180375|eQTL rs73180376|eQTL rs73180378|eQTL rs73180379|eQTL rs73180380|eQTL rs73180381|eQTL rs73180382|eQTL rs73180383|eQTL rs73180384|eQTL rs73180385|eQTL rs73180386|eQTL rs73180387|eQTL rs73180388|eQTL rs73180389|eQTL rs73180391|eQTL rs73180392|eQTL rs73180393|eQTL rs73180394|eQTL rs73180395|eQTL rs73180397|eQTL rs73180398|eQTL rs73180399|eQTL rs73180400|eQTL rs73180402|eQTL rs73182203|eQTL rs73182204|eQTL rs73182205|eQTL rs73182207|eQTL rs73182210|eQTL rs73182212|eQTL rs73182213|eQTL rs73182215|eQTL rs73182217|eQTL rs73182218|eQTL rs73182220|eQTL rs73182236|eQTL rs73182238|eQTL rs73182239|eQTL rs73182247|eQTL rs73182250|eQTL rs73182251|eQTL rs73182252|eQTL rs73182254|eQTL rs73182256|eQTL rs73182257|eQTL rs73182258|eQTL rs73182260|eQTL rs73182266|eQTL rs73182271|eQTL rs73182272|eQTL rs73182274|eQTL rs73182276|eQTL rs73182277|eQTL rs73182278|eQTL rs73182280|eQTL rs73182288|eQTL rs73182301|eQTL rs73183803|eQTL rs73183804|eQTL rs73183808|eQTL rs73183809|eQTL rs73183810|eQTL rs73183812|eQTL rs73183813|eQTL rs73183814|eQTL rs73183816|eQTL rs73183821|eQTL rs73183822|eQTL rs73183824|eQTL rs73183826|eQTL rs73183827|eQTL rs73183828|eQTL rs73183829|eQTL rs73183830|eQTL rs73183831|eQTL rs73183832|eQTL rs73183833|eQTL rs73183834|eQTL rs73183835|eQTL rs73183836|eQTL rs73183837|eQTL rs73183838|eQTL rs73183840|eQTL rs73183841|eQTL rs73183844|eQTL rs73183846|eQTL rs73183848|eQTL rs73183849|eQTL rs73183850|eQTL rs73183851|eQTL rs73183852|eQTL rs73183853|eQTL rs73183854|eQTL rs73183856|eQTL rs73183857|eQTL rs73183859|eQTL rs73183860|eQTL rs73183862|eQTL rs73183864|eQTL rs73183865|eQTL rs73183866|eQTL rs73183868|eQTL rs73183869|eQTL rs73183880|eQTL rs73183885|eQTL rs73183886|eQTL rs7319491|eQTL rs7320852|eQTL rs7323525|eQTL rs7323792|eQTL rs7324343|eQTL rs7324949|eQTL rs7325464|eQTL rs7325819|eQTL rs7326112|eQTL rs7326366|eQTL rs7326674|eQTL rs7328147|eQTL rs732821|eQTL rs7329520|eQTL rs7330368|eQTL rs7332203|eQTL rs7332536|eQTL rs7332619|eQTL rs7333019|eQTL rs7333059|eQTL rs7333102|eQTL rs7334858|eQTL rs7336230|eQTL rs7338601|eQTL rs7338889|eQTL rs73477734|eQTL rs73477746|eQTL rs73486989|eQTL rs74404982|eQTL rs75373050|eQTL rs76424472|eQTL rs76757331|eQTL rs78967094|eQTL rs79340926|eQTL rs79514240|eQTL rs79672439|eQTL rs7982124|eQTL rs7983914|eQTL rs7987232|eQTL rs7990072|eQTL rs7991482|eQTL rs7991985|eQTL rs7992392|eQTL rs7993184|eQTL rs7993497|eQTL rs7996430|eQTL rs7996797|eQTL rs7997012|eQTL rs7997745|eQTL rs7999656|eQTL rs912127|eQTL rs927544|eQTL rs9285162|eQTL rs9316235|eQTL rs9316236|eQTL rs9316285|eQTL rs9316286|eQTL rs9316287|eQTL rs9316296|eQTL rs9316297|eQTL rs9316298|eQTL rs9316299|eQTL rs9316300|eQTL rs9316301|eQTL rs9316303|eQTL rs9316304|eQTL rs9316306|eQTL rs943903|eQTL rs9526245|eQTL rs9526246|eQTL rs9526300|eQTL rs9526301|eQTL rs9526303|eQTL rs9526304|eQTL rs9526305|eQTL rs9526306|eQTL rs9526307|eQTL rs9526312|eQTL rs9526313|eQTL rs9526314|eQTL rs9526315|eQTL rs9526319|eQTL rs9526330|eQTL rs9526335|eQTL rs9534486|eQTL rs9534487|eQTL rs9534489|eQTL rs9534501|eQTL rs9534504|eQTL rs9534510|eQTL rs9534511|eQTL rs9534512|eQTL rs9534513|eQTL rs9534515|eQTL rs9534516|eQTL rs9534523|eQTL rs9534524|eQTL rs9534581|eQTL rs9534582|eQTL rs9534584|eQTL rs9534589|eQTL rs9534590|eQTL rs9534592|eQTL rs9534593|eQTL rs9534595|eQTL rs9534596|eQTL rs9534598|eQTL rs9534604|eQTL rs9534606|eQTL rs9534607|eQTL rs9534631|eQTL rs9534634|eQTL rs9534636|eQTL rs9534641|eQTL rs9534646|eQTL rs9534647|eQTL rs9534648|eQTL rs9534649|eQTL rs9534651|eQTL rs9534653|eQTL rs9534661|eQTL rs9534668|eQTL rs9534674|eQTL rs9562683|eQTL rs9562687|eQTL rs9562688|eQTL rs9562689|eQTL rs9562736|eQTL rs9567724|eQTL rs9567731|eQTL rs9567743|eQTL rs9567746|eQTL rs9567747|eQTL rs9567759|eQTL rs9567821|eQTL rs9567823|eQTL rs9567825|eQTL rs9567827|eQTL rs9567835|eQTL rs9567857|eQTL rs9567859|eQTL rs9567862|eQTL rs9567866|eQTL rs9590993|eQTL rs9591038|eQTL rs9591039|eQTL rs9591041|eQTL rs9591042|eQTL rs9591043|eQTL rs9591044|eQTL rs9591047|eQTL rs9591048|eQTL rs9591050|eQTL rs9591052|eQTL rs9591053|eQTL rs9591054|eQTL rs9591055|eQTL rs9591056|eQTL rs9591057|eQTL rs9591058|eQTL rs9591060|eQTL rs9591063|eQTL rs9595534|eQTL rs9595535|eQTL rs9595639|eQTL rs9595640|eQTL rs9595659|eQTL rs9595660|eQTL rs9595662|eQTL rs9595666|eQTL rs9595667|eQTL rs9595668|eQTL rs9595671|eQTL rs9595672|eQTL rs9595673|eQTL rs9595674|eQTL rs9595675|eQTL rs9595676|eQTL rs9595677|eQTL rs9595678|eQTL rs9595679|eQTL rs9595680|eQTL rs9595682|eQTL rs9595683|eQTL rs9595684|eQTL rs9595685|eQTL rs9595687|eQTL rs9595691|eQTL rs9595693|eQTL rs9595694|eQTL rs9595695|eQTL rs9595696|eQTL rs9595698|eQTL rs9595699|eQTL rs9595700|eQTL rs9595701|eQTL rs9595702|eQTL rs9595704|eQTL rs9595705|eQTL rs9595706|eQTL rs9595707|eQTL rs9595708|eQTL rs9595709|eQTL rs9595712|eQTL rs9595713|eQTL rs9595714|eQTL rs9595716|eQTL rs9595717|eQTL rs9595720|eQTL rs9652163|eQTL rs972979|eQTL rs985933|eQTL rs985934|eQTL rs9943957|eQTL rs997708|eQTL rs6312|rSNP
ENSG00000135914 rs17619600|pos rs116535930|pos rs6437000|pos rs114641757|pos rs17586405|pos rs17440378|pos rs28421240|pos rs10194776|pos rs16827801|pos rs4973377|pos rs1549339|pos rs60707561|pos rs17619636|pos rs147389642|pos rs115211109|pos rs548213103|pos rs7607338|pos rs17586428|pos rs2161892|k10 rs77146511|k10 rs115649173|k10 rs149593415|k10 rs73001272|k10 rs115181978|k10 rs6746156|k10 rs7595464|k10 rs73084053|k10 rs12616914|k10 rs116440234|k10 rs76894742|k10 rs13394402|k10 rs10199752|k10 rs113327312|k10 rs17619588|k10 rs3806545|k10 rs10187149|k10 rs765458|k10 rs12469673|k10 rs78245688|k10 rs10498257|k10 rs34279311|k10 rs12471957|k10 rs139266972|k10 rs115765950|k10 rs59886388|k10 rs7565408|k10 rs17619648|k10 rs3754981|k10 rs77199363|k10 rs115778618|k10 rs73000268|GH rs10804365|GH rs10933337|GH rs7595408|GH rs7581828|GH rs77164551|GH rs62193413|GH rs144620436|GH rs115495162|GH rs62193414|GH rs73992981|GH rs6436982|GH rs78528059|GH rs6750171|GH rs6725053|GH rs113059114|GH rs10205726|GH rs77402756|GH rs4107595|GH rs59072999|GH rs57287434|GH rs76548897|GH rs6436994|GH rs74361634|GH rs7577721|GH rs6745740|GH rs75078510|GH rs3754982|GH rs16827740|GH rs12469096|GH rs145377086|GH rs12617646|GH rs12694886|GH rs61294225|GH rs74582990|GH rs13424110|GH rs75455207|GH rs57351130|GH rs115356147|GH rs6746156|GH rs7595464|GH rs73084053|GH rs12616914|GH rs116440234|GH rs76894742|GH rs13394402|GH rs10199752|GH rs17619600|GH rs116535930|GH rs16827801|GH rs60707561|GH rs17619636|GH rs17586428|GH rs3806545|GH rs765458|GH rs78245688|GH rs10498257|GH rs34279311|GH rs12471957|GH rs139266972|GH rs115765950|GH rs59886388|GH rs7565408|GH rs17619648|GH rs3754981|GH rs77199363|GH rs115778618|GH rs72983616|GH rs78924485|GH rs6707708|GH rs4635521|GH rs115196328|GH rs7563617|GH rs79522285|GH rs80279189|GH rs11893395|GH rs146223203|GH rs148076707|GH rs6437002|GH rs76901853|GH rs75409228|GH rs7595200|GH rs13402242|GH rs557336300|GH rs575592948|GH rs536765348|GH rs555015462|GH rs560508708|GH rs535323212|GH rs76034807|GH rs79664534|GH rs7574841|GH rs1025107|GH rs6749|GH rs2032953|GH rs6706191|GH rs735783|GH rs77564761|GH rs2887283|GH rs16827823|GH rs59661333|GH rs6724181|GH rs6755467|GH rs17586554|GH rs6727422|GH rs6727962|GH rs12467855|GH rs16827834|GH rs77093550|GH rs80290293|GH rs7426184|GH rs11897925|GH rs6706471|GH rs114684524|GH rs6706474|GH rs16827840|GH rs7585622|GH rs7588692|GH rs80031250|GH rs6739959|GH rs79313125|GH rs61332549|GH rs60445047|GH rs115647761|GH rs56295567|GH rs7592659|GH rs56161330|GH rs55878747|GH rs145860290|GH rs55998106|GH rs10169827|GH rs149044591|GH rs10206322|GH rs10179264|GH rs35527845|GH rs10202608|GH rs10202782|GH rs10202806|GH rs79108859|GH rs17619750|GH rs74890424|GH rs55970645|GH rs78218397|GH rs73086075|GH rs77970044|GH rs6738687|GH rs17586575|GH rs150052717|GH rs62197317|GH rs7565313|GH rs73997339|GH rs7606037|GH rs55748426|GH rs6761645|GH rs6749936|GH rs6437005|GH rs115428542|GH rs78242799|GH rs6754551|GH rs75385648|GH rs3731774|GH rs3731775|GH rs62197323|GH rs58383275|GH rs149243153|GH rs28678038|GH rs28690417|GH rs73086088|GH rs73994508|GH rs12478335|GH rs57199832|GH rs17586589|GH rs72983662|GH rs1477470|GH rs5018532|GH rs17440635|GH rs62197333|GH rs55898244|GH rs9750018|GH rs148015997|GH rs7598728|GH rs114992710|GH rs58067379|GH rs17586666|GH rs2551896|GH rs2697739|GH rs17619859|GH rs10181630|GH rs6437008|GH rs16827879|GH rs17586694|GH rs1729077|GH rs147675684|GH rs149135116|GH rs80008616|GH rs34773809|GH rs11891540|GH rs1881482|GH rs1881481|GH rs6731682|GH rs56408413|GH rs56878210|GH rs7584535|GH rs7598662|GH rs12612219|GH rs7598478|GH rs41265105|GH rs150266186|GH rs13408391|GH rs73096116|GH rs116135163|GH rs13428369|GH rs73096120|GH rs75445705|GH rs7604042|GH rs12469102|GH rs12622630|GH rs60217395|GH rs77340623|GH rs17620062|GH rs28541349|GH rs72985818|GH rs55782278|GH rs17620074|GH rs60959350|GH rs13428268|GH rs3731779|GH rs745962|GH rs3731781|GH rs16827912|GH rs12623587|GH rs78705326|GH rs16827914|GH rs17625564|GH rs17625570|GH rs62197352|GH rs17586989|GH rs35086097|GH rs7580717|GH rs115560270|GH rs111313992|GH rs116462174|GH rs6741554|GH rs12993696|GH rs7581325|GH rs111402969|GH rs13386723|GH rs116670109|GH rs113691145|GH rs113100863|GH rs35609395|GH rs61343030|GH rs111577671|GH rs186397705|GH rs35616235|GH rs114344130|GH rs13001643|GH rs62198973|GH rs62198974|GH rs62198975|GH rs62198976|GH rs72985877|GH rs72985879|GH rs12614175|GH rs12614217|GH rs12614267|GH rs10933368|GH rs7592642|GH rs11890076|GH rs12694890|GH rs12998237|GH rs11891202|GH rs12999051|GH rs11891304|GH rs35771536|GH rs12999676|GH rs34924375|GH rs1868454|GH rs1868455|GH rs10933369|GH rs146738952|GH rs4972990|GH rs10804374|GH rs2010493|GH rs12993290|GH rs10191571|GH rs2369002|GH rs10933370|GH rs6706732|GH rs6721978|GH rs551187348|GH rs17199543|GH rs71417744|GH rs12614599|GH rs12614600|GH rs16825937|GH rs77001804|GH rs79767499|GH rs200485033|GH rs4973396|GH rs4973397|GH rs16825944|GH rs1438148|GH rs6728489|GH rs10169399|eQTL rs10169827|eQTL rs10173555|eQTL rs10177091|eQTL rs10179264|eQTL rs10181602|eQTL rs10181630|eQTL rs10185032|eQTL rs10187005|eQTL rs10187149|eQTL rs10194776|eQTL rs10197001|eQTL rs10198572|eQTL rs10199752|eQTL rs10202295|eQTL rs10202608|eQTL rs10202782|eQTL rs10202806|eQTL rs10206322|eQTL rs1025107|eQTL rs1035620|eQTL rs10498256|eQTL rs10498257|eQTL rs10933366|eQTL rs112871009|eQTL rs113557824|eQTL rs115196328|eQTL rs115283667|eQTL rs115356147|eQTL rs11558174|eQTL rs115891846|eQTL rs116101137|eQTL rs11888242|eQTL rs11889871|eQTL rs11891540|eQTL rs11893395|eQTL rs11897387|eQTL rs11897925|eQTL rs11900279|eQTL rs11904445|eQTL rs12463656|eQTL rs12465438|eQTL rs12465477|eQTL rs12467769|eQTL rs12467855|eQTL rs12468767|eQTL rs12469096|eQTL rs12469102|eQTL rs12469673|eQTL rs12470450|eQTL rs12471957|eQTL rs12475791|eQTL rs12478335|eQTL rs12478520|eQTL rs12478898|eQTL rs12611521|eQTL rs12612219|eQTL rs12612801|eQTL rs12617646|eQTL rs12619336|eQTL rs12621280|eQTL rs12621567|eQTL rs12622630|eQTL rs12623587|eQTL rs12694886|eQTL rs13383194|eQTL rs13394402|eQTL rs13402242|eQTL rs13408391|eQTL rs13411148|eQTL rs13411316|eQTL rs13411443|eQTL rs13416929|eQTL rs13418346|eQTL rs13418542|eQTL rs13418595|eQTL rs13423632|eQTL rs13428268|eQTL rs13428369|eQTL rs13430145|eQTL rs13431424|eQTL rs140728998|eQTL rs141301047|eQTL rs143730741|eQTL rs145860290|eQTL rs147207436|eQTL rs1472959|eQTL rs147389642|eQTL rs149488342|eQTL rs150052717|eQTL rs1549339|eQTL rs1625274|eQTL rs1669091|eQTL rs16827801|eQTL rs16827823|eQTL rs16827834|eQTL rs16827840|eQTL rs16827863|eQTL rs16827879|eQTL rs16827914|eQTL rs1729084|eQTL rs17440378|eQTL rs17440635|eQTL rs17586307|eQTL rs17586428|eQTL rs17586449|eQTL rs17586484|eQTL rs17586554|eQTL rs17586575|eQTL rs17586589|eQTL rs17586603|eQTL rs17586666|eQTL rs17586694|eQTL rs17586912|eQTL rs17586989|eQTL rs17587010|eQTL rs17619588|eQTL rs17619600|eQTL rs17619648|eQTL rs17619744|eQTL rs17619750|eQTL rs17619859|eQTL rs17625552|eQTL rs17625564|eQTL rs17625570|eQTL rs17625594|eQTL rs1868929|eQTL rs1881481|eQTL rs1881482|eQTL rs1881483|eQTL rs1881484|eQTL rs1968673|eQTL rs2005013|eQTL rs2007131|eQTL rs2010493|eQTL rs2032953|eQTL rs2052625|eQTL rs2053921|eQTL rs2113606|eQTL rs2161891|eQTL rs2161892|eQTL rs2175147|eQTL rs2288147|eQTL rs2290275|eQTL rs2303349|eQTL rs2303350|eQTL rs2303351|eQTL rs2303353|eQTL rs2303357|eQTL rs2368563|eQTL rs2369002|eQTL rs28421240|eQTL rs28541349|eQTL rs28616087|eQTL rs28678038|eQTL rs28690417|eQTL rs2887283|eQTL rs34773809|eQTL rs3731774|eQTL rs3731775|eQTL rs3731776|eQTL rs3731779|eQTL rs3731781|eQTL rs3731783|eQTL rs3754981|eQTL rs3769989|eQTL rs3769990|eQTL rs3806545|eQTL rs3806546|eQTL rs3815844|eQTL rs4107595|eQTL rs41265105|eQTL rs41265107|eQTL rs4350740|eQTL rs4429463|eQTL rs4635521|eQTL rs4637098|eQTL rs4973377|eQTL rs4973378|eQTL rs5018532|eQTL rs55637820|eQTL rs55748426|eQTL rs55775943|eQTL rs55782278|eQTL rs55820201|eQTL rs55898244|eQTL rs55970645|eQTL rs55998106|eQTL rs56280963|eQTL rs56286132|eQTL rs56295567|eQTL rs56316725|eQTL rs56408413|eQTL rs56678553|eQTL rs56869159|eQTL rs56878210|eQTL rs57199832|eQTL rs57418928|eQTL rs57497918|eQTL rs57607815|eQTL rs57896442|eQTL rs58067379|eQTL rs58383275|eQTL rs58932913|eQTL rs59072999|eQTL rs59318213|eQTL rs59506352|eQTL rs59759260|eQTL rs59823376|eQTL rs59886388|eQTL rs59886973|eQTL rs60064444|eQTL rs60087901|eQTL rs60217395|eQTL rs60240472|eQTL rs60563689|eQTL rs60596955|eQTL rs60664562|eQTL rs60760164|eQTL rs60959350|eQTL rs61294225|eQTL rs61358975|eQTL rs61361365|eQTL rs61516276|eQTL rs62193691|eQTL rs62193692|eQTL rs62193693|eQTL rs62193694|eQTL rs62193695|eQTL rs62193731|eQTL rs62197317|eQTL rs62197322|eQTL rs62197323|eQTL rs62197333|eQTL rs62197345|eQTL rs62197352|eQTL rs62197354|eQTL rs6436987|eQTL rs6436988|eQTL rs6436994|eQTL rs6436995|eQTL rs6436996|eQTL rs6436997|eQTL rs6436998|eQTL rs6436999|eQTL rs6437000|eQTL rs6437001|eQTL rs6437002|eQTL rs6437003|eQTL rs6437004|eQTL rs6437005|eQTL rs6437008|eQTL rs6437009|eQTL rs6437010|eQTL rs6704770|eQTL rs6706191|eQTL rs6706471|eQTL rs6706732|eQTL rs6707708|eQTL rs6708809|eQTL rs6710104|eQTL rs6711312|eQTL rs6714129|eQTL rs6715125|eQTL rs6724181|eQTL rs6724253|eQTL rs6727422|eQTL rs6727962|eQTL rs6728639|eQTL rs6730886|eQTL rs6730987|eQTL rs6731682|eQTL rs6738687|eQTL rs6741145|eQTL rs6745740|eQTL rs6746156|eQTL rs6748332|eQTL rs6749|eQTL rs6749936|eQTL rs6750385|eQTL rs6750502|eQTL rs6753112|eQTL rs6753393|eQTL rs6754551|eQTL rs6755416|eQTL rs6755467|eQTL rs6759594|eQTL rs6761645|eQTL rs6854|eQTL rs722040|eQTL rs72983619|eQTL rs72983683|eQTL rs72983690|eQTL rs72983702|eQTL rs72985811|eQTL rs73084053|eQTL rs73086075|eQTL rs73086088|eQTL rs73088011|eQTL rs73089558|eQTL rs73096116|eQTL rs73096120|eQTL rs73096132|eQTL rs732079|eQTL rs735783|eQTL rs737126|eQTL rs73994508|eQTL rs73997339|eQTL rs74343190|eQTL rs74400734|eQTL rs74582990|eQTL rs745962|eQTL rs74757457|eQTL rs74769536|eQTL rs74890424|eQTL rs750161|eQTL rs75163542|eQTL rs75310659|eQTL rs753855|eQTL rs75385648|eQTL rs75455207|eQTL rs75502293|eQTL rs7559702|eQTL rs7562116|eQTL rs7564129|eQTL rs7565313|eQTL rs7565408|eQTL rs75689244|eQTL rs7569597|eQTL rs75711419|eQTL rs7571479|eQTL rs7573577|eQTL rs7575201|eQTL rs75757968|eQTL rs7577721|eQTL rs7579546|eQTL rs7579744|eQTL rs7580717|eQTL rs7581188|eQTL rs7581418|eQTL rs7585622|eQTL rs7585887|eQTL rs7586097|eQTL rs7587953|eQTL rs7588692|eQTL rs7589912|eQTL rs7590204|eQTL rs7590986|eQTL rs7592659|eQTL rs7593321|eQTL rs7595464|eQTL rs7596178|eQTL rs7596334|eQTL rs7598662|eQTL rs7598728|eQTL rs7601741|eQTL rs7603942|eQTL rs7604042|eQTL rs7604219|eQTL rs7604719|eQTL rs7606037|eQTL rs7607338|eQTL rs7608781|eQTL rs76485222|eQTL rs76528252|eQTL rs765458|eQTL rs76679182|eQTL rs768869|eQTL rs76894742|eQTL rs77146511|eQTL rs77340623|eQTL rs77564761|eQTL rs77970044|eQTL rs78213116|eQTL rs78242799|eQTL rs78268860|eQTL rs78567546|eQTL rs78705326|eQTL rs78839329|eQTL rs79031682|eQTL rs79034837|eQTL rs79108859|eQTL rs79224586|eQTL rs79313125|eQTL rs79316433|eQTL rs79318913|eQTL rs79421283|eQTL rs79522285|eQTL rs79599170|eQTL rs79701553|eQTL rs80008616|eQTL rs80126985|eQTL rs80329549|eQTL rs889958|eQTL rs889959|eQTL rs906879|eQTL rs9677476|eQTL rs9679430|eQTL rs9750018|eQTL rs9973370|eQTL rs9973675|eQTL rs9973970|eQTL rs3806545|rSNP rs10187149|rSNP
ENSG00000147246 rs1023574|eQTL rs10875530|eQTL rs111299186|eQTL rs11167430|eQTL rs11167435|eQTL rs111683954|eQTL rs11797175|eQTL rs11798698|eQTL rs12013465|eQTL rs12396612|eQTL rs12556215|eQTL rs12556216|eQTL rs12558586|eQTL rs12558624|eQTL rs12559658|eQTL rs12687051|eQTL rs12688602|eQTL rs12838742|eQTL rs12855533|eQTL rs1335614|eQTL rs1335615|eQTL rs1335617|eQTL rs1335618|eQTL rs1335619|eQTL rs1335620|eQTL rs1360850|eQTL rs1360852|eQTL rs137991836|eQTL rs139844914|eQTL rs1414324|eQTL rs1414326|eQTL rs1414327|eQTL rs1414328|eQTL rs1414330|eQTL rs1414331|eQTL rs1414334|eQTL rs142013735|eQTL rs142147226|eQTL rs143669073|eQTL rs147028430|eQTL rs1537753|eQTL rs1577454|eQTL rs1577455|eQTL rs1577458|eQTL rs1577459|eQTL rs1577460|eQTL rs1577461|eQTL rs1577462|eQTL rs1582081|eQTL rs1591453|eQTL rs17095003|eQTL rs17095938|eQTL rs17095945|eQTL rs17326436|eQTL rs1832095|eQTL rs183299240|eQTL rs1889705|eQTL rs1932268|eQTL rs1932269|eQTL rs2095501|eQTL rs2192371|eQTL rs2210795|eQTL rs2310741|eQTL rs2310797|eQTL rs2376488|eQTL rs2428694|eQTL rs2428698|eQTL rs2428699|eQTL rs2428702|eQTL rs2428703|eQTL rs2428707|eQTL rs2428708|eQTL rs2428711|eQTL rs2428712|eQTL rs2428722|eQTL rs2428725|eQTL rs2428726|eQTL rs2428731|eQTL rs2460259|eQTL rs2497501|eQTL rs2497502|eQTL rs2497511|eQTL rs2497513|eQTL rs2497516|eQTL rs2497520|eQTL rs2497522|eQTL rs2497523|eQTL rs2497527|eQTL rs2497528|eQTL rs2497531|eQTL rs2497532|eQTL rs2497534|eQTL rs2497538|eQTL rs2497540|eQTL rs2497551|eQTL rs2871575|eQTL rs36041313|eQTL rs3969882|eQTL rs4068933|eQTL rs4145870|eQTL rs4272555|eQTL rs4317745|eQTL rs4332303|eQTL rs4338290|eQTL rs4351571|eQTL rs4361921|eQTL rs4370702|eQTL rs4372171|eQTL rs4372172|eQTL rs4375183|eQTL rs4391604|eQTL rs4421526|eQTL rs4497138|eQTL rs4512568|eQTL rs4537474|eQTL rs4542116|eQTL rs4584328|eQTL rs4911878|eQTL rs4911882|eQTL rs493533|eQTL rs498207|eQTL rs505971|eQTL rs518147|eQTL rs519161|eQTL rs521018|eQTL rs533739|eQTL rs534308|eQTL rs556677|eQTL rs55803713|eQTL rs56321001|eQTL rs569959|eQTL rs57136658|eQTL rs579751|eQTL rs58240047|eQTL rs5945997|eQTL rs5945998|eQTL rs5946005|eQTL rs5946006|eQTL rs5946007|eQTL rs5946008|eQTL rs5946009|eQTL rs5946021|eQTL rs5946022|eQTL rs5946023|eQTL rs5946024|eQTL rs5946025|eQTL rs5946026|eQTL rs5946030|eQTL rs5946031|eQTL rs5946161|eQTL rs5946162|eQTL rs5946163|eQTL rs5946164|eQTL rs5946165|eQTL rs5946172|eQTL rs5946173|eQTL rs5946174|eQTL rs5946180|eQTL rs5946181|eQTL rs5946188|eQTL rs5946191|eQTL rs5946193|eQTL rs5946194|eQTL rs5946195|eQTL rs5946196|eQTL rs5946199|eQTL rs5946203|eQTL rs5946209|eQTL rs5946214|eQTL rs5946215|eQTL rs5946218|eQTL rs5946223|eQTL rs5946226|eQTL rs5946229|eQTL rs5946230|eQTL rs5946231|eQTL rs5946232|eQTL rs5946233|eQTL rs5946234|eQTL rs5946235|eQTL rs5946236|eQTL rs5946237|eQTL rs5946239|eQTL rs5946240|eQTL rs5946241|eQTL rs5946243|eQTL rs5946244|eQTL rs5946246|eQTL rs5946249|eQTL rs5946255|eQTL rs5946257|eQTL rs5987796|eQTL rs5987801|eQTL rs5987802|eQTL rs5987821|eQTL rs5987833|eQTL rs5987834|eQTL rs5988073|eQTL rs5988076|eQTL rs5988087|eQTL rs5988094|eQTL rs5988105|eQTL rs5988143|eQTL rs5988151|eQTL rs5988162|eQTL rs5988165|eQTL rs5988203|eQTL rs5988208|eQTL rs60511617|eQTL rs60829816|eQTL rs61428855|eQTL rs61534960|eQTL rs62434719|eQTL rs62465503|eQTL rs62593088|eQTL rs62593092|eQTL rs62593256|eQTL rs62594867|eQTL rs62594888|eQTL rs62594914|eQTL rs62594918|eQTL rs62595505|eQTL rs62595550|eQTL rs62595552|eQTL rs62595556|eQTL rs62595558|eQTL rs62595559|eQTL rs62596260|eQTL rs62596261|eQTL rs62596262|eQTL rs62596264|eQTL rs62596265|eQTL rs62596267|eQTL rs62599779|eQTL rs6421117|eQTL rs6579495|eQTL rs6579511|eQTL rs6579531|eQTL rs6579543|eQTL rs6579545|eQTL rs6579553|eQTL rs6643908|eQTL rs6643914|eQTL rs6643915|eQTL rs6643919|eQTL rs6644066|eQTL rs6644090|eQTL rs6644091|eQTL rs6644104|eQTL rs6644117|eQTL rs6644132|eQTL rs6644133|eQTL rs7062569|eQTL rs7066090|eQTL rs72620909|eQTL rs74557335|eQTL rs7472842|eQTL rs7473537|eQTL rs7474264|eQTL rs77679929|eQTL rs782089568|eQTL rs782769969|eQTL rs7877304|eQTL rs7881868|eQTL rs7884376|eQTL rs7887868|eQTL rs7890739|eQTL rs7891628|eQTL rs950463|eQTL rs9698081|eQTL rs9698290|eQTL rs9778918|eQTL
ENSG00000164270 rs1971431|pos rs7713927|pos rs7727161|pos rs7727320|pos rs75666559|pos rs7733401|pos rs191598991|pos rs17777066|pos rs28617172|pos rs2037997|pos rs17639006|pos rs13156542|pos rs12374521|pos rs141850812|pos rs13162672|pos rs10061562|pos rs62636122|pos rs58746316|pos rs10463406|pos rs10075211|pos rs10041517|pos rs6860087|pos rs6860089|pos rs116477624|pos rs11168048|pos rs368072412|pos rs182626884|pos rs1964801|pos rs4705259|pos rs182306952|pos rs7735184|pos rs142973166|pos rs3995090|pos rs11742110|pos rs6889822|pos rs4597955|pos rs1985524|pos rs377026178|pos rs370166045|pos rs1989153|pos rs1989154|pos rs1988819|pos rs1988818|pos rs3995091|pos rs6887366|pos rs114731857|pos rs7736804|pos rs10062444|pos rs72832047|pos rs10037493|pos rs11168049|pos rs78467440|pos rs10058828|pos rs6580550|pos rs7733088|pos rs7715901|pos rs7733410|pos rs144872592|pos rs10061244|pos rs10053530|pos rs78425975|pos rs80092883|pos rs187288336|pos rs55969025|pos rs55734963|pos rs10051356|pos rs146761892|pos rs76657877|pos rs7702840|pos rs2005953|pos rs10076060|pos rs139589032|pos rs62388962|pos rs62388963|pos rs6883389|pos rs142764951|pos rs116632464|pos rs114144414|pos rs6884658|pos rs79352593|pos rs13153941|pos rs1989036|pos rs141187669|pos rs17720465|pos rs190767212|pos rs568490038|pos rs535877137|pos rs58515180|pos rs60701781|pos rs76556181|pos rs141531538|pos rs10054327|pos rs10069956|pos rs10077498|pos rs13164294|pos rs34070447|pos rs62388965|pos rs1973878|pos rs1973877|pos rs60361934|pos rs34729481|pos rs17777202|pos rs149346539|pos rs7716435|pos rs1883074|pos rs17706497|pos rs4264931|pos rs150953252|pos rs3957781|pos rs73266466|pos rs35151477|pos rs9325102|pos rs141339748|pos rs78924106|pos rs148316175|pos rs76872105|pos rs7723153|pos rs190519426|pos rs139699786|pos rs111499755|pos rs143962277|pos rs112299030|pos rs140234189|pos rs6580551|pos rs13164804|pos rs6881498|pos rs113989452|pos rs140157900|pos rs3995092|pos rs142409672|pos rs111334310|pos rs189307362|pos rs3995093|pos rs147684356|pos rs11742187|pos rs187568999|pos rs11949553|pos rs114941462|pos rs113620918|pos rs189274763|pos rs12234014|pos rs139808402|pos rs9763488|pos rs9716164|pos rs551163430|pos rs551830214|pos rs142908477|pos rs147888792|pos rs140435901|pos rs547467283|pos rs4554203|pos rs4282303|pos rs4554204|pos rs4264932|pos rs557436167|pos rs182149594|pos rs9687976|pos rs9686785|pos rs185103578|pos rs137941491|pos rs113572287|pos rs116319875|pos rs150037503|pos rs113236274|pos rs147899859|pos rs111853620|pos rs55727780|pos rs3734119|pos rs56351710|pos rs56373125|pos rs3734118|pos rs138077969|pos rs1368383|pos rs111756714|pos rs113750901|pos rs112087569|pos rs115209842|pos rs115705195|pos rs114092333|pos rs112120443|pos rs184143327|pos rs58710455|pos rs141031657|pos rs116175185|pos rs115223828|pos rs10042925|pos rs78605550|pos rs140234864|pos rs7705481|pos rs7705510|pos rs3857429|pos rs116488704|pos rs13154725|pos rs146909206|pos rs1368384|pos rs139322627|pos rs13179862|pos rs1368385|pos rs1368386|pos rs148557745|pos rs150635718|pos rs139699419|pos rs143556865|pos rs35885165|pos rs1368387|pos rs723181|pos rs723180|pos rs77301065|pos rs1368388|pos rs10069334|pos rs74795771|pos rs1897570|pos rs17108366|pos rs1432913|pos rs146314009|pos rs13173328|pos rs2195934|pos rs7356666|pos rs75055311|pos rs143837911|pos rs79147819|pos rs1432914|pos rs1432915|pos rs78656335|pos rs7710941|pos rs76072546|pos rs7725785|pos rs79129596|pos rs2277050|pos rs2277049|pos rs116246032|pos rs17639329|pos rs80225165|pos rs10055487|pos rs147204086|pos rs17706602|pos rs10055719|pos rs7701908|pos rs6861293|pos rs188508179|pos rs74606029|pos rs1368390|pos rs34739730|pos rs17108376|pos rs145707175|pos rs141842353|pos rs12152801|pos rs62388970|pos rs76549631|pos rs115149661|pos rs147378964|pos rs11952357|pos rs116447209|pos rs6882417|pos rs79469443|pos rs186107127|pos rs6580555|pos rs6865878|pos rs1432919|pos rs7444772|pos rs143943721|pos rs9325103|pos rs115482598|pos rs74624276|pos rs116647035|pos rs79279589|pos rs12153030|pos rs148043141|pos rs116329688|pos rs141542586|pos rs2400597|pos rs139091012|pos rs1816403|pos rs10476895|pos rs12153348|pos rs78390605|pos rs28778922|pos rs149810160|pos rs10477384|pos rs7703446|pos rs72832060|pos rs73268346|pos rs7708324|pos rs74830538|pos rs1432917|pos rs17777298|pos rs13159589|pos rs13359531|pos rs79194540|pos rs891962|pos rs9325104|pos rs71584070|pos rs17720595|pos rs17706683|pos rs10050888|pos rs7731114|pos rs78932366|pos rs185212961|pos rs115350554|pos rs1368391|pos rs115852630|pos rs17639469|pos rs80210793|pos rs2895768|pos rs10055338|pos rs57976379|pos rs2895769|pos rs13359903|pos rs13171326|pos rs2278392|pos rs530422778|pos rs17720637|pos rs17706743|pos rs78985254|pos rs11168050|pos rs61344480|pos rs1422636|pos rs79292644|pos rs1363545|pos rs76818808|pos rs6871460|pos rs80140826|pos rs79019973|pos rs76912074|pos rs12055273|pos rs1990935|pos rs1990934|pos rs1990933|pos rs12332417|pos rs10477385|pos rs1432916|pos rs17720660|pos rs115129341|pos rs116403871|pos rs10515616|pos rs115152316|pos rs57219440|pos rs144745734|pos rs17108410|pos rs1820075|pos rs73268373|pos rs1422635|pos rs7718022|pos rs1345697|pos rs35558914|pos rs76312977|pos rs34678723|pos rs1833708|pos rs13173317|pos rs59110781|pos rs17108421|pos rs17720691|pos rs2910096|pos rs67809946|pos rs114891851|pos rs75463869|pos rs141981710|pos rs7727933|pos rs13166761|pos rs17108423|pos rs116832582|pos rs7709246|pos rs7726693|pos rs73268385|pos rs116487066|pos rs56101651|pos rs10036157|pos rs79306190|pos rs10037376|pos rs17720733|pos rs115731316|pos rs114922740|pos rs75684093|pos rs111513209|pos rs4599527|pos rs4374750|pos rs60558253|pos rs17108435|pos rs7715569|pos rs17108437|pos rs7703168|pos rs189257880|pos rs78464166|pos rs78363813|pos rs17777511|pos rs4546369|pos rs4489051|pos rs75247393|pos rs4315915|pos rs6873670|pos rs190327854|pos rs6889525|pos rs6889654|pos rs6889667|pos rs4307084|pos rs61660842|pos rs62388994|pos rs6873382|pos rs4336353|pos rs139027394|pos rs4336354|pos rs35805185|pos rs180863131|pos rs115814959|pos rs6580557|pos rs7707038|pos rs77950553|pos rs6892123|pos rs147885052|pos rs6892904|pos rs148878712|pos rs9686837|pos rs4343830|pos rs7703941|pos rs10040819|pos rs1820070|pos rs867279|pos rs1820071|pos rs867522|pos rs888957|pos rs980062|pos rs1833710|pos rs2964274|pos rs28483490|pos rs17108469|pos rs28406232|pos rs11747695|pos rs80307942|pos rs187856019|pos rs77233444|pos rs77596954|pos rs183564333|pos rs77693060|pos rs2910097|pos rs114863315|pos rs12514680|pos rs78155722|pos rs4280857|pos rs75253144|pos rs17108477|pos rs76210003|pos rs75985561|pos rs116458312|pos rs115850710|pos rs76644589|pos rs111269257|pos rs2910098|pos rs2964276|pos rs7719322|pos rs1971719|pos rs76743111|pos rs74501159|pos rs77605872|pos rs7711800|pos rs74929219|pos rs13159629|pos rs147119555|pos rs1833705|pos rs149658771|pos rs192618501|pos rs116144011|pos rs75341369|pos rs6868544|pos rs79294001|pos rs72832081|pos rs76127906|pos rs79721457|pos rs1011427|pos rs72832082|pos rs11955434|pos rs1816067|pos rs4705057|pos rs113528052|pos rs6860900|pos rs73797930|pos rs6580558|pos rs6580559|pos rs6580560|pos rs6870413|pos rs142775793|pos rs182310264|pos rs372713328|pos rs530592840|pos rs548782821|pos rs192019932|pos rs13182913|pos rs10223307|pos rs74409857|pos rs13165109|pos rs71582303|pos rs72837412|pos rs1816066|pos rs13166230|pos rs7721747|pos rs7701432|pos rs78369190|pos rs10078551|pos rs73797933|pos rs17108523|pos rs61580351|pos rs35435498|pos rs114564474|pos rs80220822|pos rs35990035|pos rs17777630|pos rs2068190|pos rs17706942|pos rs11956922|pos rs72837414|pos rs13157587|pos rs35782901|pos rs75098848|pos rs6580561|pos rs66924363|pos rs9686886|pos rs5028114|pos rs6865654|pos rs11951880|pos rs10477387|pos rs72837416|pos rs80057197|pos rs17706966|pos rs17639735|pos rs9325107|pos rs114956974|pos rs13182501|pos rs10038880|pos rs10039467|pos rs114074737|pos rs1972644|pos rs6880544|pos rs143123438|pos rs7712001|pos rs7712170|pos rs75555521|pos rs79182202|pos rs140107062|pos rs4289549|pos rs76012247|pos rs72837419|pos rs1833704|pos rs7737338|pos rs7713886|pos rs10044881|pos rs1833706|pos rs1833707|pos rs13163982|pos rs4406124|pos rs2400639|pos rs141918128|pos rs7715783|pos rs7734265|pos rs7719863|pos rs10042347|pos rs10042403|pos rs77446260|pos rs34547173|pos rs35033793|pos rs35660841|pos rs62389022|pos rs62389023|pos rs62389024|pos rs4421089|pos rs36120141|pos rs34111912|pos rs35738153|pos rs1862342|pos rs11748531|pos rs1862341|pos rs1862340|pos rs35935239|pos rs56210805|pos rs77095636|pos rs13177014|pos rs36055891|pos rs13156592|pos rs35603339|pos rs55926330|pos rs55899027|pos rs56006283|pos rs55802510|pos rs56289442|pos rs56333659|pos rs57644098|pos rs34055735|pos rs9325108|pos rs11740488|pos rs55683014|pos rs13173350|pos rs115437789|pos rs10477389|pos rs71582305|pos rs13177716|pos rs10055047|pos rs28412434|pos rs114364679|pos rs115260083|pos rs13161058|pos rs34598101|pos rs7700268|pos rs56229761|pos rs918493|pos rs61512981|pos rs34643523|pos rs6892067|pos rs6892105|pos rs13176264|pos rs13177517|pos rs11168053|pos rs35265258|pos rs13164335|pos rs9325110|pos rs1862346|pos rs34285995|pos rs1862345|pos rs10515618|pos rs11747362|pos rs62387965|pos rs1862343|pos rs888963|pos rs888962|pos rs888961|pos rs71582306|pos rs888960|pos rs888959|pos rs888958|pos rs33976732|pos rs62387966|pos rs4279328|pos rs13156027|pos rs10075942|pos rs13180341|pos rs12519666|pos rs58862611|pos rs72837435|pos rs7720668|pos rs10050403|pos rs10055730|pos rs80342142|pos rs13172495|pos rs6580562|pos rs7718324|pos rs116468673|pos rs1820076|pos rs11750705|pos rs11750047|pos rs35320559|pos rs36173819|pos rs7726118|pos rs7726141|pos rs138381982|pos rs6867630|pos rs6871915|pos rs141882358|pos rs201842022|pos rs10035903|pos rs149046427|pos rs147661438|pos rs9686330|pos rs180957811|pos rs2925865|pos rs7727577|pos rs149072708|pos rs7723918|pos rs143090186|pos rs7728348|pos rs7724488|pos rs56075292|pos rs10038715|pos rs10060368|pos rs10051035|pos rs149395030|pos rs188747958|pos rs13179672|pos rs1820074|pos rs1833714|pos rs1833713|pos rs10476897|pos rs10476898|pos rs58732488|pos rs9325101|pos rs138926886|k10 rs3734120|k10 rs1128450|k10 rs140037242|k10 rs13190336|k10 rs76246611|k10 rs115916480|k10 rs193259319|k10 rs112564996|k10 rs34269182|k10 rs4574533|k10 rs4274967|k10 rs4574534|k10 rs189447442|k10 rs4274968|k10 rs4472255|k10 rs116083079|k10 rs141958305|k10 rs6884076|k10 rs9325098|k10 rs1984789|k10 rs17638966|k10 rs7721661|k10 rs35150645|k10 rs12717974|k10 rs72832039|k10 rs116706717|k10 rs115617386|k10 rs1820073|k10 rs1820072|k10 rs115085808|k10 rs11738890|k10 rs34619946|k10 rs10063614|k10 rs6859026|k10 rs114443608|k10 rs530582957|k10 rs4443408|k10 rs76557609|k10 rs4425495|k10 rs79653220|k10 rs9325111|k10 rs10075501|k10 rs6885978|k10 rs6882360|k10 rs6882807|k10 rs7731438|k10 rs7706909|k10 rs10074843|k10 rs12521854|k10 rs12521922|k10 rs148093484|k10 rs6878110|k10 rs36103249|k10 rs10053815|k10 rs184599681|k10 rs75954564|k10 rs15463|k10 rs79930019|k10 rs4705258|k10 rs7727320|GH rs75666559|GH rs7733401|GH rs191598991|GH rs17777066|GH rs13156542|GH rs12374521|GH rs141850812|GH rs1985524|GH rs377026178|GH rs370166045|GH rs1989154|GH rs1988819|GH rs1988818|GH rs3995091|GH rs6887366|GH rs114731857|GH rs7736804|GH rs10062444|GH rs72832047|GH rs10061244|GH rs10053530|GH rs78425975|GH rs6884658|GH rs79352593|GH rs13153941|GH rs1989036|GH rs141187669|GH rs17720465|GH rs190767212|GH rs568490038|GH rs535877137|GH rs58515180|GH rs60701781|GH rs76556181|GH rs141531538|GH rs10054327|GH rs10069956|GH rs10077498|GH rs13164294|GH rs34070447|GH rs62388965|GH rs1973878|GH rs1973877|GH rs60361934|GH rs17720660|GH rs115129341|GH rs116403871|GH rs10515616|GH rs115152316|GH rs57219440|GH rs144745734|GH rs17108410|GH rs75463869|GH rs888957|GH rs13165109|GH rs73797933|GH rs17108523|GH rs13173350|GH rs115437789|GH rs10477389|GH rs71582305|GH rs888963|GH rs888962|GH rs888961|GH rs71582306|GH rs888960|GH rs888959|GH rs888958|GH rs33976732|GH rs62387966|GH rs4279328|GH rs13156027|GH rs10075942|GH rs12521854|GH rs6580563|GH rs55792946|GH rs7717133|GH rs116016906|GH rs1821249|GH rs10050560|eQTL rs1363704|eQTL rs17719763|eQTL rs1862431|eQTL rs1989036|eQTL rs3749689|eQTL rs4705249|eQTL rs67468705|eQTL rs6886203|eQTL rs6892647|eQTL rs7730707|eQTL rs15463|rSNP rs24283|rSNP rs32204|rSNP rs168462|rSNP rs168465|rSNP rs352335|rSNP rs352336|rSNP rs352337|rSNP rs352338|rSNP rs352339|rSNP rs352340|rSNP rs352341|rSNP rs352343|rSNP rs352344|rSNP rs352345|rSNP rs352351|rSNP rs352352|rSNP rs352354|rSNP rs352355|rSNP rs352356|rSNP rs352357|rSNP rs352358|rSNP rs352359|rSNP rs352360|rSNP rs352361|rSNP rs352362|rSNP rs732764|rSNP rs783781|rSNP rs813036|rSNP rs867279|rSNP rs867522|rSNP rs882560|rSNP rs888957|rSNP rs888958|rSNP rs888959|rSNP rs888960|rSNP rs888962|rSNP rs888963|rSNP rs918493|rSNP rs920317|rSNP rs920318|rSNP rs930217|rSNP rs931645|rSNP rs963806|rSNP rs963807|rSNP rs970384|rSNP rs980062|rSNP rs1011427|rSNP rs1025489|rSNP rs1119332|rSNP rs1128450|rSNP rs1347149|rSNP rs1347150|rSNP rs1353657|rSNP rs1353658|rSNP rs1353659|rSNP rs1368412|rSNP rs1370973|rSNP rs1370975|rSNP rs1438692|rSNP rs1545028|rSNP rs1560677|rSNP rs1560678|rSNP rs1583293|rSNP rs1594668|rSNP rs1594669|rSNP rs1594670|rSNP rs1594671|rSNP rs1617849|rSNP rs1621028|rSNP rs1621136|rSNP rs1623904|rSNP rs1659087|rSNP rs1659091|rSNP rs1659095|rSNP rs1659097|rSNP rs1659098|rSNP rs1659099|rSNP rs1659112|rSNP rs1659114|rSNP rs1659117|rSNP rs1693900|rSNP rs1693901|rSNP rs1693903|rSNP rs1693904|rSNP rs1693905|rSNP rs1693906|rSNP rs1816066|rSNP rs1816067|rSNP rs1820070|rSNP rs1820071|rSNP rs1821264|rSNP rs1833704|rSNP rs1833705|rSNP rs1833706|rSNP rs1833707|rSNP rs1833710|rSNP rs1862340|rSNP rs1862341|rSNP rs1862342|rSNP rs1862345|rSNP rs1862346|rSNP rs1864944|rSNP rs1864945|rSNP rs1866376|rSNP rs1963408|rSNP rs1964372|rSNP rs1964373|rSNP rs1964374|rSNP rs1971311|rSNP rs1971431|rSNP rs1971719|rSNP rs1972644|rSNP rs1984789|rSNP rs2014902|rSNP rs2017007|rSNP rs2037997|rSNP rs2068190|rSNP rs2082390|rSNP rs2082391|rSNP rs2270682|rSNP rs2400435|rSNP rs2400436|rSNP rs2400437|rSNP rs2400639|rSNP rs2400827|rSNP rs2400856|rSNP rs2436340|rSNP rs2436425|rSNP rs2436427|rSNP rs2438491|rSNP rs2438492|rSNP rs2454101|rSNP rs2895717|rSNP rs2910097|rSNP rs2910098|rSNP rs2964274|rSNP rs2964276|rSNP rs3098389|rSNP rs3104351|rSNP rs3734120|rSNP rs3734121|rSNP rs3806925|rSNP rs4100758|rSNP rs4274967|rSNP rs4274968|rSNP rs4279328|rSNP rs4280857|rSNP rs4289549|rSNP rs4339339|rSNP rs4343830|rSNP rs4406124|rSNP rs4421089|rSNP rs4472255|rSNP rs4574533|rSNP rs4574534|rSNP rs4583876|rSNP rs4705057|rSNP rs4705069|rSNP rs4705194|rSNP rs4705195|rSNP rs4705196|rSNP rs4705197|rSNP rs4705198|rSNP rs4705199|rSNP rs4705200|rSNP rs4705201|rSNP rs4705258|rSNP rs4705335|rSNP rs5028114|rSNP rs6580557|rSNP rs6580558|rSNP rs6580560|rSNP rs6580561|rSNP rs6860900|rSNP rs6861078|rSNP rs6865654|rSNP rs6866589|rSNP rs6868544|rSNP rs6870413|rSNP rs6871290|rSNP rs6873548|rSNP rs6879581|rSNP rs6880544|rSNP rs6887404|rSNP rs6889207|rSNP rs6892067|rSNP rs6892105|rSNP rs6892123|rSNP rs6892904|rSNP rs6897262|rSNP rs7378628|rSNP rs7378629|rSNP rs7447800|rSNP rs7700268|rSNP rs7700502|rSNP rs7700614|rSNP rs7701432|rSNP rs7702893|rSNP rs7703332|rSNP rs7703941|rSNP rs7704640|rSNP rs7704731|rSNP rs7707038|rSNP rs7709589|rSNP rs7711800|rSNP rs7712001|rSNP rs7712170|rSNP rs7713886|rSNP rs7713927|rSNP rs7715371|rSNP rs7715783|rSNP rs7715882|rSNP rs7716258|rSNP rs7716344|rSNP rs7716348|rSNP rs7719322|rSNP rs7719863|rSNP rs7720576|rSNP rs7721661|rSNP rs7721747|rSNP rs7727161|rSNP rs7727320|rSNP rs7729260|rSNP rs7731458|rSNP rs7733401|rSNP rs7734265|rSNP rs7736356|rSNP rs7736816|rSNP rs7737057|rSNP rs7737338|rSNP rs9325049|rSNP rs9325097|rSNP rs9325108|rSNP rs9325110|rSNP rs9686837|rSNP rs9686886|rSNP rs10038021|rSNP rs10038880|rSNP rs10039467|rSNP rs10039849|rSNP rs10040292|rSNP rs10040627|rSNP rs10040819|rSNP rs10042347|rSNP rs10042369|rSNP rs10042403|rSNP rs10043775|rSNP rs10044881|rSNP rs10051223|rSNP rs10055047|rSNP rs10056586|rSNP rs10058231|rSNP rs10058380|rSNP rs10061562|rSNP rs10062080|rSNP rs10063420|rSNP rs10064535|rSNP rs10065435|rSNP rs10066520|rSNP rs10072778|rSNP rs10078551|rSNP rs10079672|rSNP rs10223307|rSNP rs10463406|rSNP rs10477349|rSNP rs10477350|rSNP rs10477387|rSNP rs10477389|rSNP rs10477412|rSNP rs10477414|rSNP rs10477415|rSNP rs10515593|rSNP rs10515618|rSNP rs10515624|rSNP rs10515625|rSNP rs11168046|rSNP rs11168047|rSNP rs11168053|rSNP rs11168097|rSNP rs11393578|rSNP rs11738233|rSNP rs11740488|rSNP rs11740595|rSNP rs11740989|rSNP rs11743308|rSNP rs11747362|rSNP rs11747695|rSNP rs11748531|rSNP rs11750478|rSNP rs11951880|rSNP rs11952673|rSNP rs11954595|rSNP rs11955434|rSNP rs12054749|rSNP rs12109943|rSNP rs12110175|rSNP rs12374521|rSNP rs12513547|rSNP rs12514680|rSNP rs12522527|rSNP rs12651908|rSNP rs12653419|rSNP rs12655202|rSNP rs12657199|rSNP rs12659695|rSNP rs12717974|rSNP rs13156542|rSNP rs13156592|rSNP rs13157587|rSNP rs13159629|rSNP rs13160173|rSNP rs13161058|rSNP rs13162672|rSNP rs13163982|rSNP rs13164335|rSNP rs13165109|rSNP rs13166230|rSNP rs13170258|rSNP rs13171434|rSNP rs13173350|rSNP rs13174567|rSNP rs13176264|rSNP rs13177014|rSNP rs13177517|rSNP rs13177716|rSNP rs13178431|rSNP rs13179236|rSNP rs13180146|rSNP rs13180610|rSNP rs13180751|rSNP rs13182913|rSNP rs13184117|rSNP rs13188632|rSNP rs13190336|rSNP rs13362190|rSNP rs17107287|rSNP rs17107294|rSNP rs17107296|rSNP rs17108469|rSNP rs17108477|rSNP rs17108523|rSNP rs17109871|rSNP rs17109880|rSNP rs17109884|rSNP rs17109887|rSNP rs17109893|rSNP rs17624863|rSNP rs17638966|rSNP rs17639006|rSNP rs17639735|rSNP rs17642235|rSNP rs17642472|rSNP rs17642570|rSNP rs17642594|rSNP rs17706942|rSNP rs17706966|rSNP rs17709557|rSNP rs17717255|rSNP rs17723143|rSNP rs17777066|rSNP rs17777630|rSNP rs17854053|rSNP rs28406232|rSNP rs28412434|rSNP rs28483490|rSNP rs28617172|rSNP rs28879405|rSNP rs33976732|rSNP rs34055735|rSNP rs34110934|rSNP rs34157183|rSNP rs34269182|rSNP rs34274338|rSNP rs34285995|rSNP rs34547173|rSNP rs34618588|rSNP rs34643523|rSNP rs34856929|rSNP rs34960718|rSNP rs35033793|rSNP rs35150645|rSNP rs35265258|rSNP rs35435498|rSNP rs35603339|rSNP rs35611289|rSNP rs35738153|rSNP rs35782901|rSNP rs35846903|rSNP rs35935239|rSNP rs35990035|rSNP rs36055891|rSNP rs36120141|rSNP rs55683014|rSNP rs55712513|rSNP rs55802510|rSNP rs55827115|rSNP rs55899027|rSNP rs55917602|rSNP rs56006283|rSNP rs56036758|rSNP rs56198681|rSNP rs56210805|rSNP rs56229761|rSNP rs56289442|rSNP rs56333659|rSNP rs56335255|rSNP rs56824786|rSNP rs57250368|rSNP rs57644098|rSNP rs58502205|rSNP rs58732488|rSNP rs58746316|rSNP rs58961267|rSNP rs59508048|rSNP rs59728215|rSNP rs60625004|rSNP rs61512981|rSNP rs61580351|rSNP rs61685134|rSNP rs61734415|rSNP rs62377182|rSNP rs62377185|rSNP rs62377216|rSNP rs62378114|rSNP rs62378115|rSNP rs62378116|rSNP rs62378118|rSNP rs62378119|rSNP rs62378136|rSNP rs62387740|rSNP rs62387965|rSNP rs62387966|rSNP rs62389022|rSNP rs62389023|rSNP rs62389024|rSNP rs62636122|rSNP rs66924363|rSNP rs71582303|rSNP rs71582306|rSNP rs72832039|rSNP rs72832081|rSNP rs72832082|rSNP rs72835179|rSNP rs72835180|rSNP rs72835183|rSNP rs72835185|rSNP rs72835193|rSNP rs72835195|rSNP rs72837084|rSNP rs72837099|rSNP rs72837412|rSNP rs72837414|rSNP rs72837416|rSNP rs72837419|rSNP rs72838703|rSNP rs72838706|rSNP rs73274028|rSNP rs73274040|rSNP rs73275766|rSNP rs73275776|rSNP rs73797930|rSNP rs73797933|rSNP rs74409857|rSNP rs74512219|rSNP rs74849863|rSNP rs74929219|rSNP rs75098848|rSNP rs75253144|rSNP rs75272591|rSNP rs75341369|rSNP rs75428315|rSNP rs75450541|rSNP rs75555521|rSNP rs75666559|rSNP rs75911963|rSNP rs75968042|rSNP rs75985561|rSNP rs76012247|rSNP rs76031156|rSNP rs76127906|rSNP rs76192346|rSNP rs76210003|rSNP rs76246611|rSNP rs76342189|rSNP rs76612072|rSNP rs76644589|rSNP rs76743111|rSNP rs77005424|rSNP rs77045691|rSNP rs77095636|rSNP rs77233444|rSNP rs77382120|rSNP rs77446260|rSNP rs77596954|rSNP rs77605872|rSNP rs77658106|rSNP rs77677627|rSNP rs77693060|rSNP rs77738276|rSNP rs77849470|rSNP rs77943305|rSNP rs77950553|rSNP rs78064730|rSNP rs78084230|rSNP rs78117649|rSNP rs78155722|rSNP rs78369190|rSNP rs78790270|rSNP rs78868255|rSNP rs78883610|rSNP rs79156986|rSNP rs79182202|rSNP rs79294001|rSNP rs79617252|rSNP rs79721457|rSNP rs79930019|rSNP rs79965038|rSNP rs80057197|rSNP rs80126929|rSNP rs80184304|rSNP rs80220822|rSNP rs111269257|rSNP rs111580445|rSNP rs112508973|rSNP rs112564996|rSNP rs112651316|rSNP rs112974166|rSNP rs113175693|rSNP rs113348864|rSNP rs113528052|rSNP rs113761795|rSNP rs113879126|rSNP rs113968517|rSNP rs114074737|rSNP rs114121233|rSNP rs114364679|rSNP rs114429064|rSNP rs114517310|rSNP rs114564474|rSNP rs114696037|rSNP rs114863315|rSNP rs114880121|rSNP rs114956974|rSNP rs115059574|rSNP rs115260083|rSNP rs115437789|rSNP rs115512500|rSNP rs115814959|rSNP rs115850710|rSNP rs115870011|rSNP rs115916480|rSNP rs115919552|rSNP rs115937415|rSNP rs116083079|rSNP rs116144011|rSNP rs116458312|rSNP rs116494556|rSNP rs116576422|rSNP rs116696317|rSNP rs116706717|rSNP rs116805970|rSNP rs138926886|rSNP rs139435460|rSNP rs140037242|rSNP rs140107062|rSNP rs140226647|rSNP rs141310217|rSNP rs141850812|rSNP rs141918128|rSNP rs141958305|rSNP rs142661623|rSNP rs142775793|rSNP rs143123438|rSNP rs143222667|rSNP rs145206870|rSNP rs145270343|rSNP rs145479930|rSNP rs145959667|rSNP rs146437551|rSNP rs146582599|rSNP rs146760261|rSNP rs147244626|rSNP rs147707335|rSNP rs147885052|rSNP rs148274288|rSNP rs148848679|rSNP rs148878712|rSNP rs149048112|rSNP rs149658771|rSNP rs149689538|rSNP rs150286772|rSNP rs150695872|rSNP rs182310264|rSNP rs182707905|rSNP rs183564333|rSNP rs187856019|rSNP rs189447442|rSNP rs189648054|rSNP rs191598991|rSNP rs192019932|rSNP rs192618501|rSNP rs192858015|rSNP rs193259319|rSNP rs202060739|rSNP rs372713328|rSNP rs528115199|rSNP rs529516052|rSNP rs529860902|rSNP rs530592840|rSNP rs548782821|rSNP rs553138934|rSNP rs556915921|rSNP rs559363229|rSNP
ENSG00000158748 rs10917509|pos rs8192529|pos rs1805054|pos rs4912138|pos rs151317666|pos rs6671732|pos rs142999316|pos rs2314332|pos rs34169506|pos rs36070236|pos rs6658108|pos rs116615534|pos rs2872594|pos rs3790756|pos rs35845491|pos rs12691495|pos rs114731365|pos rs3790757|pos rs3790758|pos rs115080938|pos rs116689296|pos rs114041543|pos rs116471301|pos rs6684942|pos rs6699866|pos rs147205838|pos rs4912139|pos rs142556222|pos rs4912140|pos rs79608109|pos rs4912141|pos rs71645460|pos rs9659997|pos rs35289324|pos rs78732601|pos rs72656091|pos rs57886139|pos rs4912142|pos rs4912143|pos rs116184701|pos rs115124268|pos rs8192532|pos rs8192534|pos rs2294630|k10 rs55976853|k10 rs59232326|k10 rs61071252|k10 rs556800454|k10 rs41264093|k10 rs4912135|k10 rs116304476|k10 rs1049959|k10 rs3087566|k10 rs72961731|k10 rs34403938|k10 rs58138946|k10 rs71645458|k10 rs4912136|k10 rs34076055|k10 rs7364625|k10 rs4912014|k10 rs12747702|k10 rs6693503|k10 rs6689158|k10 rs11590720|k10 rs6691624|k10 rs2092392|k10 rs2092393|k10 rs61768262|k10 rs1977101|k10 rs67414466|k10 rs2050122|k10 rs115935623|k10 rs6703842|k10 rs55973832|k10 rs79213035|k10 rs41264099|k10 rs10917512|k10 rs1883563|k10 rs577771322|k10 rs10917513|k10 rs1883564|k10 rs141618151|k10 rs1883565|k10 rs10799831|k10 rs9064|k10 rs10917514|k10 rs41312012|k10 rs116370727|k10 rs4912015|k10 rs60132137|k10 rs150514871|k10 rs4912144|k10 rs34237648|k10 rs34192707|k10 rs12752287|k10 rs10799832|k10 rs10917515|k10 rs6677765|k10 rs10917516|k10 rs10917517|k10 rs144825843|k10 rs4912016|k10 rs16822729|k10 rs116279836|k10 rs7533981|k10 rs7527271|k10 rs7543480|k10 rs2143291|k10 rs2143292|k10 rs16822732|k10 rs3813987|k10 rs114364659|k10 rs10159394|k10 rs67559618|GH rs78660692|GH rs11582582|GH rs61766682|GH rs12405042|GH rs4912073|GH rs116739408|GH rs214327|GH rs56386422|GH rs16862684|GH rs142704430|GH rs77620107|GH rs59478563|GH rs115804696|GH rs12141112|GH rs214319|GH rs115924599|GH rs71645446|GH rs214318|GH rs185270585|GH rs904964|GH rs6690981|GH rs78475593|GH rs937608|GH rs10753558|GH rs10753559|GH rs77461704|GH rs3790768|GH rs3790767|GH rs3790766|GH rs10917432|GH rs10917433|GH rs884074|GH rs884075|GH rs867355|GH rs12131088|GH rs3748753|GH rs7519565|GH rs7519264|GH rs3790762|GH rs72651486|GH rs79536226|GH rs7554483|GH rs11585834|GH rs61766712|GH rs12087597|GH rs10917437|GH rs12136926|GH rs10917438|GH rs10753561|GH rs1472566|GH rs1472567|GH rs12049019|GH rs6672756|GH rs9287046|GH rs9287047|GH rs2314145|GH rs76090114|GH rs4244002|GH rs12026907|GH rs6426800|GH rs61766733|GH rs61766734|GH rs12404362|GH rs6676572|GH rs12030205|GH rs12121189|GH rs12121242|GH rs6662273|GH rs140725782|GH rs71645448|GH rs17398869|GH rs11804413|GH rs4912088|GH rs41264091|GH rs138211595|GH rs3790760|GH rs3790759|GH rs12027702|GH rs3813984|GH rs145437966|GH rs4912090|GH rs71512947|GH rs35911585|GH rs6682099|GH rs6686979|GH rs6689918|GH rs10917447|GH rs17398986|GH rs12033437|GH rs57631588|GH rs4911992|GH rs58029000|GH rs10158705|GH rs12034426|GH rs12031691|GH rs60191266|GH rs72653922|GH rs75797435|GH rs12036866|GH rs4912091|GH rs141811967|GH rs34224477|GH rs12566399|GH rs6703297|GH rs11583187|GH rs4912092|GH rs2133971|GH rs61334679|GH rs1472565|GH rs6661421|GH rs6692727|GH rs6702374|GH rs111932760|GH rs149294202|GH rs35542350|GH rs116393108|GH rs75287297|GH rs10917449|GH rs12405176|GH rs2088828|GH rs2088829|GH rs75677337|GH rs11585820|GH rs946897|GH rs76068785|GH rs79657438|GH rs7547828|GH rs12726973|GH rs12136530|GH rs12136534|GH rs12137479|GH rs72653926|GH rs4911993|GH rs4911994|GH rs34655486|GH rs4912093|GH rs4912094|GH rs114146669|GH rs7522676|GH rs72653929|GH rs72653930|GH rs72653931|GH rs115773162|GH rs201259906|GH rs12137160|GH rs12137162|GH rs12137192|GH rs10799810|GH rs12042004|GH rs115671002|GH rs4911995|GH rs4911996|GH rs114424922|GH rs11586303|GH rs12045440|GH rs11587848|GH rs4911997|GH rs4911998|GH rs77941384|GH rs4912095|GH rs12041311|GH rs12754186|GH rs12140338|GH rs1472568|GH rs10158117|GH rs72947509|GH rs34137921|GH rs114005578|GH rs9651023|GH rs12407089|GH rs1967190|GH rs150708563|GH rs58416206|GH rs12042240|GH rs72653935|GH rs7519931|GH rs9651024|GH rs72653937|GH rs9651016|GH rs10458381|GH rs10917451|GH rs72653940|GH rs10492997|GH rs9651017|GH rs11588363|GH rs10799811|GH rs4911999|GH rs114458471|GH rs17399520|GH rs11587580|GH rs10737477|GH rs7514590|GH rs10799812|GH rs558791677|GH rs10917452|GH rs7526496|GH rs58633370|GH rs12091047|GH rs904965|GH rs904966|GH rs72653943|GH rs72653944|GH rs877012|GH rs10492998|GH rs74462491|GH rs880361|GH rs1546263|GH rs10442642|GH rs2088823|GH rs58952060|GH rs12409301|GH rs144567859|GH rs4912096|GH rs10442634|GH rs79308175|GH rs10442635|GH rs1546264|GH rs10753562|GH rs139301647|GH rs66932922|GH rs140737118|GH rs77511469|GH rs16862798|GH rs34929465|GH rs71645451|GH rs12092284|GH rs142616583|GH rs12141916|GH rs11589517|GH rs34553579|GH rs11590840|GH rs12090885|GH rs189179003|GH rs10917453|GH rs3913439|GH rs3850532|GH rs148141172|GH rs2314345|GH rs34362393|GH rs3861822|GH rs883961|GH rs2014772|GH rs74056893|GH rs1875325|GH rs34746930|GH rs77236870|GH rs12049394|GH rs11591195|GH rs12755152|GH rs116779160|GH rs12119730|GH rs55967673|GH rs4912097|GH rs6669110|GH rs6703356|GH rs6664461|GH rs6669496|GH rs10917461|GH rs75695431|GH rs66657441|GH rs550604780|GH rs6426806|GH rs12033856|GH rs6692573|GH rs6692665|GH rs72656086|GH rs78065427|GH rs3828101|GH rs60600249|GH rs2294630|GH rs55976853|GH rs59232326|GH rs61071252|GH rs41264093|GH rs4912135|GH rs116304476|GH rs1049959|GH rs3087566|GH rs34403938|GH rs58138946|GH rs71645458|GH rs4912136|GH rs34076055|GH rs7364625|GH rs4912014|GH rs12747702|GH rs61768262|GH rs10917509|GH rs8192529|GH rs1805054|GH rs9659997|GH rs35289324|GH rs78732601|GH rs72656091|GH rs9064|GH rs10917516|GH rs10917517|GH rs144825843|GH rs4912016|GH rs16822729|GH rs116279836|GH rs7533981|GH rs7527271|GH rs7543480|GH rs2143291|GH rs2143292|GH rs16822732|GH rs3813987|GH rs114364659|GH rs10159394|GH rs78737953|GH rs6704156|GH rs11589338|GH rs11573222|GH rs3767227|GH rs3767228|GH rs3767229|GH rs11573227|GH rs3767230|GH rs521179|GH rs11573235|GH rs11573236|GH rs11573237|GH rs77631878|GH rs11573238|GH rs571915|GH rs11573245|GH rs11573253|GH rs2872908|GH rs11573256|GH rs11573259|GH rs525380|GH rs676969|GH rs1009806|eQTL rs10159394|eQTL rs10799715|eQTL rs10799717|eQTL rs10799734|eQTL rs10799831|eQTL rs10799832|eQTL rs10799833|eQTL rs10917509|eQTL rs10917512|eQTL rs10917513|eQTL rs10917514|eQTL rs10917515|eQTL rs10917516|eQTL rs10917517|eQTL rs10917518|eQTL rs1115163|eQTL rs113171723|eQTL rs114548259|eQTL rs115740489|eQTL rs11579480|eQTL rs11581012|eQTL rs11581014|eQTL rs11582254|eQTL rs11587840|eQTL rs11588032|eQTL rs12046364|eQTL rs12060125|eQTL rs12062540|eQTL rs12071927|eQTL rs12403918|eQTL rs12403945|eQTL rs12404870|eQTL rs12404872|eQTL rs12405546|eQTL rs12407355|eQTL rs12562022|eQTL rs12563386|eQTL rs12565185|eQTL rs12565575|eQTL rs12566296|eQTL rs12691495|eQTL rs12740975|eQTL rs12745238|eQTL rs12757335|eQTL rs12760652|eQTL rs145219681|eQTL rs16822729|eQTL rs16822732|eQTL rs16822735|eQTL rs1805054|eQTL rs1883563|eQTL rs1883564|eQTL rs1883565|eQTL rs1883566|eQTL rs1883567|eQTL rs1883568|eQTL rs1883569|eQTL rs1894254|eQTL rs1977101|eQTL rs2013249|eQTL rs2050120|eQTL rs2050121|eQTL rs2050122|eQTL rs2066002|eQTL rs2143291|eQTL rs2143292|eQTL rs2231198|eQTL rs2281748|eQTL rs2294630|eQTL rs2296107|eQTL rs2313509|eQTL rs2314332|eQTL rs2872594|eQTL rs34042461|eQTL rs34169506|eQTL rs34192707|eQTL rs34215816|eQTL rs34219832|eQTL rs34237648|eQTL rs34403938|eQTL rs34441374|eQTL rs34947428|eQTL rs35129869|eQTL rs35289324|eQTL rs36070236|eQTL rs3748748|eQTL rs3748749|eQTL rs3748752|eQTL rs3748759|eQTL rs3790744|eQTL rs3790756|eQTL rs3790758|eQTL rs3790778|eQTL rs3828101|eQTL rs3934191|eQTL rs3934192|eQTL rs3934193|eQTL rs41264099|eQTL rs4370779|eQTL rs4515815|eQTL rs4578242|eQTL rs4912014|eQTL rs4912015|eQTL rs4912016|eQTL rs4912017|eQTL rs4912018|eQTL rs4912138|eQTL rs4912139|eQTL rs4912140|eQTL rs4912141|eQTL rs4912142|eQTL rs4912143|eQTL rs4912144|eQTL rs4912145|eQTL rs55973832|eQTL rs56147307|eQTL rs57454698|eQTL rs57886139|eQTL rs59006400|eQTL rs59681755|eQTL rs60132137|eQTL rs60337059|eQTL rs61253640|eQTL rs61741263|eQTL rs6658108|eQTL rs6663221|eQTL rs6668463|eQTL rs6671732|eQTL rs6672417|eQTL rs6684942|eQTL rs6689158|eQTL rs6689496|eQTL rs6693503|eQTL rs6699160|eQTL rs6699866|eQTL rs6703842|eQTL rs71645438|eQTL rs71645464|eQTL rs72651403|eQTL rs7525791|eQTL rs7527271|eQTL rs7533981|eQTL rs7543480|eQTL rs7546665|eQTL rs7548874|eQTL rs75673742|eQTL rs8192532|eQTL rs9064|eQTL rs9426798|eQTL rs9659997|eQTL rs9729157|eQTL rs1805054|rSNP rs8192529|rSNP rs10917509|rSNP
ENSG00000148680 rs1045949|pos rs3740046|pos rs1418213|pos rs55802807|pos rs3740048|pos rs117799728|pos rs10509608|pos rs11186297|pos rs11812708|pos rs10509609|pos rs1935347|pos rs12220866|pos rs117505270|pos rs71479057|pos rs57768581|pos rs60844040|pos rs2420203|pos rs11592512|pos rs74545603|pos rs17454797|pos rs4933194|pos rs7099189|pos rs11186298|pos rs35230076|pos rs10881829|pos rs117926841|pos rs137957346|pos rs10881830|pos rs11186299|pos rs7916848|pos rs7900386|pos rs11186300|pos rs72809082|pos rs140697300|pos rs187101846|pos rs7903572|pos rs56662980|pos rs79871163|pos rs550787257|pos rs58132737|pos rs7922531|pos rs59371013|pos rs56260956|pos rs7912164|pos rs61160086|pos rs74701947|pos rs66845062|pos rs113831746|pos rs77975427|pos rs68093943|pos rs34479797|pos rs150692599|pos rs11817665|pos rs4113478|pos rs34301914|pos rs11498504|pos rs12256352|pos rs4262637|pos rs2420367|pos rs7907728|pos rs12762083|pos rs117309322|pos rs7072526|pos rs7912516|pos rs60226639|pos rs12768638|pos rs35956066|pos rs4933606|pos rs1418212|pos rs527324122|pos rs60873034|pos rs142906027|pos rs4471341|pos rs7086484|pos rs11599921|pos rs11591258|pos rs56030721|pos rs7091039|pos rs75461123|pos rs117453552|pos rs56132525|pos rs11186305|pos rs10881831|pos rs12416468|pos rs79778749|pos rs112653092|pos rs111950101|pos rs57822829|pos rs36101610|pos rs78472578|pos rs955064|pos rs11186306|pos rs7920627|pos rs144608315|pos rs7904560|pos rs66533440|pos rs4933607|pos rs12412496|pos rs12413941|pos rs55958759|pos rs7090415|pos rs76280214|pos rs10881832|pos rs35731058|pos rs112672700|pos rs4272713|pos rs7074548|pos rs10881833|pos rs17100178|pos rs17455083|pos rs118104266|pos rs7921267|pos rs118001098|pos rs11596518|pos rs117271748|pos rs75570896|pos rs77396179|pos rs77096624|pos rs111685246|pos rs112903433|pos rs34677183|pos rs68143152|pos rs4933608|pos rs7916403|pos rs12785051|pos rs12783703|pos rs12764938|pos rs35598406|pos rs11186309|pos rs1418214|pos rs12766851|pos rs79055969|pos rs7090941|pos rs7075333|pos rs11594548|pos rs118050958|pos rs12775181|pos rs1573935|pos rs1935351|pos rs11186314|pos rs4350278|pos rs4350279|pos rs2185708|pos rs2185707|pos rs58868307|pos rs57825126|pos rs60748043|pos rs112081741|pos rs60135579|pos rs61218433|pos rs111391725|pos rs59277098|pos rs12777727|pos rs12777881|pos rs117377859|pos rs11186315|pos rs12779377|pos rs12779610|pos rs12784621|pos rs12783410|pos rs12784014|pos rs12761148|pos rs11817810|pos rs11814372|pos rs12766122|pos rs138692846|pos rs71479059|pos rs11527868|pos rs112875067|pos rs111631884|pos rs4933613|pos rs11186316|pos rs11186317|pos rs7078682|pos rs78265420|pos rs7096934|pos rs7079267|pos rs7079426|pos rs146659870|pos rs11596739|pos rs11813240|pos rs77141476|pos rs58586220|pos rs58460916|pos rs35449520|pos rs61857734|pos rs4933195|pos rs12263520|pos rs71479062|pos rs113523053|pos rs28842222|pos rs112674986|pos rs72810808|pos rs12765470|pos rs142674965|pos rs58118540|pos rs12415970|pos rs56043086|pos rs11814840|pos rs111922060|pos rs11813096|pos rs11186320|pos rs35416754|pos rs7082401|pos rs140736804|pos rs7082558|pos rs35863839|pos rs12246189|pos rs79576879|pos rs11591238|pos rs79830668|pos rs7073423|pos rs75619303|pos rs34930550|pos rs1342085|pos rs11594126|pos rs74595112|pos rs12259060|pos rs1935350|pos rs12261011|pos rs78195524|pos rs10881834|pos rs10881835|pos rs117469106|pos rs72634995|pos rs66795651|pos rs7893260|pos rs7893391|pos rs11186323|pos rs140504789|pos rs116914622|pos rs10881836|pos rs11186324|pos rs117293027|pos rs75085478|pos rs74427060|pos rs11498506|pos rs7906960|pos rs11498507|pos rs11498662|pos rs114952271|pos rs4086734|pos rs73315609|pos rs117361120|pos rs72810814|pos rs7087400|pos rs6583735|pos rs1592143|pos rs113756497|pos rs116900143|pos rs58578719|pos rs7080463|pos rs9420571|pos rs9420572|pos rs76084743|pos rs7081448|pos rs12261786|pos rs10881838|pos rs12764332|pos rs149847153|pos rs7897751|pos rs113797987|pos rs143044209|pos rs35987367|pos rs34871116|pos rs111386413|pos rs117935713|pos rs66650915|pos rs12249377|pos rs6583736|pos rs75780197|pos rs10785972|pos rs12259401|pos rs35358531|pos rs1935349|pos rs2901127|pos rs1935348|pos rs12241061|pos rs77147377|pos rs7093602|pos rs67521227|pos rs2420368|pos rs79217455|pos rs10785973|pos rs11596991|pos rs11597471|pos rs11599902|pos rs72810818|pos rs9419730|pos rs12264160|pos rs2226116|pos rs56369629|pos rs2027505|pos rs72810820|pos rs12244538|pos rs10881839|pos rs12414389|pos rs4406742|pos rs4520504|pos rs4459202|pos rs77118857|pos rs78622249|pos rs2153779|pos rs2185706|pos rs143298668|pos rs10748554|pos rs76177431|pos rs7084468|pos rs12782860|pos rs11186333|pos rs7089533|pos rs73315628|pos rs74148885|pos rs79851038|pos rs75515964|pos rs4933196|pos rs61857738|pos rs7074715|pos rs141692126|pos rs12414726|pos rs12258938|pos rs12259062|pos rs76017080|pos rs112988876|pos rs61857739|pos rs11186336|pos rs142352334|pos rs12783563|pos rs116904701|pos rs12761105|pos rs79794296|pos rs11186338|pos rs79052885|pos rs7919103|pos rs2901026|pos rs11186339|pos rs71503901|pos rs56972023|k10 rs1274448|k10 rs1274447|k10 rs77198958|k10 rs1539721|k10 rs72809074|k10 rs7917422|k10 rs72809075|k10 rs1298056|k10 rs1107688|k10 rs11186295|k10 rs4284320|k10 rs76021388|k10 rs11817364|k10 rs1274446|k10 rs76623564|k10 rs35903924|k10 rs17526697|k10 rs150729685|k10 rs3808932|k10 rs1891311|k10 rs1891312|k10 rs7905446|k10 rs78507336|k10 rs12254390|k10 rs142334558|k10 rs113255276|k10 rs6583737|k10 rs61857741|k10 rs12256605|k10 rs1935346|k10 rs11186341|k10 rs10881840|k10 rs75063692|k10 rs7083729|k10 rs7084125|k10 rs7100129|k10 rs117563914|k10 rs7916720|k10 rs10881708|GH rs111924315|GH rs7894813|GH rs1359376|GH rs11185923|GH rs11185924|GH rs10881709|GH rs11185925|GH rs1886413|GH rs1886412|GH rs1886411|GH rs1886410|GH rs1408581|GH rs36065634|GH rs7904461|GH rs11185926|GH rs12782553|GH rs76728733|GH rs4933519|GH rs7908772|GH rs4933520|GH rs4933521|GH rs79856010|GH rs1886409|GH rs11185930|GH rs138430856|GH rs201682645|GH rs1274127|GH rs1616391|GH rs79297719|GH rs77101144|GH rs2798615|GH rs1296513|GH rs1274128|GH rs7903627|GH rs17097771|GH rs77338924|GH rs1274409|GH rs1299939|GH rs1779941|GH rs72807159|GH rs1539720|GH rs7076271|GH rs1539719|GH rs2710767|GH rs1936614|GH rs1936613|GH rs7097710|GH rs12416204|GH rs10785969|GH rs7896173|GH rs7913138|GH rs7071278|GH rs12571656|GH rs11186290|GH rs1274439|GH rs17099236|GH rs1573253|GH rs12412067|GH rs10881828|GH rs10785970|GH rs1954505|GH rs2710727|GH rs1857588|GH rs1296196|GH rs1274453|GH rs3740046|GH rs1418213|GH rs4933194|GH rs7099189|GH rs11186298|GH rs11186300|GH rs72809082|GH rs75461123|GH rs117453552|GH rs56132525|GH rs11186305|GH rs10881831|GH rs12416468|GH rs79778749|GH rs112653092|GH rs12413941|GH rs76280214|GH rs10881832|GH rs35731058|GH rs112672700|GH rs11594548|GH rs118050958|GH rs1573935|GH rs1935351|GH rs11186314|GH rs7079426|GH rs146659870|GH rs11596739|GH rs11813240|GH rs77141476|GH rs58586220|GH rs58460916|GH rs35449520|GH rs61857734|GH rs4933195|GH rs12263520|GH rs71479062|GH rs113523053|GH rs28842222|GH rs112674986|GH rs111922060|GH rs11813096|GH rs11186320|GH rs35416754|GH rs7082401|GH rs140736804|GH rs7082558|GH rs35863839|GH rs12246189|GH rs79576879|GH rs11591238|GH rs79830668|GH rs7073423|GH rs66795651|GH rs10785972|GH rs12259401|GH rs35358531|GH rs1935349|GH rs78622249|GH rs2153779|GH rs2185706|GH rs143298668|GH rs10748554|GH rs76177431|GH rs7084468|GH rs12782860|GH rs79851038|GH rs75515964|GH rs4933196|GH rs61857738|GH rs7074715|GH rs141692126|GH rs12414726|GH rs12258938|GH rs12259062|GH rs76017080|GH rs79052885|GH rs7919103|GH rs2901026|GH rs11186339|GH rs71503901|GH rs150729685|GH rs3808932|GH rs1891311|GH rs1891312|GH rs7905446|GH rs78507336|GH rs7916720|GH rs10785974|GH rs4933616|GH rs137969153|GH rs4282910|GH rs4933199|GH rs11544145|GH rs61857742|GH rs4586057|GH rs7101168|GH rs4144423|GH rs12766523|GH rs36038131|GH rs76612768|GH rs10509612|GH rs4144422|GH rs140255938|GH rs66985412|GH rs17102330|GH rs3939|GH rs17102362|GH rs4933200|GH rs11186368|GH rs117865003|GH rs79885270|GH rs10881853|GH rs11595794|GH rs10881854|GH rs571594500|GH rs534258222|GH rs199889145|GH rs56177217|GH rs10047267|GH rs10509614|GH rs10881855|GH rs3824739|GH rs79109385|GH rs185488516|GH rs10748555|GH rs11186369|GH rs11815049|GH rs10047267|eQTL rs10509613|eQTL rs10748555|eQTL rs10785972|eQTL rs10785973|eQTL rs10785974|eQTL rs10785975|eQTL rs10881818|eQTL rs10881820|eQTL rs10881832|eQTL rs10881836|eQTL rs10881838|eQTL rs10881839|eQTL rs10881844|eQTL rs10881847|eQTL rs10881849|eQTL rs1113910|eQTL rs111391725|eQTL rs111631884|eQTL rs11186243|eQTL rs11186297|eQTL rs11186300|eQTL rs11186309|eQTL rs11186320|eQTL rs11186324|eQTL rs11186342|eQTL rs11186350|eQTL rs11186351|eQTL rs11186369|eQTL rs111889235|eQTL rs112081741|eQTL rs112875067|eQTL rs11528038|eQTL rs11594548|eQTL rs11597471|eQTL rs11599902|eQTL rs117883152|eQTL rs11813096|eQTL rs11813240|eQTL rs11814840|eQTL rs11817810|eQTL rs12240724|eQTL rs12246757|eQTL rs12254390|eQTL rs12259060|eQTL rs12259062|eQTL rs12259401|eQTL rs12268984|eQTL rs12412496|eQTL rs12413941|eQTL rs12415970|eQTL rs1274393|eQTL rs1274394|eQTL rs1274399|eQTL rs1274400|eQTL rs1274401|eQTL rs1274402|eQTL rs1274403|eQTL rs1274404|eQTL rs1274405|eQTL rs1274406|eQTL rs1274407|eQTL rs1274408|eQTL rs1274409|eQTL rs1274410|eQTL rs1274411|eQTL rs1274412|eQTL rs1274443|eQTL rs1274445|eQTL rs1274446|eQTL rs1274447|eQTL rs1274448|eQTL rs12761148|eQTL rs12764938|eQTL rs12766851|eQTL rs12777727|eQTL rs12777881|eQTL rs12779377|eQTL rs12779610|eQTL rs12783703|eQTL rs12784014|eQTL rs12784621|eQTL rs12785051|eQTL rs1299939|eQTL rs1342085|eQTL rs1343651|eQTL rs138692846|eQTL rs1418212|eQTL rs1418214|eQTL rs1419343|eQTL rs1419345|eQTL rs1419353|eQTL rs1419354|eQTL rs1547852|eQTL rs1573251|eQTL rs1779941|eQTL rs1857590|eQTL rs1892107|eQTL rs1892110|eQTL rs1892112|eQTL rs1892113|eQTL rs1935347|eQTL rs1935351|eQTL rs1936574|eQTL rs1936576|eQTL rs1936583|eQTL rs1936584|eQTL rs1936585|eQTL rs1936586|eQTL rs1936587|eQTL rs1936588|eQTL rs1936589|eQTL rs1936591|eQTL rs1936592|eQTL rs1936593|eQTL rs1936594|eQTL rs1936595|eQTL rs1936596|eQTL rs1936599|eQTL rs1936612|eQTL rs1936619|eQTL rs1938477|eQTL rs1954505|eQTL rs1954506|eQTL rs1972397|eQTL rs2000322|eQTL rs2051154|eQTL rs2096348|eQTL rs2096351|eQTL rs2096352|eQTL rs2105409|eQTL rs2105411|eQTL rs2153779|eQTL rs2211559|eQTL rs2251651|eQTL rs2255628|eQTL rs2420192|eQTL rs2420196|eQTL rs2420367|eQTL rs2465116|eQTL rs2465117|eQTL rs2465118|eQTL rs2465119|eQTL rs2489291|eQTL rs2489293|eQTL rs2710717|eQTL rs2710724|eQTL rs2710725|eQTL rs2710726|eQTL rs2710728|eQTL rs2710729|eQTL rs2710730|eQTL rs2710733|eQTL rs2710734|eQTL rs2710736|eQTL rs2710737|eQTL rs2710738|eQTL rs2710739|eQTL rs2710741|eQTL rs2710758|eQTL rs2710766|eQTL rs2710767|eQTL rs2795317|eQTL rs2800119|eQTL rs2800122|eQTL rs2800123|eQTL rs2800125|eQTL rs2800126|eQTL rs2800127|eQTL rs2800128|eQTL rs2800131|eQTL rs2800140|eQTL rs2800144|eQTL rs2800145|eQTL rs2800146|eQTL rs2800147|eQTL rs2800153|eQTL rs2800158|eQTL rs2800175|eQTL rs2800188|eQTL rs2800189|eQTL rs2800190|eQTL rs2800191|eQTL rs2800192|eQTL rs2800193|eQTL rs2800194|eQTL rs2800195|eQTL rs2800196|eQTL rs28842222|eQTL rs2952846|eQTL rs34871116|eQTL rs35449520|eQTL rs35598406|eQTL rs35863839|eQTL rs35987367|eQTL rs36101610|eQTL rs3939|eQTL rs4113478|eQTL rs4272713|eQTL rs4350278|eQTL rs4350279|eQTL rs4471341|eQTL rs4520504|eQTL rs4522081|eQTL rs4568910|eQTL rs4933194|eQTL rs4933195|eQTL rs4933603|eQTL rs4933607|eQTL rs4933608|eQTL rs4933617|eQTL rs4933618|eQTL rs55661486|eQTL rs55850765|eQTL rs55983726|eQTL rs56057746|eQTL rs56195412|eQTL rs56972023|eQTL rs57825126|eQTL rs58460916|eQTL rs58586220|eQTL rs58868307|eQTL rs59076468|eQTL rs59277098|eQTL rs60135579|eQTL rs60748043|eQTL rs61218433|eQTL rs61859287|eQTL rs61859288|eQTL rs61859291|eQTL rs61859292|eQTL rs61859293|eQTL rs61859294|eQTL rs61859296|eQTL rs61859324|eQTL rs6583735|eQTL rs6583736|eQTL rs6583737|eQTL rs6583759|eQTL rs66650915|eQTL rs7073423|eQTL rs7075333|eQTL rs7079426|eQTL rs7082401|eQTL rs7082558|eQTL rs7083729|eQTL rs7084468|eQTL rs7086484|eQTL rs7087400|eQTL rs7089472|eQTL rs7090415|eQTL rs7090941|eQTL rs7093602|eQTL rs7096934|eQTL rs7101168|eQTL rs7101301|eQTL rs71479059|eQTL rs71479062|eQTL rs72807107|eQTL rs72807124|eQTL rs72807197|eQTL rs74529341|eQTL rs7475208|eQTL rs7478197|eQTL rs78472578|eQTL rs7896481|eQTL rs7896973|eQTL rs7898246|eQTL rs7900048|eQTL rs7900386|eQTL rs7903113|eQTL rs7903572|eQTL rs7905446|eQTL rs7906960|eQTL rs7909232|eQTL rs7913746|eQTL rs7913864|eQTL rs7916848|eQTL rs7919103|eQTL rs7921267|eQTL rs79778749|eQTL rs9420571|eQTL rs9420572|eQTL rs9731151|eQTL rs2641|rSNP rs7576|rSNP rs10982|rSNP rs11638|rSNP rs11867|rSNP rs12948|rSNP rs13415|rSNP rs13675|rSNP rs13697|rSNP rs13968|rSNP rs14611|rSNP rs184228|rSNP rs280836|rSNP rs280838|rSNP rs280839|rSNP rs303453|rSNP rs303454|rSNP rs303455|rSNP rs303456|rSNP rs303457|rSNP rs303459|rSNP rs303461|rSNP rs305371|rSNP rs305372|rSNP rs305373|rSNP rs364303|rSNP rs365263|rSNP rs365847|rSNP rs372178|rSNP rs372589|rSNP rs376036|rSNP rs376045|rSNP rs376261|rSNP rs376264|rSNP rs377257|rSNP rs377423|rSNP rs377776|rSNP rs378308|rSNP rs378425|rSNP rs381424|rSNP rs381963|rSNP rs382221|rSNP rs383115|rSNP rs385397|rSNP rs386101|rSNP rs387970|rSNP rs389089|rSNP rs389728|rSNP rs390152|rSNP rs390400|rSNP rs390414|rSNP rs390436|rSNP rs391260|rSNP rs391722|rSNP rs392430|rSNP rs395231|rSNP rs396394|rSNP rs396952|rSNP rs399949|rSNP rs400659|rSNP rs403572|rSNP rs405147|rSNP rs405635|rSNP rs405854|rSNP rs406102|rSNP rs406671|rSNP rs407433|rSNP rs407922|rSNP rs408387|rSNP rs408922|rSNP rs409330|rSNP rs410713|rSNP rs410725|rSNP rs411101|rSNP rs411713|rSNP rs412227|rSNP rs412927|rSNP rs415996|rSNP rs416301|rSNP rs416957|rSNP rs417243|rSNP rs419014|rSNP rs419049|rSNP rs419912|rSNP rs420381|rSNP rs420653|rSNP rs422360|rSNP rs422528|rSNP rs424371|rSNP rs426110|rSNP rs426118|rSNP rs426478|rSNP rs427687|rSNP rs427720|rSNP rs428425|rSNP rs431673|rSNP rs432202|rSNP rs432950|rSNP rs434028|rSNP rs434133|rSNP rs434401|rSNP rs435159|rSNP rs436833|rSNP rs437261|rSNP rs438177|rSNP rs440103|rSNP rs441719|rSNP rs442131|rSNP rs442466|rSNP rs442545|rSNP rs442607|rSNP rs443886|rSNP rs444676|rSNP rs444764|rSNP rs447416|rSNP rs447651|rSNP rs450130|rSNP rs450252|rSNP rs450794|rSNP rs450795|rSNP rs451949|rSNP rs454439|rSNP rs471418|rSNP rs515333|rSNP rs529258|rSNP rs530203|rSNP rs566053|rSNP rs627127|rSNP rs627496|rSNP rs638631|rSNP rs717238|rSNP rs724862|rSNP rs726817|rSNP rs729122|rSNP rs731171|rSNP rs745733|rSNP rs746038|rSNP rs747210|rSNP rs749744|rSNP rs752072|rSNP rs767701|rSNP rs767988|rSNP rs767989|rSNP rs812451|rSNP rs829104|rSNP rs829105|rSNP rs829106|rSNP rs863800|rSNP rs866674|rSNP rs867473|rSNP rs867474|rSNP rs870753|rSNP rs873920|rSNP rs874758|rSNP rs876281|rSNP rs876282|rSNP rs876283|rSNP rs876284|rSNP rs883691|rSNP rs913047|rSNP rs913048|rSNP rs914067|rSNP rs931818|rSNP rs942423|rSNP rs942424|rSNP rs942425|rSNP rs942426|rSNP rs942427|rSNP rs943263|rSNP rs943264|rSNP rs943265|rSNP rs943266|rSNP rs943267|rSNP rs946553|rSNP rs946896|rSNP rs955064|rSNP rs958684|rSNP rs962524|rSNP rs962636|rSNP rs979117|rSNP rs980520|rSNP rs1010570|rSNP rs1015245|rSNP rs1028817|rSNP rs1047625|rSNP rs1062465|rSNP rs1065026|rSNP rs1077092|rSNP rs1078789|rSNP rs1078790|rSNP rs1080377|rSNP rs1080378|rSNP rs1107947|rSNP rs1109126|rSNP rs1109127|rSNP rs1111713|rSNP rs1111714|rSNP rs1111716|rSNP rs1112570|rSNP rs1113313|rSNP rs1113984|rSNP rs1126480|rSNP rs1126878|rSNP rs1129777|rSNP rs1136944|rSNP rs1141862|rSNP rs1149702|rSNP rs1149703|rSNP rs1149704|rSNP rs1149705|rSNP rs1149706|rSNP rs1149708|rSNP rs1149709|rSNP rs1214464|rSNP rs1236939|rSNP rs1252100|rSNP rs1254147|rSNP rs1254148|rSNP rs1254150|rSNP rs1254152|rSNP rs1254153|rSNP rs1254154|rSNP rs1254174|rSNP rs1254175|rSNP rs1254176|rSNP rs1254177|rSNP rs1254178|rSNP rs1254179|rSNP rs1254180|rSNP rs1254181|rSNP rs1254182|rSNP rs1254183|rSNP rs1254184|rSNP rs1254185|rSNP rs1254186|rSNP rs1254187|rSNP rs1259513|rSNP rs1259515|rSNP rs1259516|rSNP rs1259517|rSNP rs1259518|rSNP rs1259519|rSNP rs1259521|rSNP rs1259523|rSNP rs1259524|rSNP rs1259525|rSNP rs1269918|rSNP rs1271526|rSNP rs1274139|rSNP rs1274140|rSNP rs1274142|rSNP rs1274143|rSNP rs1274144|rSNP rs1324703|rSNP rs1324705|rSNP rs1326201|rSNP rs1326220|rSNP rs1326221|rSNP rs1326222|rSNP rs1326223|rSNP rs1326224|rSNP rs1326259|rSNP rs1326260|rSNP rs1326261|rSNP rs1326837|rSNP rs1326838|rSNP rs1326839|rSNP rs1326840|rSNP rs1330865|rSNP rs1330867|rSNP rs1332330|rSNP rs1332332|rSNP rs1332333|rSNP rs1332334|rSNP rs1332335|rSNP rs1332336|rSNP rs1332337|rSNP rs1334758|rSNP rs1339577|rSNP rs1339578|rSNP rs1339579|rSNP rs1340420|rSNP rs1342085|rSNP rs1359261|rSNP rs1359262|rSNP rs1359263|rSNP rs1359376|rSNP rs1359377|rSNP rs1359378|rSNP rs1359379|rSNP rs1359380|rSNP rs1408581|rSNP rs1408582|rSNP rs1408583|rSNP rs1408584|rSNP rs1409320|rSNP rs1409321|rSNP rs1409336|rSNP rs1409355|rSNP rs1409655|rSNP rs1409656|rSNP rs1409657|rSNP rs1411711|rSNP rs1417254|rSNP rs1417257|rSNP rs1417731|rSNP rs1418212|rSNP rs1418214|rSNP rs1439465|rSNP rs1538643|rSNP rs1538831|rSNP rs1538832|rSNP rs1538833|rSNP rs1539042|rSNP rs1543579|rSNP rs1543580|rSNP rs1550345|rSNP rs1555867|rSNP rs1555868|rSNP rs1555870|rSNP rs1555879|rSNP rs1555881|rSNP rs1555882|rSNP rs1571145|rSNP rs1573935|rSNP rs1575558|rSNP rs1575934|rSNP rs1590566|rSNP rs1591051|rSNP rs1592143|rSNP rs1630388|rSNP rs1630710|rSNP rs1653833|rSNP rs1653834|rSNP rs1653835|rSNP rs1653842|rSNP rs1653843|rSNP rs1700974|rSNP rs1700975|rSNP rs1700982|rSNP rs1748491|rSNP rs1748492|rSNP rs1748493|rSNP rs1748495|rSNP rs1769690|rSNP rs1769691|rSNP rs1769692|rSNP rs1769693|rSNP rs1769694|rSNP rs1769695|rSNP rs1769696|rSNP rs1769697|rSNP rs1769698|rSNP rs1769699|rSNP rs1769702|rSNP rs1770466|rSNP rs1770467|rSNP rs1770469|rSNP rs1770470|rSNP rs1770472|rSNP rs1772182|rSNP rs1772183|rSNP rs1772185|rSNP rs1772186|rSNP rs1772187|rSNP rs1772188|rSNP rs1772189|rSNP rs1777413|rSNP rs1777414|rSNP rs1777943|rSNP rs1777944|rSNP rs1777945|rSNP rs1777953|rSNP rs1777954|rSNP rs1777955|rSNP rs1854034|rSNP rs1854035|rSNP rs1855606|rSNP rs1863822|rSNP rs1863823|rSNP rs1863824|rSNP rs1876049|rSNP rs1880068|rSNP rs1886280|rSNP rs1886406|rSNP rs1886407|rSNP rs1886408|rSNP rs1886410|rSNP rs1886412|rSNP rs1886413|rSNP rs1886996|rSNP rs1886997|rSNP rs1886998|rSNP rs1887135|rSNP rs1887136|rSNP rs1890656|rSNP rs1890657|rSNP rs1890658|rSNP rs1890896|rSNP rs1891311|rSNP rs1891312|rSNP rs1891677|rSNP rs1892505|rSNP rs1892509|rSNP rs1892510|rSNP rs1892511|rSNP rs1896512|rSNP rs1896513|rSNP rs1896514|rSNP rs1896515|rSNP rs1896519|rSNP rs1896520|rSNP rs1896521|rSNP rs1896522|rSNP rs1896523|rSNP rs1909403|rSNP rs1909426|rSNP rs1909427|rSNP rs1916427|rSNP rs1916429|rSNP rs1916430|rSNP rs1916432|rSNP rs1916434|rSNP rs1916437|rSNP rs1916439|rSNP rs1916440|rSNP rs1916441|rSNP rs1916442|rSNP rs1916443|rSNP rs1916461|rSNP rs1916462|rSNP rs1916463|rSNP rs1916464|rSNP rs1916465|rSNP rs1916466|rSNP rs1916467|rSNP rs1916468|rSNP rs1916469|rSNP rs1916470|rSNP rs1916471|rSNP rs1916472|rSNP rs1916473|rSNP rs1916474|rSNP rs1922134|rSNP rs1922136|rSNP rs1924499|rSNP rs1924703|rSNP rs1924704|rSNP rs1924705|rSNP rs1924710|rSNP rs1924711|rSNP rs1924712|rSNP rs1924713|rSNP rs1924714|rSNP rs1924715|rSNP rs1926138|rSNP rs1926139|rSNP rs1926559|rSNP rs1926560|rSNP rs1926561|rSNP rs1926706|rSNP rs1926712|rSNP rs1935348|rSNP rs1935349|rSNP rs1935350|rSNP rs1935351|rSNP rs1949738|rSNP rs1949739|rSNP rs1960017|rSNP rs1969815|rSNP rs1969848|rSNP rs1969902|rSNP rs1981101|rSNP rs1998590|rSNP rs1998591|rSNP rs1998643|rSNP rs1998840|rSNP rs1999764|rSNP rs2002059|rSNP rs2017527|rSNP rs2018507|rSNP rs2025445|rSNP rs2026549|rSNP rs2026550|rSNP rs2026551|rSNP rs2026552|rSNP rs2026553|rSNP rs2031323|rSNP rs2031332|rSNP rs2031333|rSNP rs2031334|rSNP rs2050363|rSNP rs2050914|rSNP rs2051116|rSNP rs2053006|rSNP rs2077946|rSNP rs2081791|rSNP rs2081792|rSNP rs2094296|rSNP rs2095889|rSNP rs2095890|rSNP rs2095891|rSNP rs2104499|rSNP rs2104543|rSNP rs2105010|rSNP rs2105011|rSNP rs2114820|rSNP rs2114821|rSNP rs2114822|rSNP rs2114823|rSNP rs2114824|rSNP rs2114825|rSNP rs2114826|rSNP rs2114827|rSNP rs2114828|rSNP rs2148275|rSNP rs2148277|rSNP rs2148297|rSNP rs2148298|rSNP rs2148489|rSNP rs2148490|rSNP rs2148553|rSNP rs2151008|rSNP rs2152031|rSNP rs2152032|rSNP rs2162630|rSNP rs2163673|rSNP rs2177362|rSNP rs2181946|rSNP rs2182396|rSNP rs2182620|rSNP rs2183509|rSNP rs2185707|rSNP rs2185708|rSNP rs2195197|rSNP rs2195198|rSNP rs2204246|rSNP rs2209671|rSNP rs2217223|rSNP rs2234971|rSNP rs2243532|rSNP rs2244848|rSNP rs2245251|rSNP rs2245310|rSNP rs2245518|rSNP rs2245523|rSNP rs2247793|rSNP rs2247794|rSNP rs2247913|rSNP rs2247999|rSNP rs2248443|rSNP rs2248496|rSNP rs2248572|rSNP rs2248787|rSNP rs2248920|rSNP rs2252306|rSNP rs2252564|rSNP rs2252578|rSNP rs2252717|rSNP rs2252722|rSNP rs2252732|rSNP rs2253068|rSNP rs2253077|rSNP rs2253115|rSNP rs2253222|rSNP rs2254982|rSNP rs2255188|rSNP rs2256438|rSNP rs2256657|rSNP rs2256681|rSNP rs2256694|rSNP rs2258946|rSNP rs2259094|rSNP rs2259280|rSNP rs2259287|rSNP rs2259305|rSNP rs2259659|rSNP rs2264532|rSNP rs2264534|rSNP rs2264548|rSNP rs2264644|rSNP rs2264645|rSNP rs2274417|rSNP rs2275438|rSNP rs2275441|rSNP rs2275952|rSNP rs2296680|rSNP rs2297743|rSNP rs2297960|rSNP rs2298316|rSNP rs2306321|rSNP rs2311187|rSNP rs2350103|rSNP rs2350104|rSNP rs2350112|rSNP rs2353277|rSNP rs2353279|rSNP rs2384201|rSNP rs2384203|rSNP rs2384205|rSNP rs2384206|rSNP rs2418811|rSNP rs2418928|rSNP rs2418929|rSNP rs2419057|rSNP rs2419085|rSNP rs2419616|rSNP rs2419618|rSNP rs2420367|rSNP rs2420368|rSNP rs2421322|rSNP rs2421475|rSNP rs2421479|rSNP rs2421515|rSNP rs2421705|rSNP rs2421706|rSNP rs2421806|rSNP rs2421941|rSNP rs2421945|rSNP rs2450444|rSNP rs2450445|rSNP rs2450447|rSNP rs2450448|rSNP rs2450449|rSNP rs2454529|rSNP rs2454531|rSNP rs2454532|rSNP rs2457863|rSNP rs2457864|rSNP rs2461892|rSNP rs2487514|rSNP rs2490281|rSNP rs2490283|rSNP rs2494652|rSNP rs2494653|rSNP rs2494654|rSNP rs2604963|rSNP rs2604966|rSNP rs2631676|rSNP rs2631677|rSNP rs2631681|rSNP rs2631682|rSNP rs2631683|rSNP rs2631684|rSNP rs2631685|rSNP rs2631686|rSNP rs2631687|rSNP rs2648713|rSNP rs2648714|rSNP rs2648715|rSNP rs2648716|rSNP rs2648717|rSNP rs2648718|rSNP rs2648720|rSNP rs2648721|rSNP rs2648722|rSNP rs2648723|rSNP rs2648725|rSNP rs2666531|rSNP rs2671537|rSNP rs2688822|rSNP rs2737398|rSNP rs2763329|rSNP rs2763331|rSNP rs2763332|rSNP rs2767427|rSNP rs2767428|rSNP rs2767429|rSNP rs2776656|rSNP rs2776657|rSNP rs2776658|rSNP rs2790695|rSNP rs2790696|rSNP rs2790697|rSNP rs2790702|rSNP rs2798616|rSNP rs2798618|rSNP rs2798620|rSNP rs2803987|rSNP rs2803988|rSNP rs2803989|rSNP rs2803990|rSNP rs2804003|rSNP rs2804004|rSNP rs2839909|rSNP rs2860821|rSNP rs2860837|rSNP rs2860838|rSNP rs2862605|rSNP rs2862606|rSNP rs2862607|rSNP rs2862608|rSNP rs2862609|rSNP rs2862610|rSNP rs2862611|rSNP rs2862612|rSNP rs2862614|rSNP rs2864012|rSNP rs2864013|rSNP rs2871592|rSNP rs2882330|rSNP rs2883126|rSNP rs2891450|rSNP rs2893933|rSNP rs2894263|rSNP rs2900752|rSNP rs2900801|rSNP rs2900802|rSNP rs2900813|rSNP rs2901127|rSNP rs2901597|rSNP rs2901694|rSNP rs2901783|rSNP rs2902274|rSNP rs2902275|rSNP rs2919009|rSNP rs2931451|rSNP rs2931452|rSNP rs2931453|rSNP rs2936565|rSNP rs2936567|rSNP rs2936568|rSNP rs2936569|rSNP rs2936570|rSNP rs2941687|rSNP rs2994393|rSNP rs2994394|rSNP rs2997227|rSNP rs2997307|rSNP rs2997308|rSNP rs2997310|rSNP rs2997311|rSNP rs2997312|rSNP rs2997313|rSNP rs3011379|rSNP rs3011380|rSNP rs3011382|rSNP rs3011383|rSNP rs3011384|rSNP rs3087663|rSNP rs3121846|rSNP rs3740035|rSNP rs3740036|rSNP rs3740037|rSNP rs3740038|rSNP rs3740358|rSNP rs3750578|rSNP rs3750579|rSNP rs3750897|rSNP rs3758384|rSNP rs3758385|rSNP rs3758388|rSNP rs3758389|rSNP rs3758499|rSNP rs3758501|rSNP rs3758503|rSNP rs3758504|rSNP rs3758522|rSNP rs3758523|rSNP rs3758532|rSNP rs3758534|rSNP rs3763793|rSNP rs3780878|rSNP rs3781236|rSNP rs3781262|rSNP rs3793681|rSNP rs3793682|rSNP rs3793683|rSNP rs3793684|rSNP rs3793685|rSNP rs3793686|rSNP rs3793687|rSNP rs3793929|rSNP rs3793931|rSNP rs3793932|rSNP rs3793933|rSNP rs3793934|rSNP rs3793935|rSNP rs3808932|rSNP rs3814214|rSNP rs3814215|rSNP rs3814639|rSNP rs3814640|rSNP rs3818504|rSNP rs3824604|rSNP rs3824607|rSNP rs3824609|rSNP rs3824735|rSNP rs3829130|rSNP rs3829131|rSNP rs3829132|rSNP rs3829211|rSNP rs3829861|rSNP rs3829862|rSNP rs3858126|rSNP rs3861042|rSNP rs3890159|rSNP rs3895536|rSNP rs3902976|rSNP rs3925446|rSNP rs3925591|rSNP rs3927484|rSNP rs3927485|rSNP rs3943884|rSNP rs3999064|rSNP rs4007301|rSNP rs4086734|rSNP rs4107879|rSNP rs4113445|rSNP rs4113478|rSNP rs4126596|rSNP rs4130847|rSNP rs4132255|rSNP rs4244926|rSNP rs4244944|rSNP rs4244945|rSNP rs4244971|rSNP rs4255471|rSNP rs4262637|rSNP rs4272713|rSNP rs4288679|rSNP rs4301716|rSNP rs4304670|rSNP rs4320896|rSNP rs4322326|rSNP rs4328160|rSNP rs4329608|rSNP rs4332462|rSNP rs4339948|rSNP rs4345898|rSNP rs4348828|rSNP rs4348833|rSNP rs4350278|rSNP rs4353208|rSNP rs4373831|rSNP rs4375360|rSNP rs4378299|rSNP rs4385824|rSNP rs4388821|rSNP rs4390259|rSNP rs4397785|rSNP rs4399275|rSNP rs4400739|rSNP rs4423123|rSNP rs4424610|rSNP rs4445560|rSNP rs4451623|rSNP rs4453169|rSNP rs4454627|rSNP rs4459203|rSNP rs4471341|rSNP rs4472863|rSNP rs4492762|rSNP rs4498863|rSNP rs4501935|rSNP rs4505002|rSNP rs4509678|rSNP rs4539223|rSNP rs4543894|rSNP rs4545498|rSNP rs4547040|rSNP rs4553300|rSNP rs4564258|rSNP rs4565819|rSNP rs4567385|rSNP rs4567394|rSNP rs4572049|rSNP rs4573601|rSNP rs4578311|rSNP rs4600139|rSNP rs4601702|rSNP rs4603212|rSNP rs4609519|rSNP rs4611111|rSNP rs4611151|rSNP rs4630205|rSNP rs4631806|rSNP rs4638218|rSNP rs4642985|rSNP rs4646953|rSNP rs4646954|rSNP rs4745771|rSNP rs4745772|rSNP rs4745824|rSNP rs4746283|rSNP rs4746407|rSNP rs4880275|rSNP rs4880424|rSNP rs4880425|rSNP rs4880426|rSNP rs4880427|rSNP rs4917477|rSNP rs4917478|rSNP rs4917631|rSNP rs4917860|rSNP rs4917861|rSNP rs4917862|rSNP rs4917864|rSNP rs4917866|rSNP rs4918237|rSNP rs4918401|rSNP rs4918402|rSNP rs4918403|rSNP rs4918404|rSNP rs4918409|rSNP rs4918411|rSNP rs4918412|rSNP rs4918417|rSNP rs4918418|rSNP rs4918419|rSNP rs4918734|rSNP rs4918735|rSNP rs4918736|rSNP rs4918737|rSNP rs4919304|rSNP rs4919305|rSNP rs4919306|rSNP rs4919309|rSNP rs4919311|rSNP rs4919433|rSNP rs4919436|rSNP rs4919457|rSNP rs4919477|rSNP rs4919484|rSNP rs4919491|rSNP rs4933164|rSNP rs4933165|rSNP rs4933309|rSNP rs4933310|rSNP rs4933312|rSNP rs4933396|rSNP rs4933446|rSNP rs4933448|rSNP rs4933519|rSNP rs4933520|rSNP rs4933521|rSNP rs4933606|rSNP rs4933607|rSNP rs4933608|rSNP rs4933613|rSNP rs4933698|rSNP rs4933699|rSNP rs4933700|rSNP rs4933703|rSNP rs4933705|rSNP rs4933706|rSNP rs4933729|rSNP rs4933961|rSNP rs4933963|rSNP rs4933964|rSNP rs4933965|rSNP rs4933966|rSNP rs4933969|rSNP rs4933972|rSNP rs4933973|rSNP rs4934181|rSNP rs4934182|rSNP rs4934183|rSNP rs4934185|rSNP rs4934186|rSNP rs4934187|rSNP rs4934188|rSNP rs4934202|rSNP rs4934203|rSNP rs4934205|rSNP rs4934207|rSNP rs4934208|rSNP rs4934347|rSNP rs4934348|rSNP rs4934349|rSNP rs4934350|rSNP rs4934475|rSNP rs4934493|rSNP rs4934494|rSNP rs4934495|rSNP rs4934498|rSNP rs4934499|rSNP rs4934500|rSNP rs4934501|rSNP rs4934502|rSNP rs4934503|rSNP rs4935426|rSNP rs5786975|rSNP rs6479934|rSNP rs6479935|rSNP rs6479938|rSNP rs6479939|rSNP rs6479940|rSNP rs6479941|rSNP rs6479948|rSNP rs6479949|rSNP rs6479950|rSNP rs6479951|rSNP rs6480773|rSNP rs6480775|rSNP rs6583665|rSNP rs6583666|rSNP rs6583735|rSNP rs6583736|rSNP rs6583763|rSNP rs6583764|rSNP rs6583765|rSNP rs6583789|rSNP rs6583790|rSNP rs6583791|rSNP rs6583792|rSNP rs6583822|rSNP rs6583823|rSNP rs6583824|rSNP rs6583825|rSNP rs6583826|rSNP rs6583827|rSNP rs6583904|rSNP rs6583905|rSNP rs6583906|rSNP rs6583945|rSNP rs6583946|rSNP rs6583947|rSNP rs6584273|rSNP rs6584599|rSNP rs6584601|rSNP rs6585839|rSNP rs6585840|rSNP rs6585841|rSNP rs6585842|rSNP rs6586003|rSNP rs6586004|rSNP rs6586005|rSNP rs6586006|rSNP rs6586007|rSNP rs6586009|rSNP rs6586010|rSNP rs6586081|rSNP rs6586083|rSNP rs6586151|rSNP rs6586183|rSNP rs6586184|rSNP rs6586185|rSNP rs6586186|rSNP rs6586187|rSNP rs6586188|rSNP rs6586189|rSNP rs6586214|rSNP rs6586215|rSNP rs6586217|rSNP rs6586218|rSNP rs6586219|rSNP rs6586221|rSNP rs6586222|rSNP rs7067702|rSNP rs7067888|rSNP rs7068273|rSNP rs7068337|rSNP rs7068527|rSNP rs7068651|rSNP rs7068728|rSNP rs7068744|rSNP rs7068895|rSNP rs7069232|rSNP rs7069402|rSNP rs7069535|rSNP rs7069909|rSNP rs7069934|rSNP rs7069937|rSNP rs7069940|rSNP rs7070005|rSNP rs7070443|rSNP rs7070498|rSNP rs7070587|rSNP rs7070809|rSNP rs7070892|rSNP rs7070916|rSNP rs7071034|rSNP rs7071043|rSNP rs7071088|rSNP rs7071661|rSNP rs7071722|rSNP rs7071917|rSNP rs7072154|rSNP rs7072526|rSNP rs7072760|rSNP rs7072906|rSNP rs7073232|rSNP rs7073311|rSNP rs7073423|rSNP rs7073534|rSNP rs7073732|rSNP rs7073766|rSNP rs7073873|rSNP rs7074093|rSNP rs7074112|rSNP rs7074206|rSNP rs7074290|rSNP rs7074321|rSNP rs7074445|rSNP rs7074548|rSNP rs7074612|rSNP rs7074792|rSNP rs7074842|rSNP rs7075065|rSNP rs7075114|rSNP rs7075182|rSNP rs7075333|rSNP rs7075472|rSNP rs7076128|rSNP rs7076308|rSNP rs7076351|rSNP rs7076399|rSNP rs7076400|rSNP rs7076966|rSNP rs7076974|rSNP rs7077109|rSNP rs7077193|rSNP rs7077277|rSNP rs7077349|rSNP rs7077710|rSNP rs7077717|rSNP rs7078478|rSNP rs7078557|rSNP rs7078682|rSNP rs7078811|rSNP rs7079013|rSNP rs7079243|rSNP rs7079267|rSNP rs7079426|rSNP rs7079643|rSNP rs7079714|rSNP rs7079825|rSNP rs7079934|rSNP rs7080292|rSNP rs7080316|rSNP rs7080445|rSNP rs7080463|rSNP rs7081163|rSNP rs7081362|rSNP rs7081448|rSNP rs7082172|rSNP rs7082350|rSNP rs7082401|rSNP rs7082481|rSNP rs7082510|rSNP rs7082535|rSNP rs7082558|rSNP rs7082683|rSNP rs7082701|rSNP rs7082919|rSNP rs7083064|rSNP rs7083318|rSNP rs7083506|rSNP rs7084237|rSNP rs7084314|rSNP rs7084582|rSNP rs7084684|rSNP rs7084701|rSNP rs7084708|rSNP rs7085165|rSNP rs7085361|rSNP rs7085420|rSNP rs7085519|rSNP rs7085732|rSNP rs7085743|rSNP rs7085805|rSNP rs7085807|rSNP rs7085890|rSNP rs7086278|rSNP rs7086484|rSNP rs7086523|rSNP rs7087023|rSNP rs7087073|rSNP rs7087113|rSNP rs7087141|rSNP rs7087209|rSNP rs7087266|rSNP rs7087365|rSNP rs7087400|rSNP rs7087557|rSNP rs7087612|rSNP rs7087738|rSNP rs7087740|rSNP rs7088104|rSNP rs7088191|rSNP rs7088379|rSNP rs7088661|rSNP rs7088775|rSNP rs7088884|rSNP rs7089039|rSNP rs7089108|rSNP rs7089150|rSNP rs7089172|rSNP rs7089326|rSNP rs7089349|rSNP rs7089473|rSNP rs7089495|rSNP rs7089645|rSNP rs7090340|rSNP rs7090415|rSNP rs7090488|rSNP rs7090618|rSNP rs7090628|rSNP rs7090907|rSNP rs7090941|rSNP rs7091039|rSNP rs7091192|rSNP rs7091455|rSNP rs7091509|rSNP rs7091558|rSNP rs7092129|rSNP rs7092410|rSNP rs7092444|rSNP rs7092522|rSNP rs7092538|rSNP rs7092824|rSNP rs7092874|rSNP rs7092949|rSNP rs7093075|rSNP rs7093135|rSNP rs7093154|rSNP rs7093316|rSNP rs7093602|rSNP rs7093613|rSNP rs7093658|rSNP rs7093903|rSNP rs7094280|rSNP rs7094355|rSNP rs7094510|rSNP rs7094965|rSNP rs7095208|rSNP rs7095398|rSNP rs7095475|rSNP rs7095552|rSNP rs7095657|rSNP rs7095702|rSNP rs7095818|rSNP rs7095921|rSNP rs7096124|rSNP rs7096130|rSNP rs7096466|rSNP rs7096581|rSNP rs7096826|rSNP rs7096934|rSNP rs7097014|rSNP rs7097349|rSNP rs7097354|rSNP rs7097583|rSNP rs7097843|rSNP rs7097870|rSNP rs7097947|rSNP rs7097977|rSNP rs7097984|rSNP rs7098084|rSNP rs7098131|rSNP rs7098209|rSNP rs7098349|rSNP rs7098388|rSNP rs7098509|rSNP rs7098698|rSNP rs7098740|rSNP rs7098988|rSNP rs7099064|rSNP rs7099098|rSNP rs7099226|rSNP rs7099391|rSNP rs7099424|rSNP rs7099488|rSNP rs7099507|rSNP rs7099635|rSNP rs7099637|rSNP rs7099658|rSNP rs7099668|rSNP rs7099681|rSNP rs7099740|rSNP rs7099761|rSNP rs7099949|rSNP rs7100115|rSNP rs7100248|rSNP rs7100362|rSNP rs7100415|rSNP rs7100563|rSNP rs7100564|rSNP rs7100623|rSNP rs7100783|rSNP rs7100988|rSNP rs7101125|rSNP rs7101348|rSNP rs7342009|rSNP rs7350398|rSNP rs7350399|rSNP rs7350427|rSNP rs7392789|rSNP rs7474654|rSNP rs7474895|rSNP rs7474917|rSNP rs7893260|rSNP rs7893282|rSNP rs7893378|rSNP rs7893391|rSNP rs7893678|rSNP rs7893827|rSNP rs7893986|rSNP rs7894137|rSNP rs7894150|rSNP rs7894171|rSNP rs7894449|rSNP rs7894527|rSNP rs7894752|rSNP rs7894813|rSNP rs7894965|rSNP rs7895001|rSNP rs7895371|rSNP rs7895546|rSNP rs7895568|rSNP rs7896133|rSNP rs7896198|rSNP rs7896461|rSNP rs7896670|rSNP rs7896923|rSNP rs7896934|rSNP rs7897104|rSNP rs7897205|rSNP rs7897619|rSNP rs7897751|rSNP rs7897761|rSNP rs7897873|rSNP rs7898127|rSNP rs7898404|rSNP rs7898580|rSNP rs7898670|rSNP rs7898694|rSNP rs7898763|rSNP rs7899197|rSNP rs7899264|rSNP rs7899557|rSNP rs7899729|rSNP rs7899951|rSNP rs7900135|rSNP rs7900496|rSNP rs7900499|rSNP rs7900572|rSNP rs7900584|rSNP rs7900681|rSNP rs7900733|rSNP rs7900890|rSNP rs7901413|rSNP rs7901438|rSNP rs7901507|rSNP rs7901805|rSNP rs7901862|rSNP rs7901909|rSNP rs7902096|rSNP rs7902109|rSNP rs7902291|rSNP rs7902380|rSNP rs7902643|rSNP rs7902655|rSNP rs7902715|rSNP rs7902822|rSNP rs7902875|rSNP rs7903043|rSNP rs7903065|rSNP rs7903610|rSNP rs7903827|rSNP rs7903909|rSNP rs7904118|rSNP rs7904126|rSNP rs7904244|rSNP rs7904461|rSNP rs7904560|rSNP rs7904701|rSNP rs7904900|rSNP rs7904924|rSNP rs7904979|rSNP rs7904985|rSNP rs7905078|rSNP rs7905121|rSNP rs7905184|rSNP rs7905430|rSNP rs7905446|rSNP rs7905513|rSNP rs7905694|rSNP rs7905695|rSNP rs7906112|rSNP rs7906128|rSNP rs7906139|rSNP rs7906147|rSNP rs7906234|rSNP rs7906401|rSNP rs7906571|rSNP rs7906806|rSNP rs7906827|rSNP rs7906843|rSNP rs7906960|rSNP rs7906968|rSNP rs7907067|rSNP rs7907074|rSNP rs7907230|rSNP rs7907234|rSNP rs7907240|rSNP rs7907341|rSNP rs7907398|rSNP rs7907728|rSNP rs7908436|rSNP rs7908498|rSNP rs7908698|rSNP rs7908719|rSNP rs7908772|rSNP rs7908779|rSNP rs7908953|rSNP rs7908999|rSNP rs7909377|rSNP rs7909452|rSNP rs7909492|rSNP rs7909502|rSNP rs7909550|rSNP rs7909610|rSNP rs7909635|rSNP rs7909925|rSNP rs7910001|rSNP rs7910309|rSNP rs7910389|rSNP rs7910615|rSNP rs7910644|rSNP rs7910742|rSNP rs7910803|rSNP rs7911350|rSNP rs7911361|rSNP rs7911391|rSNP rs7911474|rSNP rs7911817|rSNP rs7912202|rSNP rs7912328|rSNP rs7912347|rSNP rs7912390|rSNP rs7912458|rSNP rs7912464|rSNP rs7912516|rSNP rs7912721|rSNP rs7912830|rSNP rs7912950|rSNP rs7912994|rSNP rs7913442|rSNP rs7913846|rSNP rs7913974|rSNP rs7913999|rSNP rs7914047|rSNP rs7914120|rSNP rs7914295|rSNP rs7914367|rSNP rs7914397|rSNP rs7914408|rSNP rs7914532|rSNP rs7914590|rSNP rs7914721|rSNP rs7914810|rSNP rs7914854|rSNP rs7914918|rSNP rs7915050|rSNP rs7915240|rSNP rs7915347|rSNP rs7915473|rSNP rs7915659|rSNP rs7916271|rSNP rs7916398|rSNP rs7916403|rSNP rs7916742|rSNP rs7916812|rSNP rs7917198|rSNP rs7917442|rSNP rs7917450|rSNP rs7917553|rSNP rs7917710|rSNP rs7917725|rSNP rs7917774|rSNP rs7917985|rSNP rs7918101|rSNP rs7918247|rSNP rs7918311|rSNP rs7918474|rSNP rs7918495|rSNP rs7918756|rSNP rs7919090|rSNP rs7919141|rSNP rs7919191|rSNP rs7919192|rSNP rs7919319|rSNP rs7919758|rSNP rs7919861|rSNP rs7919866|rSNP rs7919888|rSNP rs7919961|rSNP rs7920052|rSNP rs7920619|rSNP rs7920627|rSNP rs7920820|rSNP rs7920860|rSNP rs7920916|rSNP rs7921210|rSNP rs7921254|rSNP rs7921267|rSNP rs7921312|rSNP rs7921315|rSNP rs7921325|rSNP rs7921401|rSNP rs7921515|rSNP rs7921621|rSNP rs7921663|rSNP rs7921730|rSNP rs7921817|rSNP rs7921968|rSNP rs7922013|rSNP rs7922041|rSNP rs7922438|rSNP rs7922571|rSNP rs7922617|rSNP rs7922819|rSNP rs7922840|rSNP rs7922841|rSNP rs7923061|rSNP rs7923287|rSNP rs7923324|rSNP rs7923352|rSNP rs7923369|rSNP rs7923526|rSNP rs7923845|rSNP rs7923933|rSNP rs7923952|rSNP rs8181288|rSNP rs8181361|rSNP rs8181435|rSNP rs9325443|rSNP rs9325444|rSNP rs9325465|rSNP rs9419730|rSNP rs9420571|rSNP rs9420572|rSNP rs9420573|rSNP rs9420628|rSNP rs9633671|rSNP rs9633672|rSNP rs9633674|rSNP rs9633685|rSNP rs9633686|rSNP rs9633687|rSNP rs9633688|rSNP rs9633689|rSNP rs9633736|rSNP rs9633737|rSNP rs9633738|rSNP rs9651432|rSNP rs9651453|rSNP rs9663105|rSNP rs9663129|rSNP rs9663337|rSNP rs9663529|rSNP rs9663533|rSNP rs9663664|rSNP rs9664070|rSNP rs9664222|rSNP rs9664298|rSNP rs9665314|rSNP rs9731375|rSNP rs9731969|rSNP rs9732195|rSNP rs9733018|rSNP rs9804183|rSNP rs9804185|rSNP rs9804280|rSNP rs9804357|rSNP rs9919349|rSNP rs9919401|rSNP rs9919440|rSNP rs9919469|rSNP rs9971274|rSNP rs9971275|rSNP rs9971276|rSNP rs10047356|rSNP rs10082364|rSNP rs10082381|rSNP rs10082422|rSNP rs10128186|rSNP rs10128329|rSNP rs10159512|rSNP rs10159520|rSNP rs10159628|rSNP rs10159652|rSNP rs10159694|rSNP rs10159774|rSNP rs10159869|rSNP rs10159879|rSNP rs10160027|rSNP rs10218886|rSNP rs10218937|rSNP rs10218949|rSNP rs10218950|rSNP rs10218955|rSNP rs10219016|rSNP rs10219027|rSNP rs10219106|rSNP rs10400149|rSNP rs10400177|rSNP rs10430461|rSNP rs10430497|rSNP rs10430622|rSNP rs10430630|rSNP rs10430645|rSNP rs10430646|rSNP rs10430647|rSNP rs10430649|rSNP rs10430650|rSNP rs10430657|rSNP rs10444062|rSNP rs10458772|rSNP rs10491047|rSNP rs10508994|rSNP rs10509197|rSNP rs10509198|rSNP rs10509199|rSNP rs10509200|rSNP rs10509357|rSNP rs10509490|rSNP rs10509570|rSNP rs10509571|rSNP rs10509572|rSNP rs10509579|rSNP rs10509580|rSNP rs10509582|rSNP rs10509583|rSNP rs10509624|rSNP rs10509625|rSNP rs10509639|rSNP rs10509640|rSNP rs10509641|rSNP rs10509663|rSNP rs10509664|rSNP rs10509735|rSNP rs10509770|rSNP rs10509771|rSNP rs10509772|rSNP rs10509957|rSNP rs10509958|rSNP rs10509959|rSNP rs10509960|rSNP rs10510081|rSNP rs10510082|rSNP rs10559652|rSNP rs10732241|rSNP rs10732827|rSNP rs10736065|rSNP rs10736066|rSNP rs10736078|rSNP rs10736086|rSNP rs10748530|rSNP rs10748559|rSNP rs10748570|rSNP rs10748571|rSNP rs10748608|rSNP rs10748609|rSNP rs10748610|rSNP rs10748611|rSNP rs10748612|rSNP rs10748774|rSNP rs10748775|rSNP rs10749114|rSNP rs10749389|rSNP rs10749390|rSNP rs10749479|rSNP rs10749480|rSNP rs10749534|rSNP rs10749535|rSNP rs10749536|rSNP rs10749552|rSNP rs10749553|rSNP rs10749554|rSNP rs10749606|rSNP rs10749607|rSNP rs10761804|rSNP rs10761805|rSNP rs10762970|rSNP rs10762971|rSNP rs10774481|rSNP rs10785898|rSNP rs10785899|rSNP rs10785900|rSNP rs10785901|rSNP rs10785902|rSNP rs10785908|rSNP rs10785910|rSNP rs10785911|rSNP rs10785912|rSNP rs10785913|rSNP rs10785914|rSNP rs10785915|rSNP rs10785916|rSNP rs10785917|rSNP rs10785918|rSNP rs10785919|rSNP rs10785920|rSNP rs10785973|rSNP rs10785998|rSNP rs10786019|rSNP rs10786021|rSNP rs10786022|rSNP rs10786023|rSNP rs10786024|rSNP rs10786025|rSNP rs10786026|rSNP rs10786128|rSNP rs10786129|rSNP rs10786130|rSNP rs10786131|rSNP rs10786133|rSNP rs10786134|rSNP rs10786135|rSNP rs10786136|rSNP rs10786170|rSNP rs10786542|rSNP rs10786545|rSNP rs10786790|rSNP rs10786794|rSNP rs10786957|rSNP rs10787438|rSNP rs10787439|rSNP rs10788120|rSNP rs10788122|rSNP rs10788123|rSNP rs10788313|rSNP rs10788314|rSNP rs10788315|rSNP rs10788316|rSNP rs10788317|rSNP rs10788318|rSNP rs10788323|rSNP rs10788324|rSNP rs10788325|rSNP rs10788326|rSNP rs10788330|rSNP rs10788331|rSNP rs10788332|rSNP rs10788489|rSNP rs10788490|rSNP rs10788491|rSNP rs10788492|rSNP rs10788493|rSNP rs10788494|rSNP rs10788495|rSNP rs10788504|rSNP rs10788506|rSNP rs10788552|rSNP rs10788553|rSNP rs10788641|rSNP rs10822220|rSNP rs10822222|rSNP rs10822225|rSNP rs10822226|rSNP rs10822228|rSNP rs10822231|rSNP rs10822232|rSNP rs10822233|rSNP rs10822234|rSNP rs10822235|rSNP rs10822236|rSNP rs10822237|rSNP rs10822238|rSNP rs10822239|rSNP rs10822249|rSNP rs10822250|rSNP rs10822251|rSNP rs10822252|rSNP rs10824293|rSNP rs10825004|rSNP rs10870328|rSNP rs10881621|rSNP rs10881622|rSNP rs10881623|rSNP rs10881624|rSNP rs10881625|rSNP rs10881626|rSNP rs10881627|rSNP rs10881628|rSNP rs10881629|rSNP rs10881630|rSNP rs10881632|rSNP rs10881633|rSNP rs10881634|rSNP rs10881635|rSNP rs10881636|rSNP rs10881637|rSNP rs10881639|rSNP rs10881640|rSNP rs10881641|rSNP rs10881642|rSNP rs10881643|rSNP rs10881644|rSNP rs10881645|rSNP rs10881646|rSNP rs10881647|rSNP rs10881648|rSNP rs10881649|rSNP rs10881650|rSNP rs10881651|rSNP rs10881652|rSNP rs10881653|rSNP rs10881654|rSNP rs10881655|rSNP rs10881657|rSNP rs10881658|rSNP rs10881660|rSNP rs10881661|rSNP rs10881662|rSNP rs10881663|rSNP rs10881664|rSNP rs10881665|rSNP rs10881666|rSNP rs10881667|rSNP rs10881668|rSNP rs10881669|rSNP rs10881670|rSNP rs10881671|rSNP rs10881673|rSNP rs10881675|rSNP rs10881676|rSNP rs10881685|rSNP rs10881686|rSNP rs10881687|rSNP rs10881688|rSNP rs10881689|rSNP rs10881691|rSNP rs10881692|rSNP rs10881693|rSNP rs10881694|rSNP rs10881695|rSNP rs10881696|rSNP rs10881697|rSNP rs10881698|rSNP rs10881699|rSNP rs10881700|rSNP rs10881701|rSNP rs10881702|rSNP rs10881703|rSNP rs10881704|rSNP rs10881705|rSNP rs10881706|rSNP rs10881707|rSNP rs10881708|rSNP rs10881709|rSNP rs10881832|rSNP rs10881833|rSNP rs10881835|rSNP rs10881836|rSNP rs10881838|rSNP rs10881907|rSNP rs10881909|rSNP rs10881910|rSNP rs10881911|rSNP rs10881981|rSNP rs10881982|rSNP rs10881987|rSNP rs10881988|rSNP rs10881990|rSNP rs10881991|rSNP rs10881992|rSNP rs10881993|rSNP rs10881994|rSNP rs10881995|rSNP rs10881996|rSNP rs10881997|rSNP rs10881998|rSNP rs10881999|rSNP rs10882000|rSNP rs10882001|rSNP rs10882002|rSNP rs10882003|rSNP rs10882004|rSNP rs10882005|rSNP rs10882006|rSNP rs10882007|rSNP rs10882083|rSNP rs10882300|rSNP rs10882301|rSNP rs10882302|rSNP rs10882303|rSNP rs10882304|rSNP rs10882305|rSNP rs10882306|rSNP rs10882308|rSNP rs10882309|rSNP rs10882310|rSNP rs10882311|rSNP rs10882313|rSNP rs10882314|rSNP rs10882315|rSNP rs10882316|rSNP rs10882318|rSNP rs10882319|rSNP rs10882321|rSNP rs10882322|rSNP rs10882323|rSNP rs10882326|rSNP rs10882327|rSNP rs10882477|rSNP rs10882479|rSNP rs10882481|rSNP rs10882487|rSNP rs10883338|rSNP rs10883339|rSNP rs10883341|rSNP rs10883342|rSNP rs10883996|rSNP rs10884003|rSNP rs10884334|rSNP rs10885325|rSNP rs10885326|rSNP rs10885327|rSNP rs10885328|rSNP rs10885329|rSNP rs10885330|rSNP rs10885331|rSNP rs10886770|rSNP rs10886771|rSNP rs10886772|rSNP rs10886773|rSNP rs10886774|rSNP rs10886775|rSNP rs10886776|rSNP rs10886777|rSNP rs10886778|rSNP rs10886779|rSNP rs10887216|rSNP rs10887219|rSNP rs10887220|rSNP rs10887221|rSNP rs10887223|rSNP rs10887224|rSNP rs10887225|rSNP rs10887231|rSNP rs10887232|rSNP rs10887236|rSNP rs10887239|rSNP rs10887240|rSNP rs10887241|rSNP rs10887245|rSNP rs10887246|rSNP rs10887247|rSNP rs10887249|rSNP rs10887250|rSNP rs10887251|rSNP rs10887579|rSNP rs10887580|rSNP rs10887582|rSNP rs10887583|rSNP rs10887585|rSNP rs10887586|rSNP rs10887598|rSNP rs10887599|rSNP rs10887600|rSNP rs10887601|rSNP rs10887603|rSNP rs10887604|rSNP rs10887605|rSNP rs10887606|rSNP rs10887607|rSNP rs10887608|rSNP rs10887727|rSNP rs10887729|rSNP rs10887730|rSNP rs10887850|rSNP rs10887851|rSNP rs10887852|rSNP rs10887853|rSNP rs10887945|rSNP rs10887946|rSNP rs10887947|rSNP rs10887948|rSNP rs10995653|rSNP rs10995654|rSNP rs10995656|rSNP rs10995657|rSNP rs10995659|rSNP rs10995661|rSNP rs10995662|rSNP rs10995663|rSNP rs10995664|rSNP rs10995665|rSNP rs10995668|rSNP rs10995669|rSNP rs10995670|rSNP rs10995672|rSNP rs10995693|rSNP rs10995697|rSNP rs10995698|rSNP rs10995699|rSNP rs10995701|rSNP rs10995703|rSNP rs10995704|rSNP rs10995705|rSNP rs10995706|rSNP rs10995709|rSNP rs10995710|rSNP rs10995714|rSNP rs10995716|rSNP rs10995717|rSNP rs10995718|rSNP rs10995722|rSNP rs10995723|rSNP rs11001340|rSNP rs11001345|rSNP rs11001347|rSNP rs11001348|rSNP rs11001349|rSNP rs11001350|rSNP rs11001351|rSNP rs11001359|rSNP rs11003573|rSNP rs11003575|rSNP rs11003577|rSNP rs11003578|rSNP rs11003579|rSNP rs11003581|rSNP rs11003582|rSNP rs11003585|rSNP rs11003586|rSNP rs11003591|rSNP rs11003592|rSNP rs11003593|rSNP rs11003594|rSNP rs11146497|rSNP rs11146503|rSNP rs11146508|rSNP rs11185839|rSNP rs11185840|rSNP rs11185842|rSNP rs11185843|rSNP rs11185844|rSNP rs11185848|rSNP rs11185849|rSNP rs11185850|rSNP rs11185851|rSNP rs11185852|rSNP rs11185853|rSNP rs11185854|rSNP rs11185855|rSNP rs11185857|rSNP rs11185858|rSNP rs11185861|rSNP rs11185864|rSNP rs11185866|rSNP rs11185867|rSNP rs11185869|rSNP rs11185873|rSNP rs11185878|rSNP rs11185879|rSNP rs11185880|rSNP rs11185881|rSNP rs11185882|rSNP rs11185883|rSNP rs11185884|rSNP rs11185897|rSNP rs11185898|rSNP rs11185901|rSNP rs11185902|rSNP rs11185903|rSNP rs11185905|rSNP rs11185910|rSNP rs11185912|rSNP rs11185913|rSNP rs11185914|rSNP rs11185915|rSNP rs11185916|rSNP rs11185917|rSNP rs11185918|rSNP rs11185919|rSNP rs11185923|rSNP rs11185924|rSNP rs11185925|rSNP rs11185926|rSNP rs11186305|rSNP rs11186306|rSNP rs11186309|rSNP rs11186314|rSNP rs11186315|rSNP rs11186316|rSNP rs11186317|rSNP rs11186320|rSNP rs11186323|rSNP rs11186324|rSNP rs11186339|rSNP rs11186517|rSNP rs11186518|rSNP rs11186522|rSNP rs11186524|rSNP rs11186525|rSNP rs11186526|rSNP rs11186531|rSNP rs11186538|rSNP rs11186539|rSNP rs11186541|rSNP rs11186543|rSNP rs11186708|rSNP rs11186716|rSNP rs11186719|rSNP rs11186720|rSNP rs11186721|rSNP rs11186722|rSNP rs11186723|rSNP rs11186728|rSNP rs11186733|rSNP rs11186734|rSNP rs11186735|rSNP rs11186736|rSNP rs11186737|rSNP rs11186740|rSNP rs11186742|rSNP rs11186743|rSNP rs11186744|rSNP rs11186749|rSNP rs11186751|rSNP rs11186753|rSNP rs11186755|rSNP rs11186758|rSNP rs11186759|rSNP rs11186761|rSNP rs11186764|rSNP rs11186765|rSNP rs11186767|rSNP rs11186768|rSNP rs11187069|rSNP rs11187070|rSNP rs11187072|rSNP rs11187073|rSNP rs11187074|rSNP rs11187076|rSNP rs11187077|rSNP rs11187078|rSNP rs11187079|rSNP rs11187080|rSNP rs11187083|rSNP rs11187084|rSNP rs11187085|rSNP rs11187087|rSNP rs11187582|rSNP rs11187583|rSNP rs11187584|rSNP rs11187585|rSNP rs11187586|rSNP rs11187587|rSNP rs11187588|rSNP rs11187589|rSNP rs11187593|rSNP rs11187594|rSNP rs11187595|rSNP rs11187596|rSNP rs11187597|rSNP rs11187599|rSNP rs11187600|rSNP rs11187605|rSNP rs11187606|rSNP rs11187607|rSNP rs11187608|rSNP rs11187609|rSNP rs11187610|rSNP rs11187613|rSNP rs11187614|rSNP rs11187615|rSNP rs11187616|rSNP rs11187617|rSNP rs11187618|rSNP rs11187619|rSNP rs11187620|rSNP rs11187621|rSNP rs11187622|rSNP rs11187623|rSNP rs11187627|rSNP rs11187629|rSNP rs11187635|rSNP rs11187636|rSNP rs11187637|rSNP rs11187638|rSNP rs11187644|rSNP rs11188026|rSNP rs11188030|rSNP rs11188036|rSNP rs11188038|rSNP rs11188039|rSNP rs11188040|rSNP rs11188041|rSNP rs11188044|rSNP rs11188055|rSNP rs11188059|rSNP rs11190074|rSNP rs11190076|rSNP rs11190081|rSNP rs11190083|rSNP rs11190087|rSNP rs11190088|rSNP rs11190092|rSNP rs11192024|rSNP rs11192027|rSNP rs11192028|rSNP rs11192029|rSNP rs11192030|rSNP rs11192031|rSNP rs11192032|rSNP rs11192033|rSNP rs11192034|rSNP rs11192035|rSNP rs11192036|rSNP rs11192037|rSNP rs11192038|rSNP rs11192039|rSNP rs11192064|rSNP rs11192067|rSNP rs11192069|rSNP rs11192070|rSNP rs11192071|rSNP rs11192072|rSNP rs11192073|rSNP rs11192075|rSNP rs11192076|rSNP rs11192078|rSNP rs11192962|rSNP rs11192963|rSNP rs11192964|rSNP rs11192967|rSNP rs11192968|rSNP rs11195867|rSNP rs11195869|rSNP rs11195870|rSNP rs11195871|rSNP rs11195872|rSNP rs11195873|rSNP rs11195874|rSNP rs11195875|rSNP rs11195876|rSNP rs11195877|rSNP rs11195881|rSNP rs11195882|rSNP rs11195883|rSNP rs11195884|rSNP rs11195886|rSNP rs11195887|rSNP rs11195888|rSNP rs11195889|rSNP rs11195892|rSNP rs11195893|rSNP rs11195894|rSNP rs11199574|rSNP rs11199575|rSNP rs11199576|rSNP rs11199578|rSNP rs11199580|rSNP rs11199581|rSNP rs11199584|rSNP rs11199588|rSNP rs11199589|rSNP rs11200838|rSNP rs11200839|rSNP rs11200840|rSNP rs11200841|rSNP rs11200843|rSNP rs11200844|rSNP rs11200845|rSNP rs11200847|rSNP rs11200849|rSNP rs11200850|rSNP rs11200853|rSNP rs11200856|rSNP rs11200858|rSNP rs11200860|rSNP rs11200861|rSNP rs11200862|rSNP rs11200863|rSNP rs11200868|rSNP rs11200869|rSNP rs11200871|rSNP rs11200872|rSNP rs11200873|rSNP rs11200874|rSNP rs11200875|rSNP rs11200876|rSNP rs11200877|rSNP rs11200878|rSNP rs11200879|rSNP rs11200880|rSNP rs11200881|rSNP rs11200882|rSNP rs11200883|rSNP rs11200884|rSNP rs11200886|rSNP rs11200889|rSNP rs11200890|rSNP rs11200891|rSNP rs11200892|rSNP rs11200893|rSNP rs11200898|rSNP rs11200899|rSNP rs11200900|rSNP rs11200901|rSNP rs11200902|rSNP rs11200904|rSNP rs11200905|rSNP rs11200906|rSNP rs11200908|rSNP rs11200909|rSNP rs11200910|rSNP rs11200911|rSNP rs11200915|rSNP rs11200916|rSNP rs11200917|rSNP rs11200919|rSNP rs11201980|rSNP rs11201981|rSNP rs11201984|rSNP rs11201985|rSNP rs11201987|rSNP rs11201988|rSNP rs11201991|rSNP rs11201992|rSNP rs11201994|rSNP rs11202023|rSNP rs11202024|rSNP rs11202025|rSNP rs11202026|rSNP rs11202027|rSNP rs11202028|rSNP rs11202030|rSNP rs11202032|rSNP rs11202033|rSNP rs11202034|rSNP rs11202035|rSNP rs11202448|rSNP rs11202449|rSNP rs11202451|rSNP rs11202452|rSNP rs11202453|rSNP rs11202454|rSNP rs11202455|rSNP rs11202457|rSNP rs11202458|rSNP rs11202460|rSNP rs11202833|rSNP rs11202844|rSNP rs11203065|rSNP rs11203070|rSNP rs11203073|rSNP rs11203074|rSNP rs11203075|rSNP rs11203076|rSNP rs11203077|rSNP rs11203078|rSNP rs11203079|rSNP rs11203081|rSNP rs11203084|rSNP rs11203085|rSNP rs11203087|rSNP rs11203088|rSNP rs11203090|rSNP rs11497888|rSNP rs11497889|rSNP rs11497890|rSNP rs11497891|rSNP rs11498504|rSNP rs11498507|rSNP rs11498662|rSNP rs11511261|rSNP rs11511521|rSNP rs11511522|rSNP rs11511525|rSNP rs11516527|rSNP rs11516583|rSNP rs11522517|rSNP rs11527335|rSNP rs11527336|rSNP rs11527868|rSNP rs11527871|rSNP rs11528001|rSNP rs11528174|rSNP rs11528373|rSNP rs11528375|rSNP rs11591238|rSNP rs11591258|rSNP rs11591585|rSNP rs11591641|rSNP rs11591685|rSNP rs11592057|rSNP rs11592142|rSNP rs11592253|rSNP rs11592278|rSNP rs11592361|rSNP rs11592372|rSNP rs11592397|rSNP rs11592774|rSNP rs11592853|rSNP rs11593005|rSNP rs11593087|rSNP rs11593486|rSNP rs11593805|rSNP rs11593892|rSNP rs11593984|rSNP rs11594020|rSNP rs11594021|rSNP rs11594126|rSNP rs11594304|rSNP rs11594435|rSNP rs11594455|rSNP rs11594492|rSNP rs11594534|rSNP rs11594548|rSNP rs11594609|rSNP rs11594693|rSNP rs11594790|rSNP rs11595050|rSNP rs11595187|rSNP rs11595206|rSNP rs11595213|rSNP rs11595523|rSNP rs11595594|rSNP rs11595649|rSNP rs11595894|rSNP rs11595942|rSNP rs11595984|rSNP rs11596158|rSNP rs11596307|rSNP rs11596482|rSNP rs11596518|rSNP rs11596520|rSNP rs11596682|rSNP rs11596739|rSNP rs11596985|rSNP rs11596991|rSNP rs11597046|rSNP rs11597401|rSNP rs11597419|rSNP rs11597448|rSNP rs11597451|rSNP rs11597471|rSNP rs11597779|rSNP rs11597847|rSNP rs11597918|rSNP rs11598015|rSNP rs11598220|rSNP rs11598257|rSNP rs11598411|rSNP rs11598436|rSNP rs11599218|rSNP rs11599271|rSNP rs11599335|rSNP rs11599350|rSNP rs11599476|rSNP rs11599902|rSNP rs11599921|rSNP rs11813096|rSNP rs11813113|rSNP rs11813185|rSNP rs11813204|rSNP rs11813214|rSNP rs11813240|rSNP rs11814111|rSNP rs11814145|rSNP rs11814174|rSNP rs11814840|rSNP rs11815061|rSNP rs11815079|rSNP rs11815200|rSNP rs11815863|rSNP rs11816439|rSNP rs11816741|rSNP rs11817665|rSNP rs11817781|rSNP rs11817798|rSNP rs11817810|rSNP rs11818332|rSNP rs11819407|rSNP rs12098625|rSNP rs12146259|rSNP rs12184366|rSNP rs12217349|rSNP rs12217444|rSNP rs12217731|rSNP rs12218155|rSNP rs12218188|rSNP rs12218213|rSNP rs12218216|rSNP rs12218324|rSNP rs12218590|rSNP rs12218711|rSNP rs12219908|rSNP rs12220410|rSNP rs12220588|rSNP rs12220694|rSNP rs12220939|rSNP rs12221018|rSNP rs12221123|rSNP rs12221286|rSNP rs12240557|rSNP rs12240813|rSNP rs12241061|rSNP rs12241146|rSNP rs12241343|rSNP rs12241678|rSNP rs12241950|rSNP rs12242102|rSNP rs12242198|rSNP rs12242548|rSNP rs12242568|rSNP rs12242576|rSNP rs12243416|rSNP rs12243552|rSNP rs12244506|rSNP rs12244571|rSNP rs12245300|rSNP rs12245627|rSNP rs12245638|rSNP rs12246189|rSNP rs12246342|rSNP rs12247087|rSNP rs12247848|rSNP rs12247868|rSNP rs12248156|rSNP rs12248331|rSNP rs12248581|rSNP rs12248932|rSNP rs12249347|rSNP rs12249377|rSNP rs12249418|rSNP rs12249453|rSNP rs12249500|rSNP rs12249661|rSNP rs12249707|rSNP rs12249713|rSNP rs12249784|rSNP rs12249796|rSNP rs12249922|rSNP rs12249929|rSNP rs12250279|rSNP rs12250365|rSNP rs12250556|rSNP rs12250694|rSNP rs12250753|rSNP rs12250860|rSNP rs12251021|rSNP rs12251037|rSNP rs12251250|rSNP rs12251257|rSNP rs12251373|rSNP rs12251771|rSNP rs12251802|rSNP rs12251891|rSNP rs12251895|rSNP rs12251911|rSNP rs12251998|rSNP rs12252021|rSNP rs12252041|rSNP rs12252987|rSNP rs12253177|rSNP rs12253245|rSNP rs12253362|rSNP rs12253793|rSNP rs12253861|rSNP rs12253956|rSNP rs12254034|rSNP rs12254296|rSNP rs12254369|rSNP rs12255176|rSNP rs12255221|rSNP rs12255238|rSNP rs12255504|rSNP rs12255508|rSNP rs12256229|rSNP rs12256352|rSNP rs12256435|rSNP rs12256779|rSNP rs12256980|rSNP rs12257260|rSNP rs12257541|rSNP rs12257545|rSNP rs12257661|rSNP rs12257680|rSNP rs12257999|rSNP rs12258017|rSNP rs12258098|rSNP rs12258099|rSNP rs12258250|rSNP rs12258992|rSNP rs12259055|rSNP rs12259060|rSNP rs12259401|rSNP rs12259462|rSNP rs12259713|rSNP rs12259768|rSNP rs12260150|rSNP rs12260531|rSNP rs12260765|rSNP rs12260984|rSNP rs12261011|rSNP rs12261273|rSNP rs12261487|rSNP rs12261509|rSNP rs12261669|rSNP rs12261786|rSNP rs12261804|rSNP rs12262172|rSNP rs12262350|rSNP rs12262352|rSNP rs12262612|rSNP rs12263099|rSNP rs12263387|rSNP rs12263520|rSNP rs12263532|rSNP rs12263989|rSNP rs12264026|rSNP rs12264044|rSNP rs12264238|rSNP rs12264361|rSNP rs12265214|rSNP rs12265472|rSNP rs12265666|rSNP rs12265819|rSNP rs12265851|rSNP rs12266137|rSNP rs12266443|rSNP rs12266581|rSNP rs12266820|rSNP rs12266828|rSNP rs12266888|rSNP rs12266915|rSNP rs12266974|rSNP rs12267158|rSNP rs12267225|rSNP rs12267798|rSNP rs12267943|rSNP rs12268069|rSNP rs12268373|rSNP rs12268911|rSNP rs12269414|rSNP rs12354583|rSNP rs12355013|rSNP rs12355574|rSNP rs12355703|rSNP rs12355977|rSNP rs12356091|rSNP rs12356290|rSNP rs12356472|rSNP rs12357273|rSNP rs12357302|rSNP rs12357387|rSNP rs12357826|rSNP rs12357879|rSNP rs12358144|rSNP rs12358159|rSNP rs12358286|rSNP rs12358373|rSNP rs12358474|rSNP rs12358477|rSNP rs12358665|rSNP rs12358674|rSNP rs12358860|rSNP rs12359326|rSNP rs12359404|rSNP rs12359406|rSNP rs12359757|rSNP rs12360470|rSNP rs12411303|rSNP rs12411304|rSNP rs12411311|rSNP rs12411517|rSNP rs12411967|rSNP rs12412411|rSNP rs12412496|rSNP rs12412538|rSNP rs12412630|rSNP rs12412636|rSNP rs12412743|rSNP rs12412745|rSNP rs12412758|rSNP rs12412889|rSNP rs12413090|rSNP rs12413307|rSNP rs12413697|rSNP rs12413941|rSNP rs12414024|rSNP rs12414050|rSNP rs12414170|rSNP rs12414269|rSNP rs12414331|rSNP rs12414433|rSNP rs12414593|rSNP rs12414650|rSNP rs12414828|rSNP rs12414853|rSNP rs12415081|rSNP rs12415144|rSNP rs12415259|rSNP rs12415362|rSNP rs12415422|rSNP rs12415793|rSNP rs12415876|rSNP rs12415970|rSNP rs12415972|rSNP rs12416448|rSNP rs12416468|rSNP rs12416560|rSNP rs12569721|rSNP rs12569736|rSNP rs12569750|rSNP rs12569886|rSNP rs12570013|rSNP rs12570235|rSNP rs12570447|rSNP rs12570750|rSNP rs12570771|rSNP rs12570814|rSNP rs12570829|rSNP rs12570840|rSNP rs12570909|rSNP rs12571181|rSNP rs12571191|rSNP rs12571268|rSNP rs12571525|rSNP rs12571564|rSNP rs12571715|rSNP rs12572012|rSNP rs12572390|rSNP rs12572496|rSNP rs12572516|rSNP rs12572928|rSNP rs12573024|rSNP rs12573060|rSNP rs12573335|rSNP rs12573371|rSNP rs12573402|rSNP rs12573701|rSNP rs12761148|rSNP rs12761403|rSNP rs12762067|rSNP rs12762083|rSNP rs12762136|rSNP rs12762144|rSNP rs12762166|rSNP rs12762923|rSNP rs12763119|rSNP rs12763224|rSNP rs12763578|rSNP rs12763600|rSNP rs12764332|rSNP rs12764465|rSNP rs12764630|rSNP rs12764717|rSNP rs12764746|rSNP rs12764938|rSNP rs12765161|rSNP rs12765470|rSNP rs12765525|rSNP rs12765586|rSNP rs12765771|rSNP rs12765793|rSNP rs12766044|rSNP rs12766049|rSNP rs12766122|rSNP rs12766537|rSNP rs12766595|rSNP rs12766605|rSNP rs12766706|rSNP rs12766851|rSNP rs12766862|rSNP rs12766928|rSNP rs12767391|rSNP rs12767644|rSNP rs12768099|rSNP rs12768331|rSNP rs12768440|rSNP rs12768505|rSNP rs12768638|rSNP rs12769756|rSNP rs12769959|rSNP rs12770021|rSNP rs12770291|rSNP rs12770297|rSNP rs12770832|rSNP rs12770901|rSNP rs12770938|rSNP rs12771030|rSNP rs12771728|rSNP rs12771773|rSNP rs12771899|rSNP rs12772123|rSNP rs12772131|rSNP rs12772161|rSNP rs12772169|rSNP rs12772380|rSNP rs12772521|rSNP rs12772759|rSNP rs12773269|rSNP rs12773531|rSNP rs12773584|rSNP rs12773740|rSNP rs12773834|rSNP rs12773865|rSNP rs12773884|rSNP rs12774150|rSNP rs12774192|rSNP rs12774292|rSNP rs12774402|rSNP rs12774450|rSNP rs12774665|rSNP rs12774727|rSNP rs12774901|rSNP rs12774927|rSNP rs12775091|rSNP rs12775181|rSNP rs12775208|rSNP rs12775423|rSNP rs12775540|rSNP rs12775863|rSNP rs12775958|rSNP rs12775990|rSNP rs12776190|rSNP rs12776770|rSNP rs12777097|rSNP rs12777160|rSNP rs12777214|rSNP rs12777727|rSNP rs12777753|rSNP rs12777823|rSNP rs12777824|rSNP rs12777881|rSNP rs12778216|rSNP rs12778367|rSNP rs12778872|rSNP rs12779025|rSNP rs12779377|rSNP rs12779538|rSNP rs12779610|rSNP rs12780689|rSNP rs12780724|rSNP rs12780799|rSNP rs12781152|rSNP rs12781477|rSNP rs12782068|rSNP rs12782132|rSNP rs12782553|rSNP rs12782567|rSNP rs12782626|rSNP rs12783078|rSNP rs12783100|rSNP rs12783227|rSNP rs12783367|rSNP rs12783404|rSNP rs12783410|rSNP rs12783509|rSNP rs12783560|rSNP rs12783582|rSNP rs12783634|rSNP rs12783703|rSNP rs12783717|rSNP rs12783790|rSNP rs12783845|rSNP rs12783919|rSNP rs12783988|rSNP rs12784014|rSNP rs12784245|rSNP rs12784407|rSNP rs12784446|rSNP rs12784451|rSNP rs12784621|rSNP rs12784780|rSNP rs12784935|rSNP rs12784952|rSNP rs12784977|rSNP rs12785046|rSNP rs12785051|rSNP rs12785131|rSNP rs13377192|rSNP rs16918975|rSNP rs16919021|rSNP rs16919039|rSNP rs16919070|rSNP rs16919075|rSNP rs16937385|rSNP rs16937391|rSNP rs16937394|rSNP rs17096301|rSNP rs17100178|rSNP rs17103143|rSNP rs17103162|rSNP rs17103203|rSNP rs17106569|rSNP rs17106584|rSNP rs17106617|rSNP rs17107140|rSNP rs17107211|rSNP rs17109204|rSNP rs17109210|rSNP rs17109212|rSNP rs17109271|rSNP rs17110192|rSNP rs17110194|rSNP rs17110219|rSNP rs17111427|rSNP rs17111625|rSNP rs17111633|rSNP rs17111645|rSNP rs17111658|rSNP rs17111665|rSNP rs17112186|rSNP rs17112257|rSNP rs17112453|rSNP rs17116984|rSNP rs17117058|rSNP rs17117067|rSNP rs17119593|rSNP rs17119665|rSNP rs17119672|rSNP rs17119790|rSNP rs17119791|rSNP rs17120001|rSNP rs17120004|rSNP rs17120918|rSNP rs17120920|rSNP rs17120924|rSNP rs17120955|rSNP rs17121011|rSNP rs17121015|rSNP rs17121023|rSNP rs17121030|rSNP rs17126187|rSNP rs17126255|rSNP rs17126269|rSNP rs17127001|rSNP rs17127289|rSNP rs17127307|rSNP rs17128124|rSNP rs17128138|rSNP rs17128178|rSNP rs17128182|rSNP rs17128210|rSNP rs17128310|rSNP rs17128390|rSNP rs17128448|rSNP rs17128560|rSNP rs17128667|rSNP rs17129699|rSNP rs17129703|rSNP rs17323032|rSNP rs17337559|rSNP rs17349080|rSNP rs17349172|rSNP rs17362257|rSNP rs17422189|rSNP rs17433168|rSNP rs17433251|rSNP rs17433712|rSNP rs17434481|rSNP rs17441942|rSNP rs17455083|rSNP rs17483706|rSNP rs17484219|rSNP rs17491012|rSNP rs17491356|rSNP rs17519764|rSNP rs17555472|rSNP rs17568778|rSNP rs17569447|rSNP rs17569578|rSNP rs17753675|rSNP rs17754022|rSNP rs17754977|rSNP rs17755134|rSNP rs17755271|rSNP rs17761559|rSNP rs17761655|rSNP rs17826719|rSNP rs17827720|rSNP rs17828675|rSNP rs17875328|rSNP rs17875329|rSNP rs17875332|rSNP rs28461484|rSNP rs28525571|rSNP rs28842222|rSNP rs28858094|rSNP rs28889601|rSNP rs34032344|rSNP rs34089128|rSNP rs34091137|rSNP rs34122982|rSNP rs34125478|rSNP rs34151925|rSNP rs34195517|rSNP rs34204753|rSNP rs34219545|rSNP rs34234196|rSNP rs34265587|rSNP rs34296846|rSNP rs34301914|rSNP rs34343174|rSNP rs34354493|rSNP rs34364047|rSNP rs34364288|rSNP rs34371476|rSNP rs34379399|rSNP rs34408087|rSNP rs34433085|rSNP rs34438410|rSNP rs34461207|rSNP rs34479797|rSNP rs34497506|rSNP rs34525466|rSNP rs34550772|rSNP rs34558886|rSNP rs34565590|rSNP rs34569071|rSNP rs34591435|rSNP rs34617130|rSNP rs34617361|rSNP rs34634403|rSNP rs34663905|rSNP rs34677183|rSNP rs34692063|rSNP rs34712773|rSNP rs34734689|rSNP rs34768430|rSNP rs34771310|rSNP rs34793263|rSNP rs34802253|rSNP rs34816265|rSNP rs34847428|rSNP rs34854637|rSNP rs34870400|rSNP rs34871116|rSNP rs34880312|rSNP rs34927298|rSNP rs34928397|rSNP rs34930550|rSNP rs34965323|rSNP rs35049200|rSNP rs35059516|rSNP rs35090323|rSNP rs35128308|rSNP rs35134124|rSNP rs35166662|rSNP rs35201109|rSNP rs35222589|rSNP rs35222869|rSNP rs35226113|rSNP rs35231820|rSNP rs35339677|rSNP rs35358531|rSNP rs35400545|rSNP rs35412535|rSNP rs35414327|rSNP rs35416754|rSNP rs35418143|rSNP rs35429140|rSNP rs35430629|rSNP rs35431850|rSNP rs35449520|rSNP rs35528980|rSNP rs35546038|rSNP rs35552285|rSNP rs35568118|rSNP rs35569149|rSNP rs35570357|rSNP rs35584045|rSNP rs35598406|rSNP rs35606974|rSNP rs35609498|rSNP rs35616984|rSNP rs35648504|rSNP rs35663461|rSNP rs35720089|rSNP rs35729454|rSNP rs35731058|rSNP rs35759279|rSNP rs35773154|rSNP rs35777429|rSNP rs35805353|rSNP rs35820191|rSNP rs35830608|rSNP rs35843976|rSNP rs35848051|rSNP rs35863839|rSNP rs35891778|rSNP rs35926391|rSNP rs35929113|rSNP rs35936847|rSNP rs35941051|rSNP rs35956066|rSNP rs35976371|rSNP rs35981490|rSNP rs35987367|rSNP rs36019294|rSNP rs36024197|rSNP rs36065634|rSNP rs36084869|rSNP rs36090389|rSNP rs36101610|rSNP rs36137683|rSNP rs36190073|rSNP rs41284138|rSNP rs41284140|rSNP rs41286896|rSNP rs41286928|rSNP rs41286940|rSNP rs41286942|rSNP rs41290496|rSNP rs41291546|rSNP rs41291548|rSNP rs41298239|rSNP rs41306846|rSNP rs41308661|rSNP rs41310278|rSNP rs41310306|rSNP rs41313475|rSNP rs41314509|rSNP rs41317026|rSNP rs41317266|rSNP rs41436049|rSNP rs41524248|rSNP rs55655457|rSNP rs55679916|rSNP rs55706909|rSNP rs55707425|rSNP rs55710400|rSNP rs55735847|rSNP rs55771127|rSNP rs55772495|rSNP rs55779332|rSNP rs55793282|rSNP rs55820818|rSNP rs55823491|rSNP rs55830011|rSNP rs55853066|rSNP rs55856471|rSNP rs55879006|rSNP rs55885558|rSNP rs55958759|rSNP rs55992402|rSNP rs56028700|rSNP rs56030721|rSNP rs56043086|rSNP rs56056745|rSNP rs56063040|rSNP rs56083530|rSNP rs56121331|rSNP rs56132525|rSNP rs56184811|rSNP rs56189305|rSNP rs56209184|rSNP rs56254510|rSNP rs56256478|rSNP rs56259440|rSNP rs56292551|rSNP rs56315736|rSNP rs56318555|rSNP rs56384268|rSNP rs56397607|rSNP rs56664691|rSNP rs56693041|rSNP rs56739065|rSNP rs56745275|rSNP rs56798641|rSNP rs56864910|rSNP rs57091493|rSNP rs57165802|rSNP rs57190039|rSNP rs57366531|rSNP rs57408402|rSNP rs57430900|rSNP rs57431619|rSNP rs57431984|rSNP rs57487643|rSNP rs57697665|rSNP rs57770629|rSNP rs57800953|rSNP rs57822829|rSNP rs57825126|rSNP rs58002470|rSNP rs58023788|rSNP rs58050215|rSNP rs58071219|rSNP rs58071301|rSNP rs58118540|rSNP rs58256639|rSNP rs58460916|rSNP rs58504197|rSNP rs58527712|rSNP rs58578719|rSNP rs58586220|rSNP rs58667915|rSNP rs58701936|rSNP rs58745467|rSNP rs58768337|rSNP rs58865623|rSNP rs58868307|rSNP rs58988864|rSNP rs59242131|rSNP rs59269292|rSNP rs59277098|rSNP rs59278974|rSNP rs59564102|rSNP rs59730558|rSNP rs59824868|rSNP rs59907366|rSNP rs59922697|rSNP rs60135579|rSNP rs60196140|rSNP rs60226639|rSNP rs60310556|rSNP rs60335838|rSNP rs60440425|rSNP rs60550631|rSNP rs60748043|rSNP rs60766092|rSNP rs60792770|rSNP rs60853399|rSNP rs60870345|rSNP rs60873034|rSNP rs60899017|rSNP rs60917390|rSNP rs60935843|rSNP rs60959296|rSNP rs61011641|rSNP rs61218433|rSNP rs61279719|rSNP rs61429630|rSNP rs61453845|rSNP rs61481124|rSNP rs61514185|rSNP rs61598559|rSNP rs61606888|rSNP rs61732098|rSNP rs61853088|rSNP rs61853089|rSNP rs61853090|rSNP rs61853999|rSNP rs61854000|rSNP rs61854433|rSNP rs61854435|rSNP rs61855801|rSNP rs61857734|rSNP rs61857961|rSNP rs61859068|rSNP rs61859071|rSNP rs61859779|rSNP rs61859790|rSNP rs61860773|rSNP rs61861166|rSNP rs61861168|rSNP rs61861169|rSNP rs61861203|rSNP rs61861410|rSNP rs61861412|rSNP rs61862837|rSNP rs61862838|rSNP rs61862839|rSNP rs61864830|rSNP rs61864838|rSNP rs61864842|rSNP rs61864848|rSNP rs61867012|rSNP rs61869183|rSNP rs61869184|rSNP rs61869185|rSNP rs61869215|rSNP rs61869218|rSNP rs61869802|rSNP rs61869806|rSNP rs61870760|rSNP rs61870761|rSNP rs61870762|rSNP rs61870764|rSNP rs61870766|rSNP rs61870783|rSNP rs61870784|rSNP rs61870785|rSNP rs61870786|rSNP rs61870787|rSNP rs61870790|rSNP rs61870791|rSNP rs61870819|rSNP rs61870820|rSNP rs61870821|rSNP rs61871174|rSNP rs61872308|rSNP rs61872309|rSNP rs61872422|rSNP rs61874730|rSNP rs61874731|rSNP rs61874749|rSNP rs61874750|rSNP rs61874751|rSNP rs61874754|rSNP rs61875646|rSNP rs61875647|rSNP rs61875648|rSNP rs61875654|rSNP rs61886179|rSNP rs61886191|rSNP rs66464812|rSNP rs66518918|rSNP rs66530003|rSNP rs66533440|rSNP rs66538532|rSNP rs66627345|rSNP rs66634733|rSNP rs66650915|rSNP rs66697215|rSNP rs66727333|rSNP rs66845062|rSNP rs67193707|rSNP rs67298908|rSNP rs67319671|rSNP rs67413737|rSNP rs67472597|rSNP rs67481673|rSNP rs67521227|rSNP rs67540258|rSNP rs67769460|rSNP rs67801980|rSNP rs67827533|rSNP rs67876331|rSNP rs67878705|rSNP rs67913518|rSNP rs67932927|rSNP rs67941743|rSNP rs68046102|rSNP rs68060620|rSNP rs68093943|rSNP rs68097915|rSNP rs68143152|rSNP rs68157779|rSNP rs68172749|rSNP rs68185109|rSNP rs71473521|rSNP rs71473522|rSNP rs71477199|rSNP rs71477200|rSNP rs71479059|rSNP rs71479062|rSNP rs71479095|rSNP rs71480878|rSNP rs71481955|rSNP rs71490949|rSNP rs71503759|rSNP rs71503901|rSNP rs72634995|rSNP rs72636971|rSNP rs72642259|rSNP rs72787188|rSNP rs72808871|rSNP rs72808878|rSNP rs72809989|rSNP rs72810604|rSNP rs72810611|rSNP rs72810613|rSNP rs72810621|rSNP rs72810808|rSNP rs72810814|rSNP rs72810818|rSNP rs72814787|rSNP rs72814792|rSNP rs72814793|rSNP rs72815418|rSNP rs72815446|rSNP rs72815469|rSNP rs72815471|rSNP rs72815474|rSNP rs72815475|rSNP rs72816614|rSNP rs72816616|rSNP rs72816638|rSNP rs72816646|rSNP rs72818746|rSNP rs72818750|rSNP rs72818751|rSNP rs72818757|rSNP rs72818758|rSNP rs72818759|rSNP rs72818766|rSNP rs72818768|rSNP rs72818769|rSNP rs72818770|rSNP rs72818772|rSNP rs72818773|rSNP rs72818774|rSNP rs72818781|rSNP rs72818782|rSNP rs72818783|rSNP rs72818784|rSNP rs72818786|rSNP rs72818800|rSNP rs72818802|rSNP rs72819629|rSNP rs72820704|rSNP rs72820714|rSNP rs72820721|rSNP rs72820722|rSNP rs72820725|rSNP rs72821135|rSNP rs72821137|rSNP rs72821138|rSNP rs72821139|rSNP rs72821142|rSNP rs72821144|rSNP rs72821145|rSNP rs72821147|rSNP rs72822172|rSNP rs72822189|rSNP rs72823162|rSNP rs72823170|rSNP rs72823181|rSNP rs72823189|rSNP rs72823191|rSNP rs72824204|rSNP rs72825876|rSNP rs72827910|rSNP rs72830214|rSNP rs72830271|rSNP rs72839875|rSNP rs72841034|rSNP rs72841035|rSNP rs72841988|rSNP rs72845112|rSNP rs72845116|rSNP rs72845180|rSNP rs72846922|rSNP rs72846931|rSNP rs73281102|rSNP rs73305951|rSNP rs73305958|rSNP rs73305959|rSNP rs73305964|rSNP rs73305970|rSNP rs73312351|rSNP rs73312841|rSNP rs73312848|rSNP rs73312875|rSNP rs73312891|rSNP rs73315609|rSNP rs73315862|rSNP rs73327861|rSNP rs73327866|rSNP rs73328345|rSNP rs73335162|rSNP rs73336956|rSNP rs73336978|rSNP rs73336989|rSNP rs73346386|rSNP rs73346387|rSNP rs73346400|rSNP rs73348208|rSNP rs73359420|rSNP rs73359437|rSNP rs73367441|rSNP rs73367444|rSNP rs73367447|rSNP rs73367460|rSNP rs73368528|rSNP rs73373895|rSNP rs74134528|rSNP rs74134529|rSNP rs74134534|rSNP rs74134539|rSNP rs74145591|rSNP rs74149541|rSNP rs74150005|rSNP rs74150013|rSNP rs74150629|rSNP rs74150631|rSNP rs74150636|rSNP rs74150840|rSNP rs74150870|rSNP rs74150889|rSNP rs74151654|rSNP rs74151656|rSNP rs74151657|rSNP rs74151913|rSNP rs74158712|rSNP rs74320402|rSNP rs74322543|rSNP rs74325955|rSNP rs74346246|rSNP rs74385459|rSNP rs74406368|rSNP rs74419074|rSNP rs74427060|rSNP rs74462641|rSNP rs74464727|rSNP rs74473479|rSNP rs74482667|rSNP rs74512825|rSNP rs74516605|rSNP rs74518882|rSNP rs74553068|rSNP rs74556400|rSNP rs74561597|rSNP rs74575786|rSNP rs74595112|rSNP rs74598177|rSNP rs74646643|rSNP rs74648993|rSNP rs74656965|rSNP rs74665840|rSNP rs74693205|rSNP rs74693413|rSNP rs74770702|rSNP rs74774234|rSNP rs74788340|rSNP rs74848039|rSNP rs74883200|rSNP rs74885526|rSNP rs74902119|rSNP rs74951738|rSNP rs74967207|rSNP rs74972911|rSNP rs75066262|rSNP rs75079853|rSNP rs75085478|rSNP rs75093057|rSNP rs75097966|rSNP rs75121871|rSNP rs75129202|rSNP rs75164520|rSNP rs75186650|rSNP rs75201763|rSNP rs75241922|rSNP rs75254248|rSNP rs75279365|rSNP rs75318837|rSNP rs75347105|rSNP rs75402290|rSNP rs75404862|rSNP rs75409773|rSNP rs75435873|rSNP rs75461123|rSNP rs75470184|rSNP rs75482812|rSNP rs75502481|rSNP rs75540009|rSNP rs75554928|rSNP rs75555623|rSNP rs75556105|rSNP rs75559977|rSNP rs75560299|rSNP rs75564438|rSNP rs75567506|rSNP rs75573858|rSNP rs75602228|rSNP rs75615527|rSNP rs75619303|rSNP rs75632599|rSNP rs75654541|rSNP rs75686498|rSNP rs75700419|rSNP rs75736321|rSNP rs75771163|rSNP rs75776994|rSNP rs75837385|rSNP rs75860215|rSNP rs75884922|rSNP rs75922532|rSNP rs75991284|rSNP rs75992653|rSNP rs75994056|rSNP rs76003820|rSNP rs76038516|rSNP rs76041290|rSNP rs76083849|rSNP rs76084743|rSNP rs76086130|rSNP rs76091266|rSNP rs76108328|rSNP rs76123347|rSNP rs76134724|rSNP rs76148175|rSNP rs76151739|rSNP rs76216060|rSNP rs76218705|rSNP rs76264073|rSNP rs76280214|rSNP rs76292161|rSNP rs76295108|rSNP rs76312916|rSNP rs76336350|rSNP rs76339559|rSNP rs76388246|rSNP rs76395746|rSNP rs76406629|rSNP rs76413136|rSNP rs76475014|rSNP rs76497746|rSNP rs76520569|rSNP rs76526978|rSNP rs76541158|rSNP rs76572593|rSNP rs76602295|rSNP rs76655495|rSNP rs76675267|rSNP rs76690432|rSNP rs76696647|rSNP rs76699576|rSNP rs76704824|rSNP rs76716286|rSNP rs76717905|rSNP rs76718119|rSNP rs76728733|rSNP rs76737403|rSNP rs76737790|rSNP rs76746087|rSNP rs76769100|rSNP rs76796720|rSNP rs76821849|rSNP rs76833981|rSNP rs76847911|rSNP rs76861999|rSNP rs76887408|rSNP rs76898226|rSNP rs76906295|rSNP rs76935466|rSNP rs76935955|rSNP rs76982852|rSNP rs76991198|rSNP rs76999039|rSNP rs77008973|rSNP rs77016067|rSNP rs77025107|rSNP rs77033468|rSNP rs77038006|rSNP rs77077296|rSNP rs77077532|rSNP rs77096624|rSNP rs77098818|rSNP rs77104751|rSNP rs77104889|rSNP rs77116032|rSNP rs77129192|rSNP rs77137572|rSNP rs77141476|rSNP rs77147377|rSNP rs77153562|rSNP rs77188443|rSNP rs77240081|rSNP rs77284348|rSNP rs77288056|rSNP rs77291744|rSNP rs77293372|rSNP rs77315866|rSNP rs77375442|rSNP rs77380994|rSNP rs77396179|rSNP rs77418956|rSNP rs77443196|rSNP rs77445741|rSNP rs77461601|rSNP rs77482448|rSNP rs77532868|rSNP rs77566849|rSNP rs77581154|rSNP rs77603200|rSNP rs77609090|rSNP rs77609995|rSNP rs77689994|rSNP rs77704415|rSNP rs77733235|rSNP rs77746854|rSNP rs77757423|rSNP rs77763504|rSNP rs77797586|rSNP rs77805203|rSNP rs77823166|rSNP rs77866522|rSNP rs77873221|rSNP rs77880655|rSNP rs77903593|rSNP rs77912387|rSNP rs77975427|rSNP rs77991772|rSNP rs78014300|rSNP rs78039812|rSNP rs78045987|rSNP rs78109299|rSNP rs78115093|rSNP rs78138841|rSNP rs78139644|rSNP rs78140521|rSNP rs78150064|rSNP rs78161448|rSNP rs78163519|rSNP rs78193806|rSNP rs78195524|rSNP rs78204381|rSNP rs78205459|rSNP rs78205774|rSNP rs78252403|rSNP rs78265420|rSNP rs78290332|rSNP rs78300408|rSNP rs78319414|rSNP rs78338638|rSNP rs78384142|rSNP rs78398688|rSNP rs78411797|rSNP rs78415138|rSNP rs78448338|rSNP rs78469640|rSNP rs78472578|rSNP rs78476354|rSNP rs78507336|rSNP rs78517974|rSNP rs78549524|rSNP rs78568558|rSNP rs78590583|rSNP rs78634375|rSNP rs78666912|rSNP rs78702581|rSNP rs78709826|rSNP rs78718906|rSNP rs78725714|rSNP rs78734143|rSNP rs78744320|rSNP rs78797844|rSNP rs78850127|rSNP rs78850148|rSNP rs78863032|rSNP rs78863219|rSNP rs78878085|rSNP rs78883416|rSNP rs78889587|rSNP rs78938865|rSNP rs78945338|rSNP rs79035953|rSNP rs79048399|rSNP rs79053633|rSNP rs79055969|rSNP rs79067812|rSNP rs79118451|rSNP rs79144139|rSNP rs79147971|rSNP rs79183014|rSNP rs79193456|rSNP rs79199965|rSNP rs79217455|rSNP rs79224737|rSNP rs79238995|rSNP rs79258832|rSNP rs79261974|rSNP rs79292472|rSNP rs79297087|rSNP rs79297836|rSNP rs79305535|rSNP rs79318242|rSNP rs79344957|rSNP rs79370845|rSNP rs79390291|rSNP rs79461842|rSNP rs79514865|rSNP rs79517882|rSNP rs79535664|rSNP rs79551489|rSNP rs79571732|rSNP rs79576879|rSNP rs79577114|rSNP rs79579738|rSNP rs79580513|rSNP rs79605398|rSNP rs79611756|rSNP rs79621945|rSNP rs79678941|rSNP rs79704832|rSNP rs79713626|rSNP rs79728300|rSNP rs79737654|rSNP rs79749272|rSNP rs79750045|rSNP rs79752086|rSNP rs79753347|rSNP rs79778749|rSNP rs79790741|rSNP rs79809345|rSNP rs79830668|rSNP rs79856010|rSNP rs79859318|rSNP rs79873109|rSNP rs79902826|rSNP rs79913106|rSNP rs79915057|rSNP rs79937336|rSNP rs79942975|rSNP rs79950930|rSNP rs79956784|rSNP rs79984997|rSNP rs80036395|rSNP rs80037982|rSNP rs80104560|rSNP rs80116882|rSNP rs80118030|rSNP rs80126868|rSNP rs80136010|rSNP rs80147279|rSNP rs80149370|rSNP rs80235697|rSNP rs80245870|rSNP rs80267198|rSNP rs80304045|rSNP rs111237645|rSNP rs111246080|rSNP rs111250949|rSNP rs111261647|rSNP rs111277936|rSNP rs111281421|rSNP rs111326484|rSNP rs111330632|rSNP rs111332832|rSNP rs111340400|rSNP rs111353808|rSNP rs111358221|rSNP rs111386413|rSNP rs111391725|rSNP rs111397423|rSNP rs111424993|rSNP rs111440847|rSNP rs111444063|rSNP rs111485167|rSNP rs111608170|rSNP rs111612423|rSNP rs111631884|rSNP rs111677687|rSNP rs111683353|rSNP rs111685246|rSNP rs111692107|rSNP rs111714710|rSNP rs111719644|rSNP rs111784708|rSNP rs111788771|rSNP rs111803845|rSNP rs111818009|rSNP rs111829483|rSNP rs111832699|rSNP rs111836216|rSNP rs111851363|rSNP rs111856737|rSNP rs111880953|rSNP rs111897991|rSNP rs111922060|rSNP rs111924315|rSNP rs111950101|rSNP rs111963325|rSNP rs111985506|rSNP rs111993125|rSNP rs111997162|rSNP rs112021287|rSNP rs112027818|rSNP rs112033279|rSNP rs112035686|rSNP rs112081741|rSNP rs112083639|rSNP rs112085573|rSNP rs112104288|rSNP rs112118958|rSNP rs112138620|rSNP rs112153717|rSNP rs112157578|rSNP rs112187737|rSNP rs112197285|rSNP rs112219615|rSNP rs112269860|rSNP rs112327696|rSNP rs112358997|rSNP rs112397089|rSNP rs112411020|rSNP rs112454374|rSNP rs112478881|rSNP rs112593127|rSNP rs112607568|rSNP rs112653092|rSNP rs112653305|rSNP rs112666680|rSNP rs112672700|rSNP rs112769140|rSNP rs112794192|rSNP rs112799662|rSNP rs112836981|rSNP rs112858049|rSNP rs112866737|rSNP rs112875067|rSNP rs112903433|rSNP rs112924575|rSNP rs112995800|rSNP rs113018426|rSNP rs113035427|rSNP rs113042137|rSNP rs113078562|rSNP rs113092284|rSNP rs113103955|rSNP rs113154333|rSNP rs113206526|rSNP rs113244272|rSNP rs113264742|rSNP rs113309820|rSNP rs113336227|rSNP rs113394547|rSNP rs113429247|rSNP rs113444871|rSNP rs113467611|rSNP rs113523053|rSNP rs113527677|rSNP rs113535483|rSNP rs113558626|rSNP rs113563323|rSNP rs113634915|rSNP rs113645402|rSNP rs113660096|rSNP rs113661960|rSNP rs113686863|rSNP rs113709161|rSNP rs113727399|rSNP rs113756497|rSNP rs113797987|rSNP rs113814327|rSNP rs113831746|rSNP rs113889578|rSNP rs113907866|rSNP rs114005356|rSNP rs114084918|rSNP rs114104847|rSNP rs114146079|rSNP rs114180731|rSNP rs114378750|rSNP rs114656246|rSNP rs114901793|rSNP rs114952271|rSNP rs115003770|rSNP rs115111349|rSNP rs115131953|rSNP rs115217618|rSNP rs115368209|rSNP rs115474989|rSNP rs115661209|rSNP rs115748727|rSNP rs115979593|rSNP rs116105972|rSNP rs116338139|rSNP rs116345195|rSNP rs116411520|rSNP rs116452427|rSNP rs116541680|rSNP rs116562715|rSNP rs116852298|rSNP rs116860688|rSNP rs116862819|rSNP rs116869887|rSNP rs116880007|rSNP rs116888905|rSNP rs116900143|rSNP rs116904755|rSNP rs116907192|rSNP rs116914622|rSNP rs116919807|rSNP rs116953792|rSNP rs116964682|rSNP rs116977648|rSNP rs116985631|rSNP rs116994922|rSNP rs117007968|rSNP rs117012952|rSNP rs117018321|rSNP rs117020301|rSNP rs117045894|rSNP rs117050308|rSNP rs117054241|rSNP rs117056102|rSNP rs117066045|rSNP rs117077461|rSNP rs117102334|rSNP rs117102647|rSNP rs117109018|rSNP rs117111102|rSNP rs117140172|rSNP rs117168680|rSNP rs117185185|rSNP rs117198994|rSNP rs117204535|rSNP rs117206744|rSNP rs117215113|rSNP rs117243099|rSNP rs117243698|rSNP rs117247313|rSNP rs117252630|rSNP rs117254538|rSNP rs117268074|rSNP rs117271748|rSNP rs117275550|rSNP rs117277736|rSNP rs117284086|rSNP rs117293027|rSNP rs117294464|rSNP rs117306621|rSNP rs117309322|rSNP rs117319227|rSNP rs117332124|rSNP rs117343574|rSNP rs117348691|rSNP rs117351943|rSNP rs117361120|rSNP rs117377859|rSNP rs117423252|rSNP rs117445956|rSNP rs117449018|rSNP rs117453552|rSNP rs117453860|rSNP rs117460383|rSNP rs117462291|rSNP rs117469106|rSNP rs117470437|rSNP rs117473317|rSNP rs117475556|rSNP rs117477827|rSNP rs117522618|rSNP rs117539373|rSNP rs117540137|rSNP rs117542894|rSNP rs117545321|rSNP rs117561555|rSNP rs117590095|rSNP rs117597469|rSNP rs117602491|rSNP rs117603286|rSNP rs117617671|rSNP rs117625767|rSNP rs117631045|rSNP rs117634501|rSNP rs117639834|rSNP rs117646620|rSNP rs117647697|rSNP rs117651829|rSNP rs117653331|rSNP rs117666826|rSNP rs117671702|rSNP rs117676277|rSNP rs117681476|rSNP rs117688906|rSNP rs117689212|rSNP rs117690746|rSNP rs117704022|rSNP rs117709278|rSNP rs117713763|rSNP rs117715572|rSNP rs117727930|rSNP rs117730582|rSNP rs117734893|rSNP rs117736305|rSNP rs117741728|rSNP rs117754466|rSNP rs117762962|rSNP rs117781339|rSNP rs117807294|rSNP rs117822114|rSNP rs117824937|rSNP rs117833356|rSNP rs117842716|rSNP rs117847198|rSNP rs117858775|rSNP rs117862704|rSNP rs117874861|rSNP rs117879180|rSNP rs117891619|rSNP rs117897483|rSNP rs117905959|rSNP rs117906088|rSNP rs117915357|rSNP rs117920091|rSNP rs117922738|rSNP rs117924117|rSNP rs117925931|rSNP rs117935713|rSNP rs117938493|rSNP rs117951877|rSNP rs117954930|rSNP rs117958350|rSNP rs117985356|rSNP rs117991492|rSNP rs117994428|rSNP rs117997708|rSNP rs118001098|rSNP rs118016289|rSNP rs118029948|rSNP rs118041527|rSNP rs118045656|rSNP rs118047150|rSNP rs118050958|rSNP rs118053715|rSNP rs118059432|rSNP rs118065254|rSNP rs118075081|rSNP rs118081073|rSNP rs118087871|rSNP rs118089014|rSNP rs118103914|rSNP rs118104266|rSNP rs118108584|rSNP rs118112458|rSNP rs118131967|rSNP rs118140976|rSNP rs118163048|rSNP rs118177007|rSNP rs118183719|rSNP rs137880213|rSNP rs138007996|rSNP rs138020640|rSNP rs138064813|rSNP rs138096571|rSNP rs138139309|rSNP rs138169758|rSNP rs138187820|rSNP rs138197486|rSNP rs138349410|rSNP rs138368234|rSNP rs138377771|rSNP rs138409122|rSNP rs138453315|rSNP rs138466662|rSNP rs138542762|rSNP rs138543040|rSNP rs138600844|rSNP rs138664376|rSNP rs138678502|rSNP rs138692846|rSNP rs138713268|rSNP rs138739578|rSNP rs138793469|rSNP rs138843485|rSNP rs138948129|rSNP rs139048656|rSNP rs139084484|rSNP rs139099926|rSNP rs139255264|rSNP rs139389062|rSNP rs139438910|rSNP rs139519142|rSNP rs139635068|rSNP rs139684268|rSNP rs139684404|rSNP rs139849356|rSNP rs139946729|rSNP rs140016459|rSNP rs140193805|rSNP rs140247309|rSNP rs140249460|rSNP rs140257572|rSNP rs140290823|rSNP rs140318870|rSNP rs140355534|rSNP rs140425864|rSNP rs140499106|rSNP rs140504789|rSNP rs140574976|rSNP rs140620869|rSNP rs140678354|rSNP rs140736804|rSNP rs140769799|rSNP rs140899627|rSNP rs140928588|rSNP rs140973768|rSNP rs141030783|rSNP rs141054898|rSNP rs141084205|rSNP rs141109119|rSNP rs141125936|rSNP rs141141312|rSNP rs141235334|rSNP rs141307291|rSNP rs141323278|rSNP rs141326874|rSNP rs141362255|rSNP rs141374234|rSNP rs141378313|rSNP rs141386941|rSNP rs141473733|rSNP rs141575257|rSNP rs141721734|rSNP rs141796687|rSNP rs141835404|rSNP rs141935213|rSNP rs141938648|rSNP rs141987870|rSNP rs142005577|rSNP rs142053362|rSNP rs142135375|rSNP rs142303913|rSNP rs142335244|rSNP rs142440473|rSNP rs142468886|rSNP rs142504963|rSNP rs142569927|rSNP rs142620235|rSNP rs142674965|rSNP rs142692221|rSNP rs142779137|rSNP rs142841096|rSNP rs142874236|rSNP rs142886626|rSNP rs142906027|rSNP rs142963170|rSNP rs143044209|rSNP rs143047394|rSNP rs143093876|rSNP rs143170570|rSNP rs143196706|rSNP rs143213248|rSNP rs143284396|rSNP rs143291203|rSNP rs143322029|rSNP rs143382824|rSNP rs143433488|rSNP rs143482482|rSNP rs143572225|rSNP rs143588521|rSNP rs143616222|rSNP rs143636942|rSNP rs143658562|rSNP rs143746939|rSNP rs143887641|rSNP rs143903751|rSNP rs143957856|rSNP rs144061228|rSNP rs144129639|rSNP rs144133129|rSNP rs144184959|rSNP rs144185091|rSNP rs144219120|rSNP rs144230199|rSNP rs144234377|rSNP rs144239951|rSNP rs144340711|rSNP rs144368661|rSNP rs144443817|rSNP rs144555721|rSNP rs144608315|rSNP rs144656005|rSNP rs144705016|rSNP rs144723876|rSNP rs144818652|rSNP rs144858221|rSNP rs144867503|rSNP rs145044615|rSNP rs145073735|rSNP rs145080284|rSNP rs145087520|rSNP rs145217341|rSNP rs145240623|rSNP rs145284233|rSNP rs145306179|rSNP rs145345356|rSNP rs145411264|rSNP rs145456906|rSNP rs145687029|rSNP rs145711462|rSNP rs145712520|rSNP rs145717808|rSNP rs145737863|rSNP rs145755199|rSNP rs145774112|rSNP rs145801023|rSNP rs145919833|rSNP rs145941177|rSNP rs145986153|rSNP rs146021788|rSNP rs146065728|rSNP rs146121495|rSNP rs146237263|rSNP rs146329219|rSNP rs146344442|rSNP rs146431144|rSNP rs146466020|rSNP rs146659870|rSNP rs146702556|rSNP rs146712178|rSNP rs146898593|rSNP rs147012079|rSNP rs147025407|rSNP rs147076400|rSNP rs147282382|rSNP rs147391619|rSNP rs147418135|rSNP rs147467572|rSNP rs147522354|rSNP rs147568678|rSNP rs147599913|rSNP rs147615429|rSNP rs147631700|rSNP rs147743434|rSNP rs147872907|rSNP rs147927490|rSNP rs147971954|rSNP rs148028720|rSNP rs148076881|rSNP rs148090120|rSNP rs148100010|rSNP rs148109207|rSNP rs148143613|rSNP rs148186657|rSNP rs148260373|rSNP rs148260422|rSNP rs148317619|rSNP rs148516012|rSNP rs148542396|rSNP rs148580062|rSNP rs148612770|rSNP rs148663783|rSNP rs148664014|rSNP rs148740675|rSNP rs148885425|rSNP rs148909357|rSNP rs148956303|rSNP rs149005528|rSNP rs149064702|rSNP rs149200109|rSNP rs149222316|rSNP rs149330015|rSNP rs149358241|rSNP rs149372532|rSNP rs149381946|rSNP rs149448386|rSNP rs149486234|rSNP rs149558432|rSNP rs149622262|rSNP rs149639299|rSNP rs149689208|rSNP rs149746334|rSNP rs149847153|rSNP rs149853575|rSNP rs149854197|rSNP rs149895299|rSNP rs149922148|rSNP rs149935529|rSNP rs150072141|rSNP rs150118850|rSNP rs150124222|rSNP rs150127605|rSNP rs150169787|rSNP rs150224746|rSNP rs150249253|rSNP rs150269291|rSNP rs150290262|rSNP rs150475474|rSNP rs150536131|rSNP rs150562893|rSNP rs150568220|rSNP rs150647073|rSNP rs150692599|rSNP rs150707320|rSNP rs150729685|rSNP rs150741241|rSNP rs150773598|rSNP rs150806683|rSNP rs150847627|rSNP rs150929467|rSNP rs150969098|rSNP rs150979231|rSNP rs151029083|rSNP rs151094569|rSNP rs151100099|rSNP rs151166239|rSNP rs151197321|rSNP rs151210044|rSNP rs151241697|rSNP rs151271070|rSNP rs180695633|rSNP rs180899523|rSNP rs181137018|rSNP rs181146770|rSNP rs181374152|rSNP rs181722157|rSNP rs181988514|rSNP rs182344801|rSNP rs182405295|rSNP rs182839572|rSNP rs182906118|rSNP rs184018978|rSNP rs184197733|rSNP rs184211742|rSNP rs184234931|rSNP rs184344081|rSNP rs184416938|rSNP rs185034111|rSNP rs185072359|rSNP rs185095336|rSNP rs185188120|rSNP rs185379520|rSNP rs185428078|rSNP rs185443624|rSNP rs185682117|rSNP rs186375223|rSNP rs186528782|rSNP rs186816903|rSNP rs186902335|rSNP rs186935832|rSNP rs187227591|rSNP rs187304410|rSNP rs187673618|rSNP rs187722828|rSNP rs188011735|rSNP rs188279576|rSNP rs188382094|rSNP rs188692320|rSNP rs188834652|rSNP rs188835583|rSNP rs188949713|rSNP rs190313876|rSNP rs190435164|rSNP rs190470896|rSNP rs190571102|rSNP rs190585163|rSNP rs190883630|rSNP rs190894809|rSNP rs190913303|rSNP rs190922185|rSNP rs191090521|rSNP rs191154830|rSNP rs191314436|rSNP rs191335706|rSNP rs192116811|rSNP rs192230387|rSNP rs192509533|rSNP rs192622661|rSNP rs192643759|rSNP rs192938580|rSNP rs193130678|rSNP rs200371793|rSNP rs200540230|rSNP rs200644199|rSNP rs200783337|rSNP rs200800753|rSNP rs200917643|rSNP rs201293633|rSNP rs201313058|rSNP rs201851462|rSNP rs201866078|rSNP rs201925733|rSNP rs202050257|rSNP rs367585766|rSNP rs368633233|rSNP rs368987508|rSNP rs369729864|rSNP rs371352817|rSNP rs372118620|rSNP rs372520599|rSNP rs372887050|rSNP rs373860075|rSNP rs375104298|rSNP rs377291101|rSNP rs527324122|rSNP rs528818402|rSNP rs529630188|rSNP rs530320482|rSNP rs530547939|rSNP rs531012264|rSNP rs533707230|rSNP rs533739329|rSNP rs533749611|rSNP rs536317043|rSNP rs537257089|rSNP rs538981187|rSNP rs539249084|rSNP rs539947396|rSNP rs541386556|rSNP rs543410606|rSNP rs543529546|rSNP rs544615570|rSNP rs545293266|rSNP rs546400048|rSNP rs546462472|rSNP rs547516186|rSNP rs548743303|rSNP rs548882594|rSNP rs554200721|rSNP rs554974183|rSNP rs557829172|rSNP rs558584178|rSNP rs558952011|rSNP rs559244543|rSNP rs560850135|rSNP rs562296381|rSNP rs562807724|rSNP rs563695666|rSNP rs564438985|rSNP rs565393924|rSNP rs565479345|rSNP rs566082777|rSNP rs567830796|rSNP rs567854012|rSNP rs569471136|rSNP rs570624494|rSNP rs570662631|rSNP rs570923104|rSNP rs571081936|rSNP rs571754917|rSNP rs572456668|rSNP rs573820406|rSNP rs576263546|rSNP rs576812177|rSNP rs764293184|rSNP rs780041441|rSNP
ENSG00000108576 rs151213517|pos rs62068662|pos rs8066602|pos rs8066731|pos rs8081028|pos rs56140935|pos rs7224199|pos rs3813034|pos rs1042173|pos rs4325622|pos rs118189300|pos rs9303628|pos rs56148049|pos rs12449783|pos rs4636964|pos rs11080121|pos rs12450956|pos rs11657536|pos rs8071583|pos rs3794809|pos rs55817931|pos rs3794808|pos rs56391814|pos rs2054847|pos rs11652121|pos rs12150096|pos rs1972305|pos rs34388196|pos rs35659820|pos rs56124265|pos rs9895500|pos rs55845558|pos rs140701|pos rs4583306|pos rs35600349|pos rs11653903|pos rs7216572|pos rs369162863|pos rs4340379|pos rs717742|pos rs28914829|pos rs140700|pos rs554240168|pos rs1872924|pos rs2020942|pos rs8076005|pos rs11080122|pos rs543263685|pos rs573409245|pos rs565324087|pos rs6355|pos rs28914827|pos rs6354|pos rs2020941|pos rs25528|pos rs2020940|pos rs2020939|pos rs2020938|pos rs2020937|pos rs2020936|pos rs12150214|pos rs2066713|pos rs4251417|pos rs8071667|pos rs150415127|pos rs11872020|pos rs4514736|pos rs56256560|pos rs16965628|pos rs527877952|pos rs8073965|pos rs117390397|pos rs2020935|pos rs2020934|pos rs2020933|pos rs56384968|pos rs25533|pos rs1979572|k10 rs117582579|k10 rs1128156|k10 rs17825877|k10 rs62068660|k10 rs1906451|k10 rs1906450|k10 rs4795538|k10 rs7221417|k10 rs34323226|k10 rs12150465|k10 rs150893488|k10 rs62068661|k10 rs79907227|k10 rs2020932|k10 rs76568780|k10 rs77638792|k10 rs25531|k10 rs4392119|k10 rs73263896|k10 rs4251416|k10 rs2020930|k10 rs28709535|k10 rs12947654|k10 rs28437451|k10 rs76422200|k10 rs188181203|k10 rs144522373|k10 rs75246531|k10 rs73987806|k10 rs73263899|k10 rs9896548|k10 rs12945042|k10 rs7214991|k10 rs1487971|k10 rs184315074|GH rs4795529|GH rs6505162|GH rs8067576|GH rs71371152|GH rs9898353|GH rs151261827|GH rs56357032|GH rs11080118|GH rs55744550|GH rs56326816|GH rs1532042|GH rs12150096|GH rs1872924|GH rs2020942|GH rs8076005|GH rs11080122|GH rs28914827|GH rs6354|GH rs2020941|GH rs25528|GH rs2020940|GH rs2020939|GH rs2020938|GH rs2020937|GH rs2020936|GH rs12150214|GH rs2066713|GH rs8071667|GH rs150415127|GH rs11872020|GH rs4514736|GH rs56256560|GH rs2020935|GH rs2020934|GH rs2020933|GH rs56384968|GH rs25533|GH rs2020932|GH rs2129785|GH rs148144515|GH rs11658814|GH rs8078900|GH rs16965656|GH rs33980254|GH rs188584237|GH rs3816828|GH rs113253030|GH rs60061654|GH rs147602661|GH rs11867581|GH rs117108035|GH rs189959054|GH rs12941223|GH rs7221623|GH rs7221791|GH rs3103302|GH rs8080149|GH rs8080300|GH rs77958830|GH rs1386768|GH rs17767328|GH rs11653943|GH rs80105470|GH rs9901199|GH rs8081386|GH rs8082169|GH rs57320492|GH rs12150457|GH rs12150049|GH rs192787242|GH rs12150183|GH rs547282804|GH rs8077633|GH rs111422724|GH rs530575553|GH rs58587596|GH rs140927745|GH rs58195133|GH rs60102615|GH rs58841747|GH rs73277513|GH rs139876355|GH rs11868357|GH rs9902723|GH rs16965690|GH rs34405330|GH rs11653244|GH rs78714325|GH rs9916613|GH rs72827933|GH rs7215160|GH rs7213433|GH rs114112507|GH rs1038088|eQTL rs1038089|eQTL rs1042173|eQTL rs10445384|eQTL rs10445400|eQTL rs1050565|eQTL rs10512432|eQTL rs1057993|eQTL rs10853135|eQTL rs10853136|eQTL rs11080105|eQTL rs11080107|eQTL rs11080108|eQTL rs11080114|eQTL rs11080115|eQTL rs11080118|eQTL rs11080120|eQTL rs11080121|eQTL rs11080124|eQTL rs11080125|eQTL rs11080126|eQTL rs11080127|eQTL rs111790100|eQTL rs112367099|eQTL rs1128156|eQTL rs112889513|eQTL rs113059482|eQTL rs113153446|eQTL rs11651814|eQTL rs11652175|eQTL rs11653805|eQTL rs11654222|eQTL rs11654983|eQTL rs11656408|eQTL rs11657079|eQTL rs11867581|eQTL rs11867749|eQTL rs11868086|eQTL rs11868763|eQTL rs11868773|eQTL rs11870192|eQTL rs11872020|eQTL rs12051834|eQTL rs12103671|eQTL rs12150261|eQTL rs12449388|eQTL rs12449783|eQTL rs12450441|eQTL rs12450956|eQTL rs12451122|eQTL rs12451230|eQTL rs12451835|eQTL rs12451873|eQTL rs12452201|eQTL rs12452288|eQTL rs12453172|eQTL rs12453308|eQTL rs12453463|eQTL rs12453652|eQTL rs12600855|eQTL rs12600993|eQTL rs12601647|eQTL rs12601963|eQTL rs12602065|eQTL rs12602258|eQTL rs12602426|eQTL rs12936302|eQTL rs12939344|eQTL rs12939390|eQTL rs12941223|eQTL rs12941382|eQTL rs12941462|eQTL rs12944395|eQTL rs12944483|eQTL rs12945042|eQTL rs12947654|eQTL rs12948898|eQTL rs12949747|eQTL rs12951836|eQTL rs12952168|eQTL rs12952179|eQTL rs13341611|eQTL rs140701|eQTL rs141108|eQTL rs1434688|eQTL rs1487971|eQTL rs170053|eQTL rs17226179|eQTL rs172582|eQTL rs17606460|eQTL rs17669080|eQTL rs17669584|eQTL rs17731038|eQTL rs17767256|eQTL rs17767442|eQTL rs17825877|eQTL rs1808923|eQTL rs1842026|eQTL rs1906450|eQTL rs1906451|eQTL rs1971157|eQTL rs1972305|eQTL rs1979572|eQTL rs1986555|eQTL rs1989389|eQTL rs2005839|eQTL rs2011614|eQTL rs2020934|eQTL rs2020937|eQTL rs2020939|eQTL rs2020942|eQTL rs2041373|eQTL rs2041374|eQTL rs2054846|eQTL rs2054847|eQTL rs2058283|eQTL rs2066713|eQTL rs216447|eQTL rs216449|eQTL rs216450|eQTL rs216463|eQTL rs216465|eQTL rs216466|eQTL rs216468|eQTL rs216469|eQTL rs216472|eQTL rs216473|eQTL rs216475|eQTL rs216476|eQTL rs216478|eQTL rs216479|eQTL rs216480|eQTL rs216481|eQTL rs216482|eQTL rs216483|eQTL rs216484|eQTL rs216485|eQTL rs2169810|eQTL rs2191351|eQTL rs2244592|eQTL rs2250320|eQTL rs2253256|eQTL rs2255489|eQTL rs2259855|eQTL rs2278217|eQTL rs2289629|eQTL rs2292973|eQTL rs2303623|eQTL rs2321331|eQTL rs2321705|eQTL rs2321706|eQTL rs2321853|eQTL rs2321889|eQTL rs2467334|eQTL rs2617865|eQTL rs2617866|eQTL rs2617874|eQTL rs2617875|eQTL rs2617877|eQTL rs2617880|eQTL rs2617881|eQTL rs2617882|eQTL rs2628165|eQTL rs2628166|eQTL rs2628170|eQTL rs2628176|eQTL rs2628179|eQTL rs2628186|eQTL rs2729435|eQTL rs2729449|eQTL rs2729450|eQTL rs2729451|eQTL rs28492945|eQTL rs28497167|eQTL rs28576874|eQTL rs28664971|eQTL rs28709535|eQTL rs28792710|eQTL rs3097118|eQTL rs3098944|eQTL rs3098947|eQTL rs3098948|eQTL rs3102556|eQTL rs3102559|eQTL rs3103303|eQTL rs3103305|eQTL rs3103306|eQTL rs3110060|eQTL rs3110061|eQTL rs3110094|eQTL rs3110095|eQTL rs3110452|eQTL rs3110453|eQTL rs3110454|eQTL rs3110494|eQTL rs3110495|eQTL rs3115087|eQTL rs3115089|eQTL rs3115090|eQTL rs3115099|eQTL rs3115101|eQTL rs33980254|eQTL rs34086083|eQTL rs34323226|eQTL rs34353378|eQTL rs34388196|eQTL rs34405330|eQTL rs34433787|eQTL rs34585141|eQTL rs34622227|eQTL rs34698290|eQTL rs35184780|eQTL rs35659820|eQTL rs35680393|eQTL rs35724800|eQTL rs35986887|eQTL rs36000555|eQTL rs36048853|eQTL rs3764417|eQTL rs3764449|eQTL rs3794730|eQTL rs3794794|eQTL rs3794806|eQTL rs3794808|eQTL rs3794809|eQTL rs3813034|eQTL rs3816828|eQTL rs3829594|eQTL rs3936006|eQTL rs4055617|eQTL rs4074170|eQTL rs4075014|eQTL rs4075623|eQTL rs4077465|eQTL rs409357|eQTL rs4239227|eQTL rs428725|eQTL rs4294864|eQTL rs4294865|eQTL rs4310926|eQTL rs4325622|eQTL rs4328498|eQTL rs4343336|eQTL rs4343337|eQTL rs4350617|eQTL rs4356528|eQTL rs4360984|eQTL rs4375718|eQTL rs4381649|eQTL rs4389188|eQTL rs4427857|eQTL rs4429345|eQTL rs4461132|eQTL rs4465649|eQTL rs4465650|eQTL rs4470197|eQTL rs4473252|eQTL rs4474741|eQTL rs4493117|eQTL rs4514736|eQTL rs4528633|eQTL rs4533339|eQTL rs4533340|eQTL rs4547389|eQTL rs4567782|eQTL rs4575590|eQTL rs4581755|eQTL rs4583306|eQTL rs4595850|eQTL rs4598962|eQTL rs4794861|eQTL rs4794871|eQTL rs4795521|eQTL rs4795523|eQTL rs4795525|eQTL rs4795529|eQTL rs4795537|eQTL rs4795547|eQTL rs4795548|eQTL rs4795549|eQTL rs4795550|eQTL rs4795551|eQTL rs4795553|eQTL rs4795554|eQTL rs4795555|eQTL rs4795556|eQTL rs4795568|eQTL rs55644350|eQTL rs55657712|eQTL rs55744550|eQTL rs55748380|eQTL rs55758314|eQTL rs55816036|eQTL rs55866125|eQTL rs55887213|eQTL rs55971458|eQTL rs55974138|eQTL rs56068304|eQTL rs56088359|eQTL rs56129908|eQTL rs56195309|eQTL rs56216220|eQTL rs56326816|eQTL rs56382980|eQTL rs56788338|eQTL rs56881390|eQTL rs57037139|eQTL rs57411618|eQTL rs58575982|eQTL rs58606097|eQTL rs59274738|eQTL rs59420007|eQTL rs60006290|eQTL rs60176674|eQTL rs60694493|eQTL rs60967688|eQTL rs61014003|eQTL rs61240589|eQTL rs61497452|eQTL rs62068576|eQTL rs62068577|eQTL rs62068583|eQTL rs62068617|eQTL rs62068620|eQTL rs62068621|eQTL rs62068625|eQTL rs62068629|eQTL rs62068653|eQTL rs62070263|eQTL rs62070264|eQTL rs62070270|eQTL rs62070271|eQTL rs62070312|eQTL rs62070337|eQTL rs62070344|eQTL rs62070345|eQTL rs6505143|eQTL rs6505147|eQTL rs6505148|eQTL rs6505152|eQTL rs6505158|eQTL rs6505162|eQTL rs6505163|eQTL rs6505165|eQTL rs6505169|eQTL rs6505171|eQTL rs6505173|eQTL rs6505176|eQTL rs6505180|eQTL rs6505183|eQTL rs6505184|eQTL rs6505186|eQTL rs6505188|eQTL rs6505189|eQTL rs6505191|eQTL rs67206808|eQTL rs71371126|eQTL rs71372214|eQTL rs71372218|eQTL rs719601|eQTL rs7207021|eQTL rs7207292|eQTL rs7208052|eQTL rs7208579|eQTL rs7209622|eQTL rs7210085|eQTL rs7210991|eQTL rs7211246|eQTL rs7212107|eQTL rs7212162|eQTL rs7212292|eQTL rs7212497|eQTL rs7212532|eQTL rs7212682|eQTL rs7212741|eQTL rs7213076|eQTL rs7213459|eQTL rs7213462|eQTL rs7213517|eQTL rs7213902|eQTL rs7214014|eQTL rs7214128|eQTL rs7214248|eQTL rs7214458|eQTL rs7214991|eQTL rs7215157|eQTL rs7215330|eQTL rs7215966|eQTL rs7216487|eQTL rs7216494|eQTL rs7216631|eQTL rs7217638|eQTL rs7217961|eQTL rs7218113|eQTL rs7218379|eQTL rs7218912|eQTL rs7218934|eQTL rs7219163|eQTL rs7219456|eQTL rs7220004|eQTL rs7220151|eQTL rs7220175|eQTL rs7220213|eQTL rs7220541|eQTL rs7221154|eQTL rs7221417|eQTL rs7221516|eQTL rs7221743|eQTL rs7221744|eQTL rs7222059|eQTL rs7222308|eQTL rs7222685|eQTL rs7222842|eQTL rs7223645|eQTL rs7223786|eQTL rs7223821|eQTL rs7224199|eQTL rs7225483|eQTL rs7225686|eQTL rs7226121|eQTL rs72624990|eQTL rs726663|eQTL rs726664|eQTL rs73268099|eQTL rs733575|eQTL rs7342921|eQTL rs7342929|eQTL rs7501472|eQTL rs7502659|eQTL rs758722|eQTL rs76392408|eQTL rs76721789|eQTL rs77671274|eQTL rs77672559|eQTL rs78263979|eQTL rs79907227|eQTL rs8064689|eQTL rs8065059|eQTL rs8065261|eQTL rs8066602|eQTL rs8066731|eQTL rs8067252|eQTL rs8067576|eQTL rs8067580|eQTL rs8068557|eQTL rs8068747|eQTL rs8069669|eQTL rs8071576|eQTL rs8071742|eQTL rs8072345|eQTL rs8072409|eQTL rs8072469|eQTL rs8072664|eQTL rs8073378|eQTL rs8074028|eQTL rs8075602|eQTL rs8077464|eQTL rs8077572|eQTL rs8077786|eQTL rs8078459|eQTL rs8078638|eQTL rs8078761|eQTL rs8078900|eQTL rs8079017|eQTL rs8079028|eQTL rs8079175|eQTL rs8079209|eQTL rs8080300|eQTL rs8080343|eQTL rs8080399|eQTL rs8080772|eQTL rs8082357|eQTL rs82390|eQTL rs880749|eQTL rs894606|eQTL rs917629|eQTL rs917631|eQTL rs9303628|eQTL rs9303633|eQTL rs9406|eQTL rs9646436|eQTL rs9646437|eQTL rs9646438|eQTL rs9890075|eQTL rs9890205|eQTL rs9890393|eQTL rs9890886|eQTL rs9891871|eQTL rs9891999|eQTL rs9893169|eQTL rs9893725|eQTL rs9893926|eQTL rs9894893|eQTL rs9895966|eQTL rs9896012|eQTL rs9896062|eQTL rs9896063|eQTL rs9896343|eQTL rs9897206|eQTL rs9897794|eQTL rs9898353|eQTL rs9898424|eQTL rs9898911|eQTL rs9899224|eQTL rs9900112|eQTL rs9900343|eQTL rs9900730|eQTL rs9900743|eQTL rs9900911|eQTL rs9900974|eQTL rs9901970|eQTL rs9901971|eQTL rs9902340|eQTL rs9902453|eQTL rs9902723|eQTL rs9904051|eQTL rs9904336|eQTL rs9905638|eQTL rs9905950|eQTL rs9906340|eQTL rs9908901|eQTL rs9909093|eQTL rs9909128|eQTL rs9910850|eQTL rs9910970|eQTL rs9911455|eQTL rs9911794|eQTL rs9912741|eQTL rs9913074|eQTL rs9913111|eQTL rs9913237|eQTL rs9915270|eQTL rs9915561|eQTL rs9915580|eQTL rs9916242|eQTL rs9972884|eQTL rs997877|eQTL rs998087|eQTL rs25531|rSNP rs25533|rSNP rs2020932|rSNP rs9905950|rSNP rs76568780|rSNP rs77638792|rSNP rs117019509|rSNP
ENSG00000147571 rs6159|pos rs28364018|pos rs7350113|k10 rs28421720|k10 rs10112988|k10 rs77999514|k10 rs10107870|k10 rs10093091|k10 rs6999100|k10 rs150551921|k10 rs57390453|k10 rs72650572|k10 rs7835214|k10 rs28393506|k10 rs6990486|k10 rs7010547|k10 rs10105164|k10 rs10957368|k10 rs117838274|k10 rs11997416|k10 rs6996265|k10 rs76427229|k10 rs6982394|k10 rs12721510|k10 rs3176921|k10 rs113373865|k10 rs6999780|k10 rs6472257|k10 rs7818110|k10 rs5030876|k10 rs79058838|k10 rs5030875|k10 rs7839698|k10 rs5030877|k10 rs72650573|k10 rs4503082|k10 rs10098823|k10 rs55691225|k10 rs6472258|k10 rs78269391|k10 rs73236725|k10 rs6984398|k10 rs78300120|k10 rs7816410|k10 rs73236728|k10 rs117864216|k10 rs10086258|k10 rs1870392|k10 rs74405013|k10 rs1870393|k10 rs16932615|k10 rs7013524|k10 rs11993711|k10 rs80021978|k10 rs76079569|k10 rs78660649|k10 rs7017603|GH rs2357666|GH rs73243207|GH rs16932441|GH rs80254698|GH rs79956530|GH rs78109157|GH rs55989818|GH rs55876952|GH rs58195552|GH rs137995263|GH rs13279522|GH rs72650559|GH rs148885624|GH rs34549333|GH rs17399663|GH rs7010033|GH rs7009913|GH rs145775553|GH rs6472244|GH rs7843436|GH rs73691276|GH rs76589119|GH rs79142719|GH rs78734451|GH rs9298110|GH rs56409403|GH rs56981664|GH rs150369522|GH rs4496952|GH rs79068319|GH rs74774186|GH rs884839|GH rs884325|GH rs10095931|GH rs73246529|GH rs7006903|GH rs7845334|GH rs13276881|GH rs7846184|GH rs79140417|GH rs11988053|GH rs16932510|GH rs140072577|GH rs77318531|GH rs144653944|GH rs78296942|GH rs111543839|GH rs80122148|GH rs141368346|GH rs73691300|GH rs16932514|GH rs28378733|GH rs111615103|GH rs7838582|GH rs78408882|GH rs112477862|GH rs74463840|GH rs6986947|GH rs16932527|GH rs72650569|GH rs73246545|GH rs77467642|GH rs59142644|GH rs148110953|GH rs12216865|GH rs11780171|GH rs78513108|GH rs78982606|GH rs7834423|GH rs117680937|GH rs7838125|GH rs112927713|GH rs76429079|GH rs11993015|GH rs7843077|GH rs78889725|GH rs11986805|GH rs75420204|GH rs6472251|GH rs73246553|GH rs6998258|GH rs2357669|GH rs74531725|GH rs186813527|GH rs16932535|GH rs7008578|GH rs57928255|GH rs56176008|GH rs144815580|GH rs16932544|GH rs10092687|GH rs77150204|GH rs74688006|GH rs141600804|GH rs4366069|GH rs10109794|GH rs10109602|GH rs13439253|GH rs13439691|GH rs56394731|GH rs7839635|GH rs2357671|GH rs7835340|GH rs13253380|GH rs116924045|GH rs138647633|GH rs111251043|GH rs11986216|GH rs79542308|GH rs10099957|GH rs28759026|GH rs16932564|GH rs17309466|GH rs145784090|GH rs138630659|GH rs10957367|GH rs7843605|GH rs6982063|GH rs72650571|GH rs75679660|GH rs77337238|GH rs567013308|GH rs9694082|GH rs2446433|GH rs10104916|GH rs74691973|GH rs7822243|GH rs7842707|GH rs7826464|GH rs7842761|GH rs7843038|GH rs117134119|GH rs74952725|GH rs116848980|GH rs76690612|GH rs150551921|GH rs57390453|GH rs72650572|GH rs7835214|GH rs28393506|GH rs6990486|GH rs7010547|GH rs10105164|GH rs10957368|GH rs117838274|GH rs11997416|GH rs6159|GH rs28364018|GH rs3176921|GH rs7818110|GH rs5030876|GH rs79058838|GH rs5030875|GH rs7839698|GH rs5030877|GH rs72650573|GH rs4503082|GH rs10098823|GH rs55691225|GH rs6472258|GH rs10086258|GH rs1870392|GH rs74405013|GH rs1870393|GH rs16932615|GH rs7013524|GH rs11993711|GH rs80021978|GH rs76079569|GH rs2446440|GH rs62507453|GH rs145391099|GH rs6999780|rSNP rs12721510|rSNP rs113373865|rSNP
ENSG00000127955 rs2714465|pos rs73149535|pos rs115361454|pos rs2465481|pos rs28403586|pos rs2465480|pos rs190779585|pos rs6972357|pos rs2428469|pos rs141050594|pos rs62460728|pos rs2714458|pos rs4728017|pos rs111482819|pos rs62460729|pos rs17153482|pos rs13228071|pos rs76965569|pos rs78716746|pos rs2189341|pos rs74519543|pos rs73149541|pos rs75364557|pos rs7776571|pos rs1013942|pos rs1034702|pos rs13236880|pos rs998251|pos rs2189342|pos rs12706644|pos rs2523185|pos rs78607760|pos rs13308055|pos rs77482403|pos rs4728019|pos rs78125096|pos rs2714450|pos rs117153566|pos rs141853775|pos rs2523186|pos rs2040741|pos rs2523187|pos rs17805757|pos rs2523188|pos rs78377758|pos rs2523189|pos rs117046156|pos rs10274707|pos rs73710218|pos rs2523190|pos rs10238517|pos rs149693256|pos rs62460732|pos rs73378642|pos rs2714467|pos rs117771924|pos rs11766554|pos rs118070738|pos rs2714457|pos rs79796548|pos rs2714456|pos rs76545110|pos rs78349084|pos rs58104135|pos rs2714455|pos rs59599037|pos rs67170531|pos rs719057|pos rs2714454|pos rs62460733|pos rs117423417|pos rs2714453|pos rs2714452|pos rs73378647|pos rs62460734|pos rs35334177|pos rs2714451|pos rs17153506|pos rs78423795|pos rs117469911|pos rs77864381|pos rs17153507|pos rs2714449|pos rs17806203|pos rs2714460|pos rs2523191|pos rs13242552|pos rs17153514|pos rs73378654|pos rs73378656|pos rs2523192|pos rs2714466|pos rs2523193|pos rs60660263|pos rs10435401|pos rs2523194|pos rs4731252|pos rs73378659|pos rs2428470|pos rs2428471|pos rs2523195|pos rs1468242|pos rs113991889|pos rs10268519|pos rs10268773|pos rs11980616|pos rs2523196|pos rs916905|pos rs76747637|pos rs12540692|pos rs76050445|pos rs73378663|pos rs141150435|pos rs13227898|pos rs563536912|pos rs2523184|pos rs10257372|pos rs2428466|pos rs188840333|pos rs79378391|pos rs2428467|pos rs2428468|pos rs78291499|pos rs73378668|pos rs73378672|pos rs145943681|pos rs6980462|pos rs191578139|pos rs73149574|pos rs545940276|pos rs10230368|pos rs17153546|pos rs66895505|pos rs67854907|pos rs11983471|pos rs112468222|pos rs67783451|pos rs78561335|pos rs73378676|pos rs10252512|pos rs34456457|pos rs67077197|pos rs17153549|pos rs62462668|pos rs12706672|pos rs6969850|pos rs12706673|pos rs6956455|pos rs62462670|pos rs7808119|pos rs80089377|pos rs75278579|pos rs79086495|pos rs4512317|pos rs17153555|pos rs6945280|pos rs28435776|pos rs12671775|pos rs146198733|pos rs4552840|pos rs73378688|pos rs113773374|pos rs6467043|pos rs17834078|pos rs2366255|pos rs73149592|pos rs17153558|pos rs59619406|pos rs4487694|pos rs117805225|pos rs73378694|pos rs4489243|pos rs73149596|pos rs34352545|pos rs7807610|pos rs7789475|pos rs199585457|pos rs200615762|pos rs10272499|pos rs78260462|pos rs35118140|pos rs117453997|pos rs10277707|pos rs62462672|pos rs17245731|pos rs56002618|pos rs55978996|pos rs12721455|pos rs12721456|pos rs4731273|pos rs60873462|pos rs12155252|pos rs151127971|pos rs112041189|pos rs17147931|pos rs79317599|pos rs117048167|pos rs13222403|pos rs6980300|pos rs73380507|pos rs3801357|pos rs3801356|pos rs10234223|pos rs10278243|pos rs73380510|pos rs10248135|pos rs188032317|pos rs10237963|pos rs78645351|pos rs10248616|pos rs55679802|pos rs56343702|pos rs10238438|pos rs10241877|pos rs10242993|pos rs2886611|pos rs56387878|pos rs10256687|pos rs59871716|pos rs3890739|pos rs35405368|pos rs76728446|pos rs67096317|pos rs10276981|pos rs74877483|pos rs4998803|pos rs9244|pos rs17153599|pos rs56284710|pos rs56209286|pos rs17153603|pos rs11767465|pos rs17153487|pos rs17153492|pos rs113141774|pos rs10486928|pos rs17153496|pos rs2285755|pos rs76762498|pos rs717114|k10 rs717115|k10 rs143486236|k10 rs2078181|k10 rs12530713|k10 rs10441252|k10 rs2015430|k10 rs1015721|k10 rs10244538|k10 rs6979946|k10 rs138528138|k10 rs12530885|k10 rs62460726|k10 rs12706640|k10 rs35290068|k10 rs10277713|k10 rs2714459|k10 rs4728014|k10 rs4731234|k10 rs2040740|k10 rs6948782|k10 rs79249979|k10 rs2079162|k10 rs2366239|k10 rs2714463|k10 rs62460727|k10 rs2714464|k10 rs116919690|k10 rs7788845|k10 rs10250578|k10 rs76366753|k10 rs148712760|k10 rs4610665|k10 rs4458811|k10 rs73151419|k10 rs7800163|k10 rs62462676|k10 rs6954752|k10 rs6973427|k10 rs6973616|k10 rs28647788|k10 rs12538225|k10 rs141278108|k10 rs10257819|k10 rs10257973|k10 rs77106135|k10 rs9641782|k10 rs78776720|k10 rs10247757|k10 rs566031009|k10 rs146414068|k10 rs2886612|k10 rs62462677|k10 rs59982810|k10 rs2886610|k10 rs139940703|k10 rs2886609|k10 rs139715430|k10 rs11767961|k10 rs12706718|k10 rs62462727|k10 rs76790369|k10 rs7458619|k10 rs73159268|GH rs71518953|GH rs1922734|GH rs74698776|GH rs1916731|GH rs2204273|GH rs118190000|GH rs73143881|GH rs2714656|GH rs2707886|GH rs2365696|GH rs12668600|GH rs55923193|GH rs2714653|GH rs2464827|GH rs11762368|GH rs73370570|GH rs10268870|GH rs886475|GH rs112893063|GH rs11974696|GH rs757192|GH rs138219110|GH rs73145798|GH rs62461679|GH rs10249341|GH rs763822|GH rs151327521|GH rs6946783|GH rs11983179|GH rs75172217|GH rs78982966|GH rs79009042|GH rs118132250|GH rs534186005|GH rs17801764|GH rs10230913|GH rs62461707|GH rs728459|GH rs728460|GH rs6466916|GH rs9655843|GH rs12673899|GH rs28696126|GH rs10954046|GH rs10954047|GH rs12669091|GH rs10248649|GH rs73147801|GH rs10254386|GH rs17230846|GH rs77251881|GH rs542505320|GH rs6949030|GH rs717115|GH rs143486236|GH rs2078181|GH rs12530713|GH rs10441252|GH rs2015430|GH rs12530885|GH rs62460726|GH rs12706640|GH rs35290068|GH rs10277713|GH rs2714459|GH rs2714465|GH rs73149535|GH rs115361454|GH rs2465481|GH rs28403586|GH rs2465480|GH rs190779585|GH rs6972357|GH rs2428469|GH rs141050594|GH rs62460728|GH rs2714458|GH rs4728017|GH rs111482819|GH rs62460729|GH rs73149541|GH rs75364557|GH rs7776571|GH rs1013942|GH rs998251|GH rs2523185|GH rs78607760|GH rs141853775|GH rs2523186|GH rs2040741|GH rs2523187|GH rs17805757|GH rs2523188|GH rs78377758|GH rs2523189|GH rs117046156|GH rs10274707|GH rs73710218|GH rs2523190|GH rs149693256|GH rs62460732|GH rs73378642|GH rs2714467|GH rs117771924|GH rs11766554|GH rs35334177|GH rs2714451|GH rs17153506|GH rs78423795|GH rs117469911|GH rs77864381|GH rs17153507|GH rs17806203|GH rs2714460|GH rs73378654|GH rs73378656|GH rs2523192|GH rs2714466|GH rs2523193|GH rs60660263|GH rs12540692|GH rs73378668|GH rs145943681|GH rs6980462|GH rs191578139|GH rs73149574|GH rs545940276|GH rs10230368|GH rs17153546|GH rs66895505|GH rs67854907|GH rs11983471|GH rs112468222|GH rs67783451|GH rs78561335|GH rs73378676|GH rs10252512|GH rs34456457|GH rs67077197|GH rs17153549|GH rs62462668|GH rs12706672|GH rs6969850|GH rs12706673|GH rs6956455|GH rs62462670|GH rs7808119|GH rs80089377|GH rs75278579|GH rs79086495|GH rs12671775|GH rs146198733|GH rs4552840|GH rs73378688|GH rs113773374|GH rs6467043|GH rs17834078|GH rs2366255|GH rs73149592|GH rs17153558|GH rs4487694|GH rs73378694|GH rs4489243|GH rs73149596|GH rs34352545|GH rs7807610|GH rs7789475|GH rs199585457|GH rs200615762|GH rs79317599|GH rs117048167|GH rs13222403|GH rs6980300|GH rs73380507|GH rs76728446|GH rs67096317|GH rs10276981|GH rs74877483|GH rs4998803|GH rs9244|GH rs17153599|GH rs56284710|GH rs56209286|GH rs17153603|GH rs11767465|GH rs148712760|GH rs12538225|GH rs141278108|GH rs10257819|GH rs566031009|GH rs146414068|GH rs2886612|GH rs12672619|GH rs77254450|GH rs55774944|GH rs13223147|GH rs80332851|GH rs35700457|GH rs17174710|GH rs1858339|GH rs75846492|GH rs7777210|GH rs306694|GH rs306692|GH rs306691|GH rs656501|GH rs7788673|GH rs7792873|GH rs118127165|GH rs12666091|GH rs518079|GH rs544087|GH rs493722|GH rs13229096|GH rs13238619|GH rs68161011|GH rs7779119|GH rs117084400|GH rs304773|GH rs304774|GH rs17153487|GH rs17153492|GH rs113141774|GH rs10486928|GH rs17153496|GH rs2285755|GH rs76762498|GH rs55677099|GH rs67117899|GH rs10081383|eQTL rs1012825|eQTL rs10215570|eQTL rs10224409|eQTL rs10226374|eQTL rs10230709|eQTL rs10231141|eQTL rs10234223|eQTL rs10235376|eQTL rs10238400|eQTL rs10238438|eQTL rs10239304|eQTL rs10241877|eQTL rs10243643|eQTL rs10244594|eQTL rs10245039|eQTL rs10246790|eQTL rs10247757|eQTL rs10248135|eQTL rs10249625|eQTL rs10259572|eQTL rs10266086|eQTL rs10268519|eQTL rs10268773|eQTL rs10269645|eQTL rs10275278|eQTL rs10276981|eQTL rs10278243|eQTL rs1034699|eQTL rs1034701|eQTL rs10486931|eQTL rs1074388|eQTL rs10954132|eQTL rs111226201|eQTL rs111458291|eQTL rs111802615|eQTL rs112403396|eQTL rs112893063|eQTL rs112898908|eQTL rs113070651|eQTL rs113143226|eQTL rs113363090|eQTL rs113942952|eQTL rs115708603|eQTL rs117224720|eQTL rs11767908|eQTL rs11767961|eQTL rs11769508|eQTL rs11983179|eQTL rs12154241|eQTL rs12531118|eQTL rs12531185|eQTL rs12531718|eQTL rs12533720|eQTL rs12533745|eQTL rs12535164|eQTL rs12535696|eQTL rs12537159|eQTL rs12539252|eQTL rs12666091|eQTL rs12673522|eQTL rs12706718|eQTL rs12706724|eQTL rs12721455|eQTL rs13222403|eQTL rs13224358|eQTL rs13226877|eQTL rs13229096|eQTL rs13230620|eQTL rs13233772|eQTL rs13234088|eQTL rs13237302|eQTL rs13237312|eQTL rs13242552|eQTL rs140614958|eQTL rs142681148|eQTL rs17153603|eQTL rs17153672|eQTL rs17153674|eQTL rs17204415|eQTL rs17204926|eQTL rs17207519|eQTL rs17208548|eQTL rs17245731|eQTL rs17793556|eQTL rs17793605|eQTL rs17793671|eQTL rs17799797|eQTL rs17802047|eQTL rs17802112|eQTL rs17802148|eQTL rs17804483|eQTL rs17806203|eQTL rs190547872|eQTL rs1995971|eQTL rs2012262|eQTL rs2040760|eQTL rs2158123|eQTL rs2366255|eQTL rs2714459|eQTL rs28377907|eQTL rs28401444|eQTL rs28435776|eQTL rs28609969|eQTL rs28647788|eQTL rs28698330|eQTL rs2886531|eQTL rs28872523|eQTL rs28875814|eQTL rs304741|eQTL rs304747|eQTL rs304748|eQTL rs304751|eQTL rs304755|eQTL rs304761|eQTL rs34072543|eQTL rs34568037|eQTL rs35118140|eQTL rs35334177|eQTL rs35405368|eQTL rs35706262|eQTL rs37919|eQTL rs37921|eQTL rs3801356|eQTL rs3801357|eQTL rs3890739|eQTL rs43222|eQTL rs4437584|eQTL rs4727999|eQTL rs4731198|eQTL rs4731202|eQTL rs4731252|eQTL rs4731273|eQTL rs4731318|eQTL rs4731329|eQTL rs4731336|eQTL rs504540|eQTL rs544087|eQTL rs55677099|eQTL rs55743446|eQTL rs55774944|eQTL rs55836816|eQTL rs55947746|eQTL rs56016880|eQTL rs56036430|eQTL rs56057150|eQTL rs56150062|eQTL rs56186526|eQTL rs56306195|eQTL rs56377260|eQTL rs56387529|eQTL rs57025586|eQTL rs57083498|eQTL rs57103079|eQTL rs57220140|eQTL rs57888066|eQTL rs579435|eQTL rs58255502|eQTL rs58785310|eQTL rs59021088|eQTL rs59871716|eQTL rs601671|eQTL rs60182569|eQTL rs61642591|eQTL rs623820|eQTL rs62461683|eQTL rs62461684|eQTL rs62461696|eQTL rs62461698|eQTL rs62461707|eQTL rs62461708|eQTL rs62461712|eQTL rs62461713|eQTL rs62462670|eQTL rs62462732|eQTL rs6466884|eQTL rs6466941|eQTL rs66895505|eQTL rs67096317|eQTL rs67117899|eQTL rs67170531|eQTL rs67476226|eQTL rs67774045|eQTL rs67783451|eQTL rs67854907|eQTL rs68172234|eQTL rs6945977|eQTL rs6946088|eQTL rs6946783|eQTL rs6949030|eQTL rs6950011|eQTL rs6954060|eQTL rs6958379|eQTL rs6960023|eQTL rs6960044|eQTL rs6964034|eQTL rs6964577|eQTL rs6966238|eQTL rs6967162|eQTL rs6973146|eQTL rs6978235|eQTL rs6978279|eQTL rs73147801|eQTL rs73149535|eQTL rs73151419|eQTL rs73153565|eQTL rs73370570|eQTL rs73372532|eQTL rs74555032|eQTL rs7458619|eQTL rs74601460|eQTL rs74824832|eQTL rs74940464|eQTL rs75031737|eQTL rs75033512|eQTL rs75060282|eQTL rs75172217|eQTL rs75490561|eQTL rs76103866|eQTL rs76195732|eQTL rs76219531|eQTL rs763822|eQTL rs76534226|eQTL rs76728446|eQTL rs76747637|eQTL rs76994388|eQTL rs77048029|eQTL rs77106135|eQTL rs77516716|eQTL rs7776571|eQTL rs7776691|eQTL rs7778622|eQTL rs7779119|eQTL rs7782930|eQTL rs7785183|eQTL rs7788059|eQTL rs7788246|eQTL rs7788472|eQTL rs7788512|eQTL rs7788673|eQTL rs7789475|eQTL rs7790170|eQTL rs7792873|eQTL rs7797587|eQTL rs7798039|eQTL rs7799402|eQTL rs7803811|eQTL rs7805663|eQTL rs78377758|eQTL rs78626859|eQTL rs78666579|eQTL rs78729810|eQTL rs78736175|eQTL rs78825559|eQTL rs78924474|eQTL rs78982966|eQTL rs79009042|eQTL rs79113028|eQTL rs79366735|eQTL rs79476704|eQTL rs79498975|eQTL rs80349615|eQTL rs886364|eQTL rs9641782|eQTL rs9655843|eQTL rs979425|eQTL rs2465481|rSNP rs2714465|rSNP rs7788845|rSNP rs28403586|rSNP rs73149535|rSNP rs115361454|rSNP
ENSG00000065135 rs3737182|pos rs1279195|pos rs2230350|pos rs72703291|pos rs72703292|pos rs577953|pos rs2151843|pos rs12059334|pos rs541924387|pos rs138593150|pos rs12023950|pos rs503558|pos rs72703294|pos rs72703295|pos rs7553095|pos rs115677656|pos rs12046010|pos rs184374697|pos rs6537830|pos rs6692804|pos rs142639967|pos rs518076|pos rs61798348|pos rs10857792|pos rs149430394|pos rs511566|pos rs12746026|pos rs539874604|pos rs115394162|pos rs71657105|pos rs114849051|pos rs6663547|pos rs6660640|pos rs144376234|pos rs495562|pos rs17517088|pos rs551566|pos rs139116069|pos rs185301903|pos rs116211032|pos rs11803546|pos rs6537837|pos rs10857793|pos rs145129276|pos rs61681146|pos rs114003685|pos rs6658855|pos rs11583330|pos rs3768485|pos rs3768486|pos rs12037970|pos rs7546585|pos rs7355073|pos rs7355157|pos rs6682956|pos rs12033376|pos rs7537507|pos rs56116536|pos rs116377258|pos rs115113608|pos rs541320|pos rs2483920|pos rs116212438|pos rs55773147|pos rs56367504|pos rs7371|pos rs2301230|pos rs2301229|pos rs3525|pos rs41280328|pos rs6696430|pos rs17024043|pos rs6696082|pos rs72987042|pos rs552101|k10 rs41279738|k10 rs7550711|k10 rs17575742|k10 rs12044778|k10 rs12023963|k10 rs17575798|k10 rs145498935|k10 rs12045311|k10 rs114929124|k10 rs41299561|k10 rs41301297|k10 rs17575889|k10 rs11810577|k10 rs559479|k10 rs114809525|k10 rs17024132|k10 rs505303|k10 rs17648684|k10 rs1889470|k10 rs11101969|k10 rs17024195|k10 rs6691984|k10 rs10127988|k10 rs485334|k10 rs17024171|k10 rs186157177|GH rs592107|GH rs112728780|GH rs417270|GH rs443345|GH rs367586|GH rs10745354|GH rs116649254|GH rs2115785|GH rs2115786|GH rs56072034|GH rs3768495|GH rs3768494|GH rs3768493|GH rs10858091|GH rs2140924|GH rs138143871|GH rs6537757|GH rs75841451|GH rs1343465|GH rs12711447|GH rs12711448|GH rs145375511|GH rs116056646|GH rs112014867|GH rs116362610|GH rs72646553|GH rs1880670|GH rs41301297|GH rs17575889|GH rs3737182|GH rs1279195|GH rs2230350|GH rs184374697|GH rs6537830|GH rs559479|GH rs114809525|GH rs17024195|GH rs6691984|GH rs485334|GH rs17024249|GH rs141169907|GH rs12021920|GH rs17024258|GH rs11587687|GH rs1799875|GH rs35958680|GH rs539725|GH rs539726|GH rs112117858|GH rs116781796|GH rs3738766|GH rs12091839|GH rs570349|GH rs78937490|GH rs76912669|GH rs76910258|GH rs143373095|GH rs506912|GH rs115454275|GH rs6676659|GH rs17024790|GH rs146407630|GH rs7533771|GH rs7542853|GH rs7534019|GH rs7534218|GH rs78633716|GH rs7534315|GH rs78096967|GH rs3738771|GH rs878603|GH rs878604|GH rs878605|GH rs943641|GH rs80294132|GH rs17024803|GH rs3814310|GH rs1109113|GH rs1109112|GH rs943640|GH rs72973012|GH rs76073921|GH rs12061779|GH rs77440780|GH rs12072551|GH rs75733477|GH rs56307330|GH rs58010879|GH rs7546394|GH rs6537871|GH rs6537872|GH rs6537873|GH rs6537875|GH rs79797822|GH rs11580762|GH rs11803309|GH rs76002446|GH rs7525906|GH rs11802157|GH rs12126552|GH rs76386523|GH rs7519527|GH rs7533070|GH rs7533167|GH rs7519829|GH rs7520240|GH rs56145123|GH rs115405315|GH rs115001841|GH rs7524737|GH rs61788121|GH rs56250518|GH rs139201738|GH rs76531978|GH rs11102006|GH rs192086533|GH rs12034561|GH rs4970780|GH rs77671818|GH rs199689013|GH rs574231736|GH rs183133478|GH rs4970781|GH rs11102007|GH rs72705274|GH rs183983570|GH rs17024872|GH rs66918933|GH rs79406748|GH rs67603431|GH rs67756458|GH rs538463|GH rs3887891|GH rs481269|GH rs480419|GH rs115168187|GH rs11577891|GH rs2938616|GH rs2769277|GH rs72705287|GH rs2813773|GH rs481326|GH rs6660031|GH rs12123965|GH rs545233|GH rs488815|GH rs485215|GH rs485742|GH rs484959|GH rs487079|GH rs1752389|GH rs488028|GH rs483096|GH rs61784861|GH rs34311101|GH rs41347851|GH rs10857800|GH rs113523868|GH rs72974756|GH rs1572335|GH rs61597605|GH rs79946453|GH rs76123489|GH rs114650969|GH rs79326802|GH rs12124202|GH rs77416887|GH rs72706904|GH rs61372512|GH rs74226013|GH rs10857793|eQTL rs11810577|eQTL rs12023950|eQTL rs12028977|eQTL rs12033376|eQTL rs12037970|eQTL rs12046010|eQTL rs1572263|eQTL rs17024195|eQTL rs1715221|eQTL rs1889470|eQTL rs1984293|eQTL rs2224807|eQTL rs2301229|eQTL rs2603587|eQTL rs2646798|eQTL rs3525|eQTL rs3737182|eQTL rs3768486|eQTL rs3904622|eQTL rs4839279|eQTL rs495562|eQTL rs505303|eQTL rs541172|eQTL rs559479|eQTL rs571476|eQTL rs614255|eQTL rs648111|eQTL rs652295|eQTL rs6537830|eQTL rs6537837|eQTL rs6658855|eQTL rs6660640|eQTL rs6662049|eQTL rs6663547|eQTL rs6669004|eQTL rs6673423|eQTL rs6682956|eQTL rs6692804|eQTL rs71657105|eQTL rs7355073|eQTL rs7355157|eQTL rs7371|eQTL rs7537507|eQTL rs814771|eQTL rs860060|eQTL rs7371|rSNP rs27646|rSNP rs28095|rSNP rs481326|rSNP rs501163|rSNP rs505303|rSNP rs526794|rSNP rs542370|rSNP rs551566|rSNP rs579652|rSNP rs580522|rSNP rs587514|rSNP rs606671|rSNP rs638007|rSNP rs641592|rSNP rs667524|rSNP rs732715|rSNP rs892511|rSNP rs904215|rSNP rs1010167|rSNP rs1054002|rSNP rs1054003|rSNP rs1075485|rSNP rs1133099|rSNP rs1234694|rSNP rs1279195|rSNP rs1434284|rSNP rs1509655|rSNP rs1848742|rSNP rs2069466|rSNP rs2069469|rSNP rs2230350|rSNP rs2238686|rSNP rs2238687|rSNP rs2769277|rSNP rs2813773|rSNP rs2938616|rSNP rs3733880|rSNP rs3733881|rSNP rs3737182|rSNP rs3754450|rSNP rs4446588|rSNP rs4518527|rSNP rs4902685|rSNP rs6070397|rSNP rs6128296|rSNP rs6694203|rSNP rs6696430|rSNP rs7170774|rSNP rs7175829|rSNP rs7193011|rSNP rs7259071|rSNP rs7535945|rSNP rs10433686|rSNP rs11577891|rSNP rs11587687|rSNP rs11802457|rSNP rs11803546|rSNP rs11857446|rSNP rs11883164|rSNP rs12063647|rSNP rs12135954|rSNP rs12406978|rSNP rs12499189|rSNP rs12594789|rSNP rs12884574|rSNP rs17024132|rSNP rs17024249|rSNP rs17024258|rSNP rs17515896|rSNP rs17517088|rSNP rs17575889|rSNP rs17629751|rSNP rs17884482|rSNP rs34724153|rSNP rs35933654|rSNP rs36211085|rSNP rs41308844|rSNP rs61787374|rSNP rs61798346|rSNP rs62038782|rSNP rs62234703|rSNP rs71323046|rSNP rs71655987|rSNP rs72705256|rSNP rs72705287|rSNP rs73156211|rSNP rs74549920|rSNP rs74712780|rSNP rs75155925|rSNP rs76073697|rSNP rs79423318|rSNP rs79888608|rSNP rs111469152|rSNP rs113212636|rSNP rs113532639|rSNP rs113895425|rSNP rs115168187|rSNP rs116211032|rSNP rs117499631|rSNP rs118158269|rSNP rs139081674|rSNP rs139116069|rSNP rs140934911|rSNP rs141169907|rSNP rs143159643|rSNP rs144147995|rSNP rs145533453|rSNP rs146887897|rSNP rs147236227|rSNP rs149709357|rSNP rs149750310|rSNP rs184374697|rSNP rs185301903|rSNP rs566427988|rSNP
ENSG00000087258 rs76026714|pos rs59779556|pos rs1190761|pos rs1190762|pos rs1190763|pos rs72814427|pos rs959935|pos rs72814429|pos rs1190765|pos rs1210083|pos rs62036909|pos rs1190766|pos rs7187893|pos rs61491388|pos rs66931076|pos rs8047346|pos rs9929434|pos rs141759298|pos rs56315290|pos rs1478476|pos rs1478475|pos rs72814432|pos rs62036910|pos rs74699478|pos rs117501040|pos rs11076143|pos rs148428764|pos rs7205824|pos rs11076144|pos rs11639955|pos rs1026710|pos rs16956159|pos rs180989590|pos rs17279035|pos rs59328794|pos rs1871201|pos rs1871200|pos rs151328656|pos rs199843757|pos rs12708960|pos rs1585706|pos rs112601850|pos rs11645758|pos rs11640857|pos rs9888854|pos rs60277071|pos rs2061782|pos rs11647331|pos rs1997513|pos rs11647381|pos rs11647097|pos rs10521335|pos rs1997514|pos rs75108760|pos rs8056845|pos rs76462449|pos rs11646340|pos rs11640074|pos rs79265729|pos rs145397467|pos rs12446609|pos rs16956168|pos rs11076145|pos rs78826226|pos rs117182053|pos rs78281860|pos rs150517089|pos rs148542307|pos rs58561027|pos rs61258743|pos rs78261386|pos rs35869729|pos rs58383764|pos rs12931322|pos rs58440272|pos rs10521336|pos rs7206654|pos rs11644870|pos rs11645345|pos rs57537763|pos rs1478473|pos rs1478472|pos rs118114500|pos rs150101612|pos rs76595749|pos rs75059631|pos rs77062238|pos rs11647823|pos rs79436015|pos rs7203524|pos rs75451287|pos rs11643108|pos rs11076146|pos rs11644504|pos rs10163335|pos rs9302679|pos rs189721580|pos rs8046478|pos rs8053370|pos rs142080291|pos rs8058037|pos rs202020070|pos rs4784646|pos rs1824798|pos rs1824797|pos rs11646508|pos rs929872|pos rs62036914|pos rs75758756|pos rs78750782|pos rs16956178|pos rs77467936|pos rs8055155|pos rs10400952|pos rs140408394|pos rs76264754|pos rs75638436|pos rs75019896|pos rs9302680|pos rs8063585|pos rs11643881|pos rs180994308|pos rs1364220|pos rs1364221|pos rs75317065|pos rs79645963|pos rs77243711|pos rs16956189|pos rs4784647|pos rs74540118|pos rs55800187|pos rs55696811|pos rs16956194|pos rs1382362|pos rs4783932|pos rs7185805|pos rs76464553|pos rs77686602|pos rs75930900|pos rs80069029|pos rs79876154|pos rs11643221|pos rs11642265|pos rs11647265|pos rs141510445|pos rs2895069|pos rs8056495|pos rs2895070|pos rs56136420|pos rs12933190|pos rs139235066|pos rs56281550|pos rs71387113|pos rs56404703|pos rs16956199|pos rs116987154|pos rs56117239|pos rs56023850|pos rs16956201|pos rs9923472|pos rs9934286|pos rs880579|pos rs746501|pos rs2398222|pos rs876620|pos rs1809348|pos rs876619|pos rs62036916|pos rs1382361|pos rs2032925|pos rs77011100|pos rs56335226|pos rs56281325|pos rs76106197|pos rs12325169|pos rs1862771|pos rs78429100|pos rs12325504|pos rs77710968|pos rs7186785|pos rs7186885|pos rs9302681|pos rs9923469|pos rs56223446|pos rs77466902|pos rs1382360|pos rs1478469|pos rs1478468|pos rs1478467|pos rs567129644|pos rs876245|pos rs12448100|pos rs2169800|pos rs1478466|pos rs1424006|pos rs2032924|pos rs730300|pos rs730301|pos rs75217079|pos rs56407816|pos rs1478465|pos rs117864941|pos rs2587879|pos rs113710278|pos rs17280532|pos rs77972764|pos rs1993885|pos rs56373221|pos rs74523911|pos rs111284540|pos rs4784649|pos rs77089195|pos rs142112848|pos rs899241|pos rs2587884|pos rs56256601|pos rs56272433|pos rs12920828|pos rs12920563|pos rs12919492|pos rs79874469|pos rs56335132|pos rs79244912|pos rs117338288|pos rs77123123|pos rs77986988|pos rs74246242|pos rs4784650|pos rs76241494|pos rs16956252|pos rs12600108|pos rs8043954|pos rs78005998|pos rs3827945|pos rs4784651|pos rs1871202|pos rs2587877|pos rs76402914|pos rs10445025|pos rs3790091|pos rs78915009|pos rs9922112|pos rs76083354|pos rs74369986|pos rs2587878|pos rs75444357|pos rs113179621|pos rs12149900|pos rs7200249|pos rs7201872|pos rs3790092|pos rs3827946|pos rs78087995|pos rs118189490|pos rs1809347|pos rs1549305|pos rs3790093|pos rs17281013|pos rs12598649|pos rs899240|pos rs899239|pos rs78443659|pos rs35618422|pos rs2587880|pos rs56362389|pos rs12600088|pos rs8043572|pos rs16956272|pos rs55752378|pos rs11076151|pos rs2587881|pos rs79980671|pos rs35199776|pos rs74786028|pos rs56143613|pos rs62039274|pos rs56371051|pos rs3790095|pos rs9937815|pos rs77143940|pos rs112686726|pos rs192297524|pos rs3790096|pos rs8057553|pos rs76425135|pos rs75755709|pos rs2550312|pos rs62038118|pos rs188728368|pos rs3790097|pos rs2587885|pos rs3790099|pos rs35970950|pos rs115827222|pos rs148563021|pos rs17347262|pos rs922445|pos rs72814452|pos rs1991045|pos rs62038120|pos rs1991046|pos rs922444|pos rs117048558|pos rs13338516|pos rs1478477|pos rs11643455|pos rs16956308|pos rs181958572|pos rs55845741|pos rs9889058|pos rs17281761|pos rs72814453|pos rs117531690|pos rs145439152|pos rs72814454|pos rs2587888|pos rs9939948|pos rs2587889|pos rs72814456|pos rs34541615|pos rs113796206|pos rs183927437|pos rs143987116|pos rs16956312|pos rs139996343|pos rs2126986|pos rs71387115|pos rs2398144|pos rs899236|pos rs899235|pos rs76558887|pos rs899234|pos rs1993886|pos rs1108656|pos rs1108657|pos rs1108658|pos rs1108659|pos rs2398145|pos rs7198501|pos rs2398146|pos rs2398147|pos rs899232|pos rs4784652|pos rs115359202|pos rs899231|pos rs62038121|pos rs1031852|pos rs4784653|pos rs880788|pos rs880789|pos rs11647319|pos rs77067964|pos rs3790105|pos rs148493648|pos rs17281984|pos rs34271901|pos rs80322217|pos rs16956343|pos rs16956347|pos rs16956350|pos rs16956353|pos rs2241952|pos rs4784654|pos rs3790106|pos rs4784655|pos rs2617840|pos rs8056537|pos rs17282194|pos rs62038122|pos rs2550297|pos rs931072|pos rs931071|pos rs28427237|pos rs2550298|pos rs55826209|pos rs4784656|pos rs4784657|pos rs1065375|pos rs2251025|pos rs12445946|pos rs12449086|pos rs2587891|pos rs12447970|pos rs143051736|pos rs7195671|pos rs116909591|pos rs60089626|pos rs57594112|pos rs72814463|pos rs146882751|pos rs13338253|pos rs140798850|pos rs7193016|pos rs12927669|pos rs8052261|pos rs2617841|pos rs12930151|pos rs74785552|pos rs3790108|pos rs3827948|pos rs117535878|pos rs78849254|pos rs9930839|pos rs9922360|pos rs78929214|pos rs4783935|pos rs76287898|pos rs138793060|pos rs4783936|pos rs76424073|pos rs4784658|pos rs55909520|pos rs28446942|pos rs4783937|pos rs80302676|pos rs1799917|pos rs2241953|pos rs2241954|pos rs2241955|pos rs114942894|pos rs3790109|pos rs3790110|pos rs13337678|pos rs78560610|pos rs3811361|pos rs3811360|pos rs2550299|pos rs3790111|pos rs3790112|pos rs7206796|pos rs7205545|pos rs11640263|pos rs145502823|pos rs58071743|pos rs77070143|pos rs111356215|pos rs11076152|pos rs3790113|pos rs117033866|pos rs12325252|pos rs9935936|pos rs4784659|pos rs899229|pos rs899228|pos rs10163446|pos rs899227|pos rs113087948|pos rs3790116|pos rs147056003|pos rs2617842|pos rs116862304|pos rs11076153|pos rs139910874|pos rs575803453|pos rs113634210|pos rs113760377|pos rs113938077|pos rs6499829|pos rs8057838|pos rs8056121|pos rs113820267|pos rs111674379|pos rs34593011|k10 rs9936154|k10 rs116848544|k10 rs1450733|k10 rs1734196|k10 rs1734197|k10 rs1734198|k10 rs9939387|k10 rs1190745|k10 rs1210080|k10 rs2464763|k10 rs1211839|k10 rs1190746|k10 rs112384011|k10 rs1190747|k10 rs79689552|k10 rs1190748|k10 rs189198666|k10 rs79841662|k10 rs2464762|k10 rs4784642|k10 rs8052759|k10 rs1668319|k10 rs146324302|k10 rs190373969|k10 rs139633798|k10 rs188870525|k10 rs113827322|k10 rs147109669|k10 rs9935620|k10 rs2550302|k10 rs922446|k10 rs869205|k10 rs116975096|k10 rs118005810|k10 rs76021325|k10 rs2550303|k10 rs4924|k10 rs2617846|k10 rs2617847|k10 rs3790117|k10 rs731119|k10 rs899242|k10 rs75309038|k10 rs2219776|k10 rs1382359|k10 rs2617848|k10 rs111472591|k10 rs2550305|k10 rs78751238|k10 rs2241956|k10 rs17355357|k10 rs2241957|k10 rs77132693|k10 rs145858805|k10 rs146636868|k10 rs56038911|GH rs7204997|GH rs7184804|GH rs7185000|GH rs7188041|GH rs7190243|GH rs72810563|GH rs1949072|GH rs76683826|GH rs13338967|GH rs377735630|GH rs77784418|GH rs112772777|GH rs7206747|GH rs79838175|GH rs78641048|GH rs17322629|GH rs17322664|GH rs17322692|GH rs2015956|GH rs12931028|GH rs76560963|GH rs16956075|GH rs77756238|GH rs74502592|GH rs7205096|GH rs9923763|GH rs114270074|GH rs76818417|GH rs192363955|GH rs117717039|GH rs79849770|GH rs17343266|GH rs76886223|GH rs747471|GH rs75935957|GH rs3909221|GH rs56156940|GH rs8052085|GH rs995948|GH rs12598346|GH rs8057753|GH rs8052869|GH rs8054031|GH rs6499824|GH rs1151261|GH rs1151260|GH rs1209158|GH rs1190751|GH rs9936839|GH rs4402565|GH rs4638566|GH rs1988173|GH rs111346687|GH rs118023571|GH rs7186005|GH rs1734195|GH rs35993067|GH rs1734192|GH rs12149791|GH rs77898250|GH rs2244969|GH rs56313388|GH rs145221391|GH rs7187026|GH rs2443047|GH rs2443046|GH rs77755488|GH rs1120535|GH rs1734194|GH rs1597517|GH rs1668322|GH rs1668321|GH rs8052759|GH rs1668319|GH rs146324302|GH rs190373969|GH rs139633798|GH rs188870525|GH rs113827322|GH rs76026714|GH rs59779556|GH rs1190761|GH rs1210083|GH rs62036909|GH rs1190766|GH rs7187893|GH rs61491388|GH rs66931076|GH rs8047346|GH rs9929434|GH rs141759298|GH rs56315290|GH rs1478476|GH rs1478475|GH rs72814432|GH rs199843757|GH rs12708960|GH rs1585706|GH rs112601850|GH rs11645758|GH rs11640857|GH rs9888854|GH rs60277071|GH rs2061782|GH rs11647331|GH rs1997513|GH rs11647381|GH rs11647097|GH rs10521335|GH rs1997514|GH rs75108760|GH rs8056845|GH rs76462449|GH rs78826226|GH rs117182053|GH rs61258743|GH rs7206654|GH rs11644870|GH rs76595749|GH rs75059631|GH rs77062238|GH rs11647823|GH rs11644504|GH rs10163335|GH rs9302679|GH rs4784646|GH rs1824798|GH rs1824797|GH rs11646508|GH rs929872|GH rs62036914|GH rs16956178|GH rs77467936|GH rs8055155|GH rs10400952|GH rs140408394|GH rs76264754|GH rs75638436|GH rs75019896|GH rs9302680|GH rs8063585|GH rs11643881|GH rs180994308|GH rs1364220|GH rs1364221|GH rs75317065|GH rs79645963|GH rs4784647|GH rs74540118|GH rs55800187|GH rs16956194|GH rs1382362|GH rs4783932|GH rs7185805|GH rs76464553|GH rs77686602|GH rs75930900|GH rs80069029|GH rs79876154|GH rs11643221|GH rs11642265|GH rs11647265|GH rs139235066|GH rs56281550|GH rs71387113|GH rs56404703|GH rs16956199|GH rs116987154|GH rs56117239|GH rs56023850|GH rs16956201|GH rs9923472|GH rs9934286|GH rs2398222|GH rs876620|GH rs1809348|GH rs876619|GH rs76106197|GH rs12325169|GH rs1862771|GH rs78429100|GH rs12325504|GH rs77710968|GH rs7186785|GH rs7186885|GH rs9302681|GH rs9923469|GH rs56223446|GH rs77466902|GH rs1382360|GH rs1478469|GH rs1478468|GH rs1478467|GH rs567129644|GH rs876245|GH rs12448100|GH rs2169800|GH rs1478466|GH rs1424006|GH rs2032924|GH rs1478465|GH rs117864941|GH rs2587879|GH rs113710278|GH rs17280532|GH rs77972764|GH rs1993885|GH rs56373221|GH rs74523911|GH rs111284540|GH rs4784649|GH rs77089195|GH rs142112848|GH rs899241|GH rs2587884|GH rs56256601|GH rs56272433|GH rs12920828|GH rs12920563|GH rs12919492|GH rs79874469|GH rs56335132|GH rs79244912|GH rs117338288|GH rs16956252|GH rs8043954|GH rs2587877|GH rs76402914|GH rs10445025|GH rs3790091|GH rs9922112|GH rs76083354|GH rs74369986|GH rs2587878|GH rs75444357|GH rs3790092|GH rs3827946|GH rs78087995|GH rs118189490|GH rs17281013|GH rs12598649|GH rs899240|GH rs899239|GH rs78443659|GH rs35618422|GH rs2587880|GH rs56362389|GH rs12600088|GH rs8043572|GH rs16956272|GH rs55752378|GH rs79980671|GH rs35199776|GH rs3790095|GH rs9937815|GH rs77143940|GH rs112686726|GH rs192297524|GH rs3790096|GH rs75755709|GH rs62038118|GH rs2587885|GH rs3790099|GH rs35970950|GH rs115827222|GH rs148563021|GH rs17347262|GH rs922445|GH rs72814452|GH rs1991045|GH rs62038120|GH rs1991046|GH rs922444|GH rs117048558|GH rs13338516|GH rs1478477|GH rs11643455|GH rs16956308|GH rs9889058|GH rs17281761|GH rs72814453|GH rs183927437|GH rs143987116|GH rs16956312|GH rs139996343|GH rs71387115|GH rs899236|GH rs899235|GH rs76558887|GH rs899234|GH rs1108659|GH rs2398145|GH rs7198501|GH rs2398146|GH rs2398147|GH rs899232|GH rs4784652|GH rs115359202|GH rs899231|GH rs62038121|GH rs880788|GH rs880789|GH rs148493648|GH rs17281984|GH rs34271901|GH rs80322217|GH rs16956343|GH rs16956347|GH rs16956353|GH rs2241952|GH rs4784654|GH rs3790106|GH rs4784655|GH rs2617840|GH rs8056537|GH rs2550297|GH rs931072|GH rs28427237|GH rs2550298|GH rs1065375|GH rs2251025|GH rs12445946|GH rs12449086|GH rs2587891|GH rs7195671|GH rs116909591|GH rs57594112|GH rs72814463|GH rs146882751|GH rs78929214|GH rs4783935|GH rs76287898|GH rs138793060|GH rs4783936|GH rs76424073|GH rs4784658|GH rs2241954|GH rs2241955|GH rs78560610|GH rs3811361|GH rs3811360|GH rs2550299|GH rs3790111|GH rs3790112|GH rs7206796|GH rs7205545|GH rs11640263|GH rs145502823|GH rs58071743|GH rs77070143|GH rs111356215|GH rs117033866|GH rs12325252|GH rs899228|GH rs147056003|GH rs2617842|GH rs147109669|GH rs9935620|GH rs117780635|GH rs78921988|GH rs11647104|GH rs2288058|GH rs77344999|GH rs75376582|GH rs62036017|GH rs672024|GH rs74581324|GH rs1469142|GH rs12446376|GH rs80183574|GH rs11649442|GH rs72816421|GH rs16959627|GH rs12926323|GH rs79955836|GH rs4783945|GH rs72816425|GH rs6499854|GH rs75181213|GH rs8060450|GH rs147888130|GH rs8044753|GH rs72786741|GH rs72786742|GH rs8045306|GH rs735144|GH rs735145|GH rs1865832|GH rs62037026|GH rs6499855|GH rs77850047|GH rs12445993|GH rs12443821|GH rs8063870|GH rs113760377|GH rs113938077|GH rs8057838|GH rs8056121|GH rs113820267|GH rs111674379|GH rs1010050|eQTL rs1026710|eQTL rs1031334|eQTL rs1031335|eQTL rs10400952|eQTL rs11076132|eQTL rs11076139|eQTL rs11076140|eQTL rs11076141|eQTL rs11076143|eQTL rs11076145|eQTL rs11076146|eQTL rs112690733|eQTL rs1151258|eQTL rs1151259|eQTL rs1151260|eQTL rs1151262|eQTL rs115359202|eQTL rs115512504|eQTL rs11640373|eQTL rs11644218|eQTL rs11645713|eQTL rs11648222|eQTL rs116909591|eQTL rs11863682|eQTL rs11864472|eQTL rs11864718|eQTL rs1190645|eQTL rs1190653|eQTL rs1190654|eQTL rs1190745|eQTL rs1190746|eQTL rs1190748|eQTL rs1190749|eQTL rs1190751|eQTL rs1203490|eQTL rs1209158|eQTL rs1210078|eQTL rs1210080|eQTL rs1210081|eQTL rs1211838|eQTL rs1211839|eQTL rs12149791|eQTL rs12444125|eQTL rs12446609|eQTL rs12447970|eQTL rs12448100|eQTL rs12449057|eQTL rs12597179|eQTL rs12597970|eQTL rs12598346|eQTL rs12598649|eQTL rs12600088|eQTL rs12600108|eQTL rs12600264|eQTL rs12708958|eQTL rs12708960|eQTL rs12924617|eQTL rs12925857|eQTL rs12926225|eQTL rs12927182|eQTL rs12927669|eQTL rs12927985|eQTL rs12928085|eQTL rs12928821|eQTL rs12929616|eQTL rs12930151|eQTL rs12930262|eQTL rs12931322|eQTL rs13331617|eQTL rs1362568|eQTL rs1364220|eQTL rs1376203|eQTL rs1376204|eQTL rs1382361|eQTL rs1382362|eQTL rs1397148|eQTL rs1397149|eQTL rs1397150|eQTL rs1420566|eQTL rs1424006|eQTL rs143051736|eQTL rs1450732|eQTL rs1477090|eQTL rs1478465|eQTL rs1478466|eQTL rs1478477|eQTL rs1510187|eQTL rs1510188|eQTL rs1510189|eQTL rs1510191|eQTL rs1510192|eQTL rs1510193|eQTL rs1510194|eQTL rs1510201|eQTL rs1530817|eQTL rs1548917|eQTL rs1562817|eQTL rs1581054|eQTL rs1585706|eQTL rs1592542|eQTL rs1592543|eQTL rs1592545|eQTL rs1641692|eQTL rs1668321|eQTL rs1668322|eQTL rs16956068|eQTL rs16956072|eQTL rs16956075|eQTL rs16956343|eQTL rs16956347|eQTL rs16956350|eQTL rs16956353|eQTL rs17270624|eQTL rs17281761|eQTL rs17282194|eQTL rs17284666|eQTL rs1734192|eQTL rs1734194|eQTL rs1734195|eQTL rs1734196|eQTL rs1734197|eQTL rs1734198|eQTL rs17342123|eQTL rs17342675|eQTL rs17343114|eQTL rs17343135|eQTL rs17343266|eQTL rs17347262|eQTL rs1809347|eQTL rs1809348|eQTL rs1824797|eQTL rs1858221|eQTL rs1862771|eQTL rs1871200|eQTL rs1969181|eQTL rs1975634|eQTL rs1993885|eQTL rs1997514|eQTL rs2008084|eQTL rs2032924|eQTL rs2032925|eQTL rs2060680|eQTL rs2111111|eQTL rs2169800|eQTL rs2175244|eQTL rs2241952|eQTL rs2244969|eQTL rs2251025|eQTL rs2397967|eQTL rs2398141|eQTL rs2398142|eQTL rs2398143|eQTL rs2398144|eQTL rs2443046|eQTL rs2443047|eQTL rs2464763|eQTL rs2587878|eQTL rs2587879|eQTL rs2587880|eQTL rs2587881|eQTL rs2587891|eQTL rs28427237|eQTL rs2895070|eQTL rs35618835|eQTL rs35826820|eQTL rs35835960|eQTL rs35970950|eQTL rs35993067|eQTL rs3790093|eQTL rs3790105|eQTL rs3790110|eQTL rs3827945|eQTL rs3827948|eQTL rs3909221|eQTL rs411912|eQTL rs442027|eQTL rs4457984|eQTL rs4471678|eQTL rs4783922|eQTL rs4783930|eQTL rs4783931|eQTL rs4783932|eQTL rs4784622|eQTL rs4784630|eQTL rs4784632|eQTL rs4784635|eQTL rs4784636|eQTL rs4784638|eQTL rs4784642|eQTL rs4784646|eQTL rs4784647|eQTL rs4784649|eQTL rs4784650|eQTL rs4784651|eQTL rs4784653|eQTL rs4784654|eQTL rs4784656|eQTL rs56313388|eQTL rs56340425|eQTL rs56407816|eQTL rs57594112|eQTL rs58383764|eQTL rs59779556|eQTL rs60089626|eQTL rs60136705|eQTL rs62038118|eQTL rs6499789|eQTL rs6499814|eQTL rs6499818|eQTL rs6499819|eQTL rs6499820|eQTL rs6499824|eQTL rs6499825|eQTL rs7184466|eQTL rs7184813|eQTL rs7186005|eQTL rs7186682|eQTL rs7186941|eQTL rs7187026|eQTL rs7189905|eQTL rs7190222|eQTL rs7191065|eQTL rs7194447|eQTL rs7195269|eQTL rs7195671|eQTL rs7196109|eQTL rs7198661|eQTL rs7201312|eQTL rs7202017|eQTL rs7202833|eQTL rs7203524|eQTL rs7203705|eQTL rs7205408|eQTL rs7206654|eQTL rs72814429|eQTL rs72814432|eQTL rs72814456|eQTL rs730300|eQTL rs730301|eQTL rs74502592|eQTL rs74523911|eQTL rs74614990|eQTL rs747471|eQTL rs7499559|eQTL rs76558887|eQTL rs76560963|eQTL rs77756238|eQTL rs79838175|eQTL rs80322217|eQTL rs8046853|eQTL rs8047346|eQTL rs8050235|eQTL rs8050478|eQTL rs8051382|eQTL rs8051535|eQTL rs8052085|eQTL rs8052291|eQTL rs8052759|eQTL rs8052816|eQTL rs8052869|eQTL rs8053317|eQTL rs8053622|eQTL rs8055075|eQTL rs8055913|eQTL rs8056171|eQTL rs8056306|eQTL rs8056537|eQTL rs8056599|eQTL rs8057553|eQTL rs8057753|eQTL rs8058394|eQTL rs8063380|eQTL rs8063856|eQTL rs8064103|eQTL rs876245|eQTL rs880788|eQTL rs896123|eQTL rs899227|eQTL rs899239|eQTL rs899241|eQTL rs922444|eQTL rs929872|eQTL rs9302679|eQTL rs9302680|eQTL rs9302681|eQTL rs931071|eQTL rs931072|eQTL rs959935|eQTL rs987164|eQTL rs9888854|eQTL rs9922112|eQTL rs9923469|eQTL rs9923472|eQTL rs9927646|eQTL rs9928354|eQTL rs9929277|eQTL rs9929434|eQTL rs9931543|eQTL rs9931808|eQTL rs9934286|eQTL rs9936154|eQTL rs9936839|eQTL rs9937550|eQTL rs9937815|eQTL rs9939387|eQTL rs9939525|eQTL rs995948|eQTL rs1668319|rSNP rs8052759|rSNP rs113827322|rSNP rs139633798|rSNP rs146324302|rSNP rs188870525|rSNP rs190373969|rSNP
ENSG00000166736 rs1062613|pos rs33940208|pos rs145626210|pos rs1150225|pos rs1150222|pos rs11604247|pos rs1176725|pos rs1456888|pos rs1985242|pos rs112021556|pos rs1176722|pos rs56376240|pos rs56798091|pos rs58143450|pos rs12808576|pos rs1176720|pos rs61905785|pos rs2276302|pos rs73001860|pos rs7930558|pos rs10891611|pos rs78602608|pos rs11607240|pos rs1176719|pos rs2276303|pos rs146987046|pos rs76303657|pos rs1456887|pos rs79894062|pos rs3737457|pos rs35448518|pos rs909411|pos rs11214796|pos rs1176717|pos rs3867473|pos rs1176716|pos rs1176715|pos rs1176714|pos rs948983|pos rs2846632|pos rs543796362|pos rs10160548|pos rs34327364|pos rs56232120|pos rs1150220|pos rs76882290|pos rs75833556|pos rs118187155|pos rs4020469|pos rs137905731|pos rs17543605|pos rs11214797|pos rs11608102|pos rs1176713|pos rs55917640|pos rs73556695|pos rs17615186|k10 rs117576023|k10 rs11214786|k10 rs79294782|k10 rs59212645|k10 rs117360927|k10 rs7104827|k10 rs61907928|k10 rs76168892|k10 rs11214789|k10 rs11214790|k10 rs61905760|k10 rs1176753|k10 rs10789980|k10 rs77361150|k10 rs117067006|k10 rs144224976|k10 rs1176752|k10 rs1176751|k10 rs1176750|k10 rs77001018|k10 rs1150226|k10 rs73011601|k10 rs1182457|k10 rs80017933|k10 rs17543669|k10 rs11214800|k10 rs10891613|k10 rs7115470|k10 rs897685|k10 rs144357808|k10 rs930865|k10 rs12361344|k10 rs60714211|k10 rs61905788|k10 rs1379170|k10 rs57740015|k10 rs73558569|k10 rs7113791|k10 rs111371029|k10 rs55835514|k10 rs1970831|k10 rs7126511|k10 rs12421901|k10 rs7930014|k10 rs7112208|k10 rs11214739|GH rs11214740|GH rs2513573|GH rs75093399|GH rs11214741|GH rs34701486|GH rs7938454|GH rs117748726|GH rs75816722|GH rs77803855|GH rs150489890|GH rs12794818|GH rs75175798|GH rs72997447|GH rs61907885|GH rs78417016|GH rs10891605|GH rs12577754|GH rs147571806|GH rs72997451|GH rs6589400|GH rs72466468|GH rs72997454|GH rs79427400|GH rs11214764|GH rs12273321|GH rs35201864|GH rs193264050|GH rs4020502|GH rs61907890|GH rs117517757|GH rs74399990|GH rs192642190|GH rs12270070|GH rs11214772|GH rs45577231|GH rs1176744|GH rs61907912|GH rs45547334|GH rs17116138|GH rs45562138|GH rs45595034|GH rs2276307|GH rs2276308|GH rs61907916|GH rs1176743|GH rs17116145|GH rs61907924|GH rs77952975|GH rs1150234|GH rs61905760|GH rs1150226|GH rs1062613|GH rs33940208|GH rs1456888|GH rs1985242|GH rs112021556|GH rs1176722|GH rs56376240|GH rs56798091|GH rs58143450|GH rs11214800|GH rs10891613|GH rs7115470|GH rs930865|GH rs111371029|GH rs55835514|GH rs1970831|GH rs7126511|GH rs77841249|GH rs117482075|GH rs78024561|GH rs74816613|GH rs17116384|GH rs73000965|GH rs75991737|GH rs116943634|GH rs117237699|GH rs238914|GH rs2073846|GH rs238913|GH rs238912|GH rs11605971|GH rs2073844|GH rs238911|GH rs118052391|GH rs238910|GH rs1784140|GH rs1630468|GH rs500629|GH rs661223|GH rs61904661|GH rs663516|GH rs17417498|GH rs151080558|GH rs648181|GH rs141123452|GH rs645032|GH rs484382|GH rs61904662|GH rs512113|GH rs79951224|GH rs73002836|GH rs542273|GH rs115113938|GH rs138183318|GH rs545884|GH rs144405714|GH rs546752|GH rs2735195|GH rs148765895|GH rs675044|GH rs2073848|GH rs587017|GH rs661608|GH rs503434|GH rs681855|GH rs141808178|GH rs79149363|GH rs648565|GH rs138852344|GH rs2852796|GH rs633767|GH rs561099|GH rs181659920|GH rs636577|GH rs631135|GH rs141073191|GH rs2519196|GH rs144899425|GH rs676331|GH rs3782015|GH rs2852795|GH rs583329|GH rs583331|GH rs140069504|GH rs112381618|GH rs544126|GH rs567057|GH rs113503165|GH rs682155|GH rs609035|GH rs486044|GH rs1178076|GH rs1178075|GH rs667182|GH rs694539|GH rs10891639|GH rs75059761|GH rs77262894|GH rs138511218|GH rs544321|GH rs79925152|GH rs6589419|GH rs3132771|GH rs7930540|GH rs67227065|GH rs117025693|GH rs45592534|GH rs45504191|GH rs10160482|GH Affx-35292932|GH rs78955753|GH rs12421901|GH rs7930014|GH rs7112208|GH rs7932548|GH rs7936348|GH rs1176750|eQTL rs1176751|eQTL rs1176752|eQTL rs138720754|eQTL rs77001018|eQTL rs79294782|eQTL rs1062613|rSNP rs1150226|rSNP rs33940208|rSNP rs145626210|rSNP
ENSG00000157219 rs3823534|pos rs3734966|pos rs3734967|pos rs1800883|pos rs55967309|pos rs6320|pos rs11575874|pos rs2241859|pos rs56050042|pos rs2581841|pos rs35094950|pos rs2698495|pos rs4960578|pos rs71165613|pos rs57220568|pos rs71542536|pos rs59640874|pos rs62471933|pos rs62471934|pos rs62471935|pos rs118058348|pos rs1079515|pos rs74374398|pos rs76276913|pos rs12539876|pos rs10216194|pos rs2581838|pos rs2581837|pos rs9987009|pos rs66867850|pos rs34083819|pos rs12155270|pos rs117801242|pos rs11772359|pos rs544998726|pos rs2463906|pos rs6597454|pos rs6597455|pos rs111248730|pos rs56252482|pos rs731107|pos rs117136087|pos rs77606733|pos rs732050|pos rs76275803|pos rs2698512|pos rs1657268|pos rs112128862|pos rs2698513|pos rs1657269|pos rs1440449|pos rs145997880|pos rs1730208|pos rs980442|pos rs980443|pos rs1946915|pos rs1631327|pos rs2581831|pos rs1730209|pos rs55860384|pos rs1371817|pos rs1371818|pos rs78262275|pos rs1371821|pos rs1822087|pos rs2698509|pos rs1440451|pos rs2581836|pos rs6947456|pos rs1561598|pos rs4581000|pos rs893944|pos rs980309|pos rs35299958|k10 rs34529896|k10 rs34355181|k10 rs11760989|k10 rs11760990|k10 rs2581855|k10 rs13240533|k10 rs13224157|k10 rs73172854|k10 rs1440458|k10 rs1406569|k10 rs2317158|k10 rs1561603|k10 rs1561602|k10 rs113332184|k10 rs1440455|k10 rs1561600|k10 rs1561599|k10 rs12531260|k10 rs2581848|k10 rs2581847|k10 rs2581846|k10 rs2581845|k10 rs2581844|k10 rs4960677|k10 rs1440454|k10 rs2919435|k10 rs7799286|k10 rs12533460|k10 rs139676102|k10 rs12536554|k10 rs2581842|k10 rs2873379|k10 rs1017488|k10 rs2698501|k10 rs79752055|k10 rs1881691|k10 rs62471955|k10 rs2581832|k10 rs893939|k10 rs753116|k10 rs753117|k10 rs753118|k10 rs753119|k10 rs1822085|k10 rs1657271|k10 rs1657272|k10 rs1730213|k10 rs117469562|k10 rs1657273|k10 rs893112|k10 rs893113|k10 rs751047|k10 rs1730215|k10 rs140251153|k10 rs1436817|k10 rs1730216|k10 rs1657274|k10 rs185649454|k10 rs116949195|k10 rs1657275|k10 rs1657276|k10 rs1730217|k10 rs78200046|k10 rs58425631|k10 rs79735685|k10 rs76008918|k10 rs2698515|k10 rs893114|k10 rs1657277|k10 rs1657278|k10 rs76976665|k10 rs113548673|k10 rs1440457|k10 rs1730135|k10 rs1436818|k10 rs1657280|k10 rs77964181|k10 rs146318652|k10 rs118069206|k10 rs1657281|k10 rs1730136|k10 rs1657282|k10 rs1730137|k10 rs1657283|k10 rs2581834|k10 rs2576152|k10 rs2581835|k10 rs34420813|GH rs2873107|GH rs7776910|GH rs75846980|GH rs3807227|GH rs112460771|GH rs446938|GH rs381057|GH rs412808|GH rs4960666|GH rs142098553|GH rs306287|GH rs11764505|GH rs59839861|GH rs1946916|GH rs7805887|GH rs34510792|GH rs4960668|GH rs55993196|GH rs34790591|GH rs34829659|GH rs77063417|GH rs34329897|GH rs1440454|GH rs2919435|GH rs7799286|GH rs12533460|GH rs139676102|GH rs12536554|GH rs2581842|GH rs2873379|GH rs1017488|GH rs2698501|GH rs79752055|GH rs3823534|GH rs10216194|eQTL rs10228335|eQTL rs10267627|eQTL rs10269934|eQTL rs10278842|eQTL rs1079515|eQTL rs11243330|eQTL rs11243334|eQTL rs11760608|eQTL rs11760635|eQTL rs11760989|eQTL rs11760990|eQTL rs11763873|eQTL rs11763914|eQTL rs11764505|eQTL rs11771393|eQTL rs11772828|eQTL rs12531260|eQTL rs12532396|eQTL rs12533460|eQTL rs12536554|eQTL rs12539876|eQTL rs12539951|eQTL rs12719639|eQTL rs12719643|eQTL rs1317905|eQTL rs13224157|eQTL rs13240299|eQTL rs13240533|eQTL rs13240980|eQTL rs1371817|eQTL rs1406569|eQTL rs1436817|eQTL rs1436818|eQTL rs1440449|eQTL rs1440454|eQTL rs1440455|eQTL rs1440457|eQTL rs1440459|eQTL rs1440460|eQTL rs1440461|eQTL rs1561599|eQTL rs1561600|eQTL rs1561602|eQTL rs1561603|eQTL rs1583830|eQTL rs1618158|eQTL rs1619015|eQTL rs1631327|eQTL rs1657268|eQTL rs1657269|eQTL rs1657271|eQTL rs1657272|eQTL rs1657274|eQTL rs1657275|eQTL rs1657276|eQTL rs1657277|eQTL rs1657278|eQTL rs1657280|eQTL rs1657281|eQTL rs1657282|eQTL rs1657294|eQTL rs1657300|eQTL rs1730135|eQTL rs1730136|eQTL rs1730137|eQTL rs1730138|eQTL rs1730139|eQTL rs1730140|eQTL rs1730141|eQTL rs1730142|eQTL rs1730143|eQTL rs1730180|eQTL rs1730181|eQTL rs1730182|eQTL rs1730183|eQTL rs1730185|eQTL rs1730186|eQTL rs1730208|eQTL rs1730209|eQTL rs1730215|eQTL rs1730216|eQTL rs1730217|eQTL rs1800883|eQTL rs1822085|eQTL rs1881691|eQTL rs2241859|eQTL rs2293259|eQTL rs2317158|eQTL rs2576151|eQTL rs2581837|eQTL rs2581838|eQTL rs2581841|eQTL rs2581842|eQTL rs2581845|eQTL rs2581846|eQTL rs2581847|eQTL rs2581848|eQTL rs2581850|eQTL rs2581851|eQTL rs2581852|eQTL rs2581853|eQTL rs2581854|eQTL rs2581855|eQTL rs2698491|eQTL rs2698492|eQTL rs2698493|eQTL rs2698495|eQTL rs2698500|eQTL rs2698506|eQTL rs2698507|eQTL rs28673387|eQTL rs2951007|eQTL rs2969542|eQTL rs2969543|eQTL rs3088230|eQTL rs3173680|eQTL rs34083819|eQTL rs34355181|eQTL rs34510792|eQTL rs34529896|eQTL rs34790591|eQTL rs35094950|eQTL rs35299958|eQTL rs35964419|eQTL rs35978589|eQTL rs3734967|eQTL rs3800580|eQTL rs3823534|eQTL rs3844197|eQTL rs4478527|eQTL rs4631416|eQTL rs4960575|eQTL rs4960576|eQTL rs4960658|eQTL rs4960664|eQTL rs4960666|eQTL rs4960675|eQTL rs4960677|eQTL rs4960681|eQTL rs4960686|eQTL rs55644641|eQTL rs56078727|eQTL rs59839861|eQTL rs62471876|eQTL rs62473040|eQTL rs62473041|eQTL rs62473043|eQTL rs62473044|eQTL rs62473045|eQTL rs6597451|eQTL rs6597454|eQTL rs6597455|eQTL rs66867850|eQTL rs67746593|eQTL rs6972688|eQTL rs6977029|eQTL rs6978156|eQTL rs6979953|eQTL rs721039|eQTL rs731107|eQTL rs73171061|eQTL rs73171087|eQTL rs73171091|eQTL rs73171093|eQTL rs732050|eQTL rs7341477|eQTL rs7457899|eQTL rs748811|eQTL rs751840|eQTL rs753116|eQTL rs753117|eQTL rs76177904|eQTL rs7799286|eQTL rs7805887|eQTL rs879490|eQTL rs893110|eQTL rs893111|eQTL rs893112|eQTL rs893113|eQTL rs893114|eQTL rs9987009|eQTL rs413354|rSNP rs1800883|rSNP rs1881691|rSNP rs2698501|rSNP rs3734966|rSNP rs3734967|rSNP rs3823534|rSNP rs4960662|rSNP rs55967309|rSNP rs56330306|rSNP rs79752055|rSNP rs190374416|rSNP rs556352687|rSNP rs571376365|rSNP
ENSG00000132437 rs11575553|pos rs138738170|pos rs149494373|pos rs80280772|pos rs144174112|pos rs185023598|pos rs147749603|pos rs369061112|pos rs564905970|pos rs547489202|pos rs75826179|pos rs529891790|pos rs76833548|pos rs76988386|pos rs181073364|pos rs542640303|pos rs76276922|pos rs149008756|pos rs191826286|pos rs375076936|pos rs182449959|pos rs147943363|pos rs7787209|pos rs7791943|pos rs150438881|pos rs10281167|pos rs369773800|pos rs149142035|pos rs5014165|pos rs4515495|pos rs2060761|pos rs2060762|pos rs2242041|pos rs2242042|pos rs11575549|pos rs11575548|pos rs11575547|pos rs11575546|pos rs11575544|pos rs11575543|pos rs11575542|pos rs11575541|pos rs11575540|pos rs4947535|pos rs11575538|pos rs11575537|pos rs11575536|pos rs11575535|pos rs73695681|pos rs73695682|pos rs73695683|pos rs73695684|pos rs17634717|pos rs11982708|pos rs11983581|pos rs11982772|pos rs11982776|pos rs11978769|pos rs11978797|pos rs11983757|pos rs11768267|pos rs11981575|pos rs79250584|pos rs11575534|pos rs11575532|pos rs145589372|pos rs11575531|pos rs200134029|pos rs11575527|pos rs11575523|pos rs11575522|pos rs11575521|pos rs11575520|pos rs11575519|pos rs11575518|pos rs730092|pos rs11575516|pos rs11575514|pos rs11575512|pos rs11575511|pos rs11575510|pos rs11575508|pos rs11575507|pos rs11575505|pos rs11575504|pos rs112505836|pos rs113149183|pos rs139387905|pos rs150035943|pos rs144361050|pos rs111848972|pos rs113436978|pos rs11575503|pos rs11575502|pos rs11575501|pos rs11575500|pos rs10499693|pos rs3757472|pos rs11575494|pos rs11575493|pos rs11238131|pos rs191574308|pos rs143770354|pos rs149984502|pos rs79424408|pos rs73695700|pos rs77791589|pos rs78526626|pos rs62445903|pos rs73695701|pos rs73695702|pos rs73117270|pos rs7803247|pos rs56398308|pos rs17634771|pos rs11771818|pos rs55782136|pos rs17152014|pos rs75495166|pos rs2060763|pos rs17133842|pos rs56030652|pos rs139709032|pos rs11763837|pos rs11772714|pos rs11761683|pos rs11238133|pos rs11238134|pos rs17553495|pos rs1807066|pos rs11575489|pos rs745043|pos rs732215|pos rs745042|pos rs4490786|pos rs2329365|pos rs4989851|pos rs3887826|pos rs2329366|pos rs2876827|pos rs896309|pos rs11575472|pos rs3887825|pos rs4992502|pos rs12718527|pos rs12718528|pos rs12718529|pos rs11763807|pos rs11763809|pos rs111790043|pos rs59150746|pos rs11238138|pos rs4329234|pos rs4433100|pos rs4579483|pos rs4580999|pos rs4436083|pos rs1349492|pos rs10899734|pos rs10899735|pos rs10899736|pos rs11575464|pos rs11575463|pos rs11575462|pos rs11575461|pos rs11575457|pos rs11575454|pos rs11575453|pos rs2329367|pos rs11575450|pos rs11575447|pos rs4947577|pos rs4948196|pos rs13311361|pos rs74769350|pos rs55869201|pos rs2329368|pos rs17152020|pos rs17634958|pos rs11980368|pos rs12718541|pos rs73119230|pos rs182111277|pos rs62445905|pos rs56727653|pos rs4449741|pos rs2876828|pos rs2167367|pos rs73119234|pos rs79796223|pos rs2122822|pos rs11575442|pos rs117683133|pos rs11575441|pos rs1451371|pos rs11575438|pos rs1451372|pos rs73119239|pos rs7785984|pos rs59239231|pos rs61093871|pos rs1597639|pos rs1901313|pos rs73119245|pos rs6953675|pos rs73119251|pos rs56074624|pos rs4948205|pos rs138720485|pos rs7802199|pos rs56069386|pos rs3470|pos rs1137337|pos rs6963996|pos rs76469737|pos rs6592952|pos rs13234331|pos rs62445939|pos rs556388415|pos rs569874474|pos rs538192467|pos rs557877090|pos rs578102955|pos rs540730472|pos rs58085392|pos rs12718558|pos rs73697528|pos rs58024888|pos rs67921963|pos rs7790758|pos rs11575434|pos rs11575431|pos rs11575429|pos rs11575428|pos rs7780360|pos rs7809477|pos rs7785224|pos rs11575423|pos rs11575422|pos rs4397355|pos rs4470989|pos rs4602840|pos rs1376524|pos rs11575410|pos rs6957607|pos rs3807566|pos rs11575407|pos rs55992615|pos rs1037351|pos rs2167364|pos rs11575404|pos rs4947581|pos rs4947582|pos rs3807563|pos rs3807562|pos rs2876829|pos rs11575388|pos rs11575387|pos rs6951648|pos rs11575385|pos rs2122817|pos rs11575383|pos rs73119290|pos rs1470748|pos rs77631487|pos rs3779084|pos rs3779083|pos rs3779082|pos rs3779081|pos rs73697574|pos rs1107742|pos rs896307|pos rs1107743|pos rs1376523|pos rs17133853|pos rs2329369|pos rs896308|pos rs75700005|pos rs880029|pos rs880028|pos rs13225182|pos rs12718563|pos rs11575381|pos rs7791875|pos rs3807558|pos rs146568182|pos rs11575375|pos rs3823674|pos rs11575372|pos rs4947584|pos rs117355372|pos rs6592961|pos rs6944090|pos rs12718572|pos rs7809758|pos rs58612109|pos rs74987058|pos rs12718574|pos rs142918146|pos rs1817074|pos rs7793185|pos rs2198144|pos rs17553791|pos rs79666456|pos rs79465850|pos rs78073499|pos rs73121271|pos rs17733244|pos rs17635123|pos rs1470750|pos rs6975747|pos rs11765543|pos rs7808025|pos rs73121277|pos rs1470749|pos rs184548570|pos rs4947588|pos rs7792578|pos rs4947589|pos rs7781950|pos rs13222408|pos rs199837209|pos rs201512946|pos rs73121282|pos rs4377913|pos rs73121285|pos rs73121287|pos rs73121290|pos rs80052553|pos rs572362125|pos rs2100280|pos rs73121292|pos rs2122819|pos rs2329364|pos rs6592963|pos rs2876826|pos rs62445943|pos rs7797142|pos rs7807564|pos rs28889020|pos rs12718583|pos rs2122820|pos rs114648538|pos rs1901311|pos rs1901312|pos rs7776816|pos rs11575360|pos rs117017661|pos rs1988550|pos rs6970468|pos rs6974583|pos rs6967361|pos rs117463803|pos rs6975453|pos rs2122821|pos rs118185524|pos rs2167366|pos rs112911326|pos rs6592973|pos rs117149681|pos rs148669951|pos rs11767334|pos rs2122818|pos rs1451369|pos rs73695512|pos rs78713462|pos rs1451366|pos rs1580031|pos rs1304693|pos rs1304692|pos rs6963534|pos rs73123220|pos rs78069522|pos rs191083725|pos rs12535064|pos rs12538830|pos rs10249982|pos rs12671474|pos rs10267323|pos rs2100279|pos rs10271341|pos rs9918591|pos rs9918702|pos rs12538938|pos rs73123231|pos rs6952023|pos rs7777600|pos rs7778349|pos rs149140856|pos rs6952381|pos rs12718611|pos rs10274275|pos rs201908151|pos rs10228056|pos rs150540901|pos rs11575356|pos rs10277662|pos rs4947621|pos rs11575352|pos rs11575351|pos rs4947625|pos rs11575349|pos rs6263|pos rs11575343|pos rs11575342|pos rs9942686|pos rs11575340|pos rs11575338|pos rs3735274|pos rs3735273|pos rs144962948|pos rs6950777|pos rs11575334|pos rs1982406|pos rs145575058|pos rs73123247|pos rs73123249|pos rs10244632|pos rs73123251|pos rs80071132|pos rs73123254|pos rs73123257|pos rs76975759|pos rs76405518|pos rs4455783|pos rs2167363|pos rs118075313|pos rs11771860|pos rs74876583|pos rs11763051|pos rs144175943|pos rs111820840|pos rs78180266|pos rs4947631|pos rs12112308|pos rs4245549|pos rs150161890|pos rs10239830|pos rs10239937|pos rs75581912|pos rs79454619|pos rs11575322|pos rs11575321|pos rs11575320|pos rs11575313|pos rs73123261|pos rs76056662|pos rs1466163|pos rs11575309|pos rs998850|pos rs11575302|pos rs149179957|pos rs17133877|pos rs78925043|pos rs79560300|pos rs62447474|pos rs117755663|pos rs10268819|pos rs73123264|pos rs7809234|pos rs73123266|pos rs3807556|pos rs3807555|pos rs3807553|pos rs73123267|pos rs11575301|pos rs11575300|pos rs3807552|pos rs11575298|pos rs3779078|pos rs11575293|pos rs11575288|pos rs11575286|pos rs3779074|pos rs2044859|pos rs11575282|pos rs11575281|pos rs2876830|pos rs7786398|pos rs10276473|pos rs146093136|pos rs1349491|pos rs10499694|pos rs2329370|pos rs145516573|pos rs67275148|pos rs113712924|pos rs2329371|pos rs73123283|pos rs73123285|pos rs11765748|pos rs79012332|pos rs4585697|pos rs61042486|pos rs6975015|pos rs58129743|pos rs56670620|pos rs57716050|pos rs58537381|pos rs73123289|pos rs73123291|pos rs11974297|pos rs10499695|pos rs4947644|pos rs143383176|pos rs117077342|pos rs930707|pos rs6975312|pos rs2329340|pos rs73342836|pos rs2329341|pos rs10247443|pos rs73342839|pos rs6956737|pos rs62447495|pos rs6593002|pos rs17133878|pos rs10229102|pos rs2167368|pos rs10229369|pos rs10229387|pos rs10250513|pos rs10499696|pos rs6949897|pos rs6962356|pos rs11765109|pos rs78509991|pos rs1451373|pos rs1451374|pos rs1451375|pos rs73125208|pos rs73342846|pos rs73125211|pos rs921450|pos rs921451|pos rs10249420|pos rs73125215|pos rs73342848|pos rs116884869|pos rs6969081|pos rs79271768|pos rs2329342|pos rs4452748|pos rs62447496|pos rs7803440|pos rs7779110|pos rs57835901|pos rs7803788|pos rs7803903|pos rs73125225|pos rs59221245|pos rs17133881|pos rs146202367|pos rs1470747|pos rs1966839|pos rs12718674|pos rs10265930|pos rs77988733|pos rs11575271|pos rs3829897|pos rs6593010|pos rs10278338|pos rs146214408|pos rs73125288|pos rs73125290|pos rs28415418|pos rs7807335|pos rs145213426|pos rs55738142|pos rs145496708|pos rs6593011|pos rs3735275|k10 rs10236132|k10 rs935795|k10 rs3173669|k10 rs181909640|k10 rs58298367|k10 rs55693922|k10 rs4947954|k10 rs77475190|k10 rs9942578|k10 rs1451376|k10 rs4947980|k10 rs7790230|k10 rs76304846|k10 rs79683955|k10 rs10250794|k10 rs75456329|k10 rs11575575|k10 rs11575564|k10 rs11575562|k10 rs4947510|k10 rs56233242|k10 rs56105337|k10 rs12666409|k10 rs12673638|k10 rs12665904|k10 rs11489734|k10 rs11238214|k10 rs56661863|k10 rs7804365|k10 rs978784|k10 rs1813214|k10 rs10274172|k10 rs1987859|k10 rs56951986|k10 rs4947684|k10 rs73127316|k10 rs68143668|k10 rs68011952|k10 rs6955526|k10 rs150151702|k10 rs141260849|k10 rs137923777|k10 rs9768883|k10 rs568314227|k10 rs9801072|k10 rs9801198|k10 rs142003181|k10 rs9801199|k10 rs373818768|k10 rs4947689|k10 rs10239024|k10 rs4947690|k10 rs9768075|k10 rs200089363|k10 rs201168837|k10 rs7790533|k10 rs60489787|k10 rs58511572|k10 rs61605521|k10 rs4947401|k10 rs7777095|k10 rs11238220|k10 rs143645564|k10 rs12672988|k10 rs12667478|k10 rs141297868|k10 rs534186418|k10 rs6967481|k10 rs150098272|k10 rs12666625|k10 rs6968250|k10 rs7789106|GH rs113962761|GH rs75679153|GH rs142756863|GH rs79001309|GH rs57345445|GH rs10230385|GH rs113234906|GH rs78639599|GH rs79698161|GH rs76724704|GH rs55864329|GH rs74992679|GH rs11575519|GH rs11575518|GH rs730092|GH rs11575516|GH rs11575514|GH rs11575512|GH rs11575511|GH rs11575510|GH rs11575508|GH rs11575507|GH rs11238133|GH rs11238134|GH rs17553495|GH rs1901313|GH rs73119245|GH rs6953675|GH rs73119251|GH rs56074624|GH rs4948205|GH rs138720485|GH rs7802199|GH rs56069386|GH rs3470|GH rs1137337|GH rs6963996|GH rs76469737|GH rs4602840|GH rs1376524|GH rs11575410|GH rs6957607|GH rs3807566|GH rs11575407|GH rs55992615|GH rs1037351|GH rs2167364|GH rs11575404|GH rs4947581|GH rs4947582|GH rs1376523|GH rs17133853|GH rs2329369|GH rs896308|GH rs75700005|GH rs880029|GH rs880028|GH rs13225182|GH rs12718563|GH rs11575381|GH rs7791875|GH rs3807558|GH rs146568182|GH rs12718574|GH rs17733244|GH rs17635123|GH rs1470750|GH rs6975747|GH rs11765543|GH rs7808025|GH rs1451366|GH rs1580031|GH rs1304693|GH rs1304692|GH rs6963534|GH rs73123220|GH rs78069522|GH rs191083725|GH rs12535064|GH rs6952023|GH rs7777600|GH rs7778349|GH rs149140856|GH rs6952381|GH rs6263|GH rs11575343|GH rs11575342|GH rs9942686|GH rs11575340|GH rs11575338|GH rs3735274|GH rs3735273|GH rs144962948|GH rs6950777|GH rs11575334|GH rs1982406|GH rs145575058|GH rs73123247|GH rs73123249|GH rs10244632|GH rs73123251|GH rs80071132|GH rs73123254|GH rs73123257|GH rs76975759|GH rs4455783|GH rs2167363|GH rs118075313|GH rs11771860|GH rs74876583|GH rs11763051|GH rs144175943|GH rs111820840|GH rs78180266|GH rs4947631|GH rs12112308|GH rs4245549|GH rs150161890|GH rs10239830|GH rs10239937|GH rs75581912|GH rs79454619|GH rs1349491|GH rs10499694|GH rs2329371|GH rs73123283|GH rs73123285|GH Affx-30568959|GH rs10278338|GH rs146214408|GH rs73125288|GH rs73125290|GH rs28415418|GH rs7807335|GH rs145213426|GH rs55738142|GH rs145496708|GH rs6593011|GH rs56233242|GH rs56105337|GH rs12666409|GH rs11489736|GH rs80115390|GH rs11238226|GH rs1839740|GH rs1839739|GH rs148304708|GH rs4392851|GH rs4275187|GH rs4512339|GH rs4469404|GH rs4601266|GH rs7797131|GH rs79457348|GH rs78166296|GH rs57131359|GH rs11555134|GH rs73129065|GH rs3807551|GH Affx-30569328|GH rs74342530|GH rs73129072|GH rs9791887|GH rs9791817|GH rs7777754|GH rs11773513|GH rs76371396|GH rs7778258|GH rs73129088|GH rs62447500|GH rs73129091|GH rs117073550|GH rs73129093|GH rs62447501|GH rs76368571|GH rs180994263|GH rs4947709|GH rs4947710|GH rs55834323|GH rs11772525|GH rs3807549|GH rs28458270|GH rs77532435|GH rs2329485|GH rs2329486|GH rs116887855|GH rs4947714|GH rs2529397|GH rs3735271|GH rs740333|GH rs740332|GH rs7810039|GH rs2715126|GH rs112633117|GH rs73113008|GH rs183086970|GH rs55990920|GH rs12537913|GH rs371716346|GH rs35968076|GH rs2237441|GH rs2190498|GH rs34631080|GH rs62447517|GH rs2299150|GH rs2299151|GH rs2299152|GH rs17544350|GH rs11769934|GH rs2715138|GH rs7385456|GH rs1468451|GH rs2074778|GH rs1468450|GH rs963161|GH rs963160|GH rs73113022|GH rs76899379|GH rs980716|GH rs7792075|GH rs2529394|GH rs62447519|GH rs201376002|GH rs2190495|GH rs17544971|GH rs2237444|GH rs2237445|GH rs2237446|GH rs76584838|GH rs2245966|GH rs4947737|GH rs2715116|GH rs3901371|GH rs117856586|GH rs2237447|GH rs2237448|GH rs2237449|GH rs56037477|GH rs2282923|GH rs2282924|GH rs17133917|GH rs73113093|GH rs73113096|GH rs117413799|GH rs17133918|GH rs58587127|GH rs184378038|GH rs188090915|GH rs111576115|GH rs73113099|GH rs10464788|GH rs17545714|GH rs6974769|GH rs2715107|GH rs147196947|GH rs56363630|GH rs886823|GH rs886822|GH rs2282926|GH rs2237452|GH rs2237453|GH rs2529419|GH rs62445777|GH rs55857758|GH rs2237454|GH rs7803690|GH rs2237455|GH rs73114877|GH rs73114878|GH rs117883560|GH rs2237456|GH rs17546034|GH rs17546062|GH rs956117|GH rs17546146|GH rs2237457|GH rs2715146|GH rs2529418|GH rs2237469|GH rs2237470|GH rs2072235|GH rs2529411|GH rs58198279|GH rs2244480|GH rs2244479|GH rs2244372|GH rs2244353|GH rs2244351|GH rs2244347|GH rs17152083|GH rs73116829|GH rs2529410|GH rs111723264|GH rs2237471|GH rs73116888|GH rs73116890|GH rs117605795|GH rs2237472|GH rs2240499|GH rs73118841|GH rs2715104|GH rs73122773|GH rs140849316|GH rs76615871|GH rs2529400|GH rs74643978|GH rs10229102|eQTL rs10229369|eQTL rs10229387|eQTL rs10230307|eQTL rs10230343|eQTL rs10232974|eQTL rs10235796|eQTL rs10239496|eQTL rs10239830|eQTL rs10239937|eQTL rs10243511|eQTL rs10244632|eQTL rs10247443|eQTL rs10249420|eQTL rs10249982|eQTL rs10250513|eQTL rs10265930|eQTL rs10267323|eQTL rs10271341|eQTL rs10274172|eQTL rs10274275|eQTL rs10276473|eQTL rs10277662|eQTL rs10278338|eQTL rs1037351|eQTL rs10486757|eQTL rs111820840|eQTL rs11238133|eQTL rs11238134|eQTL rs11238214|eQTL rs11238226|eQTL rs112911326|eQTL rs113712924|eQTL rs11489734|eQTL rs11489736|eQTL rs11555134|eQTL rs11575282|eQTL rs11575286|eQTL rs11575313|eQTL rs11575320|eQTL rs11575321|eQTL rs11575322|eQTL rs11575338|eQTL rs11575349|eQTL rs11575375|eQTL rs11575463|eQTL rs116863848|eQTL rs116887855|eQTL rs117149681|eQTL rs117396770|eQTL rs117463803|eQTL rs11761683|eQTL rs11772714|eQTL rs118075313|eQTL rs11974297|eQTL rs11976778|eQTL rs11977415|eQTL rs12535064|eQTL rs12538151|eQTL rs12538830|eQTL rs12665904|eQTL rs12666409|eQTL rs12667478|eQTL rs12669770|eQTL rs12671474|eQTL rs12671598|eQTL rs12673638|eQTL rs1349491|eQTL rs1376524|eQTL rs144175943|eQTL rs1451366|eQTL rs1451373|eQTL rs1451374|eQTL rs1451375|eQTL rs1451376|eQTL rs1466164|eQTL rs1470747|eQTL rs148304708|eQTL rs17133878|eQTL rs17152020|eQTL rs17544225|eQTL rs17733244|eQTL rs1807066|eQTL rs1813214|eQTL rs1817074|eQTL rs1839739|eQTL rs1839740|eQTL rs1901311|eQTL rs1901312|eQTL rs1966839|eQTL rs1982406|eQTL rs1987859|eQTL rs2060761|eQTL rs2060762|eQTL rs2060763|eQTL rs2100279|eQTL rs2100280|eQTL rs2122818|eQTL rs2122821|eQTL rs2167364|eQTL rs2167366|eQTL rs2190499|eQTL rs2190500|eQTL rs2198144|eQTL rs2237439|eQTL rs2242042|eQTL rs2299151|eQTL rs2299152|eQTL rs2305358|eQTL rs2329340|eQTL rs2329341|eQTL rs2329342|eQTL rs2329346|eQTL rs2329371|eQTL rs28415418|eQTL rs2876826|eQTL rs2876828|eQTL rs2876829|eQTL rs2876830|eQTL rs28889020|eQTL rs3735271|eQTL rs3735273|eQTL rs3735274|eQTL rs3735275|eQTL rs3779078|eQTL rs3779084|eQTL rs3807551|eQTL rs3807552|eQTL rs3807553|eQTL rs3807555|eQTL rs3807556|eQTL rs3807558|eQTL rs3829897|eQTL rs4275187|eQTL rs4449741|eQTL rs4452748|eQTL rs4469404|eQTL rs4469405|eQTL rs4490786|eQTL rs4512339|eQTL rs4526311|eQTL rs4585697|eQTL rs4601266|eQTL rs4618649|eQTL rs4947410|eQTL rs4947437|eQTL rs4947510|eQTL rs4947584|eQTL rs4947710|eQTL rs4947954|eQTL rs4947980|eQTL rs4948205|eQTL rs55718635|eQTL rs55738142|eQTL rs55834323|eQTL rs56105337|eQTL rs56233242|eQTL rs56661863|eQTL rs56670620|eQTL rs56766899|eQTL rs58129743|eQTL rs58612109|eQTL rs59086818|eQTL rs6592963|eQTL rs6592973|eQTL rs6593010|eQTL rs6593336|eQTL rs66792686|eQTL rs67275148|eQTL rs68011952|eQTL rs68143668|eQTL rs6949897|eQTL rs6950777|eQTL rs6952023|eQTL rs6962356|eQTL rs6963534|eQTL rs6963996|eQTL rs6965721|eQTL rs6967361|eQTL rs6969081|eQTL rs6970468|eQTL rs73121282|eQTL rs73121285|eQTL rs73121287|eQTL rs73121290|eQTL rs73121292|eQTL rs73123220|eQTL rs73123247|eQTL rs73123249|eQTL rs73123251|eQTL rs73123254|eQTL rs73123257|eQTL rs73123261|eQTL rs73123264|eQTL rs73123266|eQTL rs73123283|eQTL rs73123285|eQTL rs73123291|eQTL rs73125208|eQTL rs73125215|eQTL rs73125225|eQTL rs73125288|eQTL rs73129082|eQTL rs73129084|eQTL rs73129088|eQTL rs73129091|eQTL rs73131006|eQTL rs73131008|eQTL rs73131013|eQTL rs73131015|eQTL rs73131078|eQTL rs7384694|eQTL rs745042|eQTL rs745043|eQTL rs76368571|eQTL rs76371396|eQTL rs76584838|eQTL rs7776816|eQTL rs7777600|eQTL rs7779110|eQTL rs7790230|eQTL rs7790758|eQTL rs7790919|eQTL rs7797131|eQTL rs7797142|eQTL rs77988733|eQTL rs7802148|eQTL rs7803440|eQTL rs7803788|eQTL rs7803903|eQTL rs7807335|eQTL rs7809758|eQTL rs78713462|eQTL rs79457348|eQTL rs80052553|eQTL rs880028|eQTL rs880029|eQTL rs896307|eQTL rs896309|eQTL rs921450|eQTL rs921451|eQTL rs935795|eQTL rs963739|eQTL rs978784|eQTL rs9918591|eQTL rs9918702|eQTL rs9942686|eQTL rs6263|rSNP rs471993|rSNP rs472098|rSNP rs477073|rSNP rs478001|rSNP rs478119|rSNP rs502428|rSNP rs563056|rSNP rs581221|rSNP rs583930|rSNP rs584394|rSNP rs608611|rSNP rs620101|rSNP rs621043|rSNP rs632983|rSNP rs673794|rSNP rs674774|rSNP rs688297|rSNP rs880028|rSNP rs880029|rSNP rs896307|rSNP rs896308|rSNP rs959677|rSNP rs959678|rSNP rs1037351|rSNP rs1107742|rSNP rs1304692|rSNP rs1351688|rSNP rs1351691|rSNP rs1351692|rSNP rs1376523|rSNP rs1376524|rSNP rs1384634|rSNP rs1396280|rSNP rs1396281|rSNP rs1451366|rSNP rs1451369|rSNP rs1470748|rSNP rs1470749|rSNP rs1470750|rSNP rs1483070|rSNP rs1483080|rSNP rs1580031|rSNP rs1601032|rSNP rs1601033|rSNP rs1658229|rSNP rs1658230|rSNP rs1722680|rSNP rs1722681|rSNP rs1722682|rSNP rs1722686|rSNP rs1722687|rSNP rs1722688|rSNP rs1814413|rSNP rs1817074|rSNP rs1880431|rSNP rs1901311|rSNP rs1901312|rSNP rs1905270|rSNP rs1905271|rSNP rs1905272|rSNP rs1911769|rSNP rs1911770|rSNP rs1911771|rSNP rs1947947|rSNP rs1982406|rSNP rs1988550|rSNP rs2100279|rSNP rs2100280|rSNP rs2122817|rSNP rs2122818|rSNP rs2122819|rSNP rs2122820|rSNP rs2122821|rSNP rs2128663|rSNP rs2167364|rSNP rs2167366|rSNP rs2198144|rSNP rs2200172|rSNP rs2220065|rSNP rs2329364|rSNP rs2329369|rSNP rs2577166|rSNP rs2577167|rSNP rs2577168|rSNP rs2577169|rSNP rs2691380|rSNP rs2691381|rSNP rs2691382|rSNP rs2876826|rSNP rs2876829|rSNP rs2886552|rSNP rs3735273|rSNP rs3735274|rSNP rs3778766|rSNP rs3779081|rSNP rs3779082|rSNP rs3779083|rSNP rs3779084|rSNP rs3800587|rSNP rs3807558|rSNP rs3807562|rSNP rs3807563|rSNP rs3807566|rSNP rs3823674|rSNP rs3966433|rSNP rs4051019|rSNP rs4051021|rSNP rs4051023|rSNP rs4051025|rSNP rs4051044|rSNP rs4336561|rSNP rs4377913|rSNP rs4397355|rSNP rs4470989|rSNP rs4506156|rSNP rs4602840|rSNP rs4917003|rSNP rs4917004|rSNP rs4917107|rSNP rs4947362|rSNP rs4947581|rSNP rs4947582|rSNP rs4947584|rSNP rs4947585|rSNP rs4947588|rSNP rs4947589|rSNP rs4947621|rSNP rs4947625|rSNP rs6583411|rSNP rs6583413|rSNP rs6583415|rSNP rs6583416|rSNP rs6583417|rSNP rs6583418|rSNP rs6583419|rSNP rs6592952|rSNP rs6592961|rSNP rs6592963|rSNP rs6592973|rSNP rs6593011|rSNP rs6942817|rSNP rs6943545|rSNP rs6943546|rSNP rs6944215|rSNP rs6944841|rSNP rs6945097|rSNP rs6946225|rSNP rs6946345|rSNP rs6950777|rSNP rs6951648|rSNP rs6952023|rSNP rs6952025|rSNP rs6952381|rSNP rs6952830|rSNP rs6956138|rSNP rs6956818|rSNP rs6957607|rSNP rs6962360|rSNP rs6963534|rSNP rs6964954|rSNP rs6967361|rSNP rs6968612|rSNP rs6970468|rSNP rs6973660|rSNP rs6973932|rSNP rs6974583|rSNP rs6975453|rSNP rs6976565|rSNP rs7341403|rSNP rs7776816|rSNP rs7777600|rSNP rs7778349|rSNP rs7780360|rSNP rs7781321|rSNP rs7781950|rSNP rs7783074|rSNP rs7785224|rSNP rs7788589|rSNP rs7790758|rSNP rs7791875|rSNP rs7792578|rSNP rs7793185|rSNP rs7796315|rSNP rs7796883|rSNP rs7797137|rSNP rs7797142|rSNP rs7798067|rSNP rs7806598|rSNP rs7807564|rSNP rs7809477|rSNP rs7809758|rSNP rs9649732|rSNP rs9690411|rSNP rs9690497|rSNP rs9692277|rSNP rs9692517|rSNP rs9768246|rSNP rs9769064|rSNP rs9770761|rSNP rs9770947|rSNP rs9801588|rSNP rs9918591|rSNP rs9918702|rSNP rs9942686|rSNP rs10226575|rSNP rs10226682|rSNP rs10228056|rSNP rs10233420|rSNP rs10239720|rSNP rs10242899|rSNP rs10244632|rSNP rs10249982|rSNP rs10251545|rSNP rs10267323|rSNP rs10269039|rSNP rs10269576|rSNP rs10270611|rSNP rs10271341|rSNP rs10274275|rSNP rs10276272|rSNP rs10277662|rSNP rs10278532|rSNP rs10627945|rSNP rs10899730|rSNP rs10899732|rSNP rs11238119|rSNP rs11238120|rSNP rs11575334|rSNP rs11575338|rSNP rs11575340|rSNP rs11575342|rSNP rs11575349|rSNP rs11575351|rSNP rs11575352|rSNP rs11575356|rSNP rs11575360|rSNP rs11575372|rSNP rs11575375|rSNP rs11575381|rSNP rs11575383|rSNP rs11575385|rSNP rs11575388|rSNP rs11575404|rSNP rs11575407|rSNP rs11575422|rSNP rs11575423|rSNP rs11575428|rSNP rs11575429|rSNP rs11575431|rSNP rs11575434|rSNP rs11765543|rSNP rs11767334|rSNP rs11773433|rSNP rs11773750|rSNP rs11971373|rSNP rs11980286|rSNP rs11981380|rSNP rs12056080|rSNP rs12154268|rSNP rs12530812|rSNP rs12534683|rSNP rs12538830|rSNP rs12538938|rSNP rs12671474|rSNP rs12718231|rSNP rs12718233|rSNP rs12718558|rSNP rs12718563|rSNP rs12718572|rSNP rs12718574|rSNP rs12718583|rSNP rs12718611|rSNP rs13222408|rSNP rs13222521|rSNP rs13223309|rSNP rs13223903|rSNP rs13225161|rSNP rs13225182|rSNP rs13226517|rSNP rs13228913|rSNP rs13229104|rSNP rs13229355|rSNP rs13229573|rSNP rs13232897|rSNP rs13233345|rSNP rs13233374|rSNP rs13233641|rSNP rs13234331|rSNP rs13234453|rSNP rs13234472|rSNP rs13241818|rSNP rs13244297|rSNP rs13246418|rSNP rs13247361|rSNP rs13247676|rSNP rs17133853|rSNP rs17553791|rSNP rs17635123|rSNP rs17733244|rSNP rs28465637|rSNP rs28495597|rSNP rs28505425|rSNP rs34004091|rSNP rs34480150|rSNP rs34494047|rSNP rs34517855|rSNP rs34536564|rSNP rs34838209|rSNP rs35016758|rSNP rs35018154|rSNP rs35307706|rSNP rs35442959|rSNP rs35620405|rSNP rs35665576|rSNP rs35665777|rSNP rs35750043|rSNP rs35822035|rSNP rs35967652|rSNP rs36022885|rSNP rs55992615|rSNP rs56027869|rSNP rs56082538|rSNP rs56105337|rSNP rs56122502|rSNP rs56295488|rSNP rs58024888|rSNP rs58085392|rSNP rs58612109|rSNP rs60092254|rSNP rs62445458|rSNP rs62445939|rSNP rs62445943|rSNP rs62447030|rSNP rs62447032|rSNP rs62447035|rSNP rs62447039|rSNP rs62447760|rSNP rs62447761|rSNP rs66887027|rSNP rs67204452|rSNP rs67921963|rSNP rs68018030|rSNP rs71528812|rSNP rs71528814|rSNP rs71528818|rSNP rs71540296|rSNP rs72497863|rSNP rs73115294|rSNP rs73116910|rSNP rs73119290|rSNP rs73121271|rSNP rs73121277|rSNP rs73121282|rSNP rs73121285|rSNP rs73121287|rSNP rs73121290|rSNP rs73121292|rSNP rs73123220|rSNP rs73123231|rSNP rs73123247|rSNP rs73123249|rSNP rs73123251|rSNP rs73123254|rSNP rs73123257|rSNP rs73133368|rSNP rs73695512|rSNP rs73697528|rSNP rs73697574|rSNP rs74323812|rSNP rs74413375|rSNP rs74779721|rSNP rs74987058|rSNP rs75373826|rSNP rs75700005|rSNP rs75742172|rSNP rs76606679|rSNP rs76975759|rSNP rs77028561|rSNP rs77046944|rSNP rs77631487|rSNP rs78069522|rSNP rs78073499|rSNP rs78081706|rSNP rs78713462|rSNP rs79345484|rSNP rs79386224|rSNP rs79465850|rSNP rs79485383|rSNP rs79666456|rSNP rs79724464|rSNP rs80052553|rSNP rs111337921|rSNP rs112764756|rSNP rs112911326|rSNP rs114648538|rSNP rs117017661|rSNP rs117080224|rSNP rs117149681|rSNP rs117355372|rSNP rs117423319|rSNP rs117463803|rSNP rs117487871|rSNP rs117989799|rSNP rs118185524|rSNP rs138263995|rSNP rs138477733|rSNP rs138535029|rSNP rs139686436|rSNP rs140258593|rSNP rs140502473|rSNP rs140695950|rSNP rs142524084|rSNP rs142718825|rSNP rs142918146|rSNP rs144534647|rSNP rs144569862|rSNP rs144962948|rSNP rs145183289|rSNP rs145496708|rSNP rs145575058|rSNP rs145689648|rSNP rs145859929|rSNP rs146352803|rSNP rs146568182|rSNP rs146691676|rSNP rs148523056|rSNP rs148669951|rSNP rs149140856|rSNP rs149497410|rSNP rs149688900|rSNP rs150540901|rSNP rs150794784|rSNP rs151022531|rSNP rs151062316|rSNP rs151328962|rSNP rs181189483|rSNP rs182141826|rSNP rs183721351|rSNP rs184548570|rSNP rs185401778|rSNP rs186123203|rSNP rs191083725|rSNP rs192882189|rSNP rs199837209|rSNP rs201512946|rSNP rs201908151|rSNP rs369858663|rSNP rs372887736|rSNP rs538192467|rSNP rs540730472|rSNP rs547115398|rSNP rs556388415|rSNP rs557877090|rSNP rs569874474|rSNP rs572362125|rSNP rs575913406|rSNP rs578102955|rSNP
ENSG00000165646 rs2619093|pos rs149461310|pos rs11197932|pos rs363332|pos rs61560104|pos rs2240779|pos rs363387|pos rs363390|pos rs363333|pos rs363334|pos rs363393|pos rs363395|pos rs2283136|pos rs363397|pos rs2283137|pos rs363336|pos rs363337|pos rs2299615|pos rs363399|pos rs363400|pos rs363338|pos rs363404|pos rs3753127|pos rs17543336|pos rs2532805|pos rs2803815|pos rs7899301|pos rs363339|pos rs363340|pos rs363405|pos rs363341|pos rs2532806|pos rs17095973|pos rs568021529|pos rs2256299|pos rs2532807|pos rs2270143|pos rs363342|pos rs363411|pos rs148341074|pos rs2072362|pos rs3026057|pos rs12254490|pos rs363417|pos rs2072363|pos rs2072364|pos rs363419|pos rs363420|pos rs363343|pos rs363245|pos rs363220|pos rs363221|pos rs73389860|pos rs79731304|pos rs2283138|pos rs929493|pos rs1860404|pos rs363222|pos rs363251|pos rs11197936|pos rs4752045|pos rs12781403|pos rs7100827|pos rs7085415|pos rs10082463|pos rs2015586|pos rs11817133|pos rs363223|pos rs363224|pos rs117220249|pos rs363256|pos rs363257|pos rs75464299|pos rs363225|pos rs61872386|pos rs363226|pos rs7095278|pos rs7099216|pos rs2532808|pos rs363262|pos rs11568725|pos rs363227|pos rs111618129|pos rs363228|pos rs363271|pos rs363229|pos rs2532809|pos rs373884563|pos rs61867775|pos rs62636308|pos rs2532810|pos rs363230|pos rs363272|pos rs75072165|pos rs2244375|pos rs2283142|pos rs2244249|pos rs363231|pos rs2255321|pos rs3523|pos rs57986234|pos rs363275|pos rs363276|pos rs363277|pos rs118106296|pos rs363278|pos rs74466450|pos rs2255063|pos rs2255062|pos rs11197938|pos rs2254950|pos rs363279|pos rs144613652|pos rs10377|pos rs14240|pos rs363281|pos rs363282|pos rs363235|pos rs363236|pos rs363237|pos rs363238|pos rs2283139|pos rs363327|k10 rs363328|k10 rs74159130|k10 rs363329|k10 rs2532799|k10 rs12414893|k10 rs12414919|k10 rs12414934|k10 rs10886050|k10 rs2619097|k10 rs363373|k10 rs191644653|k10 rs10886051|k10 rs2532801|k10 rs363330|k10 rs56218937|k10 rs7099849|k10 rs4081624|k10 rs2532802|k10 rs2619096|k10 rs11197931|k10 rs2283135|k10 rs60912143|k10 rs2619095|k10 rs12412905|k10 rs60543597|k10 rs363285|k10 rs2803809|k10 rs41284388|k10 rs363240|k10 rs12337|k10 rs41314485|k10 rs363294|k10 rs363241|k10 rs363296|k10 rs363242|k10 rs2429508|k10 rs2490626|k10 rs191667585|k10 rs363301|k10 rs62619836|GH rs77964862|GH rs141366361|GH rs7907051|GH rs72839546|GH rs2420284|GH rs17094693|GH rs78756028|GH rs919613|GH rs79474137|GH rs17094710|GH rs78206436|GH rs77158103|GH rs10749214|GH rs17094724|GH rs10787669|GH rs10787670|GH rs41284366|GH rs10885929|GH rs4751963|GH rs10885930|GH rs1549827|GH rs11197677|GH rs2033399|GH rs58682643|GH rs79245518|GH rs57823536|GH rs36117446|GH rs10787671|GH rs76768712|GH rs78667240|GH rs1638440|GH rs142847612|GH rs1678049|GH rs61873584|GH rs1627405|GH rs1678047|GH rs10787764|GH rs112249870|GH rs2803805|GH rs145867099|GH rs7908165|GH rs963975|GH rs111642103|GH rs2429366|GH rs2429367|GH rs3858331|GH rs1678040|GH rs1678039|GH rs363312|GH rs17095848|GH rs17095851|GH rs1678037|GH rs57262314|GH rs1678036|GH rs1626938|GH rs1626211|GH rs187678154|GH rs2619111|GH rs363313|GH rs3026039|GH rs363314|GH rs2619110|GH rs2803827|GH rs3847484|GH rs363315|GH rs181561741|GH rs2619109|GH rs73387889|GH rs2619107|GH rs363362|GH rs2803823|GH rs363319|GH rs363371|GH rs363323|GH rs17095936|GH rs28634565|GH rs2619099|GH rs363324|GH rs60694093|GH rs3981210|GH rs363325|GH rs363326|GH rs363327|GH rs363328|GH rs74159130|GH rs363329|GH rs2532799|GH rs12414893|GH rs12414919|GH rs12414934|GH rs10886050|GH rs2619097|GH rs2532801|GH rs363330|GH rs56218937|GH rs7099849|GH rs4081624|GH rs2532802|GH rs2283135|GH rs60912143|GH rs2619095|GH rs12412905|GH rs60543597|GH rs363337|GH rs2283138|GH rs929493|GH rs1860404|GH rs363222|GH rs363251|GH rs11197936|GH rs4752045|GH rs12781403|GH rs7100827|GH rs7085415|GH rs11817133|GH rs363256|GH rs363257|GH rs75464299|GH rs363225|GH rs61872386|GH rs61867775|GH rs62636308|GH rs75072165|GH rs2244375|GH rs2283142|GH rs2244249|GH rs363231|GH rs2255321|GH rs3523|GH rs57986234|GH rs363275|GH rs363276|GH rs363277|GH rs118106296|GH rs363241|GH rs363296|GH rs79631905|GH rs559239296|GH rs72825503|GH rs2532815|GH rs72825513|GH rs4752048|GH rs2532841|GH rs2532840|GH rs2794436|GH rs2532783|GH rs10082507|GH rs17627569|GH rs2803808|GH rs2532785|GH rs2532786|GH rs2803799|GH rs139244881|GH rs1008448|GH rs116333400|GH rs11596349|GH rs2532788|GH rs116858643|GH rs10787768|GH rs2532795|GH rs2255385|GH rs2420338|GH rs2255367|GH rs7476816|GH rs116886805|GH rs140102322|GH rs2794416|GH rs2532796|GH rs538341909|GH rs4751623|GH rs10787769|GH rs10787770|GH rs2901123|GH rs4465301|GH rs1468563|GH rs11197968|GH rs11197969|GH rs7072027|GH rs777187756|GH rs12217282|GH rs147215040|GH rs10886063|GH rs10886064|GH rs12263512|GH rs140579893|GH rs7902117|GH rs12243628|GH rs7917325|GH rs12573252|GH rs76402367|GH rs12569963|GH rs77334036|GH rs116140964|GH rs117189976|GH rs11197970|GH rs12247698|GH rs61865312|GH rs12269460|GH rs7087395|GH rs78554965|GH rs139889648|GH rs12249877|GH rs7924178|GH rs17628479|GH rs9943328|GH rs7088401|GH rs7072785|GH rs116734215|GH rs1935166|GH rs10886065|GH rs142859710|GH rs11197974|GH rs75061202|GH rs76952862|GH rs3814230|GH rs3814229|GH rs115239541|GH rs78645354|GH rs183125037|GH rs188309885|GH rs141074798|GH rs2420457|GH rs7070594|GH rs7086651|GH rs79034198|GH rs1860407|GH rs181512|GH rs2487694|GH rs78614723|GH rs78954664|GH rs61865317|GH rs181511|GH rs146837656|GH rs140677175|GH rs145881592|GH rs146646946|GH rs114624576|GH rs1772810|GH rs116993782|GH rs1638667|GH rs117710181|GH rs117932901|GH rs142827085|GH rs76404268|GH rs117136887|GH rs117421610|GH rs76522692|GH rs116679113|GH rs181510|GH rs7088415|GH rs74350818|GH rs76477994|GH rs112601522|GH rs116127378|GH rs12243925|GH rs11816871|GH rs11599568|GH rs76825416|GH rs149855873|GH rs117445518|GH rs147058571|GH rs150595339|GH rs181507|GH rs61866563|GH rs10886069|GH rs77528738|GH rs146111633|GH rs189967321|GH rs12245397|GH rs12252333|GH rs145394016|GH rs181506|GH rs181505|GH rs7101309|GH rs12782921|GH rs11197989|GH rs7072493|GH rs7072734|GH rs11197991|GH rs7077986|GH rs140827086|GH rs1548737|GH rs2008237|GH rs104881|GH rs2078401|GH rs1341626|GH rs7922735|GH rs181504|GH rs1638674|GH rs150797917|GH rs10886073|GH rs4752059|GH rs881595|GH rs881594|GH rs34142170|GH rs34956032|GH rs409017|GH rs12771969|GH rs12772805|GH rs2532655|GH rs74162308|GH rs377340897|GH rs568423854|GH rs71500878|GH rs71500879|GH rs71500880|GH rs558645398|GH rs571940331|GH rs79794636|GH rs758569|GH rs12783276|GH rs145877036|GH rs112226288|GH rs12258862|GH rs12259193|GH rs117746749|GH rs12412323|GH rs4752061|GH rs79199330|GH rs117266878|GH rs4752062|GH rs79370800|GH rs76715364|GH rs189159213|GH rs143713303|GH rs417348|GH rs11198008|GH rs4752072|GH rs242971|GH rs181639|GH rs703386|GH rs78815926|GH rs181640|GH rs7078971|GH rs17094727|GH rs12265880|GH rs2283139|GH rs10082463|eQTL rs10082478|eQTL rs10082507|eQTL rs1008448|eQTL rs10377|eQTL rs10787767|eQTL rs10787768|eQTL rs10787769|eQTL rs10787770|eQTL rs10787771|eQTL rs10886054|eQTL rs10886055|eQTL rs10886058|eQTL rs10886061|eQTL rs10886062|eQTL rs10886063|eQTL rs10886064|eQTL rs10886065|eQTL rs10886069|eQTL rs111233578|eQTL rs11197663|eQTL rs11197938|eQTL rs11197945|eQTL rs11197957|eQTL rs11197960|eQTL rs11197961|eQTL rs11197968|eQTL rs11197969|eQTL rs11197974|eQTL rs11197975|eQTL rs11197976|eQTL rs11197977|eQTL rs11197981|eQTL rs11197983|eQTL rs11197985|eQTL rs11197989|eQTL rs112653841|eQTL rs113769591|eQTL rs11498892|eQTL rs11594087|eQTL rs11599568|eQTL rs11815112|eQTL rs118168281|eQTL rs11816871|eQTL rs12098609|eQTL rs12221325|eQTL rs12243133|eQTL rs12243628|eQTL rs12243925|eQTL rs12244411|eQTL rs12245397|eQTL rs12247698|eQTL rs12249877|eQTL rs12250377|eQTL rs12250751|eQTL rs12252333|eQTL rs12256256|eQTL rs12256994|eQTL rs12258484|eQTL rs12260782|eQTL rs12263512|eQTL rs12265713|eQTL rs12269460|eQTL rs12337|eQTL rs12413507|eQTL rs12414644|eQTL rs12414758|eQTL rs12569963|eQTL rs12571779|eQTL rs12572369|eQTL rs12573009|eQTL rs12573252|eQTL rs12778606|eQTL rs12782921|eQTL rs14240|eQTL rs1468563|eQTL rs1638667|eQTL rs1638670|eQTL rs1638673|eQTL rs17096103|eQTL rs17545115|eQTL rs17545387|eQTL rs17546173|eQTL rs17627160|eQTL rs17627569|eQTL rs17628116|eQTL rs1772810|eQTL rs17808620|eQTL rs181440|eQTL rs181505|eQTL rs181506|eQTL rs181507|eQTL rs181511|eQTL rs181512|eQTL rs181519|eQTL rs1860406|eQTL rs1860407|eQTL rs1935166|eQTL rs1935167|eQTL rs1935168|eQTL rs1954212|eQTL rs1954213|eQTL rs2015586|eQTL rs2052075|eQTL rs2096112|eQTL rs2153714|eQTL rs2244249|eQTL rs2244375|eQTL rs2255321|eQTL rs2255367|eQTL rs2255385|eQTL rs2255624|eQTL rs2275670|eQTL rs2275671|eQTL rs2420457|eQTL rs2429505|eQTL rs2429508|eQTL rs2487692|eQTL rs2487694|eQTL rs2490626|eQTL rs2490628|eQTL rs2490631|eQTL rs2532781|eQTL rs2532782|eQTL rs2532783|eQTL rs2532784|eQTL rs2532785|eQTL rs2532786|eQTL rs2532787|eQTL rs2532788|eQTL rs2532789|eQTL rs2532792|eQTL rs2532793|eQTL rs2532795|eQTL rs2532796|eQTL rs2532809|eQTL rs2532813|eQTL rs2532815|eQTL rs2532817|eQTL rs2532834|eQTL rs2532835|eQTL rs2532836|eQTL rs2532838|eQTL rs2532839|eQTL rs2532840|eQTL rs2532841|eQTL rs2532842|eQTL rs2532844|eQTL rs2794414|eQTL rs2794416|eQTL rs2794418|eQTL rs2794419|eQTL rs2794421|eQTL rs2794435|eQTL rs2794436|eQTL rs2803799|eQTL rs2803802|eQTL rs2803803|eQTL rs2803804|eQTL rs2803807|eQTL rs2803809|eQTL rs2803810|eQTL rs2803816|eQTL rs2901123|eQTL rs34395288|eQTL rs3523|eQTL rs363223|eQTL rs363224|eQTL rs363225|eQTL rs363226|eQTL rs363227|eQTL rs363228|eQTL rs363229|eQTL rs363230|eQTL rs363235|eQTL rs363236|eQTL rs363237|eQTL rs363238|eQTL rs363240|eQTL rs363241|eQTL rs363242|eQTL rs363243|eQTL rs363256|eQTL rs363262|eQTL rs363271|eQTL rs363272|eQTL rs363275|eQTL rs363276|eQTL rs363278|eQTL rs363279|eQTL rs363282|eQTL rs363285|eQTL rs363296|eQTL rs363303|eQTL rs3814229|eQTL rs3814230|eQTL rs4751621|eQTL rs4751622|eQTL rs4751623|eQTL rs4752045|eQTL rs4752048|eQTL rs4752051|eQTL rs4752052|eQTL rs4752054|eQTL rs4752055|eQTL rs4752056|eQTL rs59414655|eQTL rs61865312|eQTL rs61865314|eQTL rs61865317|eQTL rs61866563|eQTL rs6585431|eQTL rs703379|eQTL rs703386|eQTL rs7067870|eQTL rs7070594|eQTL rs7071243|eQTL rs7072027|eQTL rs7072493|eQTL rs7072785|eQTL rs7080807|eQTL rs7085415|eQTL rs7086651|eQTL rs7087395|eQTL rs7088401|eQTL rs7089384|eQTL rs7090219|eQTL rs7095278|eQTL rs7099216|eQTL rs7100827|eQTL rs7100905|eQTL rs7101309|eQTL rs72825513|eQTL rs72825515|eQTL rs72825530|eQTL rs72825561|eQTL rs74159200|eQTL rs74159201|eQTL rs74162304|eQTL rs74575570|eQTL rs7477680|eQTL rs75061202|eQTL rs78473734|eQTL rs7897828|eQTL rs7898092|eQTL rs7900191|eQTL rs7900213|eQTL rs7901203|eQTL rs7902117|eQTL rs7902237|eQTL rs7908406|eQTL rs7909861|eQTL rs7917325|eQTL rs7924178|eQTL rs80343408|eQTL rs887341|eQTL rs9787440|eQTL rs979992|eQTL rs9943328|eQTL rs2283135|rSNP rs2619095|rSNP rs11197931|rSNP rs12412905|rSNP rs60543597|rSNP rs60912143|rSNP
ENSG00000129167 rs10832872|pos rs74713675|pos rs140972247|pos rs8176799|pos rs2108977|pos rs181424164|pos rs35527095|pos rs10741734|pos rs11024447|pos rs7933505|pos rs211102|pos rs1799913|pos rs1800532|pos rs2237907|pos rs1607395|pos rs2056246|pos rs11606304|pos rs61882465|pos rs10488683|pos rs211104|pos rs10832874|pos rs211105|pos rs17794760|pos rs72874057|pos rs72874061|pos rs172423|pos rs17721739|pos rs10832875|pos rs11024449|pos rs211106|pos rs211107|pos rs211108|pos rs169806|pos rs10832876|pos rs11575890|pos rs684302|pos rs685247|pos rs685249|pos rs685657|pos rs508924|pos rs591556|pos rs480425|pos rs593839|pos rs10488682|pos rs3958112|k10 rs2299623|k10 rs2237908|k10 rs211109|k10 rs3741202|k10 rs3741201|k10 rs3741200|k10 rs74892990|k10 rs6486402|k10 rs182037090|k10 rs376399465|k10 rs12222739|k10 rs10766449|k10 rs1518522|k10 rs12292915|k10 rs10766450|k10 rs623580|k10 rs652458|k10 rs654734|k10 rs572940|k10 rs570128|k10 rs546383|k10 rs2071532|k10 rs544566|k10 rs544437|k10 rs11024451|k10 rs111350717|k10 rs7122118|k10 rs6486403|k10 rs7130929|k10 rs4537731|k10 rs4757610|k10 rs4757611|k10 rs7950282|k10 rs10766452|k10 rs149054385|k10 rs7110238|k10 rs1079785|k10 rs7950705|k10 rs517005|k10 rs7950928|k10 rs7937368|k10 rs12361971|k10 rs2237907|GH rs7103885|GH rs7104856|GH rs72875761|GH rs56001925|GH rs78251200|GH rs12360537|GH rs11024491|GH rs11024492|GH rs72863143|GH rs77233279|GH rs871699|GH rs7129345|GH rs11024493|GH rs61882533|GH rs117502683|GH rs72863155|GH rs2468782|GH rs116229913|GH rs1399025|GH rs184679677|GH rs534731386|GH rs554362975|GH rs572612650|GH rs4757618|GH rs76214427|GH rs16935044|GH rs1378603|GH rs2253535|GH rs61884119|GH rs72864814|GH rs1378607|GH rs1378608|GH rs35837438|GH rs2084219|GH rs10444225|eQTL rs10500832|eQTL rs10741736|eQTL rs10766450|eQTL rs10766452|eQTL rs10766453|eQTL rs10766456|eQTL rs10766457|eQTL rs10766516|eQTL rs1079785|eQTL rs10832867|eQTL rs10832871|eQTL rs10832880|eQTL rs10832881|eQTL rs11024429|eQTL rs11024445|eQTL rs11024462|eQTL rs11024467|eQTL rs11024469|eQTL rs11024470|eQTL rs11024472|eQTL rs11024474|eQTL rs11024475|eQTL rs11024476|eQTL rs11024477|eQTL rs11024478|eQTL rs11024480|eQTL rs11024487|eQTL rs11024488|eQTL rs11024491|eQTL rs11024492|eQTL rs11024498|eQTL rs11024525|eQTL rs11024839|eQTL rs11024840|eQTL rs113199262|eQTL rs11529155|eQTL rs117188400|eQTL rs12277387|eQTL rs12283151|eQTL rs12292915|eQTL rs12360537|eQTL rs12365158|eQTL rs12365751|eQTL rs12803142|eQTL rs1378605|eQTL rs1378606|eQTL rs1378607|eQTL rs138138715|eQTL rs138171047|eQTL rs138924538|eQTL rs1401166|eQTL rs140972247|eQTL rs141042969|eQTL rs145249298|eQTL rs1455787|eQTL rs1455788|eQTL rs1455789|eQTL rs149803180|eQTL rs16935005|eQTL rs172424|eQTL rs17474534|eQTL rs17720530|eQTL rs17793542|eQTL rs1824018|eQTL rs1914710|eQTL rs1980096|eQTL rs1980097|eQTL rs1980098|eQTL rs2085275|eQTL rs211114|eQTL rs211115|eQTL rs211128|eQTL rs211130|eQTL rs211131|eQTL rs211135|eQTL rs211136|eQTL rs211137|eQTL rs211141|eQTL rs211148|eQTL rs211150|eQTL rs2124378|eQTL rs2137777|eQTL rs2237913|eQTL rs2237914|eQTL rs2237915|eQTL rs2237919|eQTL rs2237923|eQTL rs2253535|eQTL rs2271532|eQTL rs2271533|eQTL rs2283238|eQTL rs2283240|eQTL rs2299626|eQTL rs2403246|eQTL rs2445159|eQTL rs2445178|eQTL rs2445201|eQTL rs2445202|eQTL rs2445205|eQTL rs2468824|eQTL rs2468830|eQTL rs2468832|eQTL rs2468848|eQTL rs2468849|eQTL rs2670764|eQTL rs2679116|eQTL rs34832793|eQTL rs35394666|eQTL rs35525096|eQTL rs371589|eQTL rs3741199|eQTL rs3741200|eQTL rs3741201|eQTL rs3741202|eQTL rs3958112|eQTL rs4287320|eQTL rs4537731|eQTL rs4565876|eQTL rs4756930|eQTL rs4757603|eQTL rs4757607|eQTL rs4757610|eQTL rs4757611|eQTL rs4757612|eQTL rs4757613|eQTL rs484616|eQTL rs56001925|eQTL rs59881258|eQTL rs60464729|eQTL rs616099|eQTL rs61882499|eQTL rs61882522|eQTL rs61882523|eQTL rs61882524|eQTL rs61882525|eQTL rs61882529|eQTL rs61884069|eQTL rs6486403|eQTL rs6486406|eQTL rs66520188|eQTL rs66585227|eQTL rs67369585|eQTL rs7102017|eQTL rs7103885|eQTL rs7104168|eQTL rs7104856|eQTL rs7106970|eQTL rs7110238|eQTL rs7113855|eQTL rs7118250|eQTL rs7119063|eQTL rs7119170|eQTL rs7120998|eQTL rs7122118|eQTL rs7129345|eQTL rs7130929|eQTL rs72863153|eQTL rs72863155|eQTL rs72863169|eQTL rs72863178|eQTL rs72863191|eQTL rs72863195|eQTL rs72863620|eQTL rs72875724|eQTL rs72875761|eQTL rs72887124|eQTL rs74780061|eQTL rs757410|eQTL rs76207413|eQTL rs79225192|eQTL rs7928535|eQTL rs7931522|eQTL rs7933593|eQTL rs7933881|eQTL rs7936469|eQTL rs7936878|eQTL rs7937049|eQTL rs7937368|eQTL rs7937884|eQTL rs7939791|eQTL rs7940938|eQTL rs7940947|eQTL rs7943526|eQTL rs7943884|eQTL rs7944348|eQTL rs7950282|eQTL rs7950705|eQTL rs7950928|eQTL rs871699|eQTL rs907922|eQTL rs916975|eQTL rs951624|eQTL rs9633897|eQTL rs964833|eQTL rs964834|eQTL rs964835|eQTL rs517005|rSNP rs1079785|rSNP rs7937368|rSNP rs7950705|rSNP rs7950928|rSNP rs10444225|rSNP rs141800946|rSNP rs191318265|rSNP
ENSG00000139287 rs11178998|pos rs11178999|pos rs4641527|pos rs4341581|pos rs7954758|pos rs10748185|pos rs10748186|pos rs10784941|pos rs4565946|pos rs17110467|pos rs11179000|pos rs11179001|pos rs2129575|pos rs11179002|pos rs76554625|pos rs73140697|pos rs11179003|pos rs17110477|pos rs11179004|pos rs10879344|pos rs142433403|pos rs1386488|pos rs73142505|pos rs4760747|pos rs4760748|pos rs11179005|pos rs10879345|pos rs118150761|pos rs17110489|pos rs1843809|pos rs1386489|pos rs1386490|pos rs7968346|pos rs7955501|pos rs7968971|pos rs117937657|pos rs73342842|pos rs1386496|pos rs2220330|pos rs10879346|pos rs10784942|pos rs4760749|pos rs1386495|pos rs1386494|pos rs10748187|pos rs12322900|pos rs6582072|pos rs1386493|pos rs76143560|pos rs7299582|pos rs7299528|pos rs11179007|pos rs11179008|pos rs12228469|pos rs11179009|pos rs11179010|pos rs67220079|pos rs11179011|pos rs11179012|pos rs188247760|pos rs112191409|pos rs10879347|pos rs7298203|pos rs149429491|pos rs10784943|pos rs11179014|pos rs10784944|pos rs113669019|pos rs12228247|pos rs2171363|pos rs73342876|pos rs11179015|pos rs7307319|pos rs34599234|pos rs11179017|pos rs11179018|pos rs73342882|pos rs1386492|pos rs1386491|pos rs75106023|pos rs73142538|pos rs4362185|pos rs4362186|pos rs73342883|pos rs17110532|pos rs67472746|pos rs17110536|pos rs17110540|pos rs73342886|pos rs7963226|pos rs11179020|pos rs7978482|pos rs7978692|pos rs7963720|pos rs10879348|pos rs17110566|pos rs4760814|pos rs60032326|pos rs57706328|pos rs1843810|pos rs1843811|pos rs1843812|pos rs73142553|pos rs7300641|pos rs2367899|pos rs12319219|pos rs11179022|pos rs10784945|pos rs7962607|pos rs4760815|pos rs11179023|pos rs11179024|pos rs4760816|pos rs7305115|pos rs10748188|pos rs75159906|pos rs7309686|pos rs12231408|pos rs7310090|pos rs6582073|pos rs6582074|pos rs6582075|pos rs6582076|pos rs4531512|pos rs6582077|pos rs6582078|pos rs6582079|pos rs6582080|pos rs59895192|pos rs10784946|pos rs7954142|pos rs79395884|pos rs7969114|pos rs7954105|pos rs7954332|pos rs7954568|pos rs10879349|pos rs12301662|pos rs10748189|pos rs67752672|pos rs11179027|pos rs7300445|pos rs7300490|pos rs11179028|pos rs4760750|pos rs4760751|pos rs4760752|pos rs4760817|pos rs4760818|pos rs186539072|pos rs111879928|pos rs1487281|pos rs2046582|pos rs144967155|pos rs12231731|pos rs2171365|pos rs2171364|pos rs2129576|pos rs1017933|pos rs1023990|pos rs11179031|pos rs1023989|pos rs11179032|pos rs10784947|pos rs73144406|pos rs73344848|pos rs73344850|pos rs6582081|pos rs12230557|pos rs10506645|pos rs77250174|pos rs7487961|pos rs112968128|pos rs7350608|pos rs140155717|pos rs73144416|pos rs4641528|pos rs17840794|pos rs1007023|pos rs4760754|pos rs4760755|pos rs7967568|pos rs7967686|pos rs1005691|pos rs17110627|pos rs73144484|pos rs1532008|pos rs11179033|pos rs138926235|pos rs75415006|pos rs2368049|pos rs1386497|pos rs12229394|pos rs76346097|pos rs7979770|pos rs11179034|pos rs10879350|pos rs55851729|pos rs11834097|pos rs11834114|pos rs34517220|pos rs112017242|pos rs10506646|pos rs1487284|pos rs4760820|pos rs7295981|pos rs1352250|pos rs1352251|pos rs990234|pos rs1386498|pos rs990235|pos rs11179036|pos rs11179037|pos rs7958320|pos rs73146312|pos rs1487278|pos rs550947659|pos rs12230254|pos rs11179038|pos rs112898238|pos rs17722134|pos rs11179039|pos rs77232852|pos rs73344873|pos rs11179041|pos rs1473473|pos rs12228879|pos rs11179043|pos rs1487276|pos rs61441298|pos rs10748190|pos rs3903502|pos rs12230512|pos rs10879351|pos rs11179044|pos rs10879352|pos rs11179045|pos rs9325202|pos rs11179046|pos rs12228278|pos rs17110690|pos rs540947257|pos rs7304392|pos rs11179047|pos rs11179048|pos rs58016821|pos rs61622462|pos rs12231341|pos rs12231356|pos rs10879353|pos rs10879354|pos rs11179049|pos rs11179050|pos rs1487275|pos rs2200579|pos rs1386487|pos rs34046675|pos rs75935987|pos rs117371230|pos rs73146333|pos rs1386486|pos rs1386485|pos rs1386483|pos rs73146337|pos rs1386482|pos rs11179052|pos rs61924276|pos rs78321100|pos rs74918146|pos rs11179053|pos rs11179054|pos rs10879355|pos rs143693074|pos rs11179055|pos rs1487274|pos rs1487273|pos rs73146345|pos rs11179056|pos rs11179057|pos rs149884183|pos rs11179058|pos rs10879357|pos rs4469933|pos rs4430554|pos rs4573728|pos rs4488237|pos rs4503586|pos rs4573729|pos rs11179059|pos rs34540665|pos rs4474484|pos rs10879358|pos rs11615016|pos rs4290270|pos rs10879359|pos rs11179060|pos rs114615423|pos rs1487280|pos rs1487279|pos rs11179064|pos rs140513863|pos rs143728767|pos rs114460735|pos rs11179065|pos rs11179066|pos rs7315855|pos rs17110741|pos rs17110747|pos rs41317114|pos rs76981625|pos rs7309440|pos rs141434459|pos rs61649811|pos rs57310160|pos rs73346812|pos rs60590439|pos rs61707416|pos rs61581169|pos rs60108029|pos rs1872824|pos rs59308240|pos rs76546196|pos rs190723388|pos rs57127604|pos rs58736070|pos rs1114596|pos rs60406413|pos rs4145228|pos rs116868519|pos rs7133320|pos rs146461219|pos rs7976603|pos rs7976611|pos rs138205578|pos rs76985520|pos rs1487277|pos rs139066929|pos rs10879363|pos rs1962699|pos rs146896407|pos rs192944209|pos rs73346836|pos rs73346837|pos rs11833525|pos rs143846150|pos rs11834693|pos rs1487282|pos rs149239282|pos rs77711394|pos rs61924282|pos rs1487285|pos rs1352252|pos rs147171189|pos rs117608842|pos rs61924283|pos rs115624596|pos rs118164426|pos rs12580769|pos rs148890950|pos rs73146365|pos rs137871652|pos rs77418601|pos rs11179071|pos rs116871922|pos rs75540729|pos rs73346851|pos rs146399356|pos rs114798755|pos rs74817809|pos rs11830697|pos rs76254305|pos rs7978833|pos rs58808562|pos rs76580001|pos rs12582706|pos rs61924284|pos rs115268012|pos rs200557083|pos rs1487283|pos rs61924286|pos rs138415464|pos rs77002937|pos rs78984401|pos rs593949|pos rs77827255|pos rs140519433|pos rs148911585|pos rs140856039|pos rs2008742|pos rs138936938|pos rs2461697|pos rs61924288|pos rs12579490|pos rs74816149|pos rs61480234|pos rs57922259|pos rs74446178|pos rs74516357|pos rs74427371|pos rs588697|pos rs78674406|pos rs76504320|pos rs75636122|pos rs76102357|pos rs634621|pos rs1484831|pos rs74656121|pos rs4356276|pos rs140262287|pos rs4760822|pos rs77138111|pos rs1484830|pos rs75982592|pos rs79324980|pos rs58166063|pos rs60544627|pos rs57778212|pos rs77418362|pos rs146277767|pos rs77605229|pos rs116461070|pos rs1484832|pos rs11613279|pos rs146181211|pos rs116053122|pos rs61924289|pos rs111574365|pos rs1879914|pos rs78736029|pos rs115125325|pos rs149449165|pos rs144904539|pos rs145195465|pos rs58437911|pos rs79394792|pos rs11179078|pos rs10784950|pos rs140616843|pos rs1916129|pos rs34399232|pos rs2367898|pos rs2367897|pos rs923062|pos rs77337994|pos rs11179079|pos rs7133520|pos rs6582085|pos rs35752431|pos rs75056826|pos rs115300488|pos rs7977245|pos rs6582086|pos rs3858589|pos rs1522733|pos rs1484834|pos rs73146385|pos rs56118351|pos rs985207|pos rs985206|pos rs1351897|pos rs190191452|pos rs1484833|pos rs117988734|pos rs79449265|pos rs4760823|pos rs11614604|pos rs1851500|pos rs116262190|pos rs77394071|pos rs1385319|pos rs79215366|pos rs12583000|pos rs2220159|pos rs149115299|pos rs2220158|pos rs56216149|pos rs60327323|pos rs12314617|pos rs12301228|pos rs145385299|pos rs2367869|pos rs145814273|pos rs1403308|pos rs11832149|pos rs112378850|pos rs11832853|pos rs77384620|pos rs149756632|pos rs12580489|pos rs77098389|pos rs1586240|pos rs57041341|pos rs59901213|pos rs117285240|pos rs80038869|pos rs77292305|pos rs61133437|pos rs74739146|pos rs74541621|pos rs78061744|pos rs112664371|pos rs12579260|pos rs139361942|pos rs111513878|pos rs118002398|pos rs116485325|pos rs77829356|pos rs113456745|pos rs79517372|pos rs76711677|pos rs76142008|pos rs79980196|pos rs139982917|pos rs73135426|pos rs114076292|pos rs114715513|pos rs79305101|pos rs111508393|pos rs115819601|pos rs79643358|pos rs75448915|pos rs114394916|pos rs115478576|pos rs79688421|pos rs75435554|pos rs74760814|pos rs73135427|pos rs77246095|pos rs140420572|pos rs111576190|pos rs145511973|pos rs11179083|pos rs114481825|pos rs115054579|pos rs77318370|pos rs115253653|pos rs116580040|pos rs114155083|pos rs117510499|pos rs111676880|pos rs114920402|pos rs77359217|pos rs116269863|pos rs59610962|pos rs75409064|pos rs58100233|pos rs114939535|pos rs115513927|pos rs116007256|pos rs78374520|pos rs115754562|pos rs113093991|pos rs115637248|pos rs114169079|pos rs112561267|pos rs74523935|pos rs75418813|pos rs11179085|pos rs116288890|pos rs73135430|pos rs11179086|pos rs115272307|pos rs114301317|pos rs76553028|pos rs116763120|pos rs61553783|pos rs8181754|pos rs8181774|pos rs146964537|pos rs115770860|pos rs77898952|pos rs79541891|pos rs148537364|pos rs142591697|pos rs115233607|pos rs78799016|pos rs142265272|pos rs79400232|pos rs147765431|pos rs115940076|pos rs564838489|pos rs532185353|pos rs545292818|pos rs11179088|pos rs150826238|pos rs566147058|pos rs11179089|pos rs192260089|pos rs11179090|pos rs199912228|pos rs140536125|pos rs182571782|pos rs147841004|pos rs571036138|pos rs532854261|pos rs141447955|pos rs566260256|pos rs150942853|pos rs186732657|pos rs191316985|pos rs141332674|pos rs145115160|pos rs11179091|pos rs185281976|pos rs144674042|pos rs148096327|pos rs116287237|pos rs141881565|pos rs150633424|pos rs140832626|pos rs11179092|pos rs149039923|pos rs142070403|pos rs140292449|pos rs145108920|pos rs115299140|pos rs11179093|pos rs117788852|pos rs7974791|pos rs12230576|pos rs11179095|pos rs76747484|pos rs34158767|pos rs114073405|pos rs77419563|pos rs117631963|pos rs992080|pos rs114594228|pos rs35648763|pos rs58062719|pos rs115799233|pos rs115474258|pos rs56878271|pos rs58179094|pos rs11179097|pos rs116652394|pos rs7295725|pos rs118117851|pos rs147870217|pos rs141514446|pos rs78535670|pos rs61924313|pos rs73135436|pos rs138143682|pos rs115636935|pos rs184485666|pos rs7959953|pos rs76814602|pos rs2628425|pos rs10879370|pos rs114539753|pos rs12811365|pos rs11179098|pos rs77775313|pos rs116662601|pos rs78840250|pos rs2956435|pos rs61924314|pos rs140181718|pos rs61924315|pos rs142993805|pos rs2730666|pos rs74543408|pos rs146800965|pos rs115453188|pos rs73135440|pos rs12303012|pos rs12318739|pos rs77615373|pos rs11179100|pos rs12809662|pos rs116181628|pos rs145252314|pos rs4760813|k10 rs4269966|k10 rs4421787|k10 rs12424836|k10 rs11608288|k10 rs17110451|k10 rs4131347|k10 rs4131348|k10 rs3935748|k10 rs11178991|k10 rs17110459|k10 rs58014153|k10 rs146758586|k10 rs11178992|k10 rs7969998|k10 rs73338884|k10 rs535949907|k10 rs4448731|k10 rs11178993|k10 rs11178994|k10 rs4448732|k10 rs11178995|k10 rs58344694|k10 rs6582071|k10 rs61926465|k10 rs11178996|k10 rs7963803|k10 rs7963717|k10 rs41269717|k10 rs4570625|k10 rs11178997|k10 rs71456091|k10 rs10879372|k10 rs10879373|k10 rs77770014|k10 rs78711215|k10 rs117088804|k10 rs116010087|k10 rs113026031|k10 rs10879374|k10 rs35746434|k10 rs10879375|k10 rs12825659|k10 rs12829440|k10 rs114593427|k10 rs79064390|GH rs10879336|GH rs144206035|GH rs148854822|GH rs35708194|GH rs2289078|GH rs118006572|GH rs328714|GH rs35623488|GH rs117553772|GH rs11833056|GH rs75575990|GH rs328758|GH rs328759|GH rs61924139|GH rs117554446|GH rs328775|GH rs78113247|GH rs328778|GH rs2016880|GH rs34777865|GH rs61924144|GH rs11178969|GH rs11834054|GH rs12303743|GH rs7969244|GH rs12310865|GH rs7969261|GH rs12317279|GH rs1035778|GH rs7136234|GH rs7974296|GH rs7309856|GH rs11178986|GH rs11178998|GH rs11179002|GH rs76554625|GH rs73140697|GH rs11179003|GH rs17110477|GH rs11179005|GH rs10879345|GH rs118150761|GH rs17110489|GH rs2220330|GH rs10879346|GH rs10784942|GH rs4760749|GH rs1386495|GH rs1386494|GH rs10748187|GH rs12322900|GH rs6582072|GH rs10879347|GH rs7298203|GH rs149429491|GH rs10784943|GH rs11179014|GH rs10784944|GH rs113669019|GH rs12228247|GH rs2171363|GH rs73342876|GH rs11179015|GH rs7307319|GH rs34599234|GH rs10879348|GH rs17110566|GH rs4760814|GH rs75159906|GH rs7309686|GH rs12231408|GH rs7310090|GH rs6582073|GH rs6582074|GH rs6582075|GH rs6582076|GH rs4531512|GH rs6582077|GH rs6582078|GH rs6582079|GH rs6582080|GH rs7954568|GH rs10879349|GH rs12301662|GH rs10748189|GH rs67752672|GH rs11179027|GH rs7300445|GH rs7300490|GH rs11179036|GH rs11179037|GH rs7958320|GH rs73146312|GH rs1487278|GH rs550947659|GH rs12230254|GH rs2200579|GH rs73346812|GH rs60590439|GH rs61707416|GH rs61581169|GH rs60108029|GH rs11834693|GH rs1487282|GH rs61924284|GH rs115268012|GH rs78674406|GH rs76504320|GH rs75636122|GH rs76102357|GH rs634621|GH rs1484831|GH rs74656121|GH rs4356276|GH rs140262287|GH rs985207|GH rs985206|GH rs1351897|GH rs190191452|GH rs1484833|GH rs117988734|GH rs79449265|GH rs4760823|GH rs11614604|GH rs1851500|GH rs116262190|GH rs115819601|GH rs79643358|GH rs79688421|GH rs75435554|GH rs74760814|GH rs111676880|GH rs114920402|GH rs112618977|GH rs74105306|GH rs11609294|GH rs4760828|GH rs58523622|GH rs73137362|GH rs139930609|GH rs4384414|GH rs78908827|GH rs4131478|GH rs4131476|GH rs11830831|GH rs79089107|GH rs11178958|GH rs11829738|GH rs111489875|eQTL rs11179456|eQTL rs150352298|eQTL rs310791|rSNP rs310792|rSNP rs310794|rSNP rs310795|rSNP rs310796|rSNP rs310797|rSNP rs310802|rSNP rs310803|rSNP rs310804|rSNP rs310835|rSNP rs310836|rSNP rs310837|rSNP rs310838|rSNP rs310839|rSNP rs310840|rSNP rs310841|rSNP rs310843|rSNP rs310853|rSNP rs310854|rSNP rs310855|rSNP rs310856|rSNP rs310857|rSNP rs310858|rSNP rs310861|rSNP rs310862|rSNP rs310863|rSNP rs317630|rSNP rs317650|rSNP rs374335|rSNP rs407383|rSNP rs419755|rSNP rs430288|rSNP rs478188|rSNP rs478863|rSNP rs588697|rSNP rs593949|rSNP rs595348|rSNP rs631620|rSNP rs634621|rSNP rs636304|rSNP rs694257|rSNP rs696214|rSNP rs697202|rSNP rs697203|rSNP rs697204|rSNP rs697205|rSNP rs697206|rSNP rs697207|rSNP rs697208|rSNP rs697209|rSNP rs697210|rSNP rs697211|rSNP rs697212|rSNP rs698123|rSNP rs703648|rSNP rs703649|rSNP rs703650|rSNP rs703651|rSNP rs703653|rSNP rs703654|rSNP rs703655|rSNP rs710622|rSNP rs710625|rSNP rs710626|rSNP rs710627|rSNP rs710628|rSNP rs710796|rSNP rs710797|rSNP rs716443|rSNP rs726302|rSNP rs734920|rSNP rs766255|rSNP rs766256|rSNP rs767760|rSNP rs775306|rSNP rs775307|rSNP rs775443|rSNP rs775624|rSNP rs775628|rSNP rs775629|rSNP rs775631|rSNP rs775632|rSNP rs775633|rSNP rs775634|rSNP rs775635|rSNP rs775636|rSNP rs775637|rSNP rs775638|rSNP rs775639|rSNP rs775657|rSNP rs775658|rSNP rs775659|rSNP rs775660|rSNP rs775661|rSNP rs775662|rSNP rs796512|rSNP rs800165|rSNP rs800167|rSNP rs808959|rSNP rs810217|rSNP rs811827|rSNP rs822799|rSNP rs822800|rSNP rs822801|rSNP rs822802|rSNP rs822823|rSNP rs831423|rSNP rs902971|rSNP rs907752|rSNP rs907753|rSNP rs908440|rSNP rs925563|rSNP rs925794|rSNP rs931530|rSNP rs941133|rSNP rs941134|rSNP rs941136|rSNP rs951445|rSNP rs953960|rSNP rs968741|rSNP rs970167|rSNP rs972769|rSNP rs983257|rSNP rs985354|rSNP rs990234|rSNP rs990235|rSNP rs994083|rSNP rs994084|rSNP rs995162|rSNP rs995163|rSNP rs998377|rSNP rs1002491|rSNP rs1005691|rSNP rs1007023|rSNP rs1010950|rSNP rs1010951|rSNP rs1017933|rSNP rs1022242|rSNP rs1022331|rSNP rs1023989|rSNP rs1023990|rSNP rs1026331|rSNP rs1028039|rSNP rs1032417|rSNP rs1040022|rSNP rs1040023|rSNP rs1040024|rSNP rs1066404|rSNP rs1072499|rSNP rs1074956|rSNP rs1074957|rSNP rs1074958|rSNP rs1094609|rSNP rs1112143|rSNP rs1112144|rSNP rs1112756|rSNP rs1112757|rSNP rs1121487|rSNP rs1121488|rSNP rs1152884|rSNP rs1152888|rSNP rs1152897|rSNP rs1152898|rSNP rs1152902|rSNP rs1152906|rSNP rs1152908|rSNP rs1152909|rSNP rs1152911|rSNP rs1152912|rSNP rs1152913|rSNP rs1152914|rSNP rs1152915|rSNP rs1152916|rSNP rs1152917|rSNP rs1152918|rSNP rs1153058|rSNP rs1168640|rSNP rs1168641|rSNP rs1168642|rSNP rs1168643|rSNP rs1168644|rSNP rs1168645|rSNP rs1168646|rSNP rs1168647|rSNP rs1168648|rSNP rs1245637|rSNP rs1245638|rSNP rs1245639|rSNP rs1245655|rSNP rs1245656|rSNP rs1245657|rSNP rs1245658|rSNP rs1245659|rSNP rs1245660|rSNP rs1245661|rSNP rs1245662|rSNP rs1245663|rSNP rs1245664|rSNP rs1245779|rSNP rs1252404|rSNP rs1252405|rSNP rs1252407|rSNP rs1252408|rSNP rs1252410|rSNP rs1252423|rSNP rs1252424|rSNP rs1252425|rSNP rs1252442|rSNP rs1268918|rSNP rs1280821|rSNP rs1316998|rSNP rs1320937|rSNP rs1350166|rSNP rs1352250|rSNP rs1352251|rSNP rs1352252|rSNP rs1353155|rSNP rs1353156|rSNP rs1353157|rSNP rs1356198|rSNP rs1356199|rSNP rs1356200|rSNP rs1358242|rSNP rs1370128|rSNP rs1371576|rSNP rs1372560|rSNP rs1385058|rSNP rs1385059|rSNP rs1386492|rSNP rs1386497|rSNP rs1386498|rSNP rs1389494|rSNP rs1389495|rSNP rs1389496|rSNP rs1391703|rSNP rs1398599|rSNP rs1398600|rSNP rs1398603|rSNP rs1400140|rSNP rs1400141|rSNP rs1406799|rSNP rs1439982|rSNP rs1439984|rSNP rs1439985|rSNP rs1439986|rSNP rs1461042|rSNP rs1461066|rSNP rs1463603|rSNP rs1473856|rSNP rs1484830|rSNP rs1484831|rSNP rs1487277|rSNP rs1487281|rSNP rs1487283|rSNP rs1487284|rSNP rs1487285|rSNP rs1493818|rSNP rs1493819|rSNP rs1493820|rSNP rs1493823|rSNP rs1493824|rSNP rs1493825|rSNP rs1493828|rSNP rs1493829|rSNP rs1493832|rSNP rs1493835|rSNP rs1493836|rSNP rs1493840|rSNP rs1493842|rSNP rs1498743|rSNP rs1513096|rSNP rs1513097|rSNP rs1513098|rSNP rs1513099|rSNP rs1513110|rSNP rs1516055|rSNP rs1516056|rSNP rs1516067|rSNP rs1516068|rSNP rs1516069|rSNP rs1516263|rSNP rs1516264|rSNP rs1516265|rSNP rs1516266|rSNP rs1516268|rSNP rs1516269|rSNP rs1516272|rSNP rs1526948|rSNP rs1526950|rSNP rs1526956|rSNP rs1526959|rSNP rs1532008|rSNP rs1564769|rSNP rs1564770|rSNP rs1568052|rSNP rs1568053|rSNP rs1568065|rSNP rs1569036|rSNP rs1581201|rSNP rs1586916|rSNP rs1586983|rSNP rs1586984|rSNP rs1588954|rSNP rs1599745|rSNP rs1599746|rSNP rs1602954|rSNP rs1602955|rSNP rs1602956|rSNP rs1606458|rSNP rs1606998|rSNP rs1606999|rSNP rs1610200|rSNP rs1610201|rSNP rs1624395|rSNP rs1732664|rSNP rs1810222|rSNP rs1818596|rSNP rs1821777|rSNP rs1829125|rSNP rs1837475|rSNP rs1837480|rSNP rs1843810|rSNP rs1843811|rSNP rs1843812|rSNP rs1845368|rSNP rs1849465|rSNP rs1849466|rSNP rs1850257|rSNP rs1865914|rSNP rs1868354|rSNP rs1868355|rSNP rs1875468|rSNP rs1875471|rSNP rs1877538|rSNP rs1878123|rSNP rs1878124|rSNP rs1878147|rSNP rs1881956|rSNP rs1881957|rSNP rs1881958|rSNP rs1881959|rSNP rs1899006|rSNP rs1908184|rSNP rs1909971|rSNP rs1909972|rSNP rs1909973|rSNP rs1909979|rSNP rs1913933|rSNP rs1913990|rSNP rs1913991|rSNP rs1920084|rSNP rs1920085|rSNP rs1920087|rSNP rs1920088|rSNP rs1920089|rSNP rs1920091|rSNP rs1920093|rSNP rs1920094|rSNP rs1920100|rSNP rs1920553|rSNP rs1921024|rSNP rs1962699|rSNP rs1963514|rSNP rs1967035|rSNP rs1976066|rSNP rs1996089|rSNP rs2008742|rSNP rs2015315|rSNP rs2035151|rSNP rs2046582|rSNP rs2047103|rSNP rs2047105|rSNP rs2048607|rSNP rs2048824|rSNP rs2083396|rSNP rs2090321|rSNP rs2090322|rSNP rs2090323|rSNP rs2090324|rSNP rs2102134|rSNP rs2102619|rSNP rs2102755|rSNP rs2129136|rSNP rs2129576|rSNP rs2137538|rSNP rs2137539|rSNP rs2138427|rSNP rs2138428|rSNP rs2138429|rSNP rs2141591|rSNP rs2171363|rSNP rs2171364|rSNP rs2171365|rSNP rs2173919|rSNP rs2175711|rSNP rs2176204|rSNP rs2176206|rSNP rs2176236|rSNP rs2199347|rSNP rs2199348|rSNP rs2201343|rSNP rs2202105|rSNP rs2202106|rSNP rs2202746|rSNP rs2203229|rSNP rs2203232|rSNP rs2203542|rSNP rs2203543|rSNP rs2203544|rSNP rs2219609|rSNP rs2221638|rSNP rs2231689|rSNP rs2242435|rSNP rs2270485|rSNP rs2270486|rSNP rs2279563|rSNP rs2292009|rSNP rs2292010|rSNP rs2293657|rSNP rs2305642|rSNP rs2359736|rSNP rs2361448|rSNP rs2362230|rSNP rs2364224|rSNP rs2367899|rSNP rs2368049|rSNP rs2369465|rSNP rs2374245|rSNP rs2385131|rSNP rs2438108|rSNP rs2438109|rSNP rs2458437|rSNP rs2458438|rSNP rs2458439|rSNP rs2458440|rSNP rs2458441|rSNP rs2458442|rSNP rs2458443|rSNP rs2458445|rSNP rs2458446|rSNP rs2461697|rSNP rs2464165|rSNP rs2467002|rSNP rs2467003|rSNP rs2467006|rSNP rs2467007|rSNP rs2467008|rSNP rs2470371|rSNP rs2470372|rSNP rs2470373|rSNP rs2470374|rSNP rs2470375|rSNP rs2470376|rSNP rs2470378|rSNP rs2576186|rSNP rs2605325|rSNP rs2605326|rSNP rs2605327|rSNP rs2605334|rSNP rs2605363|rSNP rs2605364|rSNP rs2605366|rSNP rs2605367|rSNP rs2605368|rSNP rs2605369|rSNP rs2613878|rSNP rs2613879|rSNP rs2641482|rSNP rs2641489|rSNP rs2641490|rSNP rs2641493|rSNP rs2641494|rSNP rs2641496|rSNP rs2641497|rSNP rs2641498|rSNP rs2641499|rSNP rs2641500|rSNP rs2641501|rSNP rs2700268|rSNP rs2700270|rSNP rs2701076|rSNP rs2701077|rSNP rs2701079|rSNP rs2701291|rSNP rs2701292|rSNP rs2730487|rSNP rs2731639|rSNP rs2731640|rSNP rs2731641|rSNP rs2731643|rSNP rs2731644|rSNP rs2732489|rSNP rs2870866|rSNP rs2884779|rSNP rs2885277|rSNP rs2885280|rSNP rs2885281|rSNP rs2885282|rSNP rs2886369|rSNP rs2891685|rSNP rs2891686|rSNP rs2904529|rSNP rs2925225|rSNP rs3751287|rSNP rs3751288|rSNP rs3759090|rSNP rs3759290|rSNP rs3782347|rSNP rs3782348|rSNP rs3803036|rSNP rs3803106|rSNP rs3809118|rSNP rs3809150|rSNP rs3849228|rSNP rs3850600|rSNP rs3850601|rSNP rs3860257|rSNP rs3861890|rSNP rs3896869|rSNP rs3905797|rSNP rs3905798|rSNP rs3912980|rSNP rs3913712|rSNP rs3915235|rSNP rs3921476|rSNP rs3922594|rSNP rs3923914|rSNP rs3924015|rSNP rs3948223|rSNP rs3970917|rSNP rs4019363|rSNP rs4024093|rSNP rs4078433|rSNP rs4133129|rSNP rs4143667|rSNP rs4237865|rSNP rs4237867|rSNP rs4255597|rSNP rs4258420|rSNP rs4280050|rSNP rs4283028|rSNP rs4294603|rSNP rs4296072|rSNP rs4297529|rSNP rs4298953|rSNP rs4298998|rSNP rs4301874|rSNP rs4306350|rSNP rs4309243|rSNP rs4322437|rSNP rs4323936|rSNP rs4332561|rSNP rs4337131|rSNP rs4337132|rSNP rs4351856|rSNP rs4356276|rSNP rs4362185|rSNP rs4362186|rSNP rs4365128|rSNP rs4366554|rSNP rs4378480|rSNP rs4391857|rSNP rs4393363|rSNP rs4397898|rSNP rs4405399|rSNP rs4409890|rSNP rs4418853|rSNP rs4420306|rSNP rs4423260|rSNP rs4429143|rSNP rs4435081|rSNP rs4436584|rSNP rs4441061|rSNP rs4441062|rSNP rs4441063|rSNP rs4447247|rSNP rs4454801|rSNP rs4460845|rSNP rs4460909|rSNP rs4463929|rSNP rs4465425|rSNP rs4474508|rSNP rs4479067|rSNP rs4485150|rSNP rs4486718|rSNP rs4489789|rSNP rs4511361|rSNP rs4512898|rSNP rs4520686|rSNP rs4523755|rSNP rs4529954|rSNP rs4531512|rSNP rs4565938|rSNP rs4569096|rSNP rs4570625|rSNP rs4576865|rSNP rs4583012|rSNP rs4619192|rSNP rs4620766|rSNP rs4620767|rSNP rs4623941|rSNP rs4641528|rSNP rs4760398|rSNP rs4760399|rSNP rs4760470|rSNP rs4760471|rSNP rs4760472|rSNP rs4760474|rSNP rs4760475|rSNP rs4760476|rSNP rs4760477|rSNP rs4760478|rSNP rs4760479|rSNP rs4760480|rSNP rs4760483|rSNP rs4760596|rSNP rs4760750|rSNP rs4760752|rSNP rs4760754|rSNP rs4760755|rSNP rs4760775|rSNP rs4760801|rSNP rs4760804|rSNP rs4760814|rSNP rs4760815|rSNP rs4760816|rSNP rs4760817|rSNP rs4760818|rSNP rs4760820|rSNP rs4760821|rSNP rs4760822|rSNP rs4760866|rSNP rs4760867|rSNP rs4760869|rSNP rs4760871|rSNP rs4760872|rSNP rs4760932|rSNP rs4760933|rSNP rs4760935|rSNP rs4760936|rSNP rs4760938|rSNP rs4760939|rSNP rs4760940|rSNP rs4760941|rSNP rs4761167|rSNP rs4761170|rSNP rs4761229|rSNP rs4761230|rSNP rs4761266|rSNP rs4761271|rSNP rs4761458|rSNP rs4763017|rSNP rs4763159|rSNP rs4763162|rSNP rs4842451|rSNP rs4842596|rSNP rs4882599|rSNP rs4882618|rSNP rs4882628|rSNP rs4882629|rSNP rs4882650|rSNP rs4882651|rSNP rs4882689|rSNP rs4882690|rSNP rs4883493|rSNP rs4883495|rSNP rs4883497|rSNP rs4883503|rSNP rs4913534|rSNP rs4981031|rSNP rs6421243|rSNP rs6538344|rSNP rs6538345|rSNP rs6538346|rSNP rs6538347|rSNP rs6538348|rSNP rs6538350|rSNP rs6539095|rSNP rs6539096|rSNP rs6539097|rSNP rs6539099|rSNP rs6539100|rSNP rs6581444|rSNP rs6581446|rSNP rs6581884|rSNP rs6581886|rSNP rs6581887|rSNP rs6581904|rSNP rs6581964|rSNP rs6581965|rSNP rs6582031|rSNP rs6582032|rSNP rs6582033|rSNP rs6582034|rSNP rs6582035|rSNP rs6582037|rSNP rs6582038|rSNP rs6582039|rSNP rs6582040|rSNP rs6582073|rSNP rs6582074|rSNP rs6582075|rSNP rs6582076|rSNP rs6582077|rSNP rs6582078|rSNP rs6582079|rSNP rs6582080|rSNP rs6582081|rSNP rs6582131|rSNP rs6582133|rSNP rs6582290|rSNP rs7132274|rSNP rs7132366|rSNP rs7132992|rSNP rs7133047|rSNP rs7133080|rSNP rs7133490|rSNP rs7133590|rSNP rs7134093|rSNP rs7134160|rSNP rs7134260|rSNP rs7134504|rSNP rs7134990|rSNP rs7135026|rSNP rs7135111|rSNP rs7135164|rSNP rs7135340|rSNP rs7135414|rSNP rs7135440|rSNP rs7135590|rSNP rs7135622|rSNP rs7135954|rSNP rs7135980|rSNP rs7135981|rSNP rs7136080|rSNP rs7136134|rSNP rs7136209|rSNP rs7136462|rSNP rs7136556|rSNP rs7136787|rSNP rs7136825|rSNP rs7136870|rSNP rs7137540|rSNP rs7138284|rSNP rs7138431|rSNP rs7138509|rSNP rs7138553|rSNP rs7138682|rSNP rs7138764|rSNP rs7138773|rSNP rs7138824|rSNP rs7138881|rSNP rs7139156|rSNP rs7139202|rSNP rs7139396|rSNP rs7139447|rSNP rs7294516|rSNP rs7294830|rSNP rs7294880|rSNP rs7295002|rSNP rs7295336|rSNP rs7295394|rSNP rs7295514|rSNP rs7295981|rSNP rs7296096|rSNP rs7296131|rSNP rs7296326|rSNP rs7296364|rSNP rs7296561|rSNP rs7296591|rSNP rs7296691|rSNP rs7296704|rSNP rs7296831|rSNP rs7297045|rSNP rs7297268|rSNP rs7297672|rSNP rs7297719|rSNP rs7297901|rSNP rs7298244|rSNP rs7298504|rSNP rs7298637|rSNP rs7298787|rSNP rs7298827|rSNP rs7298971|rSNP rs7298993|rSNP rs7299333|rSNP rs7299545|rSNP rs7299667|rSNP rs7300378|rSNP rs7300445|rSNP rs7300458|rSNP rs7300465|rSNP rs7300488|rSNP rs7300490|rSNP rs7300506|rSNP rs7300641|rSNP rs7301023|rSNP rs7301245|rSNP rs7301671|rSNP rs7302033|rSNP rs7302077|rSNP rs7302128|rSNP rs7302368|rSNP rs7302396|rSNP rs7302481|rSNP rs7302750|rSNP rs7302990|rSNP rs7303315|rSNP rs7303366|rSNP rs7303410|rSNP rs7303982|rSNP rs7305115|rSNP rs7305160|rSNP rs7305324|rSNP rs7305333|rSNP rs7305455|rSNP rs7305482|rSNP rs7305554|rSNP rs7305750|rSNP rs7305800|rSNP rs7306050|rSNP rs7306546|rSNP rs7306630|rSNP rs7306731|rSNP rs7306975|rSNP rs7307080|rSNP rs7307107|rSNP rs7307204|rSNP rs7307225|rSNP rs7307287|rSNP rs7307319|rSNP rs7307339|rSNP rs7307352|rSNP rs7307353|rSNP rs7307385|rSNP rs7309088|rSNP rs7309159|rSNP rs7309392|rSNP rs7309686|rSNP rs7309796|rSNP rs7309824|rSNP rs7309888|rSNP rs7310004|rSNP rs7310090|rSNP rs7310585|rSNP rs7310735|rSNP rs7311068|rSNP rs7311420|rSNP rs7311660|rSNP rs7312018|rSNP rs7312283|rSNP rs7313131|rSNP rs7313537|rSNP rs7313761|rSNP rs7313875|rSNP rs7314903|rSNP rs7315091|rSNP rs7315114|rSNP rs7315282|rSNP rs7315415|rSNP rs7315444|rSNP rs7315446|rSNP rs7315790|rSNP rs7315941|rSNP rs7316017|rSNP rs7316131|rSNP rs7316206|rSNP rs7316708|rSNP rs7350608|rSNP rs7398158|rSNP rs7398591|rSNP rs7485227|rSNP rs7486867|rSNP rs7487612|rSNP rs7487961|rSNP rs7488050|rSNP rs7489329|rSNP rs7953003|rSNP rs7953262|rSNP rs7953445|rSNP rs7953550|rSNP rs7954050|rSNP rs7954105|rSNP rs7954116|rSNP rs7954142|rSNP rs7954332|rSNP rs7954407|rSNP rs7954475|rSNP rs7954568|rSNP rs7954574|rSNP rs7954759|rSNP rs7954785|rSNP rs7954911|rSNP rs7954920|rSNP rs7955413|rSNP rs7955720|rSNP rs7955883|rSNP rs7956088|rSNP rs7956119|rSNP rs7956172|rSNP rs7956431|rSNP rs7956434|rSNP rs7956497|rSNP rs7956670|rSNP rs7956954|rSNP rs7957801|rSNP rs7957834|rSNP rs7957940|rSNP rs7958355|rSNP rs7958460|rSNP rs7958478|rSNP rs7958794|rSNP rs7958846|rSNP rs7959212|rSNP rs7959935|rSNP rs7960235|rSNP rs7960254|rSNP rs7960835|rSNP rs7960840|rSNP rs7960849|rSNP rs7961005|rSNP rs7961168|rSNP rs7961232|rSNP rs7961279|rSNP rs7961383|rSNP rs7961533|rSNP rs7961541|rSNP rs7961760|rSNP rs7961840|rSNP rs7961887|rSNP rs7962325|rSNP rs7962607|rSNP rs7963100|rSNP rs7963226|rSNP rs7963535|rSNP rs7963720|rSNP rs7963723|rSNP rs7963803|rSNP rs7963834|rSNP rs7963977|rSNP rs7963985|rSNP rs7964070|rSNP rs7964108|rSNP rs7964194|rSNP rs7964249|rSNP rs7964304|rSNP rs7964403|rSNP rs7964467|rSNP rs7964527|rSNP rs7965034|rSNP rs7965057|rSNP rs7965134|rSNP rs7965242|rSNP rs7965272|rSNP rs7965326|rSNP rs7965356|rSNP rs7965677|rSNP rs7966069|rSNP rs7966232|rSNP rs7966292|rSNP rs7966323|rSNP rs7966562|rSNP rs7966751|rSNP rs7966763|rSNP rs7967014|rSNP rs7967033|rSNP rs7967434|rSNP rs7967568|rSNP rs7967686|rSNP rs7967690|rSNP rs7968430|rSNP rs7968645|rSNP rs7968934|rSNP rs7969044|rSNP rs7969114|rSNP rs7969289|rSNP rs7969657|rSNP rs7969905|rSNP rs7969930|rSNP rs7970369|rSNP rs7970458|rSNP rs7971232|rSNP rs7971240|rSNP rs7971301|rSNP rs7971385|rSNP rs7971705|rSNP rs7972031|rSNP rs7972092|rSNP rs7972156|rSNP rs7972239|rSNP rs7972298|rSNP rs7972752|rSNP rs7973054|rSNP rs7973077|rSNP rs7973394|rSNP rs7973565|rSNP rs7973840|rSNP rs7974011|rSNP rs7974092|rSNP rs7974152|rSNP rs7974346|rSNP rs7974609|rSNP rs7974696|rSNP rs7975156|rSNP rs7975494|rSNP rs7975633|rSNP rs7975945|rSNP rs7976058|rSNP rs7976081|rSNP rs7976370|rSNP rs7976576|rSNP rs7976833|rSNP rs7976940|rSNP rs7976965|rSNP rs7977113|rSNP rs7977349|rSNP rs7977578|rSNP rs7977586|rSNP rs7978482|rSNP rs7978692|rSNP rs7978797|rSNP rs7978833|rSNP rs7978856|rSNP rs7978944|rSNP rs7978989|rSNP rs7979000|rSNP rs7979770|rSNP rs7979880|rSNP rs7979929|rSNP rs7980175|rSNP rs7980179|rSNP rs7980212|rSNP rs7980537|rSNP rs7980613|rSNP rs7980699|rSNP rs7980912|rSNP rs7980959|rSNP rs7981022|rSNP rs9325195|rSNP rs9325196|rSNP rs9325197|rSNP rs9634179|rSNP rs9634180|rSNP rs9634206|rSNP rs9652029|rSNP rs9668335|rSNP rs9668557|rSNP rs9668862|rSNP rs9669113|rSNP rs9669161|rSNP rs9669265|rSNP rs9738118|rSNP rs9783412|rSNP rs9783440|rSNP rs9783525|rSNP rs9971800|rSNP rs9971806|rSNP rs9971855|rSNP rs10082716|rSNP rs10083209|rSNP rs10160858|rSNP rs10161028|rSNP rs10400508|rSNP rs10400549|rSNP rs10400551|rSNP rs10437936|rSNP rs10437937|rSNP rs10437977|rSNP rs10444529|rSNP rs10444585|rSNP rs10444586|rSNP rs10444587|rSNP rs10450780|rSNP rs10467163|rSNP rs10506600|rSNP rs10506601|rSNP rs10506606|rSNP rs10506607|rSNP rs10506608|rSNP rs10506609|rSNP rs10506629|rSNP rs10506630|rSNP rs10506633|rSNP rs10506634|rSNP rs10506645|rSNP rs10506646|rSNP rs10506698|rSNP rs10506700|rSNP rs10506706|rSNP rs10506709|rSNP rs10506725|rSNP rs10506726|rSNP rs10506727|rSNP rs10506950|rSNP rs10507013|rSNP rs10507014|rSNP rs10732759|rSNP rs10735301|rSNP rs10735302|rSNP rs10735955|rSNP rs10735988|rSNP rs10745611|rSNP rs10745612|rSNP rs10745613|rSNP rs10745615|rSNP rs10745616|rSNP rs10747954|rSNP rs10748125|rSNP rs10748126|rSNP rs10748134|rSNP rs10748178|rSNP rs10748179|rSNP rs10748188|rSNP rs10748189|rSNP rs10748214|rSNP rs10748215|rSNP rs10748216|rSNP rs10748260|rSNP rs10748278|rSNP rs10748279|rSNP rs10777089|rSNP rs10777090|rSNP rs10777425|rSNP rs10777426|rSNP rs10777427|rSNP rs10777428|rSNP rs10777430|rSNP rs10777431|rSNP rs10777432|rSNP rs10777435|rSNP rs10777437|rSNP rs10778278|rSNP rs10784286|rSNP rs10784287|rSNP rs10784619|rSNP rs10784770|rSNP rs10784771|rSNP rs10784790|rSNP rs10784864|rSNP rs10784867|rSNP rs10784868|rSNP rs10784869|rSNP rs10784870|rSNP rs10784920|rSNP rs10784921|rSNP rs10784922|rSNP rs10784945|rSNP rs10784946|rSNP rs10784947|rSNP rs10785000|rSNP rs10785001|rSNP rs10785002|rSNP rs10785003|rSNP rs10785070|rSNP rs10785071|rSNP rs10785072|rSNP rs10785073|rSNP rs10785074|rSNP rs10785084|rSNP rs10785130|rSNP rs10785131|rSNP rs10785132|rSNP rs10785133|rSNP rs10785134|rSNP rs10785137|rSNP rs10785187|rSNP rs10785191|rSNP rs10858680|rSNP rs10858681|rSNP rs10859351|rSNP rs10859352|rSNP rs10859354|rSNP rs10859355|rSNP rs10859360|rSNP rs10859361|rSNP rs10859362|rSNP rs10861076|rSNP rs10861078|rSNP rs10861080|rSNP rs10861887|rSNP rs10862978|rSNP rs10862980|rSNP rs10862981|rSNP rs10863026|rSNP rs10863027|rSNP rs10877805|rSNP rs10877806|rSNP rs10877807|rSNP rs10877808|rSNP rs10877809|rSNP rs10877810|rSNP rs10877811|rSNP rs10877819|rSNP rs10878593|rSNP rs10878943|rSNP rs10878945|rSNP rs10879013|rSNP rs10879014|rSNP rs10879174|rSNP rs10879175|rSNP rs10879176|rSNP rs10879177|rSNP rs10879178|rSNP rs10879200|rSNP rs10879201|rSNP rs10879202|rSNP rs10879203|rSNP rs10879285|rSNP rs10879286|rSNP rs10879287|rSNP rs10879290|rSNP rs10879293|rSNP rs10879336|rSNP rs10879349|rSNP rs10879350|rSNP rs10879363|rSNP rs10879533|rSNP rs10879534|rSNP rs10879535|rSNP rs10879536|rSNP rs10879537|rSNP rs10879539|rSNP rs10879574|rSNP rs10879667|rSNP rs10879669|rSNP rs10879670|rSNP rs10879671|rSNP rs10879672|rSNP rs10879673|rSNP rs10879674|rSNP rs10879675|rSNP rs10879676|rSNP rs10879677|rSNP rs10879678|rSNP rs10879679|rSNP rs10879681|rSNP rs10879682|rSNP rs10879683|rSNP rs10879696|rSNP rs10879697|rSNP rs10879698|rSNP rs10879699|rSNP rs10879700|rSNP rs10879701|rSNP rs10879702|rSNP rs10879703|rSNP rs10879708|rSNP rs10879711|rSNP rs10879712|rSNP rs10879713|rSNP rs10879714|rSNP rs10879808|rSNP rs10879809|rSNP rs10879815|rSNP rs10879816|rSNP rs10879817|rSNP rs10879905|rSNP rs10879906|rSNP rs10879907|rSNP rs10879914|rSNP rs10879916|rSNP rs10879917|rSNP rs10879918|rSNP rs10879919|rSNP rs10879921|rSNP rs10879922|rSNP rs11104718|rSNP rs11104720|rSNP rs11104723|rSNP rs11106672|rSNP rs11106674|rSNP rs11111712|rSNP rs11111713|rSNP rs11111714|rSNP rs11111716|rSNP rs11111718|rSNP rs11111722|rSNP rs11111723|rSNP rs11111725|rSNP rs11111726|rSNP rs11111727|rSNP rs11111732|rSNP rs11111733|rSNP rs11111734|rSNP rs11111736|rSNP rs11111737|rSNP rs11113798|rSNP rs11113801|rSNP rs11113803|rSNP rs11113804|rSNP rs11113849|rSNP rs11113863|rSNP rs11113980|rSNP rs11116798|rSNP rs11116810|rSNP rs11116811|rSNP rs11116814|rSNP rs11116820|rSNP rs11116823|rSNP rs11116856|rSNP rs11116872|rSNP rs11116879|rSNP rs11116940|rSNP rs11116957|rSNP rs11116982|rSNP rs11116983|rSNP rs11116992|rSNP rs11117001|rSNP rs11117005|rSNP rs11174358|rSNP rs11174360|rSNP rs11174361|rSNP rs11174363|rSNP rs11174364|rSNP rs11174365|rSNP rs11174367|rSNP rs11174368|rSNP rs11174369|rSNP rs11174371|rSNP rs11174397|rSNP rs11174398|rSNP rs11174399|rSNP rs11174402|rSNP rs11174404|rSNP rs11174406|rSNP rs11174407|rSNP rs11174408|rSNP rs11174409|rSNP rs11174410|rSNP rs11174411|rSNP rs11174412|rSNP rs11176095|rSNP rs11176096|rSNP rs11176656|rSNP rs11176657|rSNP rs11176658|rSNP rs11176660|rSNP rs11176662|rSNP rs11176664|rSNP rs11176669|rSNP rs11176670|rSNP rs11177552|rSNP rs11177554|rSNP rs11177561|rSNP rs11177566|rSNP rs11177808|rSNP rs11177811|rSNP rs11177812|rSNP rs11177813|rSNP rs11177814|rSNP rs11177815|rSNP rs11177816|rSNP rs11177817|rSNP rs11177818|rSNP rs11177819|rSNP rs11177820|rSNP rs11177822|rSNP rs11177823|rSNP rs11177825|rSNP rs11177827|rSNP rs11177829|rSNP rs11177831|rSNP rs11177832|rSNP rs11177833|rSNP rs11177834|rSNP rs11177835|rSNP rs11177839|rSNP rs11177840|rSNP rs11177843|rSNP rs11177845|rSNP rs11177847|rSNP rs11177848|rSNP rs11177849|rSNP rs11177850|rSNP rs11177851|rSNP rs11177853|rSNP rs11177855|rSNP rs11177856|rSNP rs11177857|rSNP rs11177858|rSNP rs11177859|rSNP rs11177860|rSNP rs11177861|rSNP rs11177864|rSNP rs11177865|rSNP rs11177866|rSNP rs11178344|rSNP rs11178346|rSNP rs11178347|rSNP rs11178348|rSNP rs11178349|rSNP rs11178350|rSNP rs11178351|rSNP rs11178352|rSNP rs11178356|rSNP rs11178358|rSNP rs11178361|rSNP rs11178379|rSNP rs11178382|rSNP rs11178388|rSNP rs11178390|rSNP rs11178391|rSNP rs11178392|rSNP rs11178393|rSNP rs11178394|rSNP rs11178395|rSNP rs11178397|rSNP rs11178398|rSNP rs11178399|rSNP rs11178400|rSNP rs11178401|rSNP rs11178402|rSNP rs11178436|rSNP rs11178437|rSNP rs11178446|rSNP rs11178448|rSNP rs11178450|rSNP rs11178781|rSNP rs11178783|rSNP rs11178784|rSNP rs11178785|rSNP rs11178787|rSNP rs11178798|rSNP rs11178826|rSNP rs11178832|rSNP rs11178834|rSNP rs11178837|rSNP rs11178997|rSNP rs11178998|rSNP rs11179015|rSNP rs11179017|rSNP rs11179018|rSNP rs11179020|rSNP rs11179022|rSNP rs11179023|rSNP rs11179024|rSNP rs11179027|rSNP rs11179028|rSNP rs11179032|rSNP rs11179033|rSNP rs11179034|rSNP rs11179036|rSNP rs11179037|rSNP rs11179071|rSNP rs11179502|rSNP rs11179503|rSNP rs11179507|rSNP rs11179508|rSNP rs11179510|rSNP rs11179511|rSNP rs11179515|rSNP rs11179516|rSNP rs11179517|rSNP rs11179518|rSNP rs11179519|rSNP rs11179520|rSNP rs11179521|rSNP rs11179522|rSNP rs11179524|rSNP rs11179573|rSNP rs11179575|rSNP rs11179576|rSNP rs11179580|rSNP rs11179583|rSNP rs11179584|rSNP rs11179586|rSNP rs11179591|rSNP rs11179764|rSNP rs11179765|rSNP rs11179767|rSNP rs11179768|rSNP rs11179769|rSNP rs11179770|rSNP rs11179773|rSNP rs11179775|rSNP rs11179776|rSNP rs11179777|rSNP rs11179778|rSNP rs11179781|rSNP rs11179782|rSNP rs11179783|rSNP rs11179784|rSNP rs11179786|rSNP rs11179823|rSNP rs11179827|rSNP rs11179838|rSNP rs11179839|rSNP rs11179844|rSNP rs11179848|rSNP rs11180103|rSNP rs11180105|rSNP rs11180108|rSNP rs11180109|rSNP rs11180110|rSNP rs11180111|rSNP rs11180116|rSNP rs11180119|rSNP rs11180135|rSNP rs11180137|rSNP rs11180138|rSNP rs11180143|rSNP rs11180145|rSNP rs11180146|rSNP rs11180149|rSNP rs11180150|rSNP rs11180151|rSNP rs11180155|rSNP rs11180156|rSNP rs11180157|rSNP rs11180159|rSNP rs11180161|rSNP rs11180480|rSNP rs11180481|rSNP rs11180483|rSNP rs11180488|rSNP rs11180489|rSNP rs11180523|rSNP rs11180524|rSNP rs11180526|rSNP rs11180527|rSNP rs11180528|rSNP rs11180529|rSNP rs11180532|rSNP rs11180533|rSNP rs11180535|rSNP rs11180536|rSNP rs11180537|rSNP rs11180538|rSNP rs11180539|rSNP rs11180540|rSNP rs11180541|rSNP rs11180546|rSNP rs11465955|rSNP rs11465958|rSNP rs11465959|rSNP rs11465961|rSNP rs11465965|rSNP rs11465967|rSNP rs11465970|rSNP rs11495622|rSNP rs11495669|rSNP rs11503217|rSNP rs11503324|rSNP rs11504299|rSNP rs11514293|rSNP rs11520169|rSNP rs11520223|rSNP rs11532495|rSNP rs11536220|rSNP rs11543409|rSNP rs11608623|rSNP rs11608821|rSNP rs11609226|rSNP rs11609261|rSNP rs11609647|rSNP rs11609790|rSNP rs11609797|rSNP rs11610254|rSNP rs11610736|rSNP rs11610755|rSNP rs11611064|rSNP rs11611121|rSNP rs11611135|rSNP rs11611702|rSNP rs11612171|rSNP rs11612177|rSNP rs11612689|rSNP rs11612821|rSNP rs11612862|rSNP rs11613450|rSNP rs11613970|rSNP rs11614068|rSNP rs11614719|rSNP rs11614765|rSNP rs11614866|rSNP rs11614922|rSNP rs11614988|rSNP rs11615019|rSNP rs11615085|rSNP rs11615099|rSNP rs11615150|rSNP rs11615274|rSNP rs11615620|rSNP rs11615712|rSNP rs11615915|rSNP rs11829445|rSNP rs11829818|rSNP rs11830242|rSNP rs11830264|rSNP rs11830357|rSNP rs11830831|rSNP rs11831340|rSNP rs11831493|rSNP rs11831957|rSNP rs11832021|rSNP rs11832650|rSNP rs11832914|rSNP rs11832980|rSNP rs11833525|rSNP rs11833635|rSNP rs11834097|rSNP rs11834114|rSNP rs11834616|rSNP rs11834669|rSNP rs11834693|rSNP rs11834713|rSNP rs11834793|rSNP rs11835063|rSNP rs11835253|rSNP rs11835295|rSNP rs11835383|rSNP rs11835592|rSNP rs11835913|rSNP rs11836636|rSNP rs11836744|rSNP rs11837699|rSNP rs11838112|rSNP rs11838146|rSNP rs12146845|rSNP rs12146849|rSNP rs12228204|rSNP rs12228247|rSNP rs12228869|rSNP rs12229314|rSNP rs12229394|rSNP rs12229628|rSNP rs12230073|rSNP rs12230557|rSNP rs12230724|rSNP rs12230809|rSNP rs12231408|rSNP rs12231731|rSNP rs12231926|rSNP rs12296746|rSNP rs12297202|rSNP rs12297772|rSNP rs12297904|rSNP rs12298502|rSNP rs12299115|rSNP rs12299717|rSNP rs12300121|rSNP rs12300270|rSNP rs12300606|rSNP rs12300755|rSNP rs12300795|rSNP rs12300918|rSNP rs12300983|rSNP rs12301371|rSNP rs12301602|rSNP rs12301662|rSNP rs12302113|rSNP rs12302946|rSNP rs12303913|rSNP rs12304316|rSNP rs12304719|rSNP rs12305941|rSNP rs12306698|rSNP rs12307100|rSNP rs12307276|rSNP rs12308241|rSNP rs12308319|rSNP rs12309073|rSNP rs12310098|rSNP rs12310136|rSNP rs12310147|rSNP rs12310405|rSNP rs12310467|rSNP rs12311110|rSNP rs12312119|rSNP rs12312235|rSNP rs12312480|rSNP rs12312490|rSNP rs12312877|rSNP rs12313311|rSNP rs12313400|rSNP rs12313608|rSNP rs12313722|rSNP rs12315266|rSNP rs12316260|rSNP rs12316291|rSNP rs12316292|rSNP rs12316469|rSNP rs12316770|rSNP rs12316951|rSNP rs12317086|rSNP rs12319281|rSNP rs12319422|rSNP rs12320419|rSNP rs12320540|rSNP rs12320915|rSNP rs12321128|rSNP rs12321249|rSNP rs12322522|rSNP rs12322830|rSNP rs12366348|rSNP rs12366390|rSNP rs12366392|rSNP rs12366783|rSNP rs12366812|rSNP rs12366829|rSNP rs12367316|rSNP rs12367329|rSNP rs12367587|rSNP rs12367867|rSNP rs12367868|rSNP rs12368123|rSNP rs12368132|rSNP rs12368639|rSNP rs12368863|rSNP rs12368922|rSNP rs12369053|rSNP rs12369306|rSNP rs12369361|rSNP rs12369556|rSNP rs12370098|rSNP rs12370099|rSNP rs12370184|rSNP rs12370381|rSNP rs12370574|rSNP rs12370602|rSNP rs12370734|rSNP rs12370766|rSNP rs12371206|rSNP rs12371249|rSNP rs12371293|rSNP rs12371368|rSNP rs12371787|rSNP rs12372226|rSNP rs12372516|rSNP rs12372582|rSNP rs12372681|rSNP rs12422240|rSNP rs12422346|rSNP rs12422614|rSNP rs12422641|rSNP rs12422944|rSNP rs12423223|rSNP rs12423232|rSNP rs12423320|rSNP rs12424023|rSNP rs12424057|rSNP rs12424127|rSNP rs12424145|rSNP rs12424158|rSNP rs12424299|rSNP rs12424458|rSNP rs12424890|rSNP rs12424907|rSNP rs12424999|rSNP rs12425065|rSNP rs12425122|rSNP rs12425452|rSNP rs12426379|rSNP rs12426395|rSNP rs12426656|rSNP rs12426734|rSNP rs12426747|rSNP rs12426806|rSNP rs12427227|rSNP rs12427290|rSNP rs12578430|rSNP rs12578520|rSNP rs12578537|rSNP rs12578621|rSNP rs12579293|rSNP rs12579329|rSNP rs12579490|rSNP rs12579538|rSNP rs12580042|rSNP rs12580618|rSNP rs12580754|rSNP rs12580769|rSNP rs12580790|rSNP rs12580842|rSNP rs12580866|rSNP rs12581066|rSNP rs12581294|rSNP rs12581477|rSNP rs12582080|rSNP rs12582117|rSNP rs12582706|rSNP rs12582825|rSNP rs12809156|rSNP rs12809362|rSNP rs12809679|rSNP rs12809991|rSNP rs12810144|rSNP rs12810364|rSNP rs12810573|rSNP rs12810821|rSNP rs12810852|rSNP rs12810889|rSNP rs12811343|rSNP rs12812082|rSNP rs12812438|rSNP rs12812554|rSNP rs12813125|rSNP rs12813356|rSNP rs12814435|rSNP rs12814597|rSNP rs12814679|rSNP rs12814700|rSNP rs12815710|rSNP rs12815896|rSNP rs12816124|rSNP rs12817387|rSNP rs12817957|rSNP rs12817983|rSNP rs12818780|rSNP rs12819583|rSNP rs12820253|rSNP rs12820622|rSNP rs12821462|rSNP rs12821538|rSNP rs12822113|rSNP rs12822366|rSNP rs12822375|rSNP rs12822505|rSNP rs12822654|rSNP rs12822960|rSNP rs12823036|rSNP rs12824016|rSNP rs12824583|rSNP rs12824588|rSNP rs12825650|rSNP rs12825813|rSNP rs12825855|rSNP rs12825932|rSNP rs12826168|rSNP rs12826262|rSNP rs12826688|rSNP rs12827087|rSNP rs12827759|rSNP rs12827767|rSNP rs12827885|rSNP rs12828154|rSNP rs12828862|rSNP rs12829420|rSNP rs12829847|rSNP rs12830177|rSNP rs12830818|rSNP rs12830908|rSNP rs12831254|rSNP rs12831350|rSNP rs12831505|rSNP rs12831813|rSNP rs12831915|rSNP rs12831916|rSNP rs12832279|rSNP rs12832938|rSNP rs12833597|rSNP rs13377660|rSNP rs17005463|rSNP rs17005464|rSNP rs17005466|rSNP rs17005468|rSNP rs17005481|rSNP rs17005483|rSNP rs17005484|rSNP rs17005500|rSNP rs17005513|rSNP rs17005516|rSNP rs17015408|rSNP rs17015409|rSNP rs17020558|rSNP rs17020581|rSNP rs17034372|rSNP rs17034394|rSNP rs17034419|rSNP rs17034422|rSNP rs17041924|rSNP rs17042843|rSNP rs17042851|rSNP rs17042860|rSNP rs17102243|rSNP rs17103634|rSNP rs17103646|rSNP rs17107111|rSNP rs17108535|rSNP rs17108545|rSNP rs17108707|rSNP rs17108716|rSNP rs17108861|rSNP rs17109673|rSNP rs17109757|rSNP rs17110532|rSNP rs17110536|rSNP rs17110540|rSNP rs17110566|rSNP rs17112001|rSNP rs17112010|rSNP rs17112013|rSNP rs17112090|rSNP rs17112102|rSNP rs17112112|rSNP rs17112130|rSNP rs17112138|rSNP rs17112140|rSNP rs17112150|rSNP rs17112154|rSNP rs17112157|rSNP rs17112159|rSNP rs17112631|rSNP rs17112634|rSNP rs17112689|rSNP rs17112880|rSNP rs17113796|rSNP rs17113803|rSNP rs17113809|rSNP rs17113817|rSNP rs17113848|rSNP rs17113865|rSNP rs17113889|rSNP rs17113909|rSNP rs17113915|rSNP rs17113918|rSNP rs17113938|rSNP rs17115087|rSNP rs17115098|rSNP rs17120917|rSNP rs17121083|rSNP rs17121084|rSNP rs17125993|rSNP rs17126019|rSNP rs17126051|rSNP rs17181725|rSNP rs17181816|rSNP rs17183685|rSNP rs17184182|rSNP rs17217158|rSNP rs17225624|rSNP rs17225631|rSNP rs17225638|rSNP rs17225645|rSNP rs17226500|rSNP rs17226542|rSNP rs17226570|rSNP rs17226605|rSNP rs17227114|rSNP rs17227121|rSNP rs17227134|rSNP rs17227160|rSNP rs17227194|rSNP rs17292872|rSNP rs17293059|rSNP rs17333658|rSNP rs17583022|rSNP rs17659468|rSNP rs17715440|rSNP rs17760173|rSNP rs17760412|rSNP rs17760520|rSNP rs17760600|rSNP rs17781591|rSNP rs17781645|rSNP rs17786070|rSNP rs17786699|rSNP rs17787103|rSNP rs17787309|rSNP rs17788160|rSNP rs17807660|rSNP rs17809981|rSNP rs17814422|rSNP rs17814428|rSNP rs17814482|rSNP rs17814494|rSNP rs17814877|rSNP rs17814943|rSNP rs17814955|rSNP rs17814961|rSNP rs17814967|rSNP rs17814991|rSNP rs17815028|rSNP rs17826057|rSNP rs17827925|rSNP rs17828731|rSNP rs17828929|rSNP rs17829102|rSNP rs17829188|rSNP rs17840794|rSNP rs28507175|rSNP rs28639410|rSNP rs28651293|rSNP rs28708540|rSNP rs28785562|rSNP rs34002679|rSNP rs34120363|rSNP rs34129887|rSNP rs34154159|rSNP rs34162598|rSNP rs34166122|rSNP rs34200045|rSNP rs34232617|rSNP rs34261469|rSNP rs34312462|rSNP rs34404753|rSNP rs34414135|rSNP rs34468343|rSNP rs34475609|rSNP rs34508642|rSNP rs34513355|rSNP rs34517220|rSNP rs34522427|rSNP rs34565292|rSNP rs34598817|rSNP rs34599234|rSNP rs34599957|rSNP rs34660739|rSNP rs34695319|rSNP rs34696106|rSNP rs34699691|rSNP rs34722118|rSNP rs34726672|rSNP rs34743463|rSNP rs34764606|rSNP rs34789750|rSNP rs34794893|rSNP rs34857304|rSNP rs34881896|rSNP rs34904271|rSNP rs34938565|rSNP rs34952410|rSNP rs35025238|rSNP rs35046939|rSNP rs35051394|rSNP rs35062727|rSNP rs35064880|rSNP rs35100346|rSNP rs35110093|rSNP rs35124104|rSNP rs35141805|rSNP rs35182101|rSNP rs35188601|rSNP rs35219639|rSNP rs35351465|rSNP rs35364690|rSNP rs35364810|rSNP rs35372845|rSNP rs35389454|rSNP rs35390084|rSNP rs35394896|rSNP rs35412654|rSNP rs35424167|rSNP rs35456305|rSNP rs35465698|rSNP rs35487448|rSNP rs35497002|rSNP rs35505142|rSNP rs35529543|rSNP rs35533437|rSNP rs35533759|rSNP rs35535518|rSNP rs35571440|rSNP rs35587231|rSNP rs35594724|rSNP rs35599919|rSNP rs35612549|rSNP rs35612672|rSNP rs35625026|rSNP rs35643358|rSNP rs35734057|rSNP rs35773117|rSNP rs35834163|rSNP rs35836540|rSNP rs35862080|rSNP rs35866561|rSNP rs35925209|rSNP rs35934655|rSNP rs35962369|rSNP rs35968211|rSNP rs35971682|rSNP rs35986906|rSNP rs35995393|rSNP rs36071711|rSNP rs36086318|rSNP rs36098467|rSNP rs41269717|rSNP rs41339248|rSNP rs55646111|rSNP rs55680591|rSNP rs55684289|rSNP rs55715236|rSNP rs55730190|rSNP rs55742134|rSNP rs55748084|rSNP rs55758906|rSNP rs55783970|rSNP rs55787715|rSNP rs55797334|rSNP rs55809526|rSNP rs55809587|rSNP rs55830331|rSNP rs55838701|rSNP rs55839623|rSNP rs55851729|rSNP rs55854868|rSNP rs55901409|rSNP rs55906716|rSNP rs55909220|rSNP rs55913894|rSNP rs55914650|rSNP rs55915517|rSNP rs55923157|rSNP rs55934137|rSNP rs55943406|rSNP rs55962843|rSNP rs55974768|rSNP rs55982553|rSNP rs55987711|rSNP rs56001649|rSNP rs56008435|rSNP rs56021059|rSNP rs56037880|rSNP rs56046311|rSNP rs56049136|rSNP rs56051110|rSNP rs56065845|rSNP rs56079522|rSNP rs56080907|rSNP rs56099112|rSNP rs56107425|rSNP rs56110314|rSNP rs56117810|rSNP rs56147955|rSNP rs56150441|rSNP rs56153973|rSNP rs56172769|rSNP rs56195926|rSNP rs56207679|rSNP rs56229206|rSNP rs56238161|rSNP rs56243708|rSNP rs56252863|rSNP rs56258391|rSNP rs56281792|rSNP rs56282019|rSNP rs56288378|rSNP rs56306717|rSNP rs56317262|rSNP rs56327009|rSNP rs56337910|rSNP rs56345711|rSNP rs56347170|rSNP rs56368616|rSNP rs56371646|rSNP rs56728872|rSNP rs56829278|rSNP rs56852227|rSNP rs56941024|rSNP rs56977219|rSNP rs57019085|rSNP rs57113515|rSNP rs57195839|rSNP rs57227297|rSNP rs57415303|rSNP rs57416097|rSNP rs57445651|rSNP rs57483936|rSNP rs57494523|rSNP rs57583799|rSNP rs57595592|rSNP rs57609565|rSNP rs57674602|rSNP rs57706328|rSNP rs57749959|rSNP rs57922259|rSNP rs57933010|rSNP rs57979070|rSNP rs58013003|rSNP rs58188071|rSNP rs58204671|rSNP rs58265032|rSNP rs58275710|rSNP rs58297615|rSNP rs58336987|rSNP rs58384746|rSNP rs58417773|rSNP rs58433873|rSNP rs58559744|rSNP rs58619504|rSNP rs58651958|rSNP rs58680110|rSNP rs58766070|rSNP rs58927555|rSNP rs58962949|rSNP rs59079260|rSNP rs59162452|rSNP rs59282813|rSNP rs59338628|rSNP rs59537164|rSNP rs59679678|rSNP rs59704159|rSNP rs59825806|rSNP rs59833435|rSNP rs59857849|rSNP rs59895192|rSNP rs59899462|rSNP rs59963861|rSNP rs60072946|rSNP rs60104343|rSNP rs60175085|rSNP rs60202697|rSNP rs60463174|rSNP rs60475449|rSNP rs60560106|rSNP rs60735543|rSNP rs60836384|rSNP rs60911765|rSNP rs60968357|rSNP rs60977152|rSNP rs60980444|rSNP rs61209657|rSNP rs61219280|rSNP rs61307560|rSNP rs61446380|rSNP rs61480234|rSNP rs61560057|rSNP rs61593755|rSNP rs61601185|rSNP rs61648127|rSNP rs61649117|rSNP rs61651232|rSNP rs61662493|rSNP rs61919217|rSNP rs61919226|rSNP rs61920608|rSNP rs61920672|rSNP rs61924282|rSNP rs61924283|rSNP rs61924284|rSNP rs61924286|rSNP rs61924288|rSNP rs61925778|rSNP rs61925781|rSNP rs61925788|rSNP rs61926935|rSNP rs61927094|rSNP rs61927119|rSNP rs61928146|rSNP rs61928802|rSNP rs61928804|rSNP rs61928823|rSNP rs61928824|rSNP rs61928825|rSNP rs61928827|rSNP rs61930170|rSNP rs61930171|rSNP rs61930174|rSNP rs61930175|rSNP rs61930176|rSNP rs61930179|rSNP rs61930180|rSNP rs61930336|rSNP rs61930337|rSNP rs61930338|rSNP rs61930339|rSNP rs61930340|rSNP rs61930341|rSNP rs61930342|rSNP rs61930667|rSNP rs61930668|rSNP rs61930670|rSNP rs61930671|rSNP rs61932178|rSNP rs61932179|rSNP rs61932180|rSNP rs61932460|rSNP rs61932481|rSNP rs61932482|rSNP rs61932801|rSNP rs61932803|rSNP rs61932804|rSNP rs61932805|rSNP rs61932809|rSNP rs61932934|rSNP rs61932935|rSNP rs61933265|rSNP rs61933266|rSNP rs61933271|rSNP rs61933273|rSNP rs61934796|rSNP rs61934797|rSNP rs61935417|rSNP rs61937834|rSNP rs61937835|rSNP rs66479152|rSNP rs66483635|rSNP rs66489639|rSNP rs66503154|rSNP rs66543960|rSNP rs66629383|rSNP rs66636057|rSNP rs66653963|rSNP rs66813616|rSNP rs66864793|rSNP rs66871010|rSNP rs66924153|rSNP rs66959046|rSNP rs66984328|rSNP rs67020551|rSNP rs67037645|rSNP rs67044039|rSNP rs67094997|rSNP rs67104850|rSNP rs67170406|rSNP rs67183948|rSNP rs67191910|rSNP rs67243249|rSNP rs67257777|rSNP rs67330858|rSNP rs67349474|rSNP rs67360371|rSNP rs67385168|rSNP rs67425303|rSNP rs67445365|rSNP rs67468152|rSNP rs67472746|rSNP rs67510211|rSNP rs67542099|rSNP rs67705855|rSNP rs67715823|rSNP rs67738377|rSNP rs67740666|rSNP rs67752672|rSNP rs67771075|rSNP rs67790449|rSNP rs67797730|rSNP rs67809872|rSNP rs67863976|rSNP rs67904412|rSNP rs67905574|rSNP rs67912363|rSNP rs67972965|rSNP rs67983079|rSNP rs67986643|rSNP rs68023260|rSNP rs68082493|rSNP rs68098206|rSNP rs71454241|rSNP rs71454251|rSNP rs71454292|rSNP rs71465142|rSNP rs71465147|rSNP rs71465148|rSNP rs72652854|rSNP rs73125395|rSNP rs73127469|rSNP rs73128747|rSNP rs73131805|rSNP rs73131810|rSNP rs73131826|rSNP rs73131829|rSNP rs73131832|rSNP rs73131836|rSNP rs73132548|rSNP rs73132558|rSNP rs73132910|rSNP rs73132916|rSNP rs73132919|rSNP rs73133296|rSNP rs73133457|rSNP rs73133462|rSNP rs73134380|rSNP rs73134383|rSNP rs73134386|rSNP rs73135231|rSNP rs73135240|rSNP rs73135247|rSNP rs73135251|rSNP rs73135253|rSNP rs73135257|rSNP rs73135265|rSNP rs73135269|rSNP rs73135310|rSNP rs73135323|rSNP rs73136417|rSNP rs73136499|rSNP rs73138506|rSNP rs73139994|rSNP rs73140436|rSNP rs73141969|rSNP rs73141971|rSNP rs73142382|rSNP rs73142538|rSNP rs73142553|rSNP rs73144109|rSNP rs73144406|rSNP rs73144416|rSNP rs73146365|rSNP rs73152063|rSNP rs73152064|rSNP rs73156345|rSNP rs73159599|rSNP rs73160971|rSNP rs73164761|rSNP rs73164769|rSNP rs73164776|rSNP rs73164786|rSNP rs73164797|rSNP rs73164799|rSNP rs73165733|rSNP rs73165753|rSNP rs73165799|rSNP rs73166504|rSNP rs73166510|rSNP rs73166512|rSNP rs73166520|rSNP rs73166525|rSNP rs73166527|rSNP rs73166531|rSNP rs73166536|rSNP rs73166549|rSNP rs73166550|rSNP rs73166569|rSNP rs73167508|rSNP rs73167516|rSNP rs73167526|rSNP rs73170832|rSNP rs73170840|rSNP rs73170842|rSNP rs73170848|rSNP rs73170866|rSNP rs73170872|rSNP rs73170875|rSNP rs73172323|rSNP rs73172327|rSNP rs73172344|rSNP rs73178290|rSNP rs73178296|rSNP rs73179737|rSNP rs73179767|rSNP rs73181668|rSNP rs73181674|rSNP rs73189878|rSNP rs73189887|rSNP rs73189891|rSNP rs73189892|rSNP rs73189893|rSNP rs73189895|rSNP rs73189900|rSNP rs73191021|rSNP rs73191051|rSNP rs73207047|rSNP rs73318892|rSNP rs73327332|rSNP rs73327334|rSNP rs73330401|rSNP rs73332081|rSNP rs73332112|rSNP rs73335734|rSNP rs73335736|rSNP rs73341053|rSNP rs73342138|rSNP rs73342876|rSNP rs73342882|rSNP rs73342883|rSNP rs73342886|rSNP rs73344848|rSNP rs73344850|rSNP rs73346836|rSNP rs73346837|rSNP rs73346851|rSNP rs73356140|rSNP rs73357962|rSNP rs73364096|rSNP rs73365996|rSNP rs74098702|rSNP rs74100307|rSNP rs74100308|rSNP rs74101538|rSNP rs74101540|rSNP rs74103252|rSNP rs74103259|rSNP rs74103260|rSNP rs74103261|rSNP rs74103262|rSNP rs74104363|rSNP rs74106681|rSNP rs74106683|rSNP rs74107132|rSNP rs74107423|rSNP rs74107425|rSNP rs74107504|rSNP rs74235734|rSNP rs74359084|rSNP rs74361223|rSNP rs74364799|rSNP rs74391546|rSNP rs74391889|rSNP rs74391971|rSNP rs74392710|rSNP rs74405138|rSNP rs74427371|rSNP rs74444866|rSNP rs74446178|rSNP rs74516357|rSNP rs74563733|rSNP rs74567470|rSNP rs74571101|rSNP rs74601167|rSNP rs74606839|rSNP rs74631022|rSNP rs74647155|rSNP rs74650509|rSNP rs74662384|rSNP rs74670934|rSNP rs74705464|rSNP rs74710871|rSNP rs74738520|rSNP rs74768942|rSNP rs74778087|rSNP rs74786822|rSNP rs74789426|rSNP rs74807508|rSNP rs74816149|rSNP rs74817809|rSNP rs74837713|rSNP rs74878381|rSNP rs74892609|rSNP rs74920692|rSNP rs74945425|rSNP rs74953637|rSNP rs74959294|rSNP rs74967417|rSNP rs74968770|rSNP rs74997154|rSNP rs75019112|rSNP rs75030994|rSNP rs75054508|rSNP rs75083490|rSNP rs75108809|rSNP rs75113164|rSNP rs75114551|rSNP rs75159906|rSNP rs75180733|rSNP rs75190811|rSNP rs75205581|rSNP rs75230423|rSNP rs75231754|rSNP rs75239758|rSNP rs75245586|rSNP rs75250997|rSNP rs75269629|rSNP rs75284157|rSNP rs75316632|rSNP rs75353899|rSNP rs75405399|rSNP rs75444391|rSNP rs75452099|rSNP rs75461180|rSNP rs75467092|rSNP rs75485708|rSNP rs75518549|rSNP rs75527068|rSNP rs75528963|rSNP rs75540729|rSNP rs75549240|rSNP rs75567199|rSNP rs75615499|rSNP rs75615963|rSNP rs75636122|rSNP rs75637188|rSNP rs75678164|rSNP rs75713458|rSNP rs75722470|rSNP rs75733773|rSNP rs75737796|rSNP rs75750600|rSNP rs75766256|rSNP rs75797461|rSNP rs75830092|rSNP rs75887541|rSNP rs75890633|rSNP rs75891137|rSNP rs75937712|rSNP rs75943930|rSNP rs75984412|rSNP rs76006484|rSNP rs76006697|rSNP rs76034263|rSNP rs76035103|rSNP rs76050775|rSNP rs76084013|rSNP rs76092765|rSNP rs76102357|rSNP rs76113944|rSNP rs76124459|rSNP rs76125966|rSNP rs76154248|rSNP rs76235946|rSNP rs76237873|rSNP rs76239836|rSNP rs76246349|rSNP rs76246632|rSNP rs76254305|rSNP rs76264992|rSNP rs76276470|rSNP rs76300427|rSNP rs76310220|rSNP rs76327547|rSNP rs76331655|rSNP rs76332806|rSNP rs76332981|rSNP rs76346097|rSNP rs76349274|rSNP rs76356924|rSNP rs76359196|rSNP rs76383390|rSNP rs76411876|rSNP rs76429448|rSNP rs76432084|rSNP rs76445640|rSNP rs76507492|rSNP rs76509470|rSNP rs76522223|rSNP rs76527591|rSNP rs76558395|rSNP rs76560317|rSNP rs76565835|rSNP rs76580001|rSNP rs76586822|rSNP rs76588408|rSNP rs76596465|rSNP rs76598673|rSNP rs76617988|rSNP rs76630334|rSNP rs76630929|rSNP rs76662867|rSNP rs76666987|rSNP rs76749984|rSNP rs76768535|rSNP rs76768931|rSNP rs76806493|rSNP rs76824573|rSNP rs76832152|rSNP rs76833490|rSNP rs76837388|rSNP rs76914053|rSNP rs76945581|rSNP rs76972690|rSNP rs76985520|rSNP rs76998421|rSNP rs77000250|rSNP rs77002937|rSNP rs77026508|rSNP rs77053565|rSNP rs77061420|rSNP rs77078399|rSNP rs77090359|rSNP rs77092064|rSNP rs77097711|rSNP rs77138111|rSNP rs77149384|rSNP rs77153481|rSNP rs77155862|rSNP rs77166304|rSNP rs77191093|rSNP rs77218637|rSNP rs77227836|rSNP rs77243203|rSNP rs77250174|rSNP rs77282120|rSNP rs77296996|rSNP rs77308175|rSNP rs77329240|rSNP rs77359452|rSNP rs77377693|rSNP rs77384727|rSNP rs77386773|rSNP rs77414845|rSNP rs77418601|rSNP rs77427805|rSNP rs77431291|rSNP rs77458364|rSNP rs77504664|rSNP rs77539261|rSNP rs77545249|rSNP rs77562424|rSNP rs77568348|rSNP rs77611844|rSNP rs77692773|rSNP rs77699071|rSNP rs77699597|rSNP rs77711394|rSNP rs77737103|rSNP rs77744545|rSNP rs77762404|rSNP rs77775990|rSNP rs77779484|rSNP rs77786716|rSNP rs77791483|rSNP rs77812124|rSNP rs77813936|rSNP rs77817030|rSNP rs77827255|rSNP rs77857508|rSNP rs77865894|rSNP rs77891712|rSNP rs77895741|rSNP rs77903603|rSNP rs77930973|rSNP rs77937535|rSNP rs77946763|rSNP rs77950583|rSNP rs77974817|rSNP rs77983347|rSNP rs77996656|rSNP rs77999070|rSNP rs78004438|rSNP rs78023359|rSNP rs78039736|rSNP rs78094101|rSNP rs78105320|rSNP rs78110493|rSNP rs78110771|rSNP rs78123335|rSNP rs78128638|rSNP rs78129881|rSNP rs78131472|rSNP rs78149366|rSNP rs78244809|rSNP rs78250665|rSNP rs78251642|rSNP rs78288499|rSNP rs78358686|rSNP rs78367464|rSNP rs78382757|rSNP rs78388955|rSNP rs78401809|rSNP rs78403875|rSNP rs78430142|rSNP rs78439102|rSNP rs78461149|rSNP rs78516296|rSNP rs78544092|rSNP rs78544311|rSNP rs78598827|rSNP rs78604562|rSNP rs78606675|rSNP rs78628854|rSNP rs78652232|rSNP rs78657178|rSNP rs78674406|rSNP rs78676801|rSNP rs78685908|rSNP rs78707423|rSNP rs78732677|rSNP rs78758728|rSNP rs78797192|rSNP rs78797203|rSNP rs78817728|rSNP rs78835095|rSNP rs78883149|rSNP rs78896693|rSNP rs78926461|rSNP rs78945194|rSNP rs78945349|rSNP rs78950171|rSNP rs78962466|rSNP rs78983655|rSNP rs78989984|rSNP rs79009848|rSNP rs79021534|rSNP rs79054267|rSNP rs79114876|rSNP rs79124844|rSNP rs79125961|rSNP rs79190489|rSNP rs79193784|rSNP rs79199002|rSNP rs79199301|rSNP rs79233297|rSNP rs79242862|rSNP rs79249460|rSNP rs79251559|rSNP rs79303584|rSNP rs79350634|rSNP rs79383673|rSNP rs79395884|rSNP rs79396127|rSNP rs79453159|rSNP rs79457448|rSNP rs79460282|rSNP rs79469694|rSNP rs79492035|rSNP rs79492211|rSNP rs79497575|rSNP rs79549687|rSNP rs79556436|rSNP rs79611471|rSNP rs79640574|rSNP rs79640702|rSNP rs79664225|rSNP rs79665807|rSNP rs79673104|rSNP rs79688700|rSNP rs79786675|rSNP rs79787931|rSNP rs79815488|rSNP rs79819987|rSNP rs79830193|rSNP rs79852866|rSNP rs79873998|rSNP rs79908335|rSNP rs79956596|rSNP rs79965662|rSNP rs79972606|rSNP rs79978573|rSNP rs79992774|rSNP rs80009115|rSNP rs80009416|rSNP rs80010609|rSNP rs80029014|rSNP rs80087605|rSNP rs80093749|rSNP rs80130398|rSNP rs80141916|rSNP rs80164657|rSNP rs80172672|rSNP rs80173588|rSNP rs80179658|rSNP rs80185451|rSNP rs80202916|rSNP rs80294517|rSNP rs80299200|rSNP rs80337064|rSNP rs80339532|rSNP rs80342593|rSNP rs111233831|rSNP rs111251825|rSNP rs111257716|rSNP rs111260250|rSNP rs111280383|rSNP rs111284515|rSNP rs111288381|rSNP rs111290339|rSNP rs111343672|rSNP rs111354526|rSNP rs111360882|rSNP rs111437567|rSNP rs111499769|rSNP rs111507115|rSNP rs111510410|rSNP rs111532166|rSNP rs111544411|rSNP rs111573062|rSNP rs111618588|rSNP rs111649229|rSNP rs111669765|rSNP rs111719526|rSNP rs111720837|rSNP rs111755252|rSNP rs111786539|rSNP rs111808501|rSNP rs111857269|rSNP rs111894623|rSNP rs111921284|rSNP rs111925980|rSNP rs112017242|rSNP rs112019655|rSNP rs112044006|rSNP rs112117906|rSNP rs112121566|rSNP rs112121588|rSNP rs112125779|rSNP rs112142608|rSNP rs112153997|rSNP rs112173802|rSNP rs112178520|rSNP rs112180836|rSNP rs112193685|rSNP rs112198128|rSNP rs112199287|rSNP rs112210727|rSNP rs112305866|rSNP rs112319251|rSNP rs112357386|rSNP rs112397788|rSNP rs112414386|rSNP rs112414443|rSNP rs112429398|rSNP rs112492464|rSNP rs112508435|rSNP rs112513268|rSNP rs112539482|rSNP rs112609248|rSNP rs112609629|rSNP rs112613668|rSNP rs112664433|rSNP rs112696694|rSNP rs112757463|rSNP rs112767709|rSNP rs112792376|rSNP rs112811215|rSNP rs112825563|rSNP rs112929917|rSNP rs112950987|rSNP rs112968128|rSNP rs112975409|rSNP rs112982563|rSNP rs113013991|rSNP rs113055113|rSNP rs113097474|rSNP rs113113720|rSNP rs113169265|rSNP rs113245890|rSNP rs113265897|rSNP rs113291681|rSNP rs113310938|rSNP rs113358273|rSNP rs113372768|rSNP rs113376623|rSNP rs113402642|rSNP rs113416167|rSNP rs113494045|rSNP rs113513481|rSNP rs113526508|rSNP rs113535055|rSNP rs113543582|rSNP rs113627369|rSNP rs113649087|rSNP rs113783013|rSNP rs113786774|rSNP rs113792935|rSNP rs113793423|rSNP rs113883014|rSNP rs113934485|rSNP rs113954072|rSNP rs113968422|rSNP rs114162977|rSNP rs114223255|rSNP rs114440693|rSNP rs114798755|rSNP rs114831060|rSNP rs114879580|rSNP rs114911464|rSNP rs115009350|rSNP rs115166409|rSNP rs115181772|rSNP rs115268012|rSNP rs115272737|rSNP rs115292245|rSNP rs115320778|rSNP rs115579071|rSNP rs115582991|rSNP rs115624596|rSNP rs115651974|rSNP rs115679670|rSNP rs115869465|rSNP rs115873125|rSNP rs115879871|rSNP rs116095803|rSNP rs116311395|rSNP rs116382849|rSNP rs116427492|rSNP rs116516801|rSNP rs116534294|rSNP rs116560557|rSNP rs116802729|rSNP rs116818256|rSNP rs116843492|rSNP rs116844269|rSNP rs116847671|rSNP rs116871922|rSNP rs116883232|rSNP rs116893659|rSNP rs116897075|rSNP rs116925937|rSNP rs116970585|rSNP rs116989267|rSNP rs117001070|rSNP rs117007459|rSNP rs117009667|rSNP rs117015806|rSNP rs117021466|rSNP rs117029533|rSNP rs117030121|rSNP rs117030122|rSNP rs117043444|rSNP rs117072894|rSNP rs117082174|rSNP rs117094111|rSNP rs117103848|rSNP rs117108150|rSNP rs117120856|rSNP rs117144251|rSNP rs117147047|rSNP rs117154533|rSNP rs117160008|rSNP rs117174125|rSNP rs117205819|rSNP rs117207784|rSNP rs117225449|rSNP rs117238783|rSNP rs117272231|rSNP rs117275419|rSNP rs117289007|rSNP rs117295963|rSNP rs117324318|rSNP rs117326337|rSNP rs117354282|rSNP rs117376891|rSNP rs117377868|rSNP rs117424057|rSNP rs117434068|rSNP rs117462820|rSNP rs117476899|rSNP rs117488043|rSNP rs117504220|rSNP rs117516408|rSNP rs117527020|rSNP rs117537657|rSNP rs117547469|rSNP rs117557615|rSNP rs117570502|rSNP rs117575618|rSNP rs117576841|rSNP rs117608842|rSNP rs117613070|rSNP rs117617579|rSNP rs117625443|rSNP rs117676326|rSNP rs117683051|rSNP rs117710591|rSNP rs117734442|rSNP rs117736290|rSNP rs117755759|rSNP rs117768566|rSNP rs117775837|rSNP rs117789837|rSNP rs117823478|rSNP rs117833608|rSNP rs117869870|rSNP rs117888950|rSNP rs117927537|rSNP rs117934490|rSNP rs117941140|rSNP rs117973380|rSNP rs117988770|rSNP rs118004938|rSNP rs118031314|rSNP rs118048309|rSNP rs118054769|rSNP rs118077727|rSNP rs118119683|rSNP rs118144351|rSNP rs118152522|rSNP rs118154558|rSNP rs118159354|rSNP rs118160758|rSNP rs118161545|rSNP rs118164426|rSNP rs137871566|rSNP rs137871652|rSNP rs137963313|rSNP rs137970858|rSNP rs138204880|rSNP rs138205578|rSNP rs138256789|rSNP rs138298961|rSNP rs138328918|rSNP rs138334005|rSNP rs138402731|rSNP rs138415464|rSNP rs138461358|rSNP rs138733948|rSNP rs138758393|rSNP rs138865267|rSNP rs138926235|rSNP rs138936938|rSNP rs138950966|rSNP rs139017200|rSNP rs139066475|rSNP rs139070232|rSNP rs139097469|rSNP rs139208378|rSNP rs139496948|rSNP rs139600894|rSNP rs139632946|rSNP rs139638202|rSNP rs139782368|rSNP rs139921204|rSNP rs140053174|rSNP rs140155717|rSNP rs140185440|rSNP rs140189578|rSNP rs140218983|rSNP rs140262287|rSNP rs140392719|rSNP rs140414373|rSNP rs140468259|rSNP rs140497050|rSNP rs140577746|rSNP rs140769064|rSNP rs140778558|rSNP rs140817186|rSNP rs140856039|rSNP rs140970165|rSNP rs141006985|rSNP rs141292986|rSNP rs141311554|rSNP rs141425130|rSNP rs141458379|rSNP rs141561682|rSNP rs141582035|rSNP rs141645728|rSNP rs141776359|rSNP rs141818155|rSNP rs141905887|rSNP rs141956082|rSNP rs141982985|rSNP rs142044090|rSNP rs142055781|rSNP rs142091541|rSNP rs142153583|rSNP rs142248170|rSNP rs142392165|rSNP rs142408148|rSNP rs142411375|rSNP rs142443571|rSNP rs142484345|rSNP rs142579258|rSNP rs142760590|rSNP rs142868975|rSNP rs142894441|rSNP rs143005070|rSNP rs143024480|rSNP rs143102730|rSNP rs143221979|rSNP rs143278839|rSNP rs143303244|rSNP rs143316677|rSNP rs143322105|rSNP rs143392277|rSNP rs143410775|rSNP rs143627123|rSNP rs143674049|rSNP rs143685971|rSNP rs143846150|rSNP rs143872831|rSNP rs144074240|rSNP rs144206035|rSNP rs144207790|rSNP rs144249029|rSNP rs144254425|rSNP rs144290688|rSNP rs144463921|rSNP rs144541058|rSNP rs144574211|rSNP rs144587477|rSNP rs144607951|rSNP rs144641360|rSNP rs144858068|rSNP rs144967155|rSNP rs145038412|rSNP rs145087101|rSNP rs145122416|rSNP rs145195864|rSNP rs145244674|rSNP rs145273541|rSNP rs145308231|rSNP rs145460630|rSNP rs145672101|rSNP rs145680026|rSNP rs146047456|rSNP rs146162076|rSNP rs146210211|rSNP rs146237760|rSNP rs146372178|rSNP rs146378712|rSNP rs146384613|rSNP rs146399356|rSNP rs146438840|rSNP rs146455798|rSNP rs146485446|rSNP rs146849091|rSNP rs146896407|rSNP rs147123313|rSNP rs147171189|rSNP rs147197030|rSNP rs147268984|rSNP rs147287302|rSNP rs147299116|rSNP rs147306754|rSNP rs147338153|rSNP rs147582087|rSNP rs147817477|rSNP rs147843343|rSNP rs147876498|rSNP rs148033521|rSNP rs148147055|rSNP rs148214569|rSNP rs148415734|rSNP rs148497189|rSNP rs148529339|rSNP rs148552038|rSNP rs148771797|rSNP rs148853748|rSNP rs148854801|rSNP rs148854822|rSNP rs148890950|rSNP rs148901751|rSNP rs148911585|rSNP rs149007525|rSNP rs149022376|rSNP rs149109430|rSNP rs149141736|rSNP rs149209471|rSNP rs149239282|rSNP rs149260898|rSNP rs149384045|rSNP rs149404199|rSNP rs149432798|rSNP rs149432825|rSNP rs149481529|rSNP rs149573145|rSNP rs149738097|rSNP rs149867940|rSNP rs150216205|rSNP rs150362952|rSNP rs150404747|rSNP rs150422444|rSNP rs150580541|rSNP rs150752241|rSNP rs150778288|rSNP rs150793638|rSNP rs150829925|rSNP rs150865022|rSNP rs150875646|rSNP rs150955442|rSNP rs151033212|rSNP rs151131040|rSNP rs151186621|rSNP rs151260018|rSNP rs180791414|rSNP rs181012601|rSNP rs181323802|rSNP rs181726984|rSNP rs181747077|rSNP rs182037450|rSNP rs182176292|rSNP rs182199790|rSNP rs182239530|rSNP rs182398348|rSNP rs182725840|rSNP rs182739457|rSNP rs182941276|rSNP rs183409332|rSNP rs183415913|rSNP rs183639305|rSNP rs183851795|rSNP rs183866106|rSNP rs183866706|rSNP rs184029524|rSNP rs184365716|rSNP rs184860303|rSNP rs184900790|rSNP rs185057318|rSNP rs185159091|rSNP rs185345226|rSNP rs185554227|rSNP rs185718164|rSNP rs186077035|rSNP rs186489553|rSNP rs186539072|rSNP rs186579631|rSNP rs186793442|rSNP rs187118799|rSNP rs187956549|rSNP rs188145856|rSNP rs188849736|rSNP rs189229989|rSNP rs189391763|rSNP rs189516103|rSNP rs189810486|rSNP rs190028630|rSNP rs190154414|rSNP rs190336909|rSNP rs190519935|rSNP rs190692905|rSNP rs190906476|rSNP rs191062474|rSNP rs191098128|rSNP rs191167841|rSNP rs191799288|rSNP rs191817821|rSNP rs191988501|rSNP rs192157194|rSNP rs192951194|rSNP rs192962641|rSNP rs192965827|rSNP rs199500839|rSNP rs199765699|rSNP rs200056768|rSNP rs200154039|rSNP rs200172619|rSNP rs200289324|rSNP rs200368752|rSNP rs200438744|rSNP rs200638917|rSNP rs200738014|rSNP rs200782189|rSNP rs200936357|rSNP rs201437318|rSNP rs201471205|rSNP rs201528574|rSNP rs201540688|rSNP rs201737294|rSNP rs201925225|rSNP rs202163689|rSNP rs202167071|rSNP rs202241601|rSNP rs369058282|rSNP rs371386419|rSNP rs374743948|rSNP rs375433781|rSNP rs375767831|rSNP rs375864102|rSNP rs376207877|rSNP rs529246701|rSNP rs531395468|rSNP rs531553361|rSNP rs532225485|rSNP rs547893573|rSNP rs550096982|rSNP rs550580028|rSNP rs556554886|rSNP rs556787547|rSNP rs563233668|rSNP rs563248737|rSNP rs567713369|rSNP rs573132652|rSNP rs573484176|rSNP rs577008421|rSNP rs577863978|rSNP rs749047010|rSNP rs749786523|rSNP rs753538919|rSNP rs763694172|rSNP rs769559890|rSNP rs775939221|rSNP
ENSG00000101180 rs3787429|pos rs3787430|pos rs41284986|pos rs1739583|pos rs41284990|pos rs80107531|pos rs143155372|pos rs74627870|pos rs35817681|k10 rs1760049|k10 rs4925357|k10 rs11204465|k10 rs7347529|k10 rs1760048|k10 rs6089690|k10 rs6142727|k10 rs6061458|k10 rs60449167|k10 rs6062143|k10 rs3932611|k10 rs112112986|k10 rs8116197|k10 rs111874297|k10 rs58191584|k10 rs6062144|k10 rs6121530|k10 rs537382069|k10 rs6121531|k10 rs61373235|k10 rs1631577|k10 rs1627191|k10 rs146610048|k10 rs117459531|k10 rs6142728|k10 rs6062146|k10 rs78680202|k10 rs6089691|k10 rs1760042|k10 rs138662104|k10 rs56205434|k10 rs115125846|k10 rs1739587|k10 rs13042865|k10 rs7344029|k10 rs116172849|k10 rs6587298|k10 rs138239511|k10 rs6062153|k10 rs1615746|k10 rs149403173|k10 rs1614845|k10 rs76475621|k10 rs11906071|k10 rs1613139|k10 rs79471680|k10 rs148573698|k10 rs76446097|k10 rs6587299|k10 rs79792060|k10 rs6062155|k10 rs75879474|k10 rs78743589|k10 rs6062156|k10 rs944887|k10 rs77000623|k10 rs79356557|k10 rs1760039|k10 rs1108342|k10 rs76978780|k10 rs559574109|k10 rs138861948|k10 rs113126290|k10 rs6142997|k10 rs62205894|k10 rs74561305|k10 rs143406189|k10 rs77631311|k10 rs117188747|k10 rs116341262|k10 rs76414368|k10 rs35168997|k10 rs6142998|k10 rs74671985|k10 rs202243567|k10 rs200308680|k10 rs77577688|k10 rs199630856|k10 rs7360657|k10 rs62642815|k10 rs547966436|k10 rs141942577|k10 rs12624708|k10 rs62651418|k10 rs6089606|GH rs28382027|GH rs6089624|GH rs116972435|GH rs28382025|GH rs28382024|GH rs28382022|GH rs6089625|GH rs6061982|GH rs28382019|GH rs6061983|GH rs6142934|GH rs6062129|GH rs6142984|GH rs1760056|GH rs78179934|GH rs6142985|GH rs1739594|GH rs1047154|GH rs1047156|GH rs1047164|GH rs6062142|GH rs141311291|GH rs75149263|GH rs118180886|GH rs6061463|GH rs6062166|GH rs113479550|GH rs4925223|GH rs144561616|GH rs6142731|GH rs114151185|GH rs2380129|GH rs149509921|GH rs944883|GH rs139819910|GH rs80315165|GH rs2380128|GH rs6089340|GH rs76355084|GH rs112889953|GH rs6089702|GH rs6121975|GH rs143555293|GH rs6062183|GH rs6089718|GH rs6061482|GH rs80089792|GH rs62204487|GH rs145048925|GH rs3746656|GH rs3746657|GH rs6062194|GH rs2379131|GH rs2379130|GH rs75657994|GH rs4925370|GH rs4925371|GH rs4925372|GH rs6062198|GH rs56237636|GH rs117044226|GH rs6061485|GH rs6121980|GH rs6062675|GH rs3848676|GH rs35077590|GH rs11906375|GH rs73613587|GH rs73613588|GH rs75817908|GH rs6011380|GH rs140838580|GH rs62198430|GH rs11696245|GH rs2273077|GH rs6010746|GH rs60996428|GH rs2294981|GH rs1108342|eQTL rs6062153|rSNP rs6587298|rSNP rs138239511|rSNP
ENSG00000141480 rs11868227|pos rs4790693|pos rs3786047|pos rs28539426|pos rs4790222|pos rs35376679|pos rs4790223|pos rs35592645|pos rs144830084|pos rs28365157|pos rs139244790|pos rs7208257|pos rs35741745|pos rs28365158|pos rs4522461|pos rs2036656|pos rs34199454|pos rs28365160|pos rs1045280|pos rs2271167|pos rs34991722|pos rs35980444|pos rs35383686|pos rs16954146|pos rs28365159|pos rs12451741|k10 rs117009157|k10 rs72824971|k10 rs28662192|k10 rs4790687|k10 rs9901392|k10 rs9894735|k10 rs4790688|k10 rs4790689|k10 rs1973555|k10 rs76040669|k10 rs12453305|k10 rs7225717|k10 rs2174831|k10 rs7210729|k10 rs9895782|k10 rs7215300|k10 rs7210953|k10 rs9902707|k10 rs9905578|k10 rs139492487|k10 rs199955537|k10 rs76003225|k10 rs12601796|k10 rs9892320|k10 rs111695192|k10 rs4790692|k10 rs9893958|k10 rs9891442|k10 rs8065068|k10 rs144530963|k10 rs55787856|k10 rs2089480|k10 rs147024600|k10 rs2326118|k10 rs55805626|k10 rs8071086|k10 rs8069382|k10 rs72824977|k10 rs34230287|k10 rs9913156|k10 rs2036657|k10 rs35795124|k10 rs12940047|k10 rs8068774|k10 rs8068781|k10 rs35045092|k10 rs8064504|k10 rs35186877|k10 rs34625233|k10 rs67966027|k10 rs78082978|k10 rs36019118|k10 rs34183984|k10 rs35536596|k10 rs35552228|k10 rs4790694|k10 rs35542199|k10 rs145042193|k10 rs117635814|k10 rs117009428|k10 rs138063289|k10 rs144003689|k10 rs4533344|k10 rs12942779|k10 rs113739199|k10 rs111257450|k10 rs188900185|k10 rs34399572|k10 rs4523990|k10 rs1986350|k10 rs1986349|k10 rs12451546|k10 rs9894403|k10 rs4790695|k10 rs11868434|k10 rs9903025|k10 rs7219388|k10 rs7214648|k10 rs7214662|k10 rs67661426|k10 rs62065006|k10 rs8075412|k10 rs80284668|k10 rs118144093|k10 rs72824994|k10 rs4387648|k10 rs8064979|k10 rs61310620|k10 rs4471743|k10 rs11868527|k10 rs59185737|k10 rs2326117|k10 rs1866175|GH rs1866176|GH rs149576431|GH rs114781964|GH rs35773449|GH rs4790210|GH rs62066457|GH rs9903172|GH rs11568076|GH rs8182325|GH rs11568075|GH rs2664593|GH rs2664592|GH rs7220870|GH rs11568070|GH rs2255888|GH rs2054467|GH rs56124631|GH rs55981776|GH rs55780247|GH rs56357040|GH rs7215274|GH rs7219606|GH rs7213896|GH rs7223840|GH rs7217849|GH rs7219787|GH rs72835630|GH rs56364707|GH rs55959711|GH rs9897878|GH rs4538065|GH rs76960659|GH rs55682338|GH rs9902000|GH rs56376949|GH rs4790674|GH rs12452404|GH rs56239958|GH rs55999196|GH rs9891316|GH rs76040669|GH rs12453305|GH rs7225717|GH rs2174831|GH rs7210729|GH rs9895782|GH rs7215300|GH rs7210953|GH rs9902707|GH rs9905578|GH rs139492487|GH rs199955537|GH rs76003225|GH rs12601796|GH rs9892320|GH rs111695192|GH rs4790692|GH rs9893958|GH rs9891442|GH rs8065068|GH rs144530963|GH rs55787856|GH rs2089480|GH rs147024600|GH rs2326118|GH rs55805626|GH rs8071086|GH rs8069382|GH rs72824977|GH rs34230287|GH rs11868227|GH rs4790693|GH rs3786047|GH rs28539426|GH rs4790222|GH rs35376679|GH rs4790223|GH rs35592645|GH rs144830084|GH rs28365157|GH rs35741745|GH rs28365158|GH rs2271167|GH rs34991722|GH rs35980444|GH rs35383686|GH rs9913156|GH rs2036657|GH rs35795124|GH rs12940047|GH rs8068774|GH rs8068781|GH rs35045092|GH rs8064504|GH rs35186877|GH rs34625233|GH rs67966027|GH rs78082978|GH rs36019118|GH rs34183984|GH rs35536596|GH rs35552228|GH rs4790694|GH rs35542199|GH rs145042193|GH rs117635814|GH rs117009428|GH rs138063289|GH rs144003689|GH rs4533344|GH rs12942779|GH rs113739199|GH rs111257450|GH rs188900185|GH rs34399572|GH rs4523990|GH rs1986350|GH rs1986349|GH rs12451546|GH rs9894403|GH rs4790695|GH rs11868434|GH rs9903025|GH rs7219388|GH rs7214648|GH rs7214662|GH rs67661426|GH rs62065006|GH rs8075412|GH rs80284668|GH rs118144093|GH rs72824994|GH rs60659396|GH rs4790700|GH rs4790701|GH rs116410409|GH rs140126971|GH rs151264106|GH rs2326115|GH rs9895322|GH rs117771758|GH rs9901226|GH rs79029826|GH rs4616342|GH rs17824149|GH rs7220035|GH rs147490081|GH rs9890797|GH rs117384765|GH rs145047107|GH rs191485847|GH rs143348837|GH rs4790229|GH rs4790230|GH rs118056542|GH rs62065027|GH rs73339919|GH rs73339921|GH rs7217326|GH rs74251398|GH rs36064573|GH rs9890964|GH rs57408017|GH rs8072531|GH rs8073967|GH rs72835021|GH rs8068188|GH rs35415738|GH rs139233542|GH rs62073634|GH rs4609912|GH rs147821919|GH rs72835024|GH rs79248783|GH rs6502825|GH rs8067447|GH rs111985639|GH rs16954223|GH rs117661293|GH rs8077875|GH rs8078173|GH rs8073970|GH rs34104097|GH rs75395856|GH rs11868527|GH Affx-13983342|GH rs59185737|GH rs2326117|GH rs16954146|GH rs28365159|GH rs1045280|eQTL rs1076039|eQTL rs10775384|eQTL rs11078527|eQTL rs111257450|eQTL rs113739199|eQTL rs11568061|eQTL rs11568131|eQTL rs11653940|eQTL rs11655203|eQTL rs11657052|eQTL rs11658808|eQTL rs11868227|eQTL rs12451720|eQTL rs12451741|eQTL rs12452404|eQTL rs12453305|eQTL rs12601796|eQTL rs12941694|eQTL rs139330508|eQTL rs139511077|eQTL rs140888387|eQTL rs142108572|eQTL rs142938965|eQTL rs143670032|eQTL rs144801236|eQTL rs145042193|eQTL rs145394571|eQTL rs145594351|eQTL rs145842529|eQTL rs146767065|eQTL rs146898037|eQTL rs147867504|eQTL rs17764723|eQTL rs1973555|eQTL rs1986350|eQTL rs2036657|eQTL rs2054467|eQTL rs2089480|eQTL rs2135911|eQTL rs2174830|eQTL rs2174831|eQTL rs2255888|eQTL rs2271167|eQTL rs2302316|eQTL rs2326117|eQTL rs2326118|eQTL rs2448251|eQTL rs2515889|eQTL rs28365158|eQTL rs28365160|eQTL rs28539426|eQTL rs28662192|eQTL rs34199454|eQTL rs34230287|eQTL rs34625233|eQTL rs35045092|eQTL rs35186877|eQTL rs35383686|eQTL rs35552228|eQTL rs35592645|eQTL rs35741745|eQTL rs35795124|eQTL rs35980444|eQTL rs36019118|eQTL rs3744700|eQTL rs3786047|eQTL rs3947040|eQTL rs4346260|eQTL rs4470203|eQTL rs4471743|eQTL rs4522461|eQTL rs4538065|eQTL rs4790212|eQTL rs4790213|eQTL rs4790214|eQTL rs4790671|eQTL rs4790672|eQTL rs4790674|eQTL rs4790681|eQTL rs4790682|eQTL rs4790685|eQTL rs4790687|eQTL rs4790688|eQTL rs4790689|eQTL rs4790692|eQTL rs55677157|eQTL rs55682338|eQTL rs55711754|eQTL rs55780247|eQTL rs55782417|eQTL rs55869432|eQTL rs55884013|eQTL rs55956806|eQTL rs55959711|eQTL rs55974786|eQTL rs55981776|eQTL rs55986729|eQTL rs55999196|eQTL rs56003988|eQTL rs56020376|eQTL rs56124631|eQTL rs56170457|eQTL rs56184690|eQTL rs56239958|eQTL rs56357040|eQTL rs56364707|eQTL rs62064983|eQTL rs6502820|eQTL rs67966027|eQTL rs7208257|eQTL rs7210729|eQTL rs7210953|eQTL rs7213481|eQTL rs7213896|eQTL rs7214635|eQTL rs7215274|eQTL rs7215300|eQTL rs7216467|eQTL rs7217849|eQTL rs7219606|eQTL rs7219787|eQTL rs7222133|eQTL rs7222305|eQTL rs7223840|eQTL rs7225717|eQTL rs72824951|eQTL rs72824957|eQTL rs72824966|eQTL rs72835610|eQTL rs72835619|eQTL rs72835625|eQTL rs72835626|eQTL rs72835630|eQTL rs72835635|eQTL rs72835642|eQTL rs72835643|eQTL rs72835644|eQTL rs74773183|eQTL rs748694|eQTL rs752370|eQTL rs752371|eQTL rs8064504|eQTL rs8064979|eQTL rs8065068|eQTL rs8066388|eQTL rs8068774|eQTL rs8068781|eQTL rs8069382|eQTL rs8071086|eQTL rs8071990|eQTL rs8074545|eQTL rs8078044|eQTL rs8080215|eQTL rs8082690|eQTL rs8182325|eQTL rs906453|eQTL rs9436|eQTL rs9891316|eQTL rs9893958|eQTL rs9894225|eQTL rs9894735|eQTL rs9901392|eQTL rs9901930|eQTL rs9902000|eQTL rs9904358|eQTL rs9905711|eQTL rs9906642|eQTL rs9913156|eQTL rs9915105|eQTL rs9916135|eQTL rs1531133|rSNP rs2174831|rSNP rs2304969|rSNP rs2326117|rSNP rs2346419|rSNP rs3754551|rSNP rs4471743|rSNP rs4533344|rSNP rs4790694|rSNP rs6502823|rSNP rs7215300|rSNP rs7225717|rSNP rs8064504|rSNP rs8068781|rSNP rs8069382|rSNP rs8071086|rSNP rs9895782|rSNP rs10713262|rSNP rs11868227|rSNP rs12940047|rSNP rs12942779|rSNP rs12951761|rSNP rs34183984|rSNP rs34230287|rSNP rs34625233|rSNP rs35045092|rSNP rs35186877|rSNP rs35536596|rSNP rs35542199|rSNP rs35552228|rSNP rs35795124|rSNP rs36019118|rSNP rs55787856|rSNP rs55805626|rSNP rs61310620|rSNP rs67966027|rSNP rs78082978|rSNP rs79260066|rSNP rs113423551|rSNP rs113439250|rSNP rs117009428|rSNP rs117635814|rSNP rs138063289|rSNP rs144003689|rSNP rs144339814|rSNP rs145035851|rSNP rs145042193|rSNP rs147009551|rSNP rs147024600|rSNP rs148051424|rSNP rs150071211|rSNP
[truncated: 4,042,829 more chars]
