# Supplementary material for: Genetic risk of depression is different in subgroups of dietary ratio of tryptophan to large neutral amino acids
Source: Sci Rep. 2023 Mar 27;13:4976. doi: 10.1038/s41598-023-31495-x (PMC10042855; doi:10.1038/s41598-023-31495-x)
Supplement: Supplementary file 2 — Supplementary Information 2. [file 41598_2023_31495_MOESM2_ESM.zip › Supplementary_Table_S12.txt]

ENSG00000151790 rs1380503|pos rs34233852|pos rs11731737|pos rs985335|pos rs1903228|pos rs17379566|pos rs12647431|pos rs12651247|pos rs115279888|pos rs56999218|pos rs59091544|pos rs1399042|pos rs28462072|pos rs6817090|pos rs78882989|pos rs11100014|pos rs78602389|pos rs1399041|pos rs2125794|pos rs76963131|pos rs35361675|pos rs75067033|pos rs7698514|pos rs7698926|pos rs1514011|pos rs1514010|pos rs2013511|pos rs77942077|pos rs77591504|pos rs34566545|pos rs932081|pos rs1514009|pos rs6835773|pos rs137967329|pos rs114813288|pos rs145925818|pos rs7684396|pos rs1514008|pos rs1514007|pos rs1399044|pos rs6848883|pos rs116066899|pos rs17033637|pos rs114189106|pos rs7670396|pos rs6536106|pos rs149224190|pos rs17379657|pos rs11100015|pos rs1849640|pos rs58560203|pos rs114302455|pos rs2169108|pos rs116663186|pos rs2011181|pos rs1033168|pos rs1963655|pos rs1964077|pos rs67732449|pos rs2125803|pos rs2334280|pos rs67595940|pos rs2334279|pos rs56188538|pos rs2334278|pos rs2334277|pos rs2334276|pos rs77950169|pos rs67854541|pos rs7657424|pos rs60110343|pos rs7662406|pos rs1828765|pos rs11933893|pos rs1817307|pos rs1817306|pos rs1588748|pos rs10003500|pos rs35697368|pos rs78909586|pos rs1588749|pos rs1606604|pos rs1606605|pos rs1606606|pos rs2334274|pos rs2334273|pos rs2334272|pos rs2334271|pos rs74480648|pos rs1119840|pos rs10010163|pos rs11100018|pos rs10022100|pos rs138898944|pos rs11100019|pos rs74458349|pos rs4691983|pos rs6842957|pos rs6818090|pos rs6536110|pos rs77969526|pos rs7661859|pos rs140125110|pos rs1399045|pos rs1828766|pos rs13105703|pos rs115834984|pos rs13130825|pos rs12054525|pos rs2334270|pos rs2334269|pos rs2100737|pos rs2100736|pos rs4515119|pos rs4597775|pos rs4359852|pos rs4607162|pos rs4639024|pos rs13121221|pos rs116344972|pos rs13145483|pos rs12504740|pos rs114863852|pos rs78784661|pos rs7693327|pos rs2125802|pos rs1841272|pos rs1841271|pos rs62328412|pos rs1841270|pos rs4691124|pos rs62328413|pos rs2102655|pos rs10018584|pos rs6811138|pos rs10030365|pos rs9996344|pos rs555468731|pos rs9996346|pos rs11100020|pos rs11100021|pos rs10019225|pos rs9996628|pos rs114810915|pos rs13122250|pos rs114750518|pos rs11100022|pos rs11943751|pos rs1514018|pos rs1514017|pos rs114065988|pos rs201087220|pos rs1554021|pos rs4352424|pos rs3928657|pos rs6826142|pos rs6536111|pos rs6536112|pos rs6536113|pos rs17314234|pos rs872686|pos rs872687|pos rs184864979|pos rs872688|pos rs115191452|pos rs13112588|pos rs1812602|pos rs71605275|pos rs2090058|pos rs2090057|pos rs79544101|pos rs2175843|pos rs2090056|pos rs2090055|pos rs13120854|pos rs2102657|pos rs146902510|pos rs6536114|pos rs6848148|pos rs150462714|pos rs62328416|pos rs149274284|pos rs10024360|pos rs6827591|pos rs7671448|pos rs6828517|pos rs36181726|pos rs186112656|pos rs6536115|pos rs6536116|pos rs58593462|pos rs10004833|pos rs142033393|pos rs185600991|pos rs202064517|pos rs200031298|pos rs373257106|pos rs377329612|pos rs369888699|pos rs374219993|pos rs201076988|pos rs202068524|pos rs9799821|pos rs11100023|pos rs6536117|pos rs6842831|pos rs6843521|pos rs193053948|pos rs11934038|pos rs188242563|pos rs180988145|pos rs142635044|pos rs11947466|pos rs11947599|pos rs13104459|pos rs6536118|pos rs6536119|pos rs6536120|pos rs145428260|pos rs6857156|pos rs1828764|pos rs6839863|pos rs115140787|pos rs138103039|pos rs147197534|pos rs1877690|pos rs114315390|pos rs78727709|pos rs28718087|pos rs6536121|pos rs6839640|pos rs66910617|pos rs3755907|pos rs17379906|pos rs3775084|pos rs62328431|pos rs17379913|pos rs3755908|pos rs3775085|pos rs17033763|pos rs10857287|pos rs11935082|pos rs75286214|pos rs3775086|pos rs3755909|pos rs3755910|pos rs2137778|pos rs80246692|pos rs77272487|pos rs3796551|pos rs3796552|pos rs13125676|pos rs13101532|pos rs68178732|pos rs13107510|pos rs1399043|pos rs2048652|pos rs6536122|pos rs62328432|pos rs2271538|pos rs2271537|pos rs72681567|pos rs34133854|pos rs72681568|pos rs71620343|pos rs114739628|pos rs10517626|pos rs34051837|pos rs71605278|pos rs13434811|pos rs75079163|pos rs12510023|pos rs116105292|pos rs12502494|pos rs13106862|pos rs7674417|pos rs72681571|pos rs10020753|pos rs72681574|pos rs2878125|pos rs72681576|pos rs72681578|pos rs6828277|pos rs13152593|pos rs13152449|pos rs13107055|pos rs116140924|pos rs12646333|pos rs35631700|pos rs9307936|pos rs9307937|pos rs3965794|pos rs11723579|pos rs6817205|pos rs13148802|pos rs367766420|pos rs74842465|pos rs77984239|pos rs1399049|pos rs13128538|pos rs13128945|pos rs2292537|pos rs2292536|pos rs6830072|pos rs6830800|pos rs6856558|pos rs78195509|pos rs79409744|pos rs74988669|pos rs55688913|pos rs35314500|k10 rs116643188|k10 rs1849641|k10 rs114322282|k10 rs1606603|k10 rs56094107|k10 rs7662202|k10 rs28803601|k10 rs7662561|k10 rs114311751|k10 rs115292802|k10 rs67803018|k10 rs1849642|k10 rs6833036|k10 rs12498473|k10 rs1514015|k10 rs78848924|k10 rs35928796|k10 rs540589000|k10 rs74949167|k10 rs4691113|k10 rs74322795|k10 rs1563804|k10 rs1017728|k10 rs1962684|k10 rs1017729|k10 rs58857468|k10 rs59881089|k10 rs138151023|k10 rs6856336|k10 rs78917399|k10 rs10517627|k10 rs1399048|k10 rs116170429|k10 rs6841446|k10 rs62326160|k10 rs72681584|k10 rs72681585|k10 rs28628391|k10 rs150512126|k10 rs9044|k10 rs188468267|k10 rs62326161|k10 rs72681588|k10 rs1543108|k10 rs113143780|k10 rs77984631|k10 rs62326162|k10 rs62326163|k10 rs6856354|k10 rs147737815|k10 rs6832959|k10 rs12505882|k10 rs17313779|GH rs71605270|GH rs143925281|GH rs7638|GH rs141512093|GH rs5024165|GH rs74660673|GH rs72681517|GH rs6851510|GH rs28738867|GH rs12507760|GH rs34050460|GH rs7435514|GH rs35314500|GH rs78917399|GH rs1380503|GH rs2013511|GH rs77942077|GH rs201087220|GH rs1554021|GH rs4352424|GH rs3928657|GH rs6826142|GH rs6536111|GH rs6536112|GH rs6536113|GH rs17314234|GH rs872686|GH rs872687|GH rs184864979|GH rs872688|GH rs115191452|GH rs6536121|GH rs6839640|GH rs66910617|GH rs3755907|GH rs17379906|GH rs3775084|GH rs2137778|GH rs80246692|GH rs77272487|GH rs3796551|GH rs3796552|GH rs13125676|GH rs13101532|GH rs6536122|GH rs62328432|GH rs2271538|GH rs76462571|GH rs12504631|GH rs77471473|GH rs62326187|GH rs11736812|GH rs148834962|GH rs13128318|GH rs78561730|GH rs11722604|GH rs78708934|GH rs17314568|GH rs10019161|GH rs17314575|GH rs75435609|GH rs17314589|GH rs9999631|GH rs74630327|GH rs72681598|GH rs2137780|GH rs2137779|GH rs4259110|GH rs10517631|GH rs10517630|GH rs4260587|GH rs62326822|GH rs72685500|GH rs12507391|GH rs17380743|GH rs12499949|GH rs17315107|GH rs75927360|GH rs62326823|GH rs55719702|GH rs34034793|GH rs55713660|GH rs75309544|GH rs72687403|GH rs62326825|GH rs79012433|GH rs11737014|GH rs76461282|GH rs17315304|GH rs111604640|GH rs2341215|GH rs7671822|GH rs62327790|GH rs17034196|GH rs62327791|GH rs76245321|GH rs10010364|eQTL rs10857287|eQTL rs11100012|eQTL rs11100013|eQTL rs11100018|eQTL rs11100020|eQTL rs114302455|eQTL rs114315390|eQTL rs114813288|eQTL rs115140787|eQTL rs115279888|eQTL rs116344972|eQTL rs12498473|eQTL rs12504740|eQTL rs13125676|eQTL rs13130825|eQTL rs13148223|eQTL rs138103039|eQTL rs138898944|eQTL rs1399042|eQTL rs1399046|eQTL rs146902510|eQTL rs1514009|eQTL rs1563804|eQTL rs1606603|eQTL rs17313835|eQTL rs1828765|eQTL rs1849642|eQTL rs1877690|eQTL rs1962684|eQTL rs1968783|eQTL rs2048652|eQTL rs2125802|eQTL rs2125803|eQTL rs2271538|eQTL rs2334269|eQTL rs28718087|eQTL rs34719399|eQTL rs35314500|eQTL rs3755907|eQTL rs3755908|eQTL rs3755910|eQTL rs3775085|eQTL rs3796552|eQTL rs56188538|eQTL rs56853586|eQTL rs56999218|eQTL rs57131391|eQTL rs58463900|eQTL rs58560203|eQTL rs58799091|eQTL rs58857468|eQTL rs59091544|eQTL rs59881089|eQTL rs59977556|eQTL rs62328432|eQTL rs62328466|eQTL rs6536098|eQTL rs6536099|eQTL rs6536100|eQTL rs66910617|eQTL rs68178732|eQTL rs6818090|eQTL rs6826142|eQTL rs6833338|eQTL rs6839863|eQTL rs6845873|eQTL rs6857156|eQTL rs72956406|eQTL rs72974474|eQTL rs72974479|eQTL rs74458349|eQTL rs74480648|eQTL rs74949167|eQTL rs7668306|eQTL rs7677211|eQTL rs7684396|eQTL rs76963131|eQTL rs7698514|eQTL rs77272487|eQTL rs77591504|eQTL rs77942077|eQTL rs77950169|eQTL rs78602389|eQTL rs78727709|eQTL rs78784661|eQTL rs78882989|eQTL rs78909586|eQTL rs78917399|eQTL rs79544101|eQTL rs80246692|eQTL rs872686|eQTL rs872687|eQTL rs898362|eQTL rs985335|eQTL rs9992550|eQTL rs7384|rSNP rs8370|rSNP rs8396|rSNP rs9410|rSNP rs14202|rSNP rs23272|rSNP rs188032|rSNP rs276162|rSNP rs276164|rSNP rs276165|rSNP rs276166|rSNP rs276167|rSNP rs276168|rSNP rs276169|rSNP rs276170|rSNP rs276172|rSNP rs276173|rSNP rs276174|rSNP rs276175|rSNP rs276176|rSNP rs276177|rSNP rs276179|rSNP rs753959|rSNP rs872686|rSNP rs872687|rSNP rs924902|rSNP rs962491|rSNP rs987395|rSNP rs1320370|rSNP rs1320371|rSNP rs1380620|rSNP rs1394725|rSNP rs1394726|rSNP rs1399043|rSNP rs1399045|rSNP rs1399049|rSNP rs1460127|rSNP rs1460128|rSNP rs1460129|rSNP rs1505242|rSNP rs1505243|rSNP rs1514017|rSNP rs1514018|rSNP rs1517289|rSNP rs1517290|rSNP rs1517291|rSNP rs1517292|rSNP rs1546370|rSNP rs1554021|rSNP rs1580937|rSNP rs1605036|rSNP rs1801154|rSNP rs1812602|rSNP rs1828764|rSNP rs1828766|rSNP rs1841270|rSNP rs1841271|rSNP rs1841272|rSNP rs1914368|rSNP rs2037227|rSNP rs2048652|rSNP rs2063950|rSNP rs2063952|rSNP rs2063953|rSNP rs2090055|rSNP rs2090056|rSNP rs2090058|rSNP rs2100736|rSNP rs2100737|rSNP rs2102655|rSNP rs2125802|rSNP rs2135132|rSNP rs2137778|rSNP rs2175843|rSNP rs2271537|rSNP rs2271538|rSNP rs2292536|rSNP rs2292537|rSNP rs2334269|rSNP rs2334270|rSNP rs2343767|rSNP rs2343768|rSNP rs2343769|rSNP rs2346318|rSNP rs2346774|rSNP rs2346775|rSNP rs2346776|rSNP rs2346781|rSNP rs2346782|rSNP rs2346783|rSNP rs2346784|rSNP rs2404476|rSNP rs2878125|rSNP rs2880693|rSNP rs2880694|rSNP rs2881473|rSNP rs3755908|rSNP rs3755909|rSNP rs3755910|rSNP rs3775084|rSNP rs3775085|rSNP rs3775721|rSNP rs3775722|rSNP rs3775723|rSNP rs3775724|rSNP rs3796551|rSNP rs3796552|rSNP rs3928657|rSNP rs3965794|rSNP rs4234917|rSNP rs4309890|rSNP rs4317248|rSNP rs4324593|rSNP rs4345228|rSNP rs4352424|rSNP rs4391084|rSNP rs4398571|rSNP rs4432798|rSNP rs4472184|rSNP rs4501266|rSNP rs4515119|rSNP rs4527457|rSNP rs4582199|rSNP rs4585359|rSNP rs4597775|rSNP rs4607162|rSNP rs4627913|rSNP rs4629427|rSNP rs4639024|rSNP rs4690909|rSNP rs4690957|rSNP rs4690966|rSNP rs4691124|rSNP rs4691455|rSNP rs4691456|rSNP rs4691458|rSNP rs4691459|rSNP rs4691460|rSNP rs4691461|rSNP rs4691462|rSNP rs4691463|rSNP rs4691464|rSNP rs4691465|rSNP rs4691467|rSNP rs4691607|rSNP rs4691609|rSNP rs4691620|rSNP rs4691626|rSNP rs4691631|rSNP rs4691632|rSNP rs4696601|rSNP rs4696602|rSNP rs6536110|rSNP rs6536111|rSNP rs6536112|rSNP rs6536113|rSNP rs6536114|rSNP rs6536115|rSNP rs6536116|rSNP rs6536117|rSNP rs6536118|rSNP rs6536120|rSNP rs6536121|rSNP rs6536122|rSNP rs6536219|rSNP rs6536299|rSNP rs6536361|rSNP rs6536362|rSNP rs6536365|rSNP rs6813306|rSNP rs6814940|rSNP rs6814979|rSNP rs6817205|rSNP rs6817636|rSNP rs6818090|rSNP rs6818190|rSNP rs6819576|rSNP rs6820988|rSNP rs6821598|rSNP rs6821643|rSNP rs6823753|rSNP rs6825017|rSNP rs6825617|rSNP rs6826142|rSNP rs6826660|rSNP rs6827464|rSNP rs6827591|rSNP rs6828277|rSNP rs6828517|rSNP rs6830072|rSNP rs6830475|rSNP rs6830702|rSNP rs6830800|rSNP rs6832099|rSNP rs6833198|rSNP rs6833295|rSNP rs6834164|rSNP rs6834941|rSNP rs6837253|rSNP rs6839534|rSNP rs6839640|rSNP rs6839863|rSNP rs6842831|rSNP rs6842957|rSNP rs6843521|rSNP rs6846385|rSNP rs6848148|rSNP rs6852646|rSNP rs6852878|rSNP rs6854363|rSNP rs6855420|rSNP rs6856558|rSNP rs6856561|rSNP rs6857156|rSNP rs7654641|rSNP rs7654841|rSNP rs7655209|rSNP rs7655508|rSNP rs7657738|rSNP rs7660935|rSNP rs7661859|rSNP rs7663432|rSNP rs7671094|rSNP rs7671371|rSNP rs7671448|rSNP rs7671501|rSNP rs7671934|rSNP rs7672162|rSNP rs7673979|rSNP rs7674417|rSNP rs7674471|rSNP rs7679753|rSNP rs7686997|rSNP rs7687229|rSNP rs7687665|rSNP rs7690408|rSNP rs7691685|rSNP rs7692254|rSNP rs7693327|rSNP rs7695599|rSNP rs7697727|rSNP rs8180121|rSNP rs8180313|rSNP rs9307936|rSNP rs9307937|rSNP rs9799821|rSNP rs9918016|rSNP rs9991561|rSNP rs9996344|rSNP rs9996346|rSNP rs9996628|rSNP rs10002012|rSNP rs10004833|rSNP rs10005007|rSNP rs10007737|rSNP rs10008208|rSNP rs10011066|rSNP rs10012339|rSNP rs10016822|rSNP rs10018584|rSNP rs10019225|rSNP rs10020753|rSNP rs10024133|rSNP rs10024360|rSNP rs10025655|rSNP rs10025756|rSNP rs10026876|rSNP rs10028490|rSNP rs10030365|rSNP rs10032772|rSNP rs10033803|rSNP rs10434143|rSNP rs10461266|rSNP rs10517596|rSNP rs10517600|rSNP rs10517601|rSNP rs10517686|rSNP rs10857287|rSNP rs11100000|rSNP rs11100020|rSNP rs11100021|rSNP rs11100022|rSNP rs11100023|rSNP rs11100098|rSNP rs11100150|rSNP rs11100151|rSNP rs11100152|rSNP rs11559290|rSNP rs11722751|rSNP rs11723579|rSNP rs11729510|rSNP rs11732981|rSNP rs11737481|rSNP rs11930383|rSNP rs11932115|rSNP rs11932192|rSNP rs11932314|rSNP rs11933839|rSNP rs11934038|rSNP rs11935082|rSNP rs11936522|rSNP rs11937022|rSNP rs11937953|rSNP rs11938134|rSNP rs11938201|rSNP rs11938464|rSNP rs11940897|rSNP rs11943751|rSNP rs11945868|rSNP rs11946894|rSNP rs11947138|rSNP rs11947263|rSNP rs11947466|rSNP rs11947599|rSNP rs12054486|rSNP rs12054525|rSNP rs12502494|rSNP rs12502738|rSNP rs12502811|rSNP rs12504643|rSNP rs12504740|rSNP rs12505475|rSNP rs12509208|rSNP rs12510023|rSNP rs12511679|rSNP rs12512201|rSNP rs12640862|rSNP rs12642326|rSNP rs12644851|rSNP rs12645131|rSNP rs12646333|rSNP rs12647091|rSNP rs12647323|rSNP rs12647562|rSNP rs13101532|rSNP rs13104459|rSNP rs13105703|rSNP rs13106862|rSNP rs13106979|rSNP rs13107510|rSNP rs13112588|rSNP rs13120854|rSNP rs13121221|rSNP rs13122250|rSNP rs13122392|rSNP rs13122448|rSNP rs13122624|rSNP rs13125372|rSNP rs13125676|rSNP rs13128538|rSNP rs13128945|rSNP rs13130825|rSNP rs13142641|rSNP rs13145483|rSNP rs13148119|rSNP rs13148802|rSNP rs13149393|rSNP rs13149801|rSNP rs13152449|rSNP rs13152593|rSNP rs13434811|rSNP rs17031902|rSNP rs17031914|rSNP rs17031918|rSNP rs17032974|rSNP rs17033763|rSNP rs17035682|rSNP rs17035689|rSNP rs17035696|rSNP rs17035703|rSNP rs17035710|rSNP rs17035723|rSNP rs17035728|rSNP rs17035760|rSNP rs17035763|rSNP rs17035783|rSNP rs17035787|rSNP rs17035792|rSNP rs17035797|rSNP rs17035810|rSNP rs17035814|rSNP rs17212714|rSNP rs17278683|rSNP rs17282413|rSNP rs17312167|rSNP rs17314234|rSNP rs17374025|rSNP rs17374165|rSNP rs17379906|rSNP rs17379913|rSNP rs17843919|rSNP rs17843924|rSNP rs17843929|rSNP rs17843932|rSNP rs17843963|rSNP rs17843966|rSNP rs17843975|rSNP rs28499342|rSNP rs28560201|rSNP rs28595540|rSNP rs28620679|rSNP rs28623529|rSNP rs28691778|rSNP rs28718087|rSNP rs28752151|rSNP rs28783111|rSNP rs28886635|rSNP rs34016771|rSNP rs34051837|rSNP rs34133854|rSNP rs34136936|rSNP rs34185656|rSNP rs34507326|rSNP rs35590434|rSNP rs35631700|rSNP rs35861908|rSNP rs36181726|rSNP rs41280499|rSNP rs41280503|rSNP rs55688913|rSNP rs55702215|rSNP rs55746958|rSNP rs55765143|rSNP rs55854118|rSNP rs55922053|rSNP rs56093976|rSNP rs56172511|rSNP rs56180630|rSNP rs56936198|rSNP rs58548132|rSNP rs58593462|rSNP rs59704170|rSNP rs62327075|rSNP rs62327080|rSNP rs62327082|rSNP rs62327083|rSNP rs62327084|rSNP rs62327085|rSNP rs62328412|rSNP rs62328413|rSNP rs62328416|rSNP rs62328431|rSNP rs62328432|rSNP rs62331483|rSNP rs62331484|rSNP rs62331485|rSNP rs62331486|rSNP rs62337014|rSNP rs62337015|rSNP rs62351198|rSNP rs66910617|rSNP rs67481496|rSNP rs67875105|rSNP rs68178732|rSNP rs71605275|rSNP rs71605278|rSNP rs71620343|rSNP rs71620383|rSNP rs72681289|rSNP rs72681290|rSNP rs72681297|rSNP rs72681299|rSNP rs72681567|rSNP rs72681568|rSNP rs72681571|rSNP rs72681574|rSNP rs72681576|rSNP rs72681578|rSNP rs72691634|rSNP rs72691635|rSNP rs72691636|rSNP rs72691648|rSNP rs72691649|rSNP rs72693393|rSNP rs72693395|rSNP rs72694442|rSNP rs72695726|rSNP rs72980514|rSNP rs72980516|rSNP rs72980528|rSNP rs72980532|rSNP rs72980534|rSNP rs72980536|rSNP rs72980538|rSNP rs72980542|rSNP rs72980552|rSNP rs73856837|rSNP rs73856838|rSNP rs73856839|rSNP rs73856840|rSNP rs74574549|rSNP rs74842465|rSNP rs75036535|rSNP rs75060020|rSNP rs75079163|rSNP rs75196788|rSNP rs75221279|rSNP rs75281734|rSNP rs75286214|rSNP rs75288420|rSNP rs75637742|rSNP rs75812049|rSNP rs75851406|rSNP rs75900331|rSNP rs76106284|rSNP rs76316319|rSNP rs76333729|rSNP rs76557483|rSNP rs76559855|rSNP rs76717058|rSNP rs77010203|rSNP rs77140049|rSNP rs77272487|rSNP rs77408245|rSNP rs77487671|rSNP rs77600083|rSNP rs77881574|rSNP rs77966353|rSNP rs77969526|rSNP rs78010347|rSNP rs78126162|rSNP rs78195990|rSNP rs78243002|rSNP rs78291959|rSNP rs78339975|rSNP rs78567159|rSNP rs78628731|rSNP rs78634779|rSNP rs78684278|rSNP rs78727709|rSNP rs78784661|rSNP rs78806109|rSNP rs78813330|rSNP rs78857453|rSNP rs78917399|rSNP rs79037288|rSNP rs79041336|rSNP rs79058545|rSNP rs79172516|rSNP rs79334755|rSNP rs79441149|rSNP rs79544101|rSNP rs79908650|rSNP rs80246692|rSNP rs80302056|rSNP rs80346199|rSNP rs111225926|rSNP rs111507615|rSNP rs111967061|rSNP rs112309959|rSNP rs112362242|rSNP rs112479408|rSNP rs112721251|rSNP rs112901368|rSNP rs113206679|rSNP rs113423529|rSNP rs113693146|rSNP rs113700442|rSNP rs113881320|rSNP rs114065988|rSNP rs114726205|rSNP rs114739628|rSNP rs114750518|rSNP rs114847178|rSNP rs114863852|rSNP rs115140787|rSNP rs115191452|rSNP rs115202926|rSNP rs115430761|rSNP rs115792300|rSNP rs115817264|rSNP rs115834984|rSNP rs116105090|rSNP rs116105292|rSNP rs116140924|rSNP rs116148399|rSNP rs116344972|rSNP rs116561943|rSNP rs116735643|rSNP rs138103039|rSNP rs138151023|rSNP rs138849715|rSNP rs139056782|rSNP rs139350785|rSNP rs139838848|rSNP rs139881559|rSNP rs140025402|rSNP rs140125110|rSNP rs141938833|rSNP rs142010879|rSNP rs142033393|rSNP rs142406208|rSNP rs142635044|rSNP rs142707709|rSNP rs143095433|rSNP rs144145782|rSNP rs144939125|rSNP rs145428260|rSNP rs145982050|rSNP rs146098692|rSNP rs146694032|rSNP rs146902510|rSNP rs147197534|rSNP rs147619258|rSNP rs147875624|rSNP rs147905105|rSNP rs148088470|rSNP rs148472910|rSNP rs149253087|rSNP rs149274284|rSNP rs149798167|rSNP rs149829449|rSNP rs150462714|rSNP rs150852653|rSNP rs180988145|rSNP rs181433706|rSNP rs181439734|rSNP rs182854702|rSNP rs183215005|rSNP rs183744879|rSNP rs184517133|rSNP rs184864979|rSNP rs185600991|rSNP rs186112656|rSNP rs186903195|rSNP rs188242563|rSNP rs191260602|rSNP rs200031298|rSNP rs200120186|rSNP rs200200955|rSNP rs201087220|rSNP rs201621956|rSNP rs202064517|rSNP rs202068524|rSNP rs367766420|rSNP rs369888699|rSNP rs373257106|rSNP rs374219993|rSNP rs377329612|rSNP rs542679475|rSNP rs553597066|rSNP rs555468731|rSNP
ENSG00000115919 rs138013930|pos rs77035103|pos rs78189771|pos rs12474554|pos rs16858172|pos rs75386318|pos rs114584745|pos rs16858175|pos rs7586571|pos rs1439875|pos rs1439876|pos rs2278587|pos rs60702455|pos rs139954654|pos rs10207390|pos rs72849116|pos rs113909770|pos rs4662304|pos rs6735204|pos rs541625004|pos rs560058438|pos rs572265489|pos rs545896866|pos rs564469469|pos rs72849117|pos rs6752885|pos rs6752886|pos rs114600781|pos rs12053522|pos rs966320|pos rs141664589|pos rs140694749|pos rs17281006|pos rs188771963|pos rs1438266|pos rs3820754|pos rs17805075|pos rs142936413|pos rs6429990|pos rs6716587|pos rs76560560|pos rs149470223|pos rs6429991|pos rs1561566|pos rs16858223|pos rs79099467|pos rs7599405|pos rs115031864|pos rs2043944|pos rs4662305|pos rs7562371|pos rs6711280|pos rs13001624|pos rs11902598|pos rs11888124|pos rs11903769|pos rs11903737|pos rs7424573|pos rs74360662|pos rs35534229|pos rs147441502|pos rs7600006|pos rs148747360|pos rs62169863|pos rs6756023|pos rs12469290|pos rs12473916|pos rs12473966|pos rs138208687|pos rs4662306|pos rs4662307|pos rs36000306|pos rs12475145|pos rs13010597|pos rs13011324|pos rs6739188|pos rs35202501|pos rs146934397|pos rs2083373|pos rs2083374|pos rs6711960|pos rs6429992|pos rs547885254|pos rs6429993|pos rs2381355|pos rs13393769|pos rs6734299|pos rs34140211|pos rs148573589|pos rs71423223|pos rs6709193|pos rs2099623|pos rs2083189|pos rs6713123|pos rs6728255|pos rs145158510|pos rs7564368|pos rs147584174|pos rs13027986|pos rs62169865|pos rs16858279|pos rs190389881|pos rs164732|pos rs351707|pos rs351706|pos rs11692509|pos rs80141455|pos rs6429994|pos rs13000671|pos rs186071915|pos rs12474744|pos rs6429995|pos rs6732064|pos rs193150352|pos rs145502348|pos rs34035427|pos rs3768853|pos rs78201785|pos rs6732911|pos rs463427|pos rs351701|pos rs7599490|pos rs151187439|pos rs11692287|pos rs184914117|pos rs3768851|pos rs3768850|pos rs76069228|pos rs113306617|pos rs139981827|pos rs164731|pos rs78244381|pos rs146396883|pos rs75519660|pos rs13018862|pos rs6755074|pos rs351708|pos rs142425385|pos rs3768849|pos rs352893|pos rs77278611|pos rs2381356|pos rs190664666|pos rs7557827|pos rs143655344|pos rs10176234|pos rs115031185|pos rs10179354|pos rs62169867|pos rs114479537|pos rs6714694|pos rs62169868|pos rs147213288|pos rs144402206|pos rs147916520|pos rs76614188|pos rs146875159|pos rs141185563|pos rs13030111|pos rs62169869|pos rs3768848|pos rs6705547|pos rs17805827|pos rs9917201|pos rs149506985|pos rs1561567|pos rs201623592|pos rs7421765|pos rs9917291|pos rs143598824|pos rs151112488|pos rs3768847|pos rs902924|pos rs12998182|pos rs13025028|pos rs76127464|pos rs351690|pos rs34204027|pos rs6761184|pos rs351691|pos rs351692|pos rs351694|pos rs112549986|pos rs142409849|pos rs351696|pos rs1388974|pos rs145100378|pos rs149102466|pos rs138319000|pos rs6748796|pos rs140005306|pos rs351697|pos rs12990543|pos rs112934598|pos rs351698|pos rs12997823|pos rs13024113|pos rs148307358|pos rs192182498|pos rs351676|pos rs147547664|pos rs143944130|pos rs351674|pos rs351673|pos rs144106284|pos rs351672|pos rs34082230|pos rs351671|pos rs146478918|pos rs77387032|pos rs181211|pos rs351679|pos rs16858402|pos rs190283573|pos rs351678|pos rs16858404|pos rs189505|pos rs1866620|pos rs187090|pos rs351685|pos rs12472023|pos rs149723143|pos rs351684|pos rs62169907|pos rs1948412|pos rs11690108|pos rs147691275|pos rs7561260|pos rs164605|pos rs17193842|pos rs62169908|pos rs12993448|pos rs6754283|pos rs150793919|pos rs17193961|pos rs16858432|pos rs970171|pos rs10928159|pos rs71423227|pos rs10928160|pos rs10928161|pos rs16855223|pos rs33918252|pos rs62169910|pos rs1866619|pos rs10928162|pos rs6710765|pos rs35991933|pos rs34891373|pos rs78667742|pos rs78503263|pos rs13006799|pos rs80253753|pos rs13019625|pos rs352863|pos rs57286802|pos rs72849133|pos rs11904225|pos rs62169913|pos rs11686073|pos rs6429997|pos rs148841722|pos rs16855227|pos rs72849136|pos rs146252809|pos rs76494682|pos rs150340312|pos rs4609990|pos rs72849137|pos rs62169914|pos rs10496933|pos rs6734849|pos rs12463750|pos rs115524692|pos rs960822|pos rs116588542|pos rs74390986|pos rs7607734|pos rs12620051|pos rs10496935|pos rs10496936|pos rs1050950|pos rs10496937|pos rs1050951|pos rs1012875|pos rs10496938|pos rs182808856|pos rs1371516|pos rs1371515|pos rs1371514|pos rs74394852|pos rs78405823|pos rs35046471|pos rs34965832|pos rs11685496|pos rs12466715|pos rs113386319|pos rs352874|pos rs35568578|pos rs11902056|pos rs34332680|pos rs11902161|pos rs10184722|pos rs975021|pos rs352873|pos rs111447562|pos rs78655258|pos rs71423230|pos rs34905937|pos rs71423231|pos rs71423232|pos rs2452477|pos rs59300221|pos rs352892|pos rs199537399|pos rs73964620|pos rs149139909|pos rs352891|pos rs352890|pos rs544214149|pos rs73964621|pos rs352889|pos rs352888|pos rs78759573|pos rs352887|pos rs78065229|pos rs116398319|pos rs76084327|pos rs399540|pos rs16858494|pos rs189526|pos rs16858497|pos rs425353|pos rs420328|pos rs12998116|pos rs145931491|pos rs352886|pos rs352885|pos rs76971544|pos rs75125313|pos rs78914454|pos rs352884|pos rs423008|pos rs549021441|pos rs378948|pos rs192864282|pos rs148015120|pos rs9751704|pos rs374673529|pos rs58037980|pos rs59932754|pos rs62169918|pos rs60531485|pos rs200757646|pos rs201247473|pos rs141479913|pos rs570870820|pos rs28820868|pos rs374391292|pos rs111536987|pos rs36033406|pos rs56806710|pos rs2639460|pos rs375739|pos rs454467|pos rs375704|pos rs79260335|pos rs79487460|pos rs78783061|pos rs79005853|pos rs13025176|pos rs77716358|pos rs78028049|pos rs75819771|pos rs7573514|pos rs77582721|pos rs183916915|pos rs77053076|pos rs58173025|pos rs352932|pos rs352931|pos rs76657938|pos rs352930|pos rs352929|pos rs7581761|pos rs352928|pos rs352927|pos rs12463485|pos rs76256217|pos rs352926|pos rs112153329|pos rs7425446|pos rs58348607|pos rs6742644|pos rs71423257|pos rs352925|pos rs17808000|pos rs352924|pos rs16858506|pos rs352923|pos rs77404380|pos rs352922|pos rs168476|pos rs77736707|pos rs168475|pos rs74413203|pos rs17808140|pos rs77099920|pos rs16858510|pos rs13007794|pos rs13007816|pos rs13034563|pos rs10496939|pos rs13008447|pos rs13008636|pos rs13035454|pos rs10496940|pos rs78580250|pos rs407867|pos rs432693|pos rs444863|pos rs776956132|pos rs748229556|pos rs539770230|pos rs769858775|pos rs617158|pos rs7598811|pos rs78657457|pos rs7599220|pos rs113807947|pos rs28507047|pos rs28740878|pos rs62169927|pos rs112011008|pos rs41269813|pos rs6429999|pos rs6430001|pos rs62169949|pos rs11678380|pos rs11678473|pos rs11678485|pos rs34550924|pos rs4662193|pos rs6709316|pos rs544005550|pos rs60431337|pos rs6709334|pos rs6709790|pos rs7564245|pos rs79202002|pos rs17808482|pos rs2304700|pos rs77286525|pos rs75980500|pos rs111798397|pos rs6741488|pos rs12477146|pos rs2043931|pos rs73961708|pos rs7598467|pos rs111857734|pos rs3768844|pos rs1027272|pos rs2008533|pos rs9013|pos rs78679334|pos rs61665191|pos rs3845642|pos rs4662187|pos rs73963796|pos rs351689|pos rs164734|pos rs351693|pos rs10177321|pos rs164735|pos rs1845048|pos rs1845049|pos rs6716717|pos rs112822852|pos rs72988700|pos rs6739642|pos rs57628196|pos rs164736|pos rs351675|pos rs546306552|pos rs351681|pos rs16858393|pos rs13009680|pos rs7422912|pos rs72990711|pos rs10496934|pos rs142004264|k10 rs75834270|k10 rs10166423|k10 rs62170127|k10 rs113592636|k10 rs10172102|k10 rs7581038|k10 rs7568663|k10 rs10173091|k10 rs12691664|k10 rs7584890|k10 rs77518496|k10 rs141034487|k10 rs115676341|k10 rs114063617|k10 rs2164910|k10 rs189232827|k10 rs75790387|k10 rs2016775|k10 rs1465839|k10 rs718208|k10 rs3816193|k10 rs114474168|k10 rs354687|k10 rs16858549|k10 rs73961713|k10 rs59980912|k10 rs59441438|k10 rs58855556|k10 rs354686|k10 rs57597291|k10 rs59951845|k10 rs354685|k10 rs60882035|k10 rs145056720|k10 rs138801417|k10 rs62169950|k10 rs148939584|k10 rs112826713|k10 rs13002787|k10 rs112211045|k10 rs74408629|k10 rs78164218|k10 rs73961715|k10 rs115952468|k10 rs539900296|k10 rs57940394|k10 rs76098248|k10 rs75710639|k10 rs354684|k10 rs56099642|k10 rs354683|k10 rs78488599|k10 rs78972426|k10 rs57762046|k10 rs827214|k10 rs151282890|k10 rs35647509|k10 rs71423258|k10 rs113618344|k10 rs977033|k10 rs77265032|k10 rs78700147|k10 rs11888161|GH rs35466483|GH rs34657169|GH rs34835796|GH rs138367751|GH rs76891664|GH rs78303216|GH rs35580061|GH rs35359849|GH rs35338486|GH rs72990413|GH rs144367036|GH rs139652898|GH rs147843464|GH rs185087295|GH rs150981445|GH rs13030711|GH rs16857922|GH rs141015468|GH rs4662562|GH rs76706117|GH rs7598800|GH rs79614788|GH rs7598906|GH rs78036740|GH rs145652031|GH rs144947030|GH rs147965176|GH rs150046833|GH rs146365245|GH rs4662295|GH rs143293340|GH rs144019368|GH rs13406955|GH rs145977331|GH rs1490949|GH rs11902971|GH rs13033458|GH rs13032886|GH rs13033343|GH rs4662297|GH rs144464093|GH rs4662568|GH rs4662298|GH rs4662569|GH rs4662570|GH rs147811078|GH rs6736332|GH rs6736433|GH rs12691656|GH rs12691657|GH rs12691658|GH rs13421529|GH rs115928939|GH rs12992599|GH rs7575300|GH rs78830621|GH rs11902906|GH rs73963757|GH rs966624|GH rs79310272|GH rs12052573|GH rs1388173|GH rs1017994|GH rs10928157|GH rs190559719|GH rs1967342|GH rs1473277|GH rs16855204|GH rs16855207|GH rs182977871|GH rs112844157|GH rs114176527|GH rs1473288|GH rs12478872|GH rs79152096|GH rs76749333|GH rs78289644|GH rs75337180|GH rs956594|GH rs16858138|GH rs13425373|GH rs74710358|GH rs13035459|GH rs12691663|GH rs71419243|GH rs7574678|GH rs78766699|GH rs113608390|GH rs185334738|GH rs114225490|GH rs1837454|GH rs192601807|GH rs16858146|GH rs7606676|GH rs13030824|GH rs115152641|GH rs142004264|GH rs75834270|GH rs10166423|GH rs62170127|GH rs113592636|GH rs10172102|GH rs7581038|GH rs7568663|GH rs10173091|GH rs12691664|GH rs7584890|GH rs77518496|GH rs141034487|GH rs115676341|GH rs114063617|GH rs2164910|GH rs189232827|GH rs75790387|GH rs2016775|GH rs1465839|GH rs718208|GH rs138013930|GH rs77035103|GH rs78189771|GH rs12474554|GH rs16858172|GH rs75386318|GH rs114584745|GH rs16858175|GH rs7586571|GH rs1439875|GH rs1439876|GH rs2278587|GH rs10207390|GH rs72849116|GH rs113909770|GH rs140694749|GH rs17281006|GH rs188771963|GH rs1438266|GH rs17805075|GH rs142936413|GH rs1561566|GH rs16858223|GH rs79099467|GH rs2083373|GH rs2083374|GH rs6711960|GH rs6429992|GH rs547885254|GH rs6429993|GH rs2381355|GH rs7564368|GH rs6732064|GH rs193150352|GH rs7557827|GH rs143655344|GH rs10176234|GH rs115031185|GH rs6705547|GH rs151112488|GH rs3768847|GH rs902924|GH rs12998182|GH rs13025028|GH rs351694|GH rs112549986|GH rs142409849|GH rs351697|GH rs12990543|GH rs112934598|GH rs351698|GH rs12997823|GH rs10928160|GH rs10928161|GH rs16855223|GH rs33918252|GH rs62169910|GH rs1866619|GH rs10928162|GH rs6710765|GH rs35991933|GH rs34891373|GH rs78667742|GH rs78503263|GH rs13006799|GH rs11904225|GH rs62169913|GH rs11686073|GH rs6429997|GH rs1050950|GH rs10496937|GH rs1050951|GH rs1012875|GH rs78580250|GH rs41269813|GH rs6429999|GH rs6430001|GH rs62169949|GH rs11678380|GH rs11678473|GH rs11678485|GH rs77286525|GH rs75710639|GH rs354684|GH rs56099642|GH rs77265032|GH rs78700147|GH rs56716593|GH rs12478430|GH rs79256433|GH rs561685639|GH rs7578762|GH rs182486350|GH rs79246999|GH rs2099716|GH rs79645820|GH rs74523633|GH rs78689738|GH rs1561542|GH rs354691|GH rs116072987|GH rs148601577|GH rs13426030|GH rs7562611|GH rs75898962|GH rs13024395|GH rs13024411|GH rs6714864|GH rs7566131|GH rs7566034|GH rs13025486|GH rs79787709|GH rs6719577|GH rs6719609|GH rs6747717|GH rs4508545|GH rs78956361|GH rs76415360|GH rs13022541|GH rs115370319|GH rs9630911|GH rs7604168|GH rs80317695|GH rs58465803|GH rs80093030|GH rs77767037|GH rs4662318|GH rs5012564|GH rs116636300|GH rs116112434|GH rs13024661|GH rs10153706|GH rs16858942|GH rs13427809|GH rs78109265|GH rs75993975|GH rs34246152|GH rs2381401|GH rs62170380|GH rs351689|GH rs164734|GH rs351693|GH rs10177321|GH rs6739642|GH rs57628196|GH rs164736|GH rs10166423|eQTL rs10172102|eQTL rs10176234|eQTL rs10179354|eQTL rs1017994|eQTL rs1017995|eQTL rs10207390|eQTL rs10928156|eQTL rs113592636|eQTL rs113608390|eQTL rs114225490|eQTL rs115323702|eQTL rs11692287|eQTL rs11692509|eQTL rs11894701|eQTL rs11902598|eQTL rs11903737|eQTL rs11903769|eQTL rs12052573|eQTL rs12053522|eQTL rs12466307|eQTL rs12466308|eQTL rs12467114|eQTL rs12469188|eQTL rs12469290|eQTL rs12470820|eQTL rs12473916|eQTL rs12473966|eQTL rs12474554|eQTL rs12474744|eQTL rs12475145|eQTL rs12475619|eQTL rs12475710|eQTL rs12478872|eQTL rs12691663|eQTL rs12992599|eQTL rs13000671|eQTL rs13001624|eQTL rs13007794|eQTL rs13007816|eQTL rs13008447|eQTL rs13010597|eQTL rs13011324|eQTL rs13018862|eQTL rs13027801|eQTL rs13030824|eQTL rs13034563|eQTL rs13035459|eQTL rs13388996|eQTL rs13393769|eQTL rs1371513|eQTL rs139954654|eQTL rs1438266|eQTL rs1439875|eQTL rs1439876|eQTL rs145438467|eQTL rs1465839|eQTL rs1473277|eQTL rs1473288|eQTL rs150270122|eQTL rs1561566|eQTL rs164731|eQTL rs164732|eQTL rs168475|eQTL rs168476|eQTL rs16855207|eQTL rs16858146|eQTL rs16858172|eQTL rs16858175|eQTL rs16858223|eQTL rs16858402|eQTL rs16858404|eQTL rs17190532|eQTL rs17805075|eQTL rs1837454|eQTL rs1866621|eQTL rs2016775|eQTL rs2043944|eQTL rs2083189|eQTL rs2083373|eQTL rs2083374|eQTL rs2099623|eQTL rs2164910|eQTL rs2278587|eQTL rs2381355|eQTL rs2381356|eQTL rs2600376|eQTL rs34140211|eQTL rs34588363|eQTL rs351673|eQTL rs351674|eQTL rs351676|eQTL rs351690|eQTL rs351691|eQTL rs351694|eQTL rs351698|eQTL rs351701|eQTL rs351706|eQTL rs351707|eQTL rs351708|eQTL rs35202501|eQTL rs352922|eQTL rs352923|eQTL rs352924|eQTL rs352925|eQTL rs352930|eQTL rs354688|eQTL rs35534229|eQTL rs36000306|eQTL rs36118164|eQTL rs3768850|eQTL rs3768851|eQTL rs407867|eQTL rs432693|eQTL rs444863|eQTL rs463427|eQTL rs4662193|eQTL rs4662296|eQTL rs4662301|eQTL rs4662303|eQTL rs4662304|eQTL rs4662305|eQTL rs4662306|eQTL rs4662307|eQTL rs4662565|eQTL rs4662567|eQTL rs617158|eQTL rs6429990|eQTL rs6429991|eQTL rs6429992|eQTL rs6429993|eQTL rs6429994|eQTL rs6429995|eQTL rs6430001|eQTL rs6650764|eQTL rs6709193|eQTL rs6709790|eQTL rs6711280|eQTL rs6711960|eQTL rs6713123|eQTL rs6716587|eQTL rs6732911|eQTL rs6734299|eQTL rs6739188|eQTL rs6741488|eQTL rs6742644|eQTL rs6748749|eQTL rs6755074|eQTL rs6756023|eQTL rs6761303|eQTL rs71419242|eQTL rs71423223|eQTL rs718208|eQTL rs7424573|eQTL rs74710358|eQTL rs75337180|eQTL rs75386318|eQTL rs7557827|eQTL rs7561037|eQTL rs7562371|eQTL rs7564368|eQTL rs7568663|eQTL rs7574678|eQTL rs75790387|eQTL rs7581038|eQTL rs75834270|eQTL rs7584890|eQTL rs7586571|eQTL rs7598811|eQTL rs7599405|eQTL rs7600006|eQTL rs7606676|eQTL rs76127464|eQTL rs76560560|eQTL rs77161579|eQTL rs77387032|eQTL rs78189771|eQTL rs78201785|eQTL rs78244381|eQTL rs78289644|eQTL rs79099467|eQTL rs80036435|eQTL rs956594|eQTL rs966320|eQTL rs352873|rSNP rs718208|rSNP rs1465839|rSNP rs1490949|rSNP rs1866619|rSNP rs2016775|rSNP rs2452477|rSNP rs3768848|rSNP rs4662297|rSNP rs6705547|rSNP rs6710765|rSNP rs10928162|rSNP rs11686073|rSNP rs11902971|rSNP rs13032886|rSNP rs13033343|rSNP rs13033458|rSNP rs17805827|rSNP rs34905937|rSNP rs62169869|rSNP rs62169913|rSNP rs71423230|rSNP rs71423232|rSNP rs75300581|rSNP rs75790387|rSNP rs77035103|rSNP rs78189771|rSNP rs78655258|rSNP rs111447562|rSNP rs138013930|rSNP rs139652898|rSNP rs182913776|rSNP
ENSG00000109576 rs34202278|pos rs139230340|pos rs139380035|pos rs78663760|pos rs113731629|pos rs80032479|pos rs6553486|pos rs4145964|pos rs75900812|pos rs115539054|pos rs112649654|pos rs112985004|pos rs17546531|pos rs1480544|pos rs41278617|pos rs11728468|pos rs62344715|pos rs111832056|pos rs17628775|pos rs2279267|pos rs11735565|pos rs17546559|pos rs11722870|pos rs11731427|pos rs35569089|pos rs13145318|pos rs2054555|pos rs184059248|pos rs2331801|pos rs6855450|pos rs6854260|pos rs79040080|pos rs6854291|pos rs62344716|pos rs62344717|pos rs182221689|pos rs74702592|pos rs2466990|pos rs111433788|pos rs2622070|pos rs138744369|pos rs111752158|pos rs148450203|pos rs142589788|pos rs147163298|pos rs963660|pos rs111912536|pos rs12511967|pos rs12502178|pos rs116476447|pos rs112916457|pos rs56358114|pos rs74707385|pos rs114192523|pos rs6553487|pos rs60069531|pos rs115267676|pos rs77045001|pos rs79603910|pos rs2622068|pos rs17711677|pos rs76029311|pos rs72702395|pos rs62344720|pos rs2622069|pos rs77489187|pos rs76766179|pos rs76767373|pos rs75754458|pos rs11939395|pos rs11731442|pos rs716822|pos rs76670717|pos rs2622066|pos rs17628883|pos rs28629414|pos rs10213032|pos rs11732763|pos rs76680776|pos rs147839538|pos rs13117677|pos rs150341135|pos rs2955255|pos rs2928820|pos rs4692790|pos rs4692791|pos rs3796526|pos rs79738407|k10 rs62344710|k10 rs58952572|k10 rs116675928|k10 rs11728483|k10 rs34642369|k10 rs76009483|k10 rs12650424|k10 rs112137539|k10 rs35585674|k10 rs57327644|k10 rs140802732|k10 rs56066207|k10 rs56024960|k10 rs2466992|k10 rs144838450|k10 rs28483011|k10 rs182416191|k10 rs4692788|k10 rs77413386|k10 rs112071449|k10 rs144727237|k10 rs80112881|k10 rs77314892|k10 rs2955256|k10 rs147854502|k10 rs74703215|k10 rs79751662|k10 rs115532135|k10 rs78051435|k10 rs4692792|k10 rs74841339|k10 rs2622074|k10 rs6828499|k10 rs2727526|k10 rs4692793|k10 rs62344721|k10 rs10032796|k10 rs116200801|k10 rs79215953|k10 rs11729169|k10 rs78027130|k10 rs143937972|k10 rs75336711|k10 rs148719175|k10 rs17628895|k10 rs2727518|k10 rs6846741|k10 rs62344723|k10 rs28521279|k10 rs2727523|k10 rs1973212|k10 rs28363834|k10 rs6553459|GH rs6836170|GH rs6834698|GH rs4440180|GH rs187158550|GH rs72698300|GH rs4072504|GH rs56117897|GH rs6812416|GH rs56187173|GH rs113690663|GH rs78039393|GH rs74527449|GH rs76039496|GH rs79183989|GH rs77492975|GH rs78236019|GH rs79129253|GH rs77859173|GH rs111344743|GH rs77142478|GH rs79842310|GH rs9312460|GH rs76981863|GH rs59125877|GH rs62347004|GH rs60358788|GH rs11945807|GH rs60763938|GH rs182100771|GH rs13145956|GH rs74487733|GH rs10032487|GH rs79989634|GH rs11729310|GH rs77520841|GH rs142888543|GH rs80253618|GH rs17660124|GH rs17711102|GH rs140856796|GH rs74860779|GH rs76428291|GH rs57197182|GH rs61088981|GH rs113128000|GH rs4692586|GH rs4692770|GH rs4482723|GH rs4438725|GH rs58625494|GH rs60321447|GH rs59461665|GH rs72990555|GH rs17660148|GH rs11733764|GH rs11725846|GH rs111405587|GH rs10024931|GH rs11734021|GH rs2955257|GH rs2955258|GH rs2952772|GH rs11734058|GH rs190269165|GH rs7699850|GH rs111502735|GH rs4692773|GH rs2955259|GH rs4692587|GH rs2952773|GH rs112641100|GH rs2955260|GH rs2955261|GH rs2955262|GH rs2955263|GH rs2955264|GH rs2955265|GH rs2955266|GH rs2955267|GH rs2952774|GH rs2955268|GH rs10034599|GH rs78302540|GH rs113307851|GH rs9312461|GH rs9312462|GH rs7441813|GH rs74641148|GH rs7675155|GH rs4692774|GH rs59543565|GH rs6821170|GH rs75143968|GH rs10016872|GH rs6553481|GH rs76323717|GH rs7662348|GH rs112197676|GH rs7680142|GH rs13108436|GH rs4692777|GH rs13140772|GH rs78651373|GH rs4078326|GH rs4078327|GH rs13127062|GH rs6836334|GH rs6553482|GH rs13112983|GH rs13114528|GH rs4692779|GH rs4692588|GH rs116621401|GH rs7661337|GH rs10520171|GH rs191350265|GH rs75739600|GH rs4692780|GH rs4692781|GH rs79460031|GH rs7666219|GH rs12643956|GH rs6823836|GH rs6842442|GH rs11729181|GH rs11732110|GH rs12645495|GH rs4519759|GH rs4692783|GH rs111840695|GH rs17628613|GH rs17546378|GH rs11727589|GH rs75543899|GH rs79558358|GH rs6831419|GH rs12646523|GH rs80019501|GH rs113114244|GH rs80212102|GH rs72621986|GH rs2727521|GH rs2727522|GH rs72702359|GH rs79400258|GH rs2955253|GH rs6852552|GH rs113707504|GH rs62344672|GH rs67400066|GH rs114424852|GH rs2448686|GH rs3806825|GH rs1904822|GH rs150133535|GH rs11732763|GH rs76680776|GH rs147839538|GH rs13117677|GH rs150341135|GH rs116277584|GH rs11733850|GH rs72702399|GH rs76587904|GH rs12644048|GH rs2928817|GH rs28626594|GH rs28417607|GH rs547198|GH rs28405119|GH rs76394252|GH rs578402|GH rs113752978|GH rs6553498|GH rs11945020|GH rs62346324|GH rs71622379|GH rs140462398|GH rs939965|GH rs111632381|GH rs113495261|GH rs7678339|GH rs1613090|GH rs139672103|GH rs61056735|GH rs114367235|GH rs34190889|GH rs1528941|GH rs2141473|GH rs2141474|GH rs113668238|GH rs75379233|GH rs78449977|GH rs112331093|GH rs112542266|GH rs1919507|GH rs2698221|GH rs76050147|GH rs72692855|GH rs113297359|GH rs75728019|GH rs184804273|GH rs189268824|GH rs17055732|GH rs76166205|GH rs75974520|GH rs77904922|GH rs9993427|GH rs1395940|GH rs74966744|GH rs139225105|GH rs433688|GH rs441400|GH rs426495|GH rs410395|GH rs6844817|GH rs28594344|GH rs4692849|GH rs4692850|GH rs28822157|GH rs145892848|GH rs9997355|GH rs10005389|eQTL rs10007037|eQTL rs10010441|eQTL rs10014884|eQTL rs10016416|eQTL rs10026067|eQTL rs10028534|eQTL rs10032421|eQTL rs10032699|eQTL rs10033861|eQTL rs10520181|eQTL rs111227428|eQTL rs111232354|eQTL rs111235449|eQTL rs111275815|eQTL rs111323769|eQTL rs11132825|eQTL rs111333773|eQTL rs111338612|eQTL rs111390850|eQTL rs111395967|eQTL rs111421570|eQTL rs111442229|eQTL rs111460454|eQTL rs111466063|eQTL rs111480416|eQTL rs111502735|eQTL rs111508294|eQTL rs111513978|eQTL rs111517182|eQTL rs111518430|eQTL rs111579628|eQTL rs111589334|eQTL rs111598500|eQTL rs111612298|eQTL rs111620305|eQTL rs111632381|eQTL rs111653659|eQTL rs111688705|eQTL rs111729892|eQTL rs111745218|eQTL rs111750350|eQTL rs111752158|eQTL rs111754574|eQTL rs111774535|eQTL rs111826366|eQTL rs111840695|eQTL rs111875623|eQTL rs111898643|eQTL rs111912536|eQTL rs111952793|eQTL rs112002063|eQTL rs112005517|eQTL rs112023597|eQTL rs112024310|eQTL rs112036152|eQTL rs112071449|eQTL rs112079004|eQTL rs112079104|eQTL rs112079299|eQTL rs112086662|eQTL rs112095206|eQTL rs112108972|eQTL rs112117016|eQTL rs112137539|eQTL rs112167682|eQTL rs112197676|eQTL rs112224371|eQTL rs112241564|eQTL rs112301915|eQTL rs112312619|eQTL rs112316268|eQTL rs112323196|eQTL rs112331093|eQTL rs112355592|eQTL rs112358975|eQTL rs112365930|eQTL rs112366751|eQTL rs112380934|eQTL rs112404123|eQTL rs112434949|eQTL rs112441549|eQTL rs112457647|eQTL rs112466266|eQTL rs112468749|eQTL rs112473382|eQTL rs112479788|eQTL rs112480356|eQTL rs112484592|eQTL rs112512203|eQTL rs112525074|eQTL rs112542266|eQTL rs112564090|eQTL rs112581123|eQTL rs112589186|eQTL rs112609005|eQTL rs112617589|eQTL rs112625836|eQTL rs112630026|eQTL rs112642763|eQTL rs112649654|eQTL rs112651421|eQTL rs112696519|eQTL rs112725712|eQTL rs112740656|eQTL rs112765828|eQTL rs112786092|eQTL rs112804763|eQTL rs112810339|eQTL rs112829174|eQTL rs112848977|eQTL rs112856229|eQTL rs112900772|eQTL rs112916457|eQTL rs112917091|eQTL rs112917147|eQTL rs112974852|eQTL rs112985004|eQTL rs112985567|eQTL rs112985811|eQTL rs113028603|eQTL rs113031122|eQTL rs113049869|eQTL rs113055112|eQTL rs113055675|eQTL rs113074254|eQTL rs113078854|eQTL rs113096436|eQTL rs113104740|eQTL rs113114244|eQTL rs113132149|eQTL rs113147762|eQTL rs113164720|eQTL rs113211114|eQTL rs113235900|eQTL rs113237572|eQTL rs113271116|eQTL rs113287285|eQTL rs113295719|eQTL rs113297359|eQTL rs113304791|eQTL rs113307851|eQTL rs113325325|eQTL rs113358619|eQTL rs113388995|eQTL rs113456613|eQTL rs113458161|eQTL rs113495261|eQTL rs113498922|eQTL rs113500387|eQTL rs113502009|eQTL rs113526244|eQTL rs113561617|eQTL rs113562262|eQTL rs113572538|eQTL rs113573920|eQTL rs113635688|eQTL rs113637487|eQTL rs113643204|eQTL rs113661769|eQTL rs113668238|eQTL rs113674191|eQTL rs113678012|eQTL rs113690663|eQTL rs113691721|eQTL rs113718351|eQTL rs113725356|eQTL rs113732351|eQTL rs113738423|eQTL rs113752978|eQTL rs113759397|eQTL rs113788962|eQTL rs113805931|eQTL rs113850091|eQTL rs113865592|eQTL rs113896784|eQTL rs113919903|eQTL rs113939388|eQTL rs113977754|eQTL rs113987225|eQTL rs113990663|eQTL rs114293705|eQTL rs114664020|eQTL rs114736274|eQTL rs114809993|eQTL rs115104336|eQTL rs115245318|eQTL rs115307929|eQTL rs115460630|eQTL rs115548210|eQTL rs1157748|eQTL rs1157749|eQTL rs1159282|eQTL rs1159283|eQTL rs115942286|eQTL rs116451160|eQTL rs116562085|eQTL rs116619714|eQTL rs11722156|eQTL rs11722274|eQTL rs11722755|eQTL rs11722870|eQTL rs11723022|eQTL rs11725846|eQTL rs11726248|eQTL rs11726249|eQTL rs11726502|eQTL rs11727419|eQTL rs11727589|eQTL rs11727880|eQTL rs11728005|eQTL rs11728468|eQTL rs11728592|eQTL rs11728956|eQTL rs11729169|eQTL rs11729181|eQTL rs11729355|eQTL rs11731427|eQTL rs11731442|eQTL rs11732126|eQTL rs11732383|eQTL rs11732763|eQTL rs11732788|eQTL rs11733738|eQTL rs11733764|eQTL rs11733850|eQTL rs11734328|eQTL rs11735268|eQTL rs11735565|eQTL rs11736235|eQTL rs11736288|eQTL rs11736939|eQTL rs11737396|eQTL rs11737627|eQTL rs11935418|eQTL rs11935703|eQTL rs11935944|eQTL rs11939395|eQTL rs11943813|eQTL rs12152641|eQTL rs12501175|eQTL rs12502965|eQTL rs12504129|eQTL rs12640117|eQTL rs12643956|eQTL rs12645495|eQTL rs12645967|eQTL rs12646523|eQTL rs12647236|eQTL rs12647693|eQTL rs12648095|eQTL rs12649295|eQTL rs12650424|eQTL rs13120637|eQTL rs13121142|eQTL rs13127322|eQTL rs13133562|eQTL rs13134352|eQTL rs13136710|eQTL rs13145318|eQTL rs1317004|eQTL rs138724458|eQTL rs139102265|eQTL rs139225105|eQTL rs139337235|eQTL rs139361559|eQTL rs139366166|eQTL rs139462937|eQTL rs139672103|eQTL rs139952078|eQTL rs1403225|eQTL rs140358315|eQTL rs140409289|eQTL rs140856796|eQTL rs141072241|eQTL rs141141304|eQTL rs141277740|eQTL rs141409841|eQTL rs141732918|eQTL rs141872326|eQTL rs142163633|eQTL rs142636087|eQTL rs142806558|eQTL rs142813706|eQTL rs142888543|eQTL rs143009507|eQTL rs143204330|eQTL rs143425753|eQTL rs143462676|eQTL rs144105257|eQTL rs144192794|eQTL rs144371262|eQTL rs144722213|eQTL rs144838717|eQTL rs145795210|eQTL rs146359899|eQTL rs146899282|eQTL rs147067754|eQTL rs147123037|eQTL rs147182419|eQTL rs147265733|eQTL rs147390660|eQTL rs147555389|eQTL rs147762612|eQTL rs147854502|eQTL rs147943577|eQTL rs148147675|eQTL rs148171586|eQTL rs148351609|eQTL rs148840445|eQTL rs149229838|eQTL rs149826095|eQTL rs149872649|eQTL rs1507679|eQTL rs1507698|eQTL rs1507699|eQTL rs1507700|eQTL rs1507701|eQTL rs150914293|eQTL rs150970410|eQTL rs1528941|eQTL rs1528946|eQTL rs1528948|eQTL rs1528949|eQTL rs1528950|eQTL rs1569219|eQTL rs1589564|eQTL rs1589566|eQTL rs1600586|eQTL rs17055338|eQTL rs17055729|eQTL rs17055735|eQTL rs17055739|eQTL rs17055743|eQTL rs17546287|eQTL rs17546378|eQTL rs17546531|eQTL rs17546559|eQTL rs17547517|eQTL rs17547712|eQTL rs17547851|eQTL rs17548581|eQTL rs17628308|eQTL rs17628510|eQTL rs17628613|eQTL rs17628775|eQTL rs17628883|eQTL rs17628895|eQTL rs17628931|eQTL rs17629405|eQTL rs17629735|eQTL rs17630546|eQTL rs17630894|eQTL rs17660124|eQTL rs17660148|eQTL rs17661170|eQTL rs17711102|eQTL rs17711139|eQTL rs17711877|eQTL rs1825013|eQTL rs182553308|eQTL rs1838007|eQTL rs1842441|eQTL rs184764574|eQTL rs185400331|eQTL rs1871683|eQTL rs188143099|eQTL rs189595752|eQTL rs1904822|eQTL rs1904823|eQTL rs1916032|eQTL rs1919504|eQTL rs192127043|eQTL rs192388771|eQTL rs1947859|eQTL rs2049252|eQTL rs2054555|eQTL rs2086413|eQTL rs2090957|eQTL rs2279267|eQTL rs2291167|eQTL rs2331801|eQTL rs2331935|eQTL rs2446782|eQTL rs2448685|eQTL rs2448686|eQTL rs2466990|eQTL rs2466992|eQTL rs2612416|eQTL rs2622063|eQTL rs2622068|eQTL rs2622069|eQTL rs2622074|eQTL rs2661055|eQTL rs2661056|eQTL rs2661059|eQTL rs2661061|eQTL rs2687227|eQTL rs2698212|eQTL rs2698213|eQTL rs2698214|eQTL rs2698218|eQTL rs2698220|eQTL rs2698224|eQTL rs2698229|eQTL rs2698231|eQTL rs2727517|eQTL rs2727518|eQTL rs2727521|eQTL rs2727522|eQTL rs2727525|eQTL rs2727526|eQTL rs28374824|eQTL rs28417607|eQTL rs28452235|eQTL rs28545028|eQTL rs28626594|eQTL rs2877519|eQTL rs2877520|eQTL rs2928817|eQTL rs2928820|eQTL rs2955253|eQTL rs2955255|eQTL rs2955256|eQTL rs34149802|eQTL rs34190889|eQTL rs34202278|eQTL rs34503485|eQTL rs34507973|eQTL rs34684410|eQTL rs34752946|eQTL rs35146599|eQTL rs35569089|eQTL rs35585674|eQTL rs35866802|eQTL rs3806825|eQTL rs3806826|eQTL rs4077273|eQTL rs4077274|eQTL rs4078326|eQTL rs4078327|eQTL rs4145964|eQTL rs4293761|eQTL rs4321597|eQTL rs4438725|eQTL rs4444788|eQTL rs4482723|eQTL rs4519759|eQTL rs4547765|eQTL rs4557228|eQTL rs4566620|eQTL rs4597782|eQTL rs4634182|eQTL rs4692586|eQTL rs4692587|eQTL rs4692588|eQTL rs4692589|eQTL rs4692601|eQTL rs4692759|eQTL rs4692764|eQTL rs4692770|eQTL rs4692771|eQTL rs4692772|eQTL rs4692773|eQTL rs4692775|eQTL rs4692777|eQTL rs4692779|eQTL rs4692780|eQTL rs4692781|eQTL rs4692783|eQTL rs4692784|eQTL rs4692785|eQTL rs4692790|eQTL rs4692791|eQTL rs4692792|eQTL rs4692793|eQTL rs4692801|eQTL rs4692803|eQTL rs4692807|eQTL rs4692808|eQTL rs4692811|eQTL rs4692816|eQTL rs4692821|eQTL rs488603|eQTL rs496072|eQTL rs499552|eQTL rs509145|eQTL rs519847|eQTL rs523092|eQTL rs530255|eQTL rs530563|eQTL rs540256|eQTL rs546552|eQTL rs547198|eQTL rs550072|eQTL rs555420|eQTL rs55721278|eQTL rs55956232|eQTL rs55999620|eQTL rs56064008|eQTL rs560653232|eQTL rs56066207|eQTL rs56096038|eQTL rs56117897|eQTL rs56819530|eQTL rs56924689|eQTL rs56970216|eQTL rs57197182|eQTL rs572114|eQTL rs572492|eQTL rs57344940|eQTL rs57564951|eQTL rs57768785|eQTL rs578402|eQTL rs57936437|eQTL rs58609956|eQTL rs58625494|eQTL rs58660464|eQTL rs58912436|eQTL rs59461665|eQTL rs59537509|eQTL rs59901453|eQTL rs59912614|eQTL rs60051176|eQTL rs60321447|eQTL rs60370806|eQTL rs60814450|eQTL rs60962442|eQTL rs61088981|eQTL rs61136280|eQTL rs61141806|eQTL rs61198380|eQTL rs61621921|eQTL rs62344671|eQTL rs62344672|eQTL rs62344673|eQTL rs62344676|eQTL rs62344677|eQTL rs62344678|eQTL rs62344679|eQTL rs62344680|eQTL rs62344709|eQTL rs62344710|eQTL rs62344715|eQTL rs62344716|eQTL rs62346182|eQTL rs6553470|eQTL rs6553484|eQTL rs6553486|eQTL rs6553487|eQTL rs6553521|eQTL rs6811785|eQTL rs6812416|eQTL rs6813253|eQTL rs6813277|eQTL rs6813657|eQTL rs6817152|eQTL rs6817357|eQTL rs6817791|eQTL rs6821231|eQTL rs6821641|eQTL rs6822866|eQTL rs6823836|eQTL rs6828499|eQTL rs6831052|eQTL rs6831419|eQTL rs6831941|eQTL rs6832341|eQTL rs6832778|eQTL rs6833133|eQTL rs6834101|eQTL rs6835382|eQTL rs6836334|eQTL rs6837647|eQTL rs6839098|eQTL rs6839400|eQTL rs6840929|eQTL rs6841912|eQTL rs6842442|eQTL rs6842863|eQTL rs6843066|eQTL rs6843897|eQTL rs6844099|eQTL rs6844227|eQTL rs6845342|eQTL rs6846741|eQTL rs6847470|eQTL rs6847701|eQTL rs6848359|eQTL rs6848763|eQTL rs6849288|eQTL rs6849632|eQTL rs6851401|eQTL rs6854260|eQTL rs6854291|eQTL rs6855361|eQTL rs6855450|eQTL rs6855601|eQTL rs6856228|eQTL rs6857971|eQTL rs716822|eQTL rs72694994|eQTL rs72696630|eQTL rs72700352|eQTL rs72700364|eQTL rs72700366|eQTL rs72702369|eQTL rs72990554|eQTL rs72990555|eQTL rs72990568|eQTL rs733672|eQTL rs7356500|eQTL rs73864487|eQTL rs74341863|eQTL rs74343732|eQTL rs74454188|eQTL rs74460600|eQTL rs74478931|eQTL rs74487733|eQTL rs74527449|eQTL rs74532018|eQTL rs74551433|eQTL rs74591870|eQTL rs74597561|eQTL rs74608719|eQTL rs74636602|eQTL rs74641148|eQTL rs74643399|eQTL rs74688896|eQTL rs74702592|eQTL rs74703215|eQTL rs74705969|eQTL rs74730505|eQTL rs74804935|eQTL rs74807458|eQTL rs74860779|eQTL rs74954729|eQTL rs74992964|eQTL rs750138|eQTL rs75049932|eQTL rs75061280|eQTL rs75107915|eQTL rs75110339|eQTL rs75143968|eQTL rs75155513|eQTL rs75199350|eQTL rs75213102|eQTL rs75226761|eQTL rs75250724|eQTL rs75334509|eQTL rs75335295|eQTL rs75336711|eQTL rs75357656|eQTL rs75379233|eQTL rs75392564|eQTL rs75396249|eQTL rs75397561|eQTL rs75411073|eQTL rs75420967|eQTL rs75456475|eQTL rs75482269|eQTL rs75508325|eQTL rs75543899|eQTL rs75577905|eQTL rs75606574|eQTL rs75635466|eQTL rs75641592|eQTL rs75660836|eQTL rs75688542|eQTL rs75701825|eQTL rs75728019|eQTL rs75733819|eQTL rs75739600|eQTL rs75754458|eQTL rs75758639|eQTL rs75847728|eQTL rs75884825|eQTL rs75889672|eQTL rs75900812|eQTL rs75903278|eQTL rs75904591|eQTL rs75937514|eQTL rs75974520|eQTL rs76009483|eQTL rs76029311|eQTL rs76050147|eQTL rs76105473|eQTL rs76111612|eQTL rs76112154|eQTL rs76122872|eQTL rs76155208|eQTL rs76156404|eQTL rs76166205|eQTL rs76167513|eQTL rs76323717|eQTL rs76327112|eQTL rs76341876|eQTL rs76359249|eQTL rs76381131|eQTL rs76393969|eQTL rs76520152|eQTL rs7654910|eQTL rs7655522|eQTL rs7656887|eQTL rs7657455|eQTL rs76590811|eQTL rs7661337|eQTL rs7662247|eQTL rs76623240|eQTL rs7666219|eQTL rs76670717|eQTL rs7668046|eQTL rs7671537|eQTL rs7672021|eQTL rs76732424|eQTL rs7674021|eQTL rs7676550|eQTL rs7676821|eQTL rs76790661|eQTL rs7679183|eQTL rs7679419|eQTL rs76808767|eQTL rs76822751|eQTL rs76832724|eQTL rs76850252|eQTL rs7688205|eQTL rs7688417|eQTL rs7690888|eQTL rs76915811|eQTL rs76937506|eQTL rs7694808|eQTL rs7694879|eQTL rs76954186|eQTL rs77031000|eQTL rs77110267|eQTL rs77169840|eQTL rs77255512|eQTL rs77266205|eQTL rs77274324|eQTL rs77314892|eQTL rs77326020|eQTL rs77330158|eQTL rs77331049|eQTL rs77413386|eQTL rs774497|eQTL rs77477329|eQTL rs77489187|eQTL rs77544481|eQTL rs77664500|eQTL rs77665099|eQTL rs77666994|eQTL rs77698760|eQTL rs77700503|eQTL rs77710825|eQTL rs77822004|eQTL rs77855653|eQTL rs77894683|eQTL rs77904922|eQTL rs77917050|eQTL rs77946180|eQTL rs77962812|eQTL rs77973319|eQTL rs78027130|eQTL rs78039393|eQTL rs78042725|eQTL rs78056613|eQTL rs78115354|eQTL rs78195366|eQTL rs78250845|eQTL rs78309419|eQTL rs78429897|eQTL rs78434820|eQTL rs78449977|eQTL rs78497805|eQTL rs78506888|eQTL rs78517131|eQTL rs78584563|eQTL rs78634844|eQTL rs78639616|eQTL rs78652646|eQTL rs78663760|eQTL rs78725882|eQTL rs78799589|eQTL rs78828430|eQTL rs78846220|eQTL rs78859343|eQTL rs78897582|eQTL rs78904331|eQTL rs78933471|eQTL rs78942666|eQTL rs78977019|eQTL rs79024716|eQTL rs79051234|eQTL rs79077486|eQTL rs79120020|eQTL rs79227234|eQTL rs79243352|eQTL rs79268145|eQTL rs79303045|eQTL rs79329070|eQTL rs79366057|eQTL rs79377369|eQTL rs79390049|eQTL rs79401301|eQTL rs79424411|eQTL rs79471849|eQTL rs79484580|eQTL rs79487740|eQTL rs79488685|eQTL rs79603910|eQTL rs79675100|eQTL rs79751662|eQTL rs79756230|eQTL rs79757355|eQTL rs79810922|eQTL rs79922024|eQTL rs79955668|eQTL rs80011977|eQTL rs80019501|eQTL rs80079814|eQTL rs80112881|eQTL rs80159630|eQTL rs80166132|eQTL rs80175574|eQTL rs80212102|eQTL rs80234008|eQTL rs80253618|eQTL rs80276060|eQTL rs80288134|eQTL rs80318894|eQTL rs80319869|eQTL rs899872|eQTL rs931145|eQTL rs9990994|eQTL rs9991425|eQTL rs2955255|rSNP rs4692790|rSNP rs4692791|rSNP rs150341135|rSNP
ENSG00000117009 rs3819976|pos rs3765802|pos rs3765803|pos rs3765804|pos rs68147305|pos rs66710178|pos rs7539730|pos rs4659609|pos rs6429277|pos rs6429278|pos rs143746581|pos rs10926509|pos rs66799800|pos rs6698519|pos rs6687609|pos rs567049776|pos rs66482665|pos rs3014574|pos rs59091962|pos rs2992642|pos rs2992641|pos rs3014573|pos rs75848546|pos rs10926510|pos rs3014572|pos rs61543265|pos rs116747443|pos rs113249571|pos rs2992640|pos rs3014571|pos rs66497254|pos rs114531696|pos rs67267325|pos rs67439618|pos rs10802970|pos rs115583397|pos rs61825624|pos rs3007744|pos rs1932439|pos rs1932440|pos rs1932441|pos rs78310422|pos rs12030573|pos rs55863022|pos rs6667667|pos rs6670584|pos rs4618954|pos rs4509566|pos rs2050512|pos rs12564293|pos rs2050513|pos rs2050514|pos rs2050515|pos rs1335899|pos rs12076981|pos rs3014569|pos rs36047977|pos rs34554438|pos rs6677357|pos rs11805494|pos rs73136849|pos rs10926513|pos rs10926514|pos rs2050516|pos rs74731712|pos rs2050517|pos rs2050518|pos rs12129301|pos rs78252344|pos rs11587924|pos rs11584135|pos rs11588309|pos rs12079784|pos rs68167185|pos rs4518887|pos rs139416332|pos rs2050504|pos rs12731674|pos rs12129636|pos rs1335900|pos rs12130638|pos rs12077986|pos rs12077990|pos rs12076929|pos rs6661244|pos rs12093317|pos rs77093564|pos rs141740280|pos rs77742045|pos rs10926515|pos rs138599727|pos rs61825634|pos rs10926516|pos rs114655996|pos rs2050505|pos rs2050506|pos rs11808201|pos rs11556464|pos rs61825636|pos rs75911574|pos rs61825638|pos rs6660201|pos rs72766090|pos rs61825639|pos rs6681337|pos rs6689793|pos rs12083705|pos rs78297962|pos rs12079041|pos rs573934849|pos rs200439378|pos rs57036117|pos rs3007742|pos rs201578419|pos rs72766093|pos rs6658805|pos rs115612958|pos rs3007740|pos rs3007739|pos rs76466081|pos rs3007738|pos rs3014575|pos rs3007737|pos rs3007736|pos rs61825641|pos rs3007735|pos rs74710952|pos rs140694541|pos rs2065799|pos rs78510691|pos rs12138459|pos rs3765806|pos rs187124201|pos rs3753214|pos rs12118651|pos rs61825642|pos rs28593175|pos rs10616980|pos rs10926517|pos rs6429280|pos rs6686493|pos rs6686592|pos rs12139931|pos rs114052429|pos rs72766100|pos rs77541589|pos rs67584220|pos rs68039623|pos rs12139441|pos rs113579991|pos rs113530328|pos rs61210367|pos rs61825644|pos rs61825646|pos rs10754731|pos rs142152979|pos rs2275163|pos rs9970943|pos rs112916729|pos rs4660103|pos rs61825647|pos rs10926518|pos rs10926519|pos rs201838529|pos rs4660104|pos rs149400224|pos rs143436506|pos rs112529844|pos rs59339506|pos rs2050509|pos rs113229019|pos rs146903663|pos rs10802971|pos rs12402512|pos rs1582096|pos rs12121149|pos rs68168341|pos rs72768012|pos rs600839|pos rs600841|pos rs10926520|pos rs114753314|pos rs9661180|pos rs79565334|pos rs602627|pos rs631682|pos rs12144172|pos rs77672058|pos rs150812901|pos rs604958|pos rs7349139|pos rs145870517|pos rs660741|pos rs632172|pos rs850678|pos rs646868|pos rs647204|pos rs648708|pos rs116689829|pos rs659887|pos rs12030098|pos rs139909348|pos rs6429281|pos rs186496901|pos rs685722|pos rs12128430|pos rs10926521|pos rs3765807|pos rs10926523|pos rs655970|pos rs1053230|pos rs1053221|pos rs640718|pos rs12405623|pos rs3765809|pos rs588246|pos rs3193688|pos rs1053183|pos rs12568853|pos rs76272219|pos rs16841866|pos rs2273710|pos rs45614438|pos rs12562746|pos rs79036181|k10 rs58766151|k10 rs1414493|k10 rs10802969|k10 rs142200726|k10 rs12120348|k10 rs12747549|k10 rs10926504|k10 rs10926505|k10 rs4660101|k10 rs56957678|k10 rs147812107|k10 rs6678766|k10 rs67938424|k10 rs6684064|k10 rs66669018|k10 rs73137530|k10 rs72766004|k10 rs2992643|k10 rs3007745|k10 rs4310432|k10 rs12076255|k10 rs188508380|k10 rs6679290|k10 rs192819807|k10 rs10926507|k10 rs12079341|k10 rs12064150|k10 rs10926508|k10 rs116429002|k10 rs604498|k10 rs45572340|k10 rs650833|k10 rs648587|k10 rs12759108|k10 rs3765811|k10 rs663415|k10 rs663790|k10 rs45525836|k10 rs585564|k10 rs3753216|k10 rs151012198|k10 rs632966|k10 rs614808|k10 rs646355|k10 rs61827776|k10 rs12030661|k10 rs12033126|k10 rs2273712|k10 rs10754728|GH rs67219057|GH rs2994982|GH rs2994984|GH rs111826251|GH rs137943762|GH rs3014577|GH rs116147769|GH rs115143839|GH rs11802956|GH rs79036181|GH rs58766151|GH rs1414493|GH rs10802969|GH rs142200726|GH rs12120348|GH rs12747549|GH rs10926507|GH rs12079341|GH rs12064150|GH rs10926508|GH rs3819976|GH rs3765802|GH rs3765803|GH rs3765804|GH rs68147305|GH rs66710178|GH rs7539730|GH rs4659609|GH rs6429277|GH rs6429278|GH rs143746581|GH rs10926509|GH rs66799800|GH rs6698519|GH rs6687609|GH rs567049776|GH rs66482665|GH rs3014574|GH rs59091962|GH rs2992642|GH rs2992641|GH rs3014573|GH rs55863022|GH rs6667667|GH rs6670584|GH rs4618954|GH rs4509566|GH rs2050512|GH rs12564293|GH rs2050513|GH rs2050514|GH rs2050515|GH rs1335899|GH rs12076981|GH rs3014569|GH rs36047977|GH rs34554438|GH rs6677357|GH rs11805494|GH rs73136849|GH rs10926513|GH rs10926514|GH rs2050516|GH rs74731712|GH rs2050517|GH rs2050518|GH rs12129301|GH rs78252344|GH rs68167185|GH rs4518887|GH rs139416332|GH rs2050504|GH rs12731674|GH rs11808201|GH rs11556464|GH rs61825636|GH rs61825639|GH rs6681337|GH rs6689793|GH rs12083705|GH rs78297962|GH rs12079041|GH rs573934849|GH rs200439378|GH rs3007735|GH rs74710952|GH rs140694541|GH rs2065799|GH rs78510691|GH rs12138459|GH rs3765806|GH rs187124201|GH rs3753214|GH rs28593175|GH rs10616980|GH rs145870517|GH rs660741|GH rs632172|GH rs10926523|GH rs655970|GH rs1053230|GH rs1053221|GH rs640718|GH rs12405623|GH rs3765809|GH rs588246|GH rs12759108|GH rs3765811|GH rs663415|GH rs663790|GH rs45525836|GH rs585564|GH rs3753216|GH rs151012198|GH rs632966|GH rs614808|GH Affx-7908636|GH rs646355|GH rs61827776|GH rs12030661|GH rs12033126|GH rs6429282|GH rs630488|GH rs11586782|GH rs75480623|GH rs10802972|GH rs850680|GH rs116548775|GH rs613032|GH rs3765813|GH rs3765814|GH rs10926524|GH rs75557924|GH rs16841877|GH rs3753219|GH rs658729|GH rs669996|GH rs184688420|GH rs117413007|GH rs12128010|GH rs671989|GH rs672477|GH rs150234673|GH rs73139006|GH rs73139008|GH rs192118552|GH rs137943266|GH rs3753220|GH rs139535887|GH rs3765815|GH rs41269375|GH rs56176170|GH rs4660107|GH rs45614438|GH rs2273712|GH rs10802969|eQTL rs10926504|eQTL rs10926510|eQTL rs12079041|eQTL rs12083705|eQTL rs2050509|eQTL rs2275163|eQTL rs3007742|eQTL rs3765804|eQTL rs3819976|eQTL rs59091962|eQTL rs6429277|eQTL rs66482665|eQTL rs6660201|eQTL rs66710178|eQTL rs6678986|eQTL rs6679186|eQTL rs6681337|eQTL rs6681649|eQTL rs6689793|eQTL rs6690411|eQTL rs68168341|eQTL rs72766090|eQTL rs73137530|eQTL rs7539730|eQTL rs584695|rSNP rs587640|rSNP rs622726|rSNP rs624385|rSNP rs637280|rSNP rs684338|rSNP rs688659|rSNP rs869425|rSNP rs2049067|rSNP rs2090689|rSNP rs2756224|rSNP rs3007742|rSNP rs3753220|rSNP rs3753223|rSNP rs3765802|rSNP rs3765803|rSNP rs3765804|rSNP rs3765815|rSNP rs3765817|rSNP rs3819976|rSNP rs3819978|rSNP rs3819979|rSNP rs6679290|rSNP rs7513451|rSNP rs7513575|rSNP rs10926507|rSNP rs10926508|rSNP rs11587755|rSNP rs12064150|rSNP rs12079041|rSNP rs12079341|rSNP rs12083705|rSNP rs12120348|rSNP rs12144178|rSNP rs12747549|rSNP rs28408563|rSNP rs28421485|rSNP rs28435820|rSNP rs28482794|rSNP rs28503709|rSNP rs28534726|rSNP rs28543023|rSNP rs28650954|rSNP rs28704168|rSNP rs34276633|rSNP rs34355283|rSNP rs41269375|rSNP rs57036117|rSNP rs61095541|rSNP rs66710178|rSNP rs68147305|rSNP rs73139006|rSNP rs73139008|rSNP rs73139033|rSNP rs77832501|rSNP rs78297962|rSNP rs78429350|rSNP rs111248513|rSNP rs112303112|rSNP rs112927743|rSNP rs114067037|rSNP rs137943266|rSNP rs139535887|rSNP rs140503257|rSNP rs142200726|rSNP rs143936089|rSNP rs145713560|rSNP rs148923282|rSNP rs187475644|rSNP rs192118552|rSNP rs200439378|rSNP rs560407144|rSNP rs566398765|rSNP rs573934849|rSNP
ENSG00000183077 rs73999670|pos rs111870199|pos rs75062058|pos rs77183763|pos rs73999671|pos rs9797122|pos rs4789549|pos rs189088200|pos rs56282228|pos rs112785048|pos rs7221620|pos rs144258058|pos rs531069935|pos rs7220759|pos rs72898283|pos rs73377450|pos rs72898285|pos rs28712867|pos rs17640750|pos rs72898288|pos rs72898292|pos rs142522254|pos rs112233729|pos rs111582188|pos rs12450989|pos rs118074797|pos rs371308490|pos rs112533867|pos rs8078515|pos rs74256112|pos rs72895992|pos rs80200685|pos rs11654483|pos rs11651094|pos rs150052363|pos rs113751018|pos rs11655592|pos rs113213832|pos rs4402626|pos rs16970909|pos rs72896001|pos rs7501631|pos rs141621806|pos rs144911341|pos rs138756078|pos rs112275268|pos rs79583915|pos rs11657144|pos rs11657273|pos rs34862175|pos rs8081110|pos rs111509215|pos rs112625468|pos rs113841509|pos rs140215062|pos rs8066642|pos rs9912986|pos rs9913411|pos rs8066979|pos rs8067407|pos rs74609786|pos rs8072139|pos rs8072874|pos rs112804127|pos rs9900969|pos rs62079095|pos rs113416306|pos rs113507517|pos rs7221350|pos rs7221200|pos rs113666902|pos rs113661256|pos rs7221585|pos rs8082252|pos rs73381534|pos rs8082142|pos rs8082444|pos rs35593157|pos rs2009106|pos rs112959912|pos rs35308573|pos rs1079133|pos rs73381537|pos rs72897828|pos rs8070790|pos rs8069810|pos rs79142751|pos rs8070127|pos rs80353950|pos rs8071128|pos rs8071256|pos rs62079118|pos rs6501182|pos rs55752598|pos rs576179731|pos rs4340385|pos rs190160383|pos rs116635615|pos rs111868558|pos rs11649894|pos rs72897835|pos rs72897838|pos rs113668382|pos rs111978523|pos rs35822441|pos rs55788926|pos rs148167159|pos rs8067081|pos rs112281307|pos rs75825200|pos rs4789550|pos rs112471343|pos rs12601417|pos rs113864271|pos rs72897843|pos rs56246951|pos rs12452036|pos rs149666228|pos rs9903738|pos rs60968356|pos rs2854701|k10 rs187491850|k10 rs76823503|k10 rs78917591|k10 rs147607204|k10 rs141662746|k10 rs2006130|k10 rs2854704|k10 rs79354941|k10 rs7214459|k10 rs9897269|k10 rs117305036|k10 rs2613511|k10 rs111335728|k10 rs12601427|k10 rs58417204|k10 rs58996545|k10 rs191409718|k10 rs117676900|k10 rs12602793|k10 rs8081639|k10 rs4306580|k10 rs113409965|k10 rs1143697|k10 rs1143696|k10 rs11653181|k10 rs11657629|k10 rs72898266|k10 rs11657714|k10 rs73377436|k10 rs73377437|k10 rs72898268|k10 rs16970907|k10 rs115449370|k10 rs12600793|k10 rs7217665|k10 rs2661683|k10 rs113072701|k10 rs9903350|k10 rs57604564|k10 rs73999669|k10 rs149930991|k10 rs9903900|k10 rs79878080|k10 rs1071664|k10 rs144204502|k10 rs79337433|k10 rs118063987|k10 rs73381544|k10 rs112409140|k10 rs144946022|k10 rs117289287|k10 rs72897851|k10 rs61456029|k10 rs11659116|k10 rs9890359|k10 rs146958691|k10 rs111392666|k10 rs7503147|k10 rs7503132|k10 rs145283343|k10 rs149152658|k10 rs72897858|k10 rs72897859|k10 rs744120|k10 rs71385938|k10 rs3764385|k10 rs3764384|k10 rs72897866|k10 rs4395140|k10 rs112429998|k10 rs7210347|k10 rs3764383|k10 rs143396310|k10 rs3764382|k10 rs111779977|k10 rs112918877|k10 rs3764381|k10 rs12449899|k10 rs113467187|k10 rs8073903|k10 rs8073069|k10 rs17878467|k10 rs17887126|k10 rs9904341|k10 rs4789551|k10 rs2515815|k10 rs17886304|k10 rs17882659|k10 rs35726863|k10 rs149315349|k10 rs59153243|k10 rs113823544|k10 rs55689440|k10 rs4789553|k10 rs139580802|k10 rs17878683|k10 rs116404804|GH rs9904097|GH rs17551788|GH rs60249275|GH rs4411562|GH rs116841308|GH rs149853250|GH rs145846205|GH rs17639633|GH rs2311443|GH rs16970774|GH rs112133641|GH rs9916037|GH rs72894073|GH rs111587793|GH rs56196034|GH rs55825837|GH rs56330517|GH rs66483463|GH rs4789528|GH rs28540926|GH rs3764379|GH rs2311440|GH rs2871764|GH rs74256103|GH rs57852968|GH rs72894094|GH rs12325933|GH rs117607986|GH rs67719449|GH rs117299172|GH rs16970787|GH rs76650272|GH rs7221094|GH rs78542065|GH rs67026334|GH rs16970802|GH rs72896206|GH rs57574050|GH rs16970811|GH rs8075795|GH rs9913902|GH rs1079121|GH rs1079120|GH rs2311001|GH rs67487178|GH rs2290907|GH rs2290906|GH rs2290905|GH rs16970842|GH rs545698154|GH rs9807014|GH rs2253277|GH rs79153946|GH rs910557|GH rs142652929|GH rs2613514|GH rs4789536|GH rs2073285|GH rs2073284|GH rs4789014|GH rs2613520|GH rs1997978|GH rs12949780|GH rs3818147|GH rs149897791|GH rs116717140|GH rs2057188|GH rs1474865|GH rs62079069|GH rs3794738|GH rs2613521|GH rs149574761|GH rs55677349|GH rs2613522|GH rs117892474|GH rs34712518|GH rs12449858|GH rs117679020|GH rs7502920|GH rs141458473|GH rs2748427|GH rs761772|GH rs147617056|GH rs3813027|GH rs3813026|GH rs62079071|GH rs1061590|GH rs2748425|GH rs2748424|GH rs543413534|GH rs545663751|GH rs454139|GH rs429216|GH rs379149|GH rs453922|GH rs11658760|GH rs383603|GH rs452483|GH rs145016347|GH rs2221636|GH rs1354985|GH rs1396149|GH rs60591028|GH rs376057|GH rs450474|GH rs9889313|GH rs417780|GH rs433258|GH rs58590476|GH rs8079824|GH rs77048878|GH rs7208422|GH rs146790329|GH rs62079073|GH rs112802399|GH rs12452890|GH rs11657180|GH rs8068430|GH rs8067323|GH rs117626020|GH rs117808042|GH rs55694641|GH rs12449680|GH rs16970849|GH rs11651478|GH rs11651555|GH rs11656593|GH rs11651675|GH rs11651650|GH rs11651741|GH rs11651864|GH rs7221365|GH rs73999646|GH rs17773842|GH rs17773854|GH rs61740060|GH rs454138|GH rs2871647|GH rs11655790|GH rs11651404|GH rs11655880|GH rs11654773|GH rs11649824|GH rs118166247|GH rs11649896|GH rs4789015|GH rs11650029|GH rs117837934|GH rs73375767|GH rs112769772|GH rs4337363|GH rs8077673|GH rs142127901|GH rs11650572|GH rs111248524|GH rs8073715|GH rs72896293|GH rs60102597|GH rs4789546|GH rs10358|GH rs12449983|GH rs9897765|GH rs906555|GH rs1109807|GH rs1109808|GH rs12232476|GH rs148779042|GH rs2010371|GH rs1065769|GH rs1065768|GH rs34529187|GH rs8072887|GH rs2854702|GH rs2661680|GH rs117276569|GH rs2661679|GH rs9893988|GH rs12452081|GH rs2661678|GH rs7217042|GH rs1811086|GH rs7217417|GH rs141662746|GH rs2854704|GH rs79354941|GH rs7214459|GH rs9897269|GH rs117305036|GH rs1143697|GH rs1143696|GH rs73377436|GH rs73377437|GH rs72898268|GH rs16970907|GH rs115449370|GH rs12600793|GH rs7217665|GH rs2661683|GH rs113072701|GH rs9903350|GH rs57604564|GH rs73999669|GH rs149930991|GH rs9903900|GH rs79878080|GH rs1071664|GH rs144204502|GH rs79337433|GH rs118063987|GH rs73999670|GH rs111870199|GH rs75062058|GH rs77183763|GH rs73999671|GH rs9797122|GH rs4789549|GH rs189088200|GH rs531069935|GH rs7220759|GH rs72898283|GH rs73377450|GH rs74609786|GH rs8072139|GH rs8072874|GH rs112804127|GH rs9900969|GH rs62079095|GH rs113416306|GH rs113507517|GH rs7221350|GH rs7221200|GH rs113666902|GH rs113661256|GH rs7221585|GH rs8082252|GH rs73381534|GH rs8082142|GH rs8082444|GH rs35593157|GH rs2009106|GH rs112959912|GH rs35308573|GH rs1079133|GH rs73381537|GH rs72897828|GH rs72897843|GH rs1508147|GH rs35580567|GH rs7226253|GH rs181184818|GH rs906559|GH rs147336961|GH rs2011237|GH rs906560|GH rs72634306|GH rs744960|GH rs4442885|GH rs11656102|GH rs72901750|GH rs72901751|GH rs111680036|GH rs9908133|GH rs150440836|GH rs880695|GH rs11868431|GH rs8079218|GH rs17641275|GH rs56683270|GH rs34219567|GH rs56245572|GH rs1109279|GH rs1109278|GH rs12450102|GH rs72909022|GH rs12602740|GH rs72909025|GH rs12603204|GH rs80180660|GH rs72909029|GH rs11657271|GH rs200471089|GH rs35315133|GH rs72909031|GH rs56326958|GH rs55782477|GH rs55730737|GH rs77281281|GH rs11650263|GH rs79304484|GH rs11650317|GH rs76962230|GH rs4789023|GH rs56046325|GH rs8073424|GH rs8073707|GH rs55834800|GH rs182939575|GH rs11652910|GH rs11657941|GH rs71385939|GH rs8064645|GH rs3887417|GH rs1396150|GH rs112254449|GH rs8064883|GH rs12952267|GH rs728383|GH rs11649845|GH rs12602116|GH rs111497799|GH rs572581835|GH rs11655673|GH rs4988988|GH rs6501185|GH rs72909053|GH rs7218341|GH rs79065766|GH rs116311592|GH rs8067186|GH rs34312483|GH rs114522670|GH rs149400833|GH rs111507590|GH rs12940709|GH rs906556|GH rs11650665|GH rs72911023|GH rs1983152|GH rs4789583|GH rs4789582|GH rs7220255|GH rs7220585|GH rs79067582|GH rs12941606|GH rs62080391|GH rs7221459|GH rs55688189|GH rs7226047|GH rs1032986|GH rs6501192|GH rs8064385|GH rs34337761|GH rs72894710|GH rs72894713|GH rs4789025|GH rs8081523|GH rs8082659|GH rs8082660|GH rs28440475|GH rs62079102|GH rs9915291|GH rs9915308|GH rs55909538|GH rs8069197|GH rs7405886|GH rs72921239|GH rs61303741|GH rs117385752|GH rs9900792|GH rs7225914|GH rs143296762|GH rs77998478|GH rs79388987|GH rs17642548|GH rs3744216|GH rs73380011|GH rs72921250|GH rs141567360|GH rs140078895|GH rs55646506|GH rs55804124|GH rs72921252|GH rs12150497|GH rs185237931|GH rs6501209|GH rs1540773|GH rs7208969|GH rs8071516|GH rs2376585|GH rs144475288|GH rs72903315|GH rs9908840|GH rs78503410|GH rs117429831|GH rs144640471|GH rs79538619|GH rs73375772|GH rs112837295|GH rs1065768|eQTL rs1109807|eQTL rs112837295|eQTL rs11655592|eQTL rs12449983|eQTL rs12452081|eQTL rs12948376|eQTL rs139869772|eQTL rs17640750|eQTL rs1811086|eQTL rs28470573|eQTL rs2854702|eQTL rs4789549|eQTL rs55788926|eQTL rs560|eQTL rs56282228|eQTL rs7214459|eQTL rs7220759|eQTL rs7221350|eQTL rs7221585|eQTL rs72895992|eQTL rs72896170|eQTL rs72898283|eQTL rs72898285|eQTL rs72898292|eQTL rs73375772|eQTL rs73377450|eQTL rs74609786|eQTL rs75062058|eQTL rs77933881|eQTL rs8066642|eQTL rs8066979|eQTL rs8067407|eQTL rs8072874|eQTL rs8082142|eQTL rs8082252|eQTL rs8082444|eQTL rs9797122|eQTL rs9893988|eQTL rs9897269|eQTL rs9897765|eQTL rs9899210|eQTL rs9899282|eQTL rs9903350|eQTL rs164496|rSNP rs187543|rSNP rs383603|rSNP rs412611|rSNP rs417780|rSNP rs450474|rSNP rs452483|rSNP rs475417|rSNP rs606270|rSNP rs880695|rSNP rs910557|rSNP rs1071664|rSNP rs1109278|rSNP rs1109279|rSNP rs1396149|rSNP rs1567237|rSNP rs2008609|rSNP rs2171462|rSNP rs2221636|rSNP rs2253277|rSNP rs2376585|rSNP rs2617171|rSNP rs2661683|rSNP rs2974750|rSNP rs3923974|rSNP rs4526701|rSNP rs4789551|rSNP rs4789580|rSNP rs6501210|rSNP rs6943999|rSNP rs7070738|rSNP rs7071002|rSNP rs7084379|rSNP rs7217665|rSNP rs7220282|rSNP rs7502790|rSNP rs7820279|rSNP rs8065446|rSNP rs8067323|rSNP rs8068430|rSNP rs8073069|rSNP rs8073715|rSNP rs8073903|rSNP rs8077673|rSNP rs8079218|rSNP rs9807014|rSNP rs9889313|rSNP rs9890359|rSNP rs9903350|rSNP rs9903738|rSNP rs9903900|rSNP rs9904341|rSNP rs10852710|rSNP rs11146335|rSNP rs11231247|rSNP rs11650572|rSNP rs11654009|rSNP rs11657180|rSNP rs11658268|rSNP rs11658379|rSNP rs11658760|rSNP rs11659046|rSNP rs11659116|rSNP rs11868431|rSNP rs12450102|rSNP rs12452890|rSNP rs12600793|rSNP rs12602740|rSNP rs12603204|rSNP rs12603246|rSNP rs12603727|rSNP rs12784321|rSNP rs13220395|rSNP rs16970842|rSNP rs17157577|rSNP rs17641275|rSNP rs17878467|rSNP rs17887126|rSNP rs34219567|rSNP rs35312672|rSNP rs55737604|rSNP rs55925306|rSNP rs56245572|rSNP rs56683270|rSNP rs57202259|rSNP rs57604564|rSNP rs57949244|rSNP rs60102597|rSNP rs60591028|rSNP rs60968356|rSNP rs61456029|rSNP rs61740716|rSNP rs62079065|rSNP rs62079110|rSNP rs62079111|rSNP rs72896293|rSNP rs72897851|rSNP rs72901753|rSNP rs72901754|rSNP rs72901758|rSNP rs72901762|rSNP rs72901765|rSNP rs72901766|rSNP rs72903315|rSNP rs72909022|rSNP rs72909025|rSNP rs72909029|rSNP rs73374940|rSNP rs73375772|rSNP rs73381544|rSNP rs73487829|rSNP rs73998019|rSNP rs73999669|rSNP rs73999670|rSNP rs73999671|rSNP rs74597067|rSNP rs75212707|rSNP rs75467880|rSNP rs76184408|rSNP rs77183763|rSNP rs77304758|rSNP rs77332374|rSNP rs78268498|rSNP rs78585955|rSNP rs79153946|rSNP rs79277884|rSNP rs79878080|rSNP rs80284458|rSNP rs111248524|rSNP rs111843410|rSNP rs111870199|rSNP rs112409140|rSNP rs112837295|rSNP rs113072701|rSNP rs113254054|rSNP rs114076301|rSNP rs117289287|rSNP rs117527280|rSNP rs117604948|rSNP rs117808042|rSNP rs118063987|rSNP rs142127901|rSNP rs142551356|rSNP rs142652929|rSNP rs144204502|rSNP rs144475288|rSNP rs145016347|rSNP rs145160335|rSNP rs145910073|rSNP rs146668271|rSNP rs146958691|rSNP rs147823719|rSNP rs149666228|rSNP rs149930991|rSNP rs150440836|rSNP rs186346374|rSNP rs200058464|rSNP rs386465757|rSNP rs545698154|rSNP rs572955542|rSNP
ENSG00000162882 rs17630329|pos rs2304661|pos rs13032819|pos rs186962302|pos rs3755540|pos rs3755541|pos rs75541946|pos rs4953658|pos rs35394667|pos rs13413507|pos rs139262200|pos rs2241850|pos rs114273674|pos rs55802110|pos rs56027640|pos rs55727995|pos rs12467275|pos rs12475574|pos rs6739394|pos rs146324273|pos rs183532309|pos rs10172104|pos rs2119015|pos rs11884027|pos rs9941500|pos rs148174020|pos rs10189584|pos rs9941505|pos rs2374442|pos rs11896287|pos rs117534351|pos rs62145488|pos rs60605325|pos rs9941680|pos rs561504905|pos rs12477298|pos rs55775428|pos rs55814433|pos rs55833068|pos rs11693355|pos rs55948338|pos rs11124888|pos rs11124889|pos rs11124890|pos rs11124891|pos rs57393112|pos rs58176327|pos rs28783183|pos rs28870455|pos rs28767022|pos rs57621856|pos rs28854907|pos rs62145495|pos rs12988049|pos rs55868018|pos rs56346946|pos rs59861172|pos rs55983270|pos rs4953659|pos rs4952935|pos rs62143187|pos rs61596794|pos rs60847173|pos rs11885381|pos rs11896150|pos rs143863469|pos rs6544596|pos rs76555482|pos rs143788834|pos rs3821349|pos rs4953660|pos rs6737859|pos rs13016201|pos rs2374443|pos rs11891403|pos rs6717616|pos rs6544597|pos rs12617051|pos rs73930489|pos rs114679640|pos rs12613026|pos rs11124892|pos rs737148|pos rs737147|pos rs893729|pos rs737146|pos rs893730|pos rs3816179|pos rs893731|pos rs3816181|pos rs3816182|pos rs3816183|pos rs3816184|pos rs62143190|pos rs3816185|pos rs7422835|pos rs10174617|pos rs34238794|pos rs2011388|pos rs59194667|pos rs893733|pos rs3772061|pos rs3772062|pos rs3772063|pos rs3772064|pos rs10193013|pos rs73930494|pos rs62143191|pos rs10204098|pos rs10204105|pos rs58712533|pos rs56657725|pos rs10180962|pos rs62143192|pos rs10180893|pos rs12998043|pos rs13026205|pos rs13027051|pos rs10196492|pos rs2374444|pos rs1821981|pos rs72613891|pos rs920390|pos rs920391|pos rs920392|pos rs2304656|pos rs7605368|k10 rs7578904|k10 rs7566714|k10 rs7579138|k10 rs11124887|k10 rs4953645|k10 rs114576271|k10 rs12617390|k10 rs6719977|k10 rs6736651|k10 rs76392022|k10 rs11681208|k10 rs116000929|k10 rs4953653|k10 rs2278582|k10 rs2278583|k10 rs2278584|k10 rs2278585|k10 rs12617777|k10 rs2278586|k10 rs1992286|k10 rs12712859|k10 rs34142793|k10 rs10194180|k10 rs17681539|k10 rs74968561|k10 rs78407942|k10 rs893735|k10 rs77648455|k10 rs75998917|k10 rs965374|k10 rs4953657|k10 rs62145483|k10 rs115578440|k10 rs4952937|k10 rs2304657|k10 rs10190350|k10 rs6724265|k10 rs2278579|k10 rs2278580|k10 rs13410940|k10 rs2278581|k10 rs1065643|k10 rs3806583|k10 rs1439644|k10 rs1060739|k10 rs920393|k10 rs920394|k10 rs920395|k10 rs13006059|k10 rs58197427|k10 rs7583085|k10 rs7582883|k10 rs4953662|k10 rs182524243|k10 rs4953663|k10 rs62143234|k10 rs10186492|k10 rs4953664|k10 rs11124893|k10 rs4952938|k10 rs4952939|k10 rs11691418|k10 rs4328684|k10 rs4953665|k10 rs10192973|k10 rs6731350|k10 rs540133025|k10 rs62143235|k10 rs2006695|k10 rs76073514|k10 rs10084465|k10 rs9309089|k10 rs10176280|k10 rs6544503|GH rs34596356|GH rs10172354|GH rs10172256|GH rs6717447|GH rs6730866|GH rs6730971|GH rs6759564|GH rs115444831|GH rs11124860|GH rs6759869|GH rs6759664|GH rs6760000|GH rs145824208|GH rs56061197|GH rs72974970|GH rs4328682|GH rs13414357|GH rs11687715|GH rs4401254|GH rs4610097|GH rs13020835|GH rs12994863|GH rs149468298|GH rs2278594|GH rs2261049|GH rs2261045|GH rs74820382|GH rs10178117|GH rs2260969|GH rs62144676|GH rs2581133|GH rs79011160|GH rs6745217|GH rs6733455|GH rs10198519|GH rs78650628|GH rs2581134|GH rs12615754|GH rs11681462|GH rs6742193|GH rs7591141|GH rs10208331|GH rs7591944|GH rs6544505|GH rs2581135|GH rs6728729|GH rs115418330|GH rs963405|GH rs74715614|GH rs963406|GH rs2719152|GH rs75709763|GH rs28638369|GH rs75115163|GH rs10204145|GH rs111358044|GH rs112263928|GH rs12477943|GH rs10176023|GH rs75305183|GH rs4531983|GH rs4453730|GH rs7600992|GH rs56039475|GH rs4953570|GH rs4953571|GH rs4952912|GH rs80317798|GH rs11676073|GH rs10169679|GH rs6544506|GH rs191063870|GH rs10196262|GH rs11688849|GH rs13405046|GH rs11679455|GH rs10208845|GH rs13392988|GH rs140230894|GH rs13405286|GH rs13431118|GH rs12329348|GH rs146445345|GH rs7599543|GH rs7599819|GH rs4416268|GH rs7425178|GH rs13386561|GH rs11677286|GH rs112130243|GH rs11677427|GH rs150561938|GH rs17624091|GH rs111285971|GH rs11684533|GH rs6720831|GH rs4953654|GH rs17038689|GH rs17669917|GH rs13410780|GH rs1133507|GH rs33951065|GH rs62144707|GH rs4952936|GH rs17670415|GH rs2579970|GH rs78634710|GH rs140229771|GH rs12997585|GH rs12712838|GH rs12997781|GH rs144117346|GH rs62144748|GH rs143194510|GH rs10193935|GH rs10173107|GH rs2719134|GH rs2719135|GH rs2579966|GH rs2719137|GH rs72796515|GH rs2719138|GH rs199617379|GH rs1470051|GH rs12477757|GH rs12465910|GH rs10183344|GH rs10183437|GH rs12472907|GH rs182056129|GH rs4048|GH rs114641665|GH rs12997068|GH rs10195776|GH rs10171919|GH rs12622153|GH rs12996554|GH rs140121443|GH rs72798544|GH rs1992258|GH rs7594312|GH rs62142639|GH rs2029899|GH rs139768600|GH rs4952815|GH rs535692031|GH rs6760754|GH rs3796078|GH rs145754632|GH rs3796077|GH rs3796076|GH rs3796075|GH rs10153860|GH rs3796074|GH rs78240960|GH rs13386811|GH rs74543151|GH rs10168037|GH rs9808148|GH rs4368378|GH rs116803651|GH rs112832893|GH rs17029781|GH rs13385655|GH rs10195236|GH rs78134927|GH rs6737072|GH rs6544562|GH rs11681509|GH rs7591059|GH rs13027757|GH rs149104871|GH rs13403551|GH rs72800074|GH rs114075952|GH rs7582648|GH rs12986795|GH rs149630486|GH rs192945419|GH rs56019403|GH rs11692987|GH rs13002408|GH rs13017145|GH rs184479872|GH rs77330409|GH rs6544569|GH rs6758365|GH rs13001612|GH rs113744330|GH rs12478177|GH rs12474864|GH rs7556905|GH rs7583828|GH rs6544571|GH rs6544572|GH rs6544573|GH rs10180810|GH rs12468877|GH rs12473172|GH rs13020724|GH rs4953502|GH rs2103338|GH rs78167188|GH rs2374437|GH rs13027020|GH rs186397619|GH rs13033417|GH rs72801610|GH rs9973454|GH rs73930448|GH rs10203855|GH rs149197675|GH rs2178365|GH rs116111554|GH rs6721943|GH rs2888840|GH rs62144300|GH rs114940252|GH rs13411389|GH rs140716284|GH rs2119014|GH rs6729750|GH rs144355982|GH rs6730235|GH rs6544591|GH rs78747266|GH rs12620658|GH rs13421678|GH rs4953602|GH rs1561504|GH rs1561505|GH rs6737540|GH rs1561506|GH rs6743490|GH rs4953636|GH rs930421|GH rs2289355|GH rs13418277|GH rs13418278|GH rs62144353|GH rs4953641|GH rs4953653|GH rs2278582|GH rs2278583|GH rs2278584|GH rs2278585|GH rs12617777|GH rs2278586|GH rs1992286|GH rs12712859|GH rs34142793|GH rs10194180|GH rs114273674|GH rs55802110|GH rs56027640|GH rs55727995|GH rs13016201|GH rs6717616|GH rs6544597|GH rs3772061|GH rs3772062|GH rs3772063|GH rs3772064|GH rs2374444|GH rs1821981|GH rs72613891|GH rs920390|GH rs920391|GH rs920392|GH rs2304656|GH rs4952937|GH rs2304657|GH rs10190350|GH rs6724265|GH rs2278579|GH rs2278580|GH rs13410940|GH rs2278581|GH rs1065643|GH rs3806583|GH rs1439644|GH rs1060739|GH rs920393|GH rs920394|GH rs920395|GH rs13006059|GH rs58197427|GH rs7583085|GH rs7582883|GH rs4953662|GH rs182524243|GH rs4953663|GH rs62143234|GH rs6731350|GH rs540133025|GH rs62143235|GH rs2006695|GH rs76073514|GH rs10084465|GH rs9309089|GH rs10176280|GH rs6544598|GH rs6544599|GH rs11124894|GH rs75915516|GH rs13429831|GH rs77394970|GH rs75519564|GH rs113900630|GH rs186133698|GH rs6750539|GH rs80354629|GH rs61118730|GH rs74179030|GH rs12989612|GH rs55729309|GH rs188857983|GH rs58786572|GH rs4953667|GH rs12995964|GH rs893727|GH rs893728|GH rs12996292|GH rs12997274|GH rs12997362|GH rs74349453|GH rs116154770|GH rs4952942|GH rs2119020|GH rs6738169|GH rs79286566|GH rs9989799|GH rs9309090|GH rs10194891|GH rs34255234|GH rs11886825|GH rs55985249|GH rs4953669|GH rs12617517|GH rs72801667|GH rs141832626|GH rs36083140|GH rs12329202|GH rs4953670|GH rs1123695|GH rs78735937|GH rs57242328|GH rs4953671|GH rs7355325|GH rs12712864|GH rs12712865|GH rs62140179|GH rs10169957|GH rs36048547|GH rs74350505|GH rs6544605|GH rs4952943|GH rs4952944|GH rs10197216|GH rs13006016|GH rs7582737|GH rs13006257|GH rs7585445|GH rs13013681|GH rs78006193|GH rs112820712|GH rs56690269|GH rs60242474|GH rs13391248|GH rs13391075|GH rs6760325|GH rs6760458|GH rs115758613|GH rs77874294|GH rs7558642|GH rs7558588|GH rs7558597|GH rs7558605|GH rs61009816|GH rs6715170|GH rs6715204|GH rs13427516|GH rs752608137|GH rs530621359|GH rs12618179|GH rs4321414|GH rs11888901|GH rs13429766|GH rs56054850|GH rs6750042|GH rs6721848|GH rs59325249|GH rs13422442|GH rs10167197|GH rs10202234|GH rs10202162|GH rs4299380|GH rs4953672|GH rs144599943|GH rs4597584|GH rs10208771|GH rs7598637|GH rs7598741|GH rs7599148|GH rs12464546|GH rs12615761|GH rs114116138|GH rs4555392|GH rs34552756|GH rs79974927|GH rs4471932|GH rs7586638|GH rs112016221|GH rs13014082|GH rs62137163|GH rs12612692|GH rs12615717|GH rs12476961|GH rs4952946|GH rs4594497|GH rs10208080|GH rs3936042|GH rs4487134|GH rs4494803|GH rs11897055|GH rs9917172|GH rs4245824|GH rs59469539|GH rs4434040|GH rs76497049|GH rs13008006|GH rs4953681|GH rs76915730|GH rs4953682|GH rs7584423|GH rs35136890|GH rs138940193|GH rs11124901|GH rs34945304|GH rs12986863|GH rs12987632|GH rs11681074|GH rs113931097|GH rs6725631|GH rs142164334|GH rs57343005|GH rs56285146|GH rs74624534|GH rs75395600|GH rs56276825|GH rs4404328|GH rs4613335|GH rs12712867|GH rs4952949|GH rs10206366|GH rs4953685|GH rs79623533|GH rs4953686|GH rs74502232|GH rs4953687|GH rs4953688|GH rs56380368|GH rs13008981|GH rs4953689|GH rs4952950|GH rs4952951|GH rs4952952|GH rs77935118|GH rs13014917|GH rs7587129|GH rs12988922|GH rs4953690|GH rs35346704|GH rs4953691|GH rs7574160|GH rs7588023|GH rs7574167|GH rs7574260|GH rs77045442|GH rs17030185|GH rs12990300|GH rs59581369|GH rs7590844|GH rs11686965|GH rs10168954|GH rs10192874|GH rs58312075|GH rs10195828|GH rs17682575|GH rs4953692|GH rs4952953|GH rs4953693|GH rs78919558|GH rs895502|GH rs2010439|GH rs2888843|GH rs1809025|GH rs895504|GH rs6705902|GH rs141198886|GH rs79177374|GH rs66889485|GH rs7558452|GH rs13029248|GH rs13028927|GH rs12712869|GH rs542241994|GH rs6722117|GH rs4953694|GH rs17030203|GH rs72803819|GH rs4953695|GH rs2888844|GH rs17030206|GH rs57908981|GH rs895505|GH rs1867852|GH rs374587562|GH rs66707417|GH rs36036170|GH rs4640436|GH rs72876044|GH rs72876046|GH rs11124908|GH rs880819|GH rs111604024|GH rs880820|GH rs2374479|GH rs79744918|GH rs78983421|GH rs3749084|GH rs72803886|GH rs72803887|GH rs62135225|GH rs72803888|GH rs10188397|GH rs11680377|GH rs28594541|GH rs28564395|GH rs72803893|GH rs72803895|GH rs78617256|GH rs921070|GH rs921069|GH rs921068|GH rs3749082|GH rs67994640|GH rs115258590|GH rs28607465|GH rs28525376|GH rs56043023|GH rs4953702|GH rs62135442|GH rs4952976|GH rs10202301|GH rs6738922|GH rs188835849|GH rs934232|GH rs2011896|GH rs11124925|GH rs78295827|GH rs12617964|GH rs12614953|GH rs13383199|GH rs12994974|GH rs4952671|GH rs4952672|GH rs76524858|GH rs368409936|GH rs4952978|GH rs79139744|GH rs35936219|GH rs13027844|GH rs13027858|GH rs11892603|GH rs11897790|GH rs11887006|GH rs4952673|GH rs4952979|GH rs11887127|GH rs11897836|GH rs7568470|GH rs62137371|GH rs6544630|GH rs11692861|GH rs6713155|GH rs10190311|GH rs6753197|GH rs74382177|GH rs6727824|GH rs6756560|GH rs6756575|GH rs10173251|GH rs10173636|GH rs6722143|GH rs6707060|GH rs10189666|GH rs10179816|GH rs6715059|GH rs11891936|GH rs41382648|GH rs3862993|GH rs34247383|GH rs3851318|GH rs6719534|GH rs34998989|GH rs13390381|GH rs13404451|GH rs58776813|GH rs62135187|GH rs7575971|GH rs10164865|eQTL rs10165743|eQTL rs1016607|eQTL rs10167004|eQTL rs10169673|eQTL rs10169957|eQTL rs10172104|eQTL rs10172109|eQTL rs10172256|eQTL rs10172447|eQTL rs10174617|eQTL rs10175423|eQTL rs10176528|eQTL rs10176547|eQTL rs10176659|eQTL rs10178117|eQTL rs10180317|eQTL rs10180810|eQTL rs10180893|eQTL rs10180962|eQTL rs10181075|eQTL rs10181233|eQTL rs10182006|eQTL rs10182264|eQTL rs10183074|eQTL rs10184809|eQTL rs10185084|eQTL rs10185815|eQTL rs10186492|eQTL rs10187139|eQTL rs10187433|eQTL rs10187451|eQTL rs10188263|eQTL rs10189584|eQTL rs10190350|eQTL rs10190727|eQTL rs10192874|eQTL rs10192973|eQTL rs10193013|eQTL rs10194180|eQTL rs10194712|eQTL rs10195236|eQTL rs10195899|eQTL rs10196084|eQTL rs10196492|eQTL rs10197216|eQTL rs10197257|eQTL rs10199169|eQTL rs10199395|eQTL rs10200363|eQTL rs10200602|eQTL rs10203855|eQTL rs10204098|eQTL rs10204105|eQTL rs10205149|eQTL rs10208080|eQTL rs10208367|eQTL rs10208422|eQTL rs10210676|eQTL rs10211285|eQTL rs10211311|eQTL rs10460503|eQTL rs10460533|eQTL rs10490551|eQTL rs10490553|eQTL rs10490555|eQTL rs10490558|eQTL rs10490559|eQTL rs10490560|eQTL rs10495895|eQTL rs1065643|eQTL rs1072306|eQTL rs10865183|eQTL rs10865184|eQTL rs11124863|eQTL rs11124865|eQTL rs11124869|eQTL rs11124870|eQTL rs11124873|eQTL rs11124876|eQTL rs11124877|eQTL rs11124878|eQTL rs11124885|eQTL rs11124887|eQTL rs11124888|eQTL rs11124889|eQTL rs11124890|eQTL rs11124891|eQTL rs11124892|eQTL rs11124894|eQTL rs11124898|eQTL rs11124902|eQTL rs111269921|eQTL rs112016221|eQTL rs1121780|eQTL rs112326020|eQTL rs1123695|eQTL rs112531493|eQTL rs112820712|eQTL rs112828938|eQTL rs112832893|eQTL rs112865394|eQTL rs112952562|eQTL rs112957588|eQTL rs113339346|eQTL rs114343066|eQTL rs114899291|eQTL rs114930916|eQTL rs115046518|eQTL rs115113904|eQTL rs116105559|eQTL rs116367677|eQTL rs116495326|eQTL rs11678863|eQTL rs11679371|eQTL rs11679377|eQTL rs11679601|eQTL rs116803651|eQTL rs11681074|eQTL rs11681208|eQTL rs116814244|eQTL rs11681509|eQTL rs11684852|eQTL rs11685479|eQTL rs11685888|eQTL rs11686719|eQTL rs11687715|eQTL rs11690432|eQTL rs11691101|eQTL rs11691418|eQTL rs11691536|eQTL rs11692629|eQTL rs11692987|eQTL rs11693355|eQTL rs11694068|eQTL rs11694171|eQTL rs11695203|eQTL rs11695492|eQTL rs11883440|eQTL rs11884027|eQTL rs11885075|eQTL rs11885381|eQTL rs11888168|eQTL rs11888901|eQTL rs11891403|eQTL rs11896150|eQTL rs11896287|eQTL rs11896488|eQTL rs11900308|eQTL rs11900678|eQTL rs11900994|eQTL rs11901849|eQTL rs12053082|eQTL rs12053513|eQTL rs12329202|eQTL rs12464308|eQTL rs12464702|eQTL rs12465160|eQTL rs12465785|eQTL rs12465809|eQTL rs12465910|eQTL rs12466981|eQTL rs12467275|eQTL rs12468877|eQTL rs12469245|eQTL rs12469447|eQTL rs12472029|eQTL rs12472339|eQTL rs12472907|eQTL rs12473172|eQTL rs12474864|eQTL rs12475574|eQTL rs12475725|eQTL rs12476521|eQTL rs12477017|eQTL rs12477298|eQTL rs12477757|eQTL rs12478417|eQTL rs12612692|eQTL rs12613026|eQTL rs12614424|eQTL rs12615095|eQTL rs12617051|eQTL rs12617390|eQTL rs12617777|eQTL rs12618179|eQTL rs12618609|eQTL rs12620349|eQTL rs12620658|eQTL rs12622573|eQTL rs12624104|eQTL rs12712836|eQTL rs12712841|eQTL rs12712842|eQTL rs12712843|eQTL rs12712845|eQTL rs12712846|eQTL rs12712847|eQTL rs12712848|eQTL rs12712849|eQTL rs12712850|eQTL rs12712854|eQTL rs12712855|eQTL rs12712857|eQTL rs12712858|eQTL rs12712859|eQTL rs12712861|eQTL rs12712863|eQTL rs12712866|eQTL rs12712867|eQTL rs12712872|eQTL rs12986795|eQTL rs12986823|eQTL rs12988049|eQTL rs12988139|eQTL rs12994206|eQTL rs12994751|eQTL rs12996087|eQTL rs12996292|eQTL rs12996453|eQTL rs12996750|eQTL rs12997194|eQTL rs12997274|eQTL rs12997362|eQTL rs12997781|eQTL rs12997857|eQTL rs12998038|eQTL rs12998043|eQTL rs12998822|eQTL rs12999931|eQTL rs13000904|eQTL rs13001612|eQTL rs13002147|eQTL rs13002408|eQTL rs13002465|eQTL rs13003085|eQTL rs13003241|eQTL rs13006059|eQTL rs13008981|eQTL rs13009753|eQTL rs13010252|eQTL rs13010778|eQTL rs13011064|eQTL rs13011175|eQTL rs13012795|eQTL rs13013413|eQTL rs13013762|eQTL rs13015026|eQTL rs13015280|eQTL rs13016349|eQTL rs13016514|eQTL rs13016823|eQTL rs13016944|eQTL rs13017145|eQTL rs13017804|eQTL rs13017863|eQTL rs13018088|eQTL rs13018498|eQTL rs13020103|eQTL rs13020622|eQTL rs13020724|eQTL rs13021197|eQTL rs13021212|eQTL rs13023683|eQTL rs13024598|eQTL rs13026205|eQTL rs13027020|eQTL rs13027757|eQTL rs13030217|eQTL rs13030483|eQTL rs13032887|eQTL rs13033275|eQTL rs13033417|eQTL rs13033471|eQTL rs13033481|eQTL rs13035108|eQTL rs13035343|eQTL rs13036059|eQTL rs13036157|eQTL rs13036232|eQTL rs13382830|eQTL rs13385655|eQTL rs13386994|eQTL rs13389948|eQTL rs13393664|eQTL rs13396426|eQTL rs13398984|eQTL rs13402948|eQTL rs13410940|eQTL rs13413507|eQTL rs13414357|eQTL rs13418277|eQTL rs13418278|eQTL rs13421197|eQTL rs13422442|eQTL rs13424316|eQTL rs13429831|eQTL rs1347928|eQTL rs1347929|eQTL rs1347930|eQTL rs1347931|eQTL rs1371403|eQTL rs1371404|eQTL rs1371405|eQTL rs1371406|eQTL rs1390608|eQTL rs1390610|eQTL rs1390613|eQTL rs139981561|eQTL rs142691937|eQTL rs143591426|eQTL rs1439225|eQTL rs1439226|eQTL rs1439229|eQTL rs1439644|eQTL rs1439645|eQTL rs1439648|eQTL rs147814011|eQTL rs149094344|eQTL rs149931767|eQTL rs150587687|eQTL rs150620177|eQTL rs1534758|eQTL rs1534760|eQTL rs1561504|eQTL rs1561505|eQTL rs1561506|eQTL rs1561507|eQTL rs17029323|eQTL rs17029348|eQTL rs17029349|eQTL rs17029509|eQTL rs17029516|eQTL rs17029598|eQTL rs17029603|eQTL rs17029629|eQTL rs17029631|eQTL rs17029636|eQTL rs17029700|eQTL rs17029732|eQTL rs17681539|eQTL rs1808001|eQTL rs1811657|eQTL rs1811658|eQTL rs182056129|eQTL rs1821981|eQTL rs186133698|eQTL rs1874448|eQTL rs1874451|eQTL rs1971137|eQTL rs1979755|eQTL rs1988650|eQTL rs1992284|eQTL rs1992286|eQTL rs2006695|eQTL rs2011067|eQTL rs2011388|eQTL rs2028340|eQTL rs2028341|eQTL rs2029898|eQTL rs2037884|eQTL rs2041356|eQTL rs2043912|eQTL rs2047308|eQTL rs2047309|eQTL rs2053401|eQTL rs2068421|eQTL rs2083347|eQTL rs2083348|eQTL rs2099707|eQTL rs2103338|eQTL rs2103339|eQTL rs2119014|eQTL rs2119015|eQTL rs2119018|eQTL rs2119020|eQTL rs2121356|eQTL rs2132534|eQTL rs2141548|eQTL rs2141549|eQTL rs2141550|eQTL rs2165157|eQTL rs2165158|eQTL rs2173007|eQTL rs2241850|eQTL rs2272447|eQTL rs2272448|eQTL rs2278579|eQTL rs2278580|eQTL rs2278581|eQTL rs2278582|eQTL rs2278583|eQTL rs2278584|eQTL rs2278585|eQTL rs2278586|eQTL rs2286700|eQTL rs2286703|eQTL rs2286704|eQTL rs2289355|eQTL rs2304656|eQTL rs2304657|eQTL rs2304658|eQTL rs2374421|eQTL rs2374422|eQTL rs2374423|eQTL rs2374430|eQTL rs2374432|eQTL rs2374435|eQTL rs2374436|eQTL rs2374437|eQTL rs2374438|eQTL rs2374440|eQTL rs2374442|eQTL rs2374443|eQTL rs2374444|eQTL rs2579969|eQTL rs2581134|eQTL rs2719127|eQTL rs2719133|eQTL rs2719134|eQTL rs2719135|eQTL rs2719137|eQTL rs28627818|eQTL rs28651764|eQTL rs28767022|eQTL rs28783183|eQTL rs28854907|eQTL rs28870455|eQTL rs2888839|eQTL rs2888840|eQTL rs34218234|eQTL rs34303535|eQTL rs34409936|eQTL rs34441457|eQTL rs34694462|eQTL rs34806549|eQTL rs34870936|eQTL rs35100043|eQTL rs35132936|eQTL rs35238110|eQTL rs35311006|eQTL rs35379082|eQTL rs35394724|eQTL rs35435791|eQTL rs35494518|eQTL rs35574134|eQTL rs35821754|eQTL rs35843922|eQTL rs3755303|eQTL rs3755540|eQTL rs3755541|eQTL rs3764906|eQTL rs3764907|eQTL rs3772061|eQTL rs3772062|eQTL rs3772063|eQTL rs3772064|eQTL rs3796074|eQTL rs3796075|eQTL rs3796077|eQTL rs3796078|eQTL rs3806583|eQTL rs3816179|eQTL rs3816181|eQTL rs3816183|eQTL rs3816184|eQTL rs3816185|eQTL rs3816186|eQTL rs3821349|eQTL rs3937908|eQTL rs4130172|eQTL rs4145345|eQTL rs4245825|eQTL rs4280501|eQTL rs4284880|eQTL rs4287811|eQTL rs4297935|eQTL rs4321414|eQTL rs4328682|eQTL rs4328684|eQTL rs4332966|eQTL rs4350800|eQTL rs4350801|eQTL rs4355164|eQTL rs4356707|eQTL rs4368378|eQTL rs4390812|eQTL rs4401254|eQTL rs4404328|eQTL rs4411758|eQTL rs4428056|eQTL rs4444592|eQTL rs4467324|eQTL rs4487134|eQTL rs4494803|eQTL rs4508645|eQTL rs4516480|eQTL rs4528815|eQTL rs4564826|eQTL rs4586680|eQTL rs4594497|eQTL rs4597584|eQTL rs4610097|eQTL rs4613335|eQTL rs4640438|eQTL rs4952815|eQTL rs4952908|eQTL rs4952909|eQTL rs4952910|eQTL rs4952911|eQTL rs4952919|eQTL rs4952921|eQTL rs4952935|eQTL rs4952937|eQTL rs4952938|eQTL rs4952939|eQTL rs4952940|eQTL rs4952943|eQTL rs4952946|eQTL rs4952948|eQTL rs4952950|eQTL rs4953436|eQTL rs4953488|eQTL rs4953499|eQTL rs4953500|eQTL rs4953502|eQTL rs4953528|eQTL rs4953529|eQTL rs4953530|eQTL rs4953562|eQTL rs4953564|eQTL rs4953569|eQTL rs4953573|eQTL rs4953575|eQTL rs4953576|eQTL rs4953577|eQTL rs4953578|eQTL rs4953580|eQTL rs4953583|eQTL rs4953602|eQTL rs4953603|eQTL rs4953604|eQTL rs4953605|eQTL rs4953609|eQTL rs4953613|eQTL rs4953614|eQTL rs4953631|eQTL rs4953633|eQTL rs4953641|eQTL rs4953653|eQTL rs4953657|eQTL rs4953658|eQTL rs4953659|eQTL rs4953660|eQTL rs4953662|eQTL rs4953663|eQTL rs4953664|eQTL rs4953665|eQTL rs4953666|eQTL rs4953667|eQTL rs4953668|eQTL rs4953669|eQTL rs4953671|eQTL rs4953675|eQTL rs4953681|eQTL rs4953687|eQTL rs4953688|eQTL rs4953692|eQTL rs4953717|eQTL rs55687681|eQTL rs55727995|eQTL rs55729309|eQTL rs55775428|eQTL rs55802110|eQTL rs55814433|eQTL rs55833068|eQTL rs55948338|eQTL rs55981605|eQTL rs55985249|eQTL rs56027640|eQTL rs56161525|eQTL rs56223235|eQTL rs56383943|eQTL rs56385231|eQTL rs56661035|eQTL rs57242328|eQTL rs57393112|eQTL rs57498500|eQTL rs57621856|eQTL rs58176327|eQTL rs58197427|eQTL rs58585549|eQTL rs60605325|eQTL rs60847173|eQTL rs61118730|eQTL rs61596794|eQTL rs62140179|eQTL rs62142671|eQTL rs62142750|eQTL rs62142751|eQTL rs62143187|eQTL rs62143190|eQTL rs62143191|eQTL rs62143192|eQTL rs62143234|eQTL rs62143235|eQTL rs62143237|eQTL rs62144350|eQTL rs62144825|eQTL rs62144826|eQTL rs62144827|eQTL rs62144828|eQTL rs62145082|eQTL rs62145083|eQTL rs62145483|eQTL rs62145488|eQTL rs62145495|eQTL rs6544508|eQTL rs6544509|eQTL rs6544511|eQTL rs6544535|eQTL rs6544550|eQTL rs6544551|eQTL rs6544552|eQTL rs6544555|eQTL rs6544556|eQTL rs6544558|eQTL rs6544559|eQTL rs6544560|eQTL rs6544561|eQTL rs6544562|eQTL rs6544567|eQTL rs6544568|eQTL rs6544569|eQTL rs6544570|eQTL rs6544571|eQTL rs6544572|eQTL rs6544573|eQTL rs6544574|eQTL rs6544575|eQTL rs6544576|eQTL rs6544577|eQTL rs6544578|eQTL rs6544579|eQTL rs6544580|eQTL rs6544582|eQTL rs6544583|eQTL rs6544584|eQTL rs6544585|eQTL rs6544586|eQTL rs6544588|eQTL rs6544590|eQTL rs6544591|eQTL rs6544592|eQTL rs6544593|eQTL rs6544594|eQTL rs6544595|eQTL rs6544597|eQTL rs6544598|eQTL rs6544599|eQTL rs6544600|eQTL rs6544601|eQTL rs6544602|eQTL rs6544603|eQTL rs6544605|eQTL rs6544610|eQTL rs6544611|eQTL rs6544612|eQTL rs6704953|eQTL rs6706129|eQTL rs6706285|eQTL rs6707553|eQTL rs6707662|eQTL rs6708408|eQTL rs6708620|eQTL rs6713059|eQTL rs6713108|eQTL rs6713154|eQTL rs6715170|eQTL rs6715204|eQTL rs6715736|eQTL rs6716441|eQTL rs6716590|eQTL rs6716721|eQTL rs6716848|eQTL rs6717144|eQTL rs6717237|eQTL rs6717616|eQTL rs6717647|eQTL rs6717652|eQTL rs6719521|eQTL rs6719977|eQTL rs6720277|eQTL rs6720343|eQTL rs6720598|eQTL rs6720606|eQTL rs6720652|eQTL rs6720801|eQTL rs6721443|eQTL rs6723361|eQTL rs6724265|eQTL rs6724638|eQTL rs6725631|eQTL rs6725693|eQTL rs6726129|eQTL rs6726482|eQTL rs6726608|eQTL rs6727165|eQTL rs6729750|eQTL rs6730235|eQTL rs6730799|eQTL rs6731350|eQTL rs6731619|eQTL rs6731921|eQTL rs6732008|eQTL rs6732574|eQTL rs6733945|eQTL rs6734957|eQTL rs6736211|eQTL rs6736651|eQTL rs6736719|eQTL rs6736894|eQTL rs6737072|eQTL rs6737540|eQTL rs6737575|eQTL rs6737859|eQTL rs6738169|eQTL rs6738967|eQTL rs6739394|eQTL rs6739614|eQTL rs6739714|eQTL rs6742009|eQTL rs6742450|eQTL rs6743490|eQTL rs6744635|eQTL rs6744779|eQTL rs6747718|eQTL rs6747950|eQTL rs6748415|eQTL rs6749160|eQTL rs6749246|eQTL rs6750042|eQTL rs6752377|eQTL rs6753100|eQTL rs6753141|eQTL rs6753230|eQTL rs6753406|eQTL rs6753807|eQTL rs6754279|eQTL rs6754983|eQTL rs6756140|eQTL rs6756258|eQTL rs6757976|eQTL rs6758365|eQTL rs6758688|eQTL rs6760458|eQTL rs6760754|eQTL rs713612|eQTL rs71441187|eQTL rs71441190|eQTL rs7233|eQTL rs72794589|eQTL rs72796503|eQTL rs72796522|eQTL rs72796530|eQTL rs72796532|eQTL rs72796544|eQTL rs72798522|eQTL rs72798527|eQTL rs72798537|eQTL rs72800036|eQTL rs72972029|eQTL rs731204|eQTL rs731205|eQTL rs7355325|eQTL rs737146|eQTL rs73930448|eQTL rs73930489|eQTL rs73930494|eQTL rs74179030|eQTL rs7422835|eQTL rs74261302|eQTL rs744916|eQTL rs74543151|eQTL rs74770214|eQTL rs74820382|eQTL rs74968561|eQTL rs752009|eQTL rs75296181|eQTL rs75519564|eQTL rs75570931|eQTL rs7557174|eQTL rs7558422|eQTL rs7562852|eQTL rs7562984|eQTL rs7563635|eQTL rs7563640|eQTL rs7565617|eQTL rs7566714|eQTL rs7567593|eQTL rs7569325|eQTL rs7570438|eQTL rs7570659|eQTL rs7570920|eQTL rs7570932|eQTL rs7570996|eQTL rs7571176|eQTL rs7572190|eQTL rs7572642|eQTL rs7573216|eQTL rs7573457|eQTL rs7574260|eQTL rs7574541|eQTL rs7574668|eQTL rs7575390|eQTL rs7578494|eQTL rs7578541|eQTL rs7578653|eQTL rs7578904|eQTL rs7579098|eQTL rs7579138|eQTL rs7579782|eQTL rs7580643|eQTL rs7580766|eQTL rs7581704|eQTL rs7582648|eQTL rs7582737|eQTL rs7582883|eQTL rs7583085|eQTL rs7583828|eQTL rs7585445|eQTL rs7586943|eQTL rs7587129|eQTL rs7589449|eQTL rs7589548|eQTL rs7589931|eQTL rs7590047|eQTL rs7590408|eQTL rs7591059|eQTL rs7591304|eQTL rs7592036|eQTL rs7594977|eQTL rs7597994|eQTL rs75982380|eQTL rs7600439|eQTL rs7601024|eQTL rs7603025|eQTL rs7603493|eQTL rs76037455|eQTL rs7605368|eQTL rs7605729|eQTL rs76073514|eQTL rs7607718|eQTL rs7607881|eQTL rs7608957|eQTL rs7609131|eQTL rs7609347|eQTL rs7609363|eQTL rs76099932|eQTL rs76182320|eQTL rs76303714|eQTL rs76801673|eQTL rs76828608|eQTL rs77091436|eQTL rs77330409|eQTL rs77367395|eQTL rs78006193|eQTL rs78134927|eQTL rs78167188|eQTL rs78650628|eQTL rs78747266|eQTL rs78769531|eQTL rs78986469|eQTL rs79011160|eQTL rs79752205|eQTL rs79795838|eQTL rs79866830|eQTL rs80285120|eQTL rs8179836|eQTL rs8179838|eQTL rs893727|eQTL rs893728|eQTL rs893729|eQTL rs893730|eQTL rs893731|eQTL rs893733|eQTL rs893734|eQTL rs893735|eQTL rs895504|eQTL rs917623|eQTL rs920390|eQTL rs920391|eQTL rs920392|eQTL rs920393|eQTL rs930420|eQTL rs930421|eQTL rs9309089|eQTL rs931595|eQTL rs931596|eQTL rs963405|eQTL rs9636430|eQTL rs9653491|eQTL rs965374|eQTL rs9917172|eQTL rs9941500|eQTL rs9941505|eQTL rs9941680|eQTL rs997289|eQTL rs9973454|eQTL rs9973750|eQTL rs920390|rSNP rs920391|rSNP rs920392|rSNP rs1065643|rSNP rs1821981|rSNP rs2278579|rSNP rs2278580|rSNP rs2278581|rSNP rs2304656|rSNP rs2304657|rSNP rs3806583|rSNP rs4952937|rSNP rs6724265|rSNP rs10190350|rSNP rs13410940|rSNP
ENSG00000153086 rs113895547|pos rs10496731|pos rs7608700|pos rs6732020|pos rs17322446|pos rs1893396|pos rs3739030|pos rs3739029|pos rs1530556|pos rs1530555|pos rs10198552|pos rs4954187|pos rs2121337|pos rs17322550|pos rs10184868|pos rs6729702|pos rs6430543|pos rs6430545|pos rs76638055|pos rs1942051|pos rs1942052|pos rs10928519|pos rs10928520|pos rs1992764|pos rs76328456|pos rs144299029|pos rs549998883|pos rs1530557|pos rs116179851|pos rs4954189|pos rs6722883|pos rs10432370|pos rs56383182|pos rs7590261|pos rs6430546|pos rs13390198|pos rs6730306|pos rs6758113|pos rs60793693|pos rs10432371|pos rs79472142|pos rs2053726|pos rs111644921|pos rs13431867|pos rs6430547|pos rs6430548|pos rs4954191|pos rs112237628|pos rs9653175|pos rs9653176|pos rs115161174|pos rs6754903|pos rs6430549|pos rs6430550|pos rs1446523|pos rs12053395|pos rs13428889|pos rs143701676|pos rs6706537|pos rs6710628|pos rs10928521|pos rs6430551|pos rs6430552|pos rs3819121|pos rs7593370|pos rs13396843|pos rs3814358|pos rs7580655|pos rs10199868|pos rs79401460|pos rs12477502|pos rs74265412|pos rs6711390|pos rs12469941|pos rs17257081|pos rs77259636|pos rs78222266|pos rs1446524|pos rs6430553|pos rs17257172|pos rs12328671|pos rs10928522|pos rs4954192|pos rs6738113|pos rs2166480|pos rs1446525|pos rs12473839|pos rs6430554|pos rs62168867|pos rs7606041|pos rs7596863|pos rs1348790|pos rs4954193|pos rs111999127|pos rs111674445|pos rs2053727|pos rs142511255|pos rs2197579|pos rs62168869|pos rs75630520|pos rs6430555|pos rs11891384|pos rs74265413|pos rs55865348|pos rs77978213|pos rs6714498|pos rs7589297|pos rs10182987|pos rs7593049|pos rs1374292|pos rs1374291|pos rs4954195|pos rs10176573|pos rs201076612|k10 rs4954183|k10 rs76253839|k10 rs62171442|k10 rs34494690|k10 rs149993817|k10 rs6710679|k10 rs6758044|k10 rs6710807|k10 rs376379022|k10 rs140702186|k10 rs145880646|k10 rs59072852|k10 rs12614226|k10 rs59029410|k10 rs56673769|k10 rs75235018|k10 rs62171443|k10 rs62171444|k10 rs1954874|k10 rs16831109|k10 rs79257136|k10 rs1348792|k10 rs62168871|k10 rs62168872|k10 rs4954196|k10 rs4954197|k10 rs79245693|k10 rs181357319|k10 rs12469411|k10 rs10928523|k10 rs12053263|k10 rs7568649|k10 rs6733130|k10 rs766270|k10 rs79100316|k10 rs1374288|k10 rs766271|k10 rs1374287|k10 rs79550435|k10 rs72617010|GH rs77422475|GH rs78100689|GH rs55720548|GH rs56106197|GH rs4953930|GH rs56770457|GH rs140026033|GH rs4954174|GH rs17652245|GH rs6430538|GH rs55687393|GH rs7599054|GH rs16855597|GH rs7582509|GH rs78547507|GH rs72617011|GH rs16831019|GH rs17698151|GH rs4953933|GH rs4954176|GH rs4954177|GH rs12614189|GH rs62171443|GH rs62171444|GH rs1954874|GH rs16831109|GH rs113895547|GH rs1942051|GH rs3814358|GH rs6705067|GH rs4344970|GH rs1016120|eQTL rs11884708|eQTL rs11887093|eQTL rs11900331|eQTL rs11900772|eQTL rs11902999|eQTL rs11903701|eQTL rs12471304|eQTL rs13390951|eQTL rs1942041|eQTL rs1942049|eQTL rs1942053|eQTL rs1942054|eQTL rs1954874|eQTL rs2156003|eQTL rs4300887|eQTL rs4954179|eQTL rs4954181|eQTL rs55687393|eQTL rs62171444|eQTL rs6430539|eQTL rs6716734|eQTL rs6725916|eQTL rs6736792|eQTL rs6740829|eQTL rs6753223|eQTL rs6757855|eQTL rs749017|eQTL rs1954874|rSNP
ENSG00000188676 rs62512641|pos rs16888361|pos rs7846217|pos rs13278237|pos rs16888365|pos rs11781217|pos rs10958572|pos rs4144406|pos rs16888377|pos rs66694577|pos rs59017358|pos rs59564535|pos rs4737159|pos rs55698142|pos rs11787449|pos rs16888382|pos rs11773909|pos rs11777027|pos rs11773975|pos rs11777082|pos rs11779697|pos rs11786337|pos rs11779700|pos rs10958573|pos rs10958574|pos rs12156204|pos rs62512645|pos rs117615420|pos rs4388451|pos rs10755980|pos rs191776344|pos rs10958575|pos rs59312250|pos rs59445010|pos rs13272828|pos rs118050253|pos rs13248917|pos rs11787388|pos rs7839881|pos rs7839885|pos rs13250800|pos rs7824841|pos rs7832080|pos rs7845003|pos rs7828760|pos rs7845418|pos rs55818481|pos rs35995308|pos rs34137953|pos rs7003411|pos rs7003749|pos rs6474194|pos rs6474195|pos rs6474196|pos rs6474197|pos rs6983463|pos rs1971046|pos rs6983467|pos rs1541619|pos rs6984887|pos rs6983940|pos rs56838465|pos rs55992954|pos rs72612137|pos rs4090534|pos rs4090533|pos rs62513107|pos rs79878364|pos rs62513108|pos rs62513109|pos rs62513110|pos rs62513111|pos rs62513112|pos rs60316762|pos rs1861904|pos rs1861903|pos rs7008770|pos rs6474198|pos rs6474199|pos rs145544404|pos rs10216901|pos rs10216703|pos rs28841363|pos rs3927941|pos rs10113563|pos rs10085935|pos rs61020637|pos rs12677574|pos rs10104314|pos rs4737171|pos rs10089533|pos rs10099498|pos rs10958576|pos rs7013824|pos rs56055654|pos rs41324645|pos rs57264762|pos rs10958577|pos rs10958578|pos rs2729484|pos rs2543082|pos rs62513117|pos rs2543083|pos rs2543084|pos rs16888433|pos rs12542808|pos rs117905239|pos rs2729486|pos rs2543085|pos rs2543086|pos rs61267348|pos rs12547737|pos rs2729487|pos rs1808343|pos rs2001211|pos rs2007028|pos rs7820690|pos rs1549048|pos rs78587687|pos rs6990252|pos rs2729489|pos rs62513119|pos rs56747975|pos rs148950161|pos rs140455931|pos rs62513120|pos rs111880438|pos rs28666749|pos rs11783682|pos rs2729490|pos rs2543041|pos rs16888441|pos rs2729491|pos rs2543042|pos rs11775316|pos rs11775317|pos rs12056378|pos rs12056699|pos rs2543043|pos rs2543044|pos rs2543045|pos rs2543046|pos rs2543047|pos rs2729456|pos rs12056477|pos rs2729457|pos rs2543048|pos rs2543049|pos rs2729459|pos rs57283040|pos rs2543050|pos rs2729460|pos rs2543052|pos rs79043633|pos rs2543053|pos rs2729461|pos rs2729462|pos rs2729463|pos rs62513780|pos rs62513781|pos rs2052379|pos rs2052378|pos rs182079899|pos rs2052377|pos rs2111741|pos rs2340951|pos rs2160860|pos rs2340952|pos rs55831608|pos rs2340953|pos rs113818226|pos rs2729476|pos rs150531778|pos rs28631334|pos rs1971708|pos rs148925682|pos rs112150236|pos rs2729483|pos rs12681548|pos rs12675165|pos rs56003081|pos rs56276539|pos rs112787558|pos rs7015666|pos rs6996031|pos rs79682491|pos rs79542553|pos rs142747110|pos rs72630522|pos rs142477199|pos rs151330623|pos rs60973996|pos rs60895952|pos rs78566847|pos rs55882919|pos rs2543058|pos rs1362846|pos rs1468962|pos rs1468963|pos rs59217819|pos rs2543059|pos rs2543060|pos rs12679737|pos rs146074879|pos rs2543061|pos rs72630527|pos rs2543062|pos rs2543063|pos rs72630528|pos rs2543064|pos rs7005101|pos rs6990776|pos rs2729465|pos rs1035280|pos rs10504014|pos rs117800132|pos rs28530515|pos rs2729467|pos rs7016315|pos rs7002522|pos rs552184760|pos rs2543065|pos rs2543066|pos rs7017674|pos rs2729468|pos rs112459726|pos rs150837038|pos rs2543067|pos rs2543068|pos rs16888472|pos rs56767874|pos rs57804443|pos rs2909324|pos rs150937927|pos rs4736794|pos rs2729471|pos rs74303345|pos rs62513784|pos rs7000513|pos rs140828889|pos rs111753657|pos rs62513785|pos rs113833094|pos rs2729472|pos rs2543070|pos rs12541238|pos rs1421214|pos rs2729474|pos rs11997357|pos rs116929069|pos rs16888478|pos rs75594276|pos rs4736929|pos rs4736930|pos rs72630544|pos rs143969983|pos rs2955876|pos rs61123871|pos rs72630546|pos rs141559737|pos rs2955877|pos rs144080949|pos rs113043725|pos rs2729477|pos rs16888491|pos rs2729478|pos rs7820968|pos rs2543071|pos rs2543072|pos rs2543073|pos rs117977292|pos rs7823148|pos rs72630551|pos rs78080531|pos rs2543074|pos rs72630553|pos rs2543075|pos rs4610729|pos rs1362847|pos rs1362849|pos rs1819940|pos rs2729479|pos rs1421215|pos rs16888502|pos rs117718662|pos rs5029662|pos rs5029661|pos rs5029660|pos rs7461008|pos rs6474200|pos rs2032723|pos rs2543076|pos rs11779549|pos rs11778804|pos rs2729480|pos rs62511373|pos rs4236912|pos rs80169487|pos rs117829486|pos rs73621342|pos rs186874541|pos rs2015592|pos rs888443|pos rs2729481|pos rs2543077|pos rs10099877|pos rs877291|pos rs877290|pos rs888444|pos rs62511374|pos rs2015859|pos rs2729482|pos rs2981142|pos rs2909325|pos rs2543079|pos rs117459767|pos rs112487431|pos rs72630566|pos rs112885999|pos rs148273182|pos rs10107570|pos rs10104711|pos rs16888530|pos rs2955880|pos rs147162253|pos rs7837357|pos rs2909326|pos rs62511375|pos rs1362850|pos rs11990433|pos rs138592286|pos rs139299615|pos rs146492511|pos rs4736961|pos rs4736962|pos rs2909327|pos rs62511376|pos rs10808930|pos rs10808931|pos rs2955881|pos rs78880212|pos rs2543080|pos rs2909328|pos rs2909329|pos rs2981143|pos rs12544637|pos rs72630581|pos rs2909330|pos rs10109853|pos rs35212142|pos rs2909331|pos rs12682026|pos rs12682031|pos rs13276334|pos rs13280191|pos rs2955883|pos rs2909332|pos rs2955884|pos rs2981144|pos rs1946170|pos rs2909333|pos rs2909334|pos rs2981145|pos rs4736968|pos rs4736969|pos rs2981146|pos rs2955885|pos rs2955886|pos rs2955887|pos rs7017498|pos rs57956052|pos rs73605122|pos rs60497295|pos rs2981147|pos rs2955888|pos rs2981148|pos rs2981149|pos rs72630598|pos rs2955889|pos rs2981150|pos rs2981151|pos rs13277142|pos rs10958579|pos rs147612717|pos rs72630600|pos rs2955890|pos rs4428659|pos rs2981152|pos rs7004463|pos rs7005612|pos rs2981153|pos rs57313326|pos rs7839169|pos rs2981155|pos rs6415701|pos rs7839631|pos rs2001493|pos rs71519524|pos rs2001494|pos rs2981156|pos rs2981157|pos rs6474201|pos rs2955892|pos rs2955893|pos rs2955895|pos rs78393395|pos rs57431511|pos rs2001923|pos rs4321987|pos rs4445211|pos rs4617138|pos rs7008343|pos rs149957215|pos rs4503083|pos rs72632016|pos rs2955903|pos rs78742566|pos rs3739322|pos rs62511408|pos rs1981789|k10 rs13263777|k10 rs1811283|k10 rs62512634|k10 rs62512635|k10 rs181255617|k10 rs3739319|k10 rs13262270|k10 rs7825461|k10 rs11779313|k10 rs72643908|k10 rs72643909|k10 rs111234121|k10 rs13270068|k10 rs7000868|k10 rs149911550|k10 rs62512637|k10 rs4737149|k10 rs62512638|k10 rs6991530|k10 rs144048249|k10 rs10504013|k10 rs56045817|k10 rs950911|k10 rs11992749|k10 rs11994259|k10 rs62512640|k10 rs139154180|k10 rs2955907|k10 rs150593356|k10 rs13270221|k10 rs13266659|k10 rs190983622|k10 rs145831567|k10 rs148563510|k10 rs74490679|k10 rs151116637|k10 rs142594250|k10 rs7004652|k10 rs140923675|k10 rs138192365|k10 rs144451240|k10 rs544074116|k10 rs7018120|k10 rs118104997|k10 rs4392882|k10 rs4282556|k10 rs12543444|k10 rs12545721|k10 rs12543999|k10 rs11988703|k10 rs9694319|k10 rs7818136|k10 rs144687983|k10 rs7836303|k10 rs9692883|k10 rs7818934|k10 rs4291252|k10 rs4457316|k10 rs4471022|k10 rs6991166|k10 rs7822361|k10 rs6992833|k10 rs149457895|k10 rs111297194|k10 rs7814572|k10 rs7826577|k10 rs7826578|k10 rs7826858|k10 rs10958586|k10 rs10958587|k10 rs13255975|k10 rs13256267|k10 rs185114929|k10 rs2981163|k10 rs10958589|k10 rs10958590|k10 rs62511437|k10 rs149475344|k10 rs77677706|k10 rs2955909|k10 rs7833028|k10 rs7833053|k10 rs11786090|k10 rs112199637|k10 rs2955912|k10 rs56117431|k10 rs2955913|k10 rs55724341|k10 rs58452722|k10 rs2955914|k10 rs2981165|k10 rs142963618|k10 rs2981166|k10 rs2981167|k10 rs2981169|k10 rs2981170|k10 rs16888636|k10 rs7825965|k10 rs7842772|k10 rs74637224|k10 rs7829976|k10 rs17521514|k10 rs2981171|k10 rs2955917|k10 rs118135866|k10 rs79417194|k10 rs4996163|k10 rs7010461|GH rs144048249|GH rs10504013|GH rs56045817|GH rs950911|GH rs11992749|GH rs11994259|GH rs62512640|GH rs62512641|GH rs16888361|GH rs7846217|GH rs13278237|GH rs16888365|GH rs11781217|GH rs11787449|GH rs16888382|GH rs11773909|GH rs11777027|GH rs11773975|GH rs11777082|GH rs11779697|GH rs11786337|GH rs11779700|GH rs35995308|GH rs34137953|GH rs7003411|GH rs1541619|GH rs6984887|GH rs6983940|GH rs55992954|GH rs72612137|GH rs4090534|GH rs4090533|GH rs60316762|GH rs1861904|GH rs1861903|GH rs3927941|GH rs10113563|GH rs10085935|GH rs61020637|GH rs12677574|GH rs10104314|GH rs4737171|GH rs10089533|GH rs10099498|GH rs10958576|GH rs7013824|GH rs56055654|GH rs41324645|GH rs57264762|GH rs10958577|GH rs10958578|GH rs2543052|GH rs79043633|GH rs2543053|GH rs2729461|GH rs28530515|GH rs2729467|GH rs7016315|GH rs7002522|GH rs552184760|GH rs2543065|GH rs2543066|GH rs7017674|GH rs2729468|GH rs150937927|GH rs4736794|GH rs61123871|GH rs72630546|GH rs141559737|GH rs2955877|GH rs7823148|GH rs72630551|GH rs11778804|GH rs2729480|GH rs888444|GH rs2909328|GH rs2909329|GH rs2981143|GH rs12544637|GH rs72630581|GH rs2909330|GH rs10109853|GH rs35212142|GH rs2909331|GH rs12682026|GH rs12682031|GH rs13276334|GH rs13280191|GH rs2955883|GH rs2909332|GH rs2955884|GH rs2981144|GH rs1946170|GH rs2909333|GH rs2909334|GH rs2981145|GH rs4736968|GH rs4736969|GH rs2981146|GH rs2955885|GH rs2955886|GH rs2955887|GH rs7017498|GH rs57956052|GH rs73605122|GH rs60497295|GH rs2981147|GH rs2955888|GH rs2981148|GH rs2981149|GH rs72630598|GH rs2955889|GH rs2981150|GH rs2981151|GH rs13277142|GH rs10958579|GH rs147612717|GH rs72630600|GH rs2955890|GH rs4428659|GH rs2981152|GH rs7004463|GH rs7005612|GH rs2981153|GH rs57313326|GH rs7839631|GH rs2001493|GH rs2981157|GH rs6474201|GH rs2955892|GH rs2955893|GH rs2955895|GH rs10085935|eQTL rs10089533|eQTL rs10099498|eQTL rs10104314|eQTL rs10113563|eQTL rs10216703|eQTL rs10216901|eQTL rs10504013|eQTL rs10755980|eQTL rs10958573|eQTL rs10958574|eQTL rs10958575|eQTL rs111234121|eQTL rs11773909|eQTL rs11773975|eQTL rs11777082|eQTL rs11779313|eQTL rs11779697|eQTL rs11779700|eQTL rs11781217|eQTL rs11783682|eQTL rs11786337|eQTL rs11787388|eQTL rs11787449|eQTL rs11992749|eQTL rs11994259|eQTL rs148950161|eQTL rs2001211|eQTL rs2007028|eQTL rs2052377|eQTL rs2052379|eQTL rs2111741|eQTL rs2160860|eQTL rs2340952|eQTL rs2543042|eQTL rs2543043|eQTL rs2543044|eQTL rs2543045|eQTL rs2543046|eQTL rs2543047|eQTL rs2543049|eQTL rs2543050|eQTL rs2543052|eQTL rs2543082|eQTL rs2543083|eQTL rs2543084|eQTL rs2543085|eQTL rs2729456|eQTL rs2729457|eQTL rs2729459|eQTL rs2729460|eQTL rs2729461|eQTL rs2729462|eQTL rs2729463|eQTL rs2729476|eQTL rs2729484|eQTL rs2729487|eQTL rs2729489|eQTL rs2729491|eQTL rs28841363|eQTL rs35995308|eQTL rs41324645|eQTL rs55698142|eQTL rs55818481|eQTL rs55992954|eQTL rs56045817|eQTL rs56838465|eQTL rs59312250|eQTL rs59445010|eQTL rs62512638|eQTL rs6474194|eQTL rs6474195|eQTL rs6474196|eQTL rs66694577|eQTL rs6983463|eQTL rs6983940|eQTL rs6984887|eQTL rs6990252|eQTL rs7000868|eQTL rs7003411|eQTL rs7008770|eQTL rs7013824|eQTL rs72643908|eQTL rs7820690|eQTL rs7824841|eQTL rs7828760|eQTL rs7832080|eQTL rs7839881|eQTL rs7839885|eQTL rs7845003|eQTL rs7845418|eQTL rs736054|rSNP rs755552|rSNP rs890220|rSNP rs907561|rSNP rs907562|rSNP rs919035|rSNP rs963520|rSNP rs1035280|rSNP rs1078660|rSNP rs1079674|rSNP rs1079678|rSNP rs1079679|rSNP rs1079680|rSNP rs1106880|rSNP rs1111121|rSNP rs1111124|rSNP rs1129987|rSNP rs1158297|rSNP rs1158298|rSNP rs1355591|rSNP rs1379134|rSNP rs1456767|rSNP rs1468962|rSNP rs1468963|rSNP rs1512215|rSNP rs1541619|rSNP rs1549048|rSNP rs1553931|rSNP rs1553932|rSNP rs1598689|rSNP rs1808343|rSNP rs1817236|rSNP rs1849303|rSNP rs1861903|rSNP rs1870021|rSNP rs1870022|rSNP rs1947545|rSNP rs1971046|rSNP rs1971708|rSNP rs1978546|rSNP rs2001211|rSNP rs2007028|rSNP rs2009967|rSNP rs2009969|rSNP rs2010445|rSNP rs2052377|rSNP rs2052378|rSNP rs2052379|rSNP rs2056170|rSNP rs2111741|rSNP rs2124768|rSNP rs2124769|rSNP rs2160860|rSNP rs2186296|rSNP rs2211729|rSNP rs2211730|rSNP rs2226312|rSNP rs2340951|rSNP rs2340952|rSNP rs2340953|rSNP rs2353240|rSNP rs2353241|rSNP rs2354575|rSNP rs2354576|rSNP rs2543041|rSNP rs2543042|rSNP rs2543043|rSNP rs2543044|rSNP rs2543045|rSNP rs2543046|rSNP rs2543047|rSNP rs2543048|rSNP rs2543049|rSNP rs2543050|rSNP rs2543052|rSNP rs2543053|rSNP rs2543058|rSNP rs2543059|rSNP rs2543060|rSNP rs2543061|rSNP rs2543062|rSNP rs2543063|rSNP rs2543064|rSNP rs2543065|rSNP rs2543067|rSNP rs2543068|rSNP rs2543082|rSNP rs2543083|rSNP rs2543084|rSNP rs2729456|rSNP rs2729457|rSNP rs2729459|rSNP rs2729460|rSNP rs2729461|rSNP rs2729462|rSNP rs2729463|rSNP rs2729465|rSNP rs2729467|rSNP rs2729468|rSNP rs2729476|rSNP rs2729484|rSNP rs2729486|rSNP rs2729487|rSNP rs2729489|rSNP rs2729491|rSNP rs2883117|rSNP rs2909324|rSNP rs2920127|rSNP rs2977844|rSNP rs2977845|rSNP rs2977854|rSNP rs3842923|rSNP rs3843563|rSNP rs3847141|rSNP rs3847180|rSNP rs3847181|rSNP rs3857964|rSNP rs3885786|rSNP rs3900946|rSNP rs3915412|rSNP rs3927941|rSNP rs4030762|rSNP rs4076625|rSNP rs4090533|rSNP rs4090534|rSNP rs4114805|rSNP rs4123738|rSNP rs4123739|rSNP rs4257977|rSNP rs4272427|rSNP rs4316120|rSNP rs4333579|rSNP rs4345607|rSNP rs4374990|rSNP rs4387019|rSNP rs4394356|rSNP rs4460357|rSNP rs4504622|rSNP rs4509281|rSNP rs4512420|rSNP rs4523300|rSNP rs4556061|rSNP rs4559283|rSNP rs4566997|rSNP rs4571720|rSNP rs4582529|rSNP rs4595091|rSNP rs4623474|rSNP rs4633027|rSNP rs4733952|rSNP rs4733953|rSNP rs4733956|rSNP rs4736787|rSNP rs4736788|rSNP rs4736790|rSNP rs4736791|rSNP rs4736792|rSNP rs4736793|rSNP rs4736844|rSNP rs4736892|rSNP rs4736893|rSNP rs4736894|rSNP rs4736895|rSNP rs4736896|rSNP rs4736899|rSNP rs4736900|rSNP rs4736901|rSNP rs4736902|rSNP rs4736903|rSNP rs4736904|rSNP rs4736907|rSNP rs4737083|rSNP rs4737084|rSNP rs4737087|rSNP rs4737171|rSNP rs4739327|rSNP rs6468381|rSNP rs6474194|rSNP rs6474195|rSNP rs6474196|rSNP rs6474197|rSNP rs6474198|rSNP rs6474199|rSNP rs6474285|rSNP rs6474286|rSNP rs6474288|rSNP rs6474290|rSNP rs6474291|rSNP rs6474292|rSNP rs6474295|rSNP rs6474296|rSNP rs6474512|rSNP rs6651368|rSNP rs6651369|rSNP rs6980792|rSNP rs6982432|rSNP rs6983463|rSNP rs6983467|rSNP rs6983486|rSNP rs6983940|rSNP rs6984887|rSNP rs6984966|rSNP rs6985279|rSNP rs6986939|rSNP rs6987094|rSNP rs6988044|rSNP rs6988061|rSNP rs6988809|rSNP rs6989366|rSNP rs6990252|rSNP rs6990776|rSNP rs6991530|rSNP rs6992354|rSNP rs6992684|rSNP rs6993356|rSNP rs6993615|rSNP rs6994847|rSNP rs6994922|rSNP rs6995294|rSNP rs6996031|rSNP rs6996961|rSNP rs6997434|rSNP rs6998612|rSNP rs6998653|rSNP rs7000047|rSNP rs7002522|rSNP rs7002595|rSNP rs7003411|rSNP rs7003661|rSNP rs7003749|rSNP rs7005101|rSNP rs7006091|rSNP rs7006596|rSNP rs7006801|rSNP rs7007507|rSNP rs7007606|rSNP rs7008738|rSNP rs7010523|rSNP rs7010989|rSNP rs7011048|rSNP rs7011811|rSNP rs7013813|rSNP rs7013824|rSNP rs7013851|rSNP rs7015666|rSNP rs7016213|rSNP rs7016315|rSNP rs7016533|rSNP rs7017674|rSNP rs7386365|rSNP rs7387874|rSNP rs7462864|rSNP rs7812393|rSNP rs7813807|rSNP rs7814694|rSNP rs7815088|rSNP rs7818841|rSNP rs7819179|rSNP rs7819552|rSNP rs7820690|rSNP rs7821779|rSNP rs7821957|rSNP rs7822392|rSNP rs7823230|rSNP rs7823691|rSNP rs7824475|rSNP rs7825768|rSNP rs7826645|rSNP rs7826908|rSNP rs7826932|rSNP rs7827529|rSNP rs7827824|rSNP rs7828078|rSNP rs7828988|rSNP rs7829118|rSNP rs7829260|rSNP rs7829336|rSNP rs7831740|rSNP rs7835508|rSNP rs7835520|rSNP rs7835850|rSNP rs7836212|rSNP rs7836339|rSNP rs7836545|rSNP rs7837006|rSNP rs7838753|rSNP rs7841392|rSNP rs7841569|rSNP rs7843133|rSNP rs7843597|rSNP rs7844400|rSNP rs7844615|rSNP rs7845418|rSNP rs7846589|rSNP rs9298644|rSNP rs9298645|rSNP rs9298646|rSNP rs9298647|rSNP rs9298648|rSNP rs9643901|rSNP rs9650345|rSNP rs9657192|rSNP rs9792206|rSNP rs9969666|rSNP rs10081432|rSNP rs10081563|rSNP rs10085935|rSNP rs10086163|rSNP rs10086463|rSNP rs10088480|rSNP rs10088790|rSNP rs10089370|rSNP rs10089533|rSNP rs10089590|rSNP rs10090112|rSNP rs10090833|rSNP rs10091158|rSNP rs10091635|rSNP rs10094164|rSNP rs10094312|rSNP rs10094682|rSNP rs10094981|rSNP rs10097096|rSNP rs10098261|rSNP rs10099498|rSNP rs10100478|rSNP rs10100607|rSNP rs10101789|rSNP rs10104314|rSNP rs10104425|rSNP rs10105310|rSNP rs10109778|rSNP rs10110166|rSNP rs10110562|rSNP rs10110966|rSNP rs10111676|rSNP rs10113275|rSNP rs10113287|rSNP rs10113563|rSNP rs10156326|rSNP rs10216703|rSNP rs10216867|rSNP rs10216901|rSNP rs10504014|rSNP rs10504041|rSNP rs10808951|rSNP rs10808963|rSNP rs10958576|rSNP rs10958578|rSNP rs10958639|rSNP rs10958640|rSNP rs10958642|rSNP rs10958652|rSNP rs10958653|rSNP rs10958692|rSNP rs10958694|rSNP rs10958695|rSNP rs10958737|rSNP rs10958738|rSNP rs10958739|rSNP rs10958811|rSNP rs11545514|rSNP rs11774653|rSNP rs11774966|rSNP rs11775059|rSNP rs11775316|rSNP rs11775317|rSNP rs11776166|rSNP rs11777138|rSNP rs11778053|rSNP rs11778875|rSNP rs11781081|rSNP rs11781254|rSNP rs11781611|rSNP rs11782377|rSNP rs11783648|rSNP rs11783682|rSNP rs11783811|rSNP rs11783899|rSNP rs11784128|rSNP rs11784397|rSNP rs11784433|rSNP rs11784857|rSNP rs11784974|rSNP rs11785248|rSNP rs11785512|rSNP rs11785631|rSNP rs11786289|rSNP rs11786915|rSNP rs11787422|rSNP rs11984488|rSNP rs11984550|rSNP rs11985854|rSNP rs11986625|rSNP rs11987006|rSNP rs11987019|rSNP rs11987893|rSNP rs11988197|rSNP rs11990028|rSNP rs11990623|rSNP rs11991458|rSNP rs11993823|rSNP rs11994272|rSNP rs11994329|rSNP rs11995712|rSNP rs11995829|rSNP rs11996080|rSNP rs11996226|rSNP rs11996665|rSNP rs11996670|rSNP rs11997622|rSNP rs11998701|rSNP rs12056378|rSNP rs12056606|rSNP rs12056699|rSNP rs12115073|rSNP rs12541139|rSNP rs12541157|rSNP rs12542808|rSNP rs12543523|rSNP rs12544864|rSNP rs12546556|rSNP rs12547121|rSNP rs12547737|rSNP rs12549416|rSNP rs12549718|rSNP rs12550603|rSNP rs12675165|rSNP rs12677224|rSNP rs12677439|rSNP rs12677574|rSNP rs12677716|rSNP rs12678099|rSNP rs12679737|rSNP rs12680682|rSNP rs12681548|rSNP rs12681952|rSNP rs12682071|rSNP rs12682464|rSNP rs12708212|rSNP rs13248375|rSNP rs13248554|rSNP rs13248839|rSNP rs13251522|rSNP rs13252681|rSNP rs13253890|rSNP rs13254160|rSNP rs13254846|rSNP rs13255840|rSNP rs13256110|rSNP rs13256154|rSNP rs13256858|rSNP rs13257392|rSNP rs13257415|rSNP rs13257619|rSNP rs13257781|rSNP rs13259042|rSNP rs13259831|rSNP rs13260375|rSNP rs13260431|rSNP rs13262637|rSNP rs13263910|rSNP rs13264372|rSNP rs13266139|rSNP rs13267371|rSNP rs13267399|rSNP rs13268579|rSNP rs13270301|rSNP rs13271689|rSNP rs13271956|rSNP rs13272952|rSNP rs13275940|rSNP rs13276746|rSNP rs13280455|rSNP rs13280872|rSNP rs13280905|rSNP rs13282880|rSNP rs16875950|rSNP rs16885397|rSNP rs16885400|rSNP rs16885408|rSNP rs16885410|rSNP rs16885417|rSNP rs16885430|rSNP rs16885433|rSNP rs16887849|rSNP rs16887854|rSNP rs16887860|rSNP rs16888433|rSNP rs16888441|rSNP rs16888472|rSNP rs16890173|rSNP rs16890183|rSNP rs17515466|rSNP rs17515835|rSNP rs17515904|rSNP rs17570963|rSNP rs17571033|rSNP rs17571663|rSNP rs17587272|rSNP rs17600159|rSNP rs17600200|rSNP rs17651468|rSNP rs28411239|rSNP rs28419696|rSNP rs28445352|rSNP rs28461874|rSNP rs28502548|rSNP rs28530515|rSNP rs28540502|rSNP rs28631334|rSNP rs28650101|rSNP rs28654211|rSNP rs28666749|rSNP rs28673810|rSNP rs28714282|rSNP rs28795527|rSNP rs28809302|rSNP rs28841363|rSNP rs28881920|rSNP rs28883122|rSNP rs34040483|rSNP rs34041391|rSNP rs34137953|rSNP rs34139087|rSNP rs34181101|rSNP rs34191397|rSNP rs34208279|rSNP rs34497260|rSNP rs34709394|rSNP rs34733644|rSNP rs34742882|rSNP rs35102560|rSNP rs35205809|rSNP rs35221188|rSNP rs35222983|rSNP rs35226051|rSNP rs35242813|rSNP rs35251933|rSNP rs35252795|rSNP rs35273942|rSNP rs35316170|rSNP rs35323046|rSNP rs35444991|rSNP rs35493700|rSNP rs35537079|rSNP rs35553491|rSNP rs35671599|rSNP rs35698806|rSNP rs35734829|rSNP rs35785308|rSNP rs35797229|rSNP rs35855411|rSNP rs35939362|rSNP rs35970125|rSNP rs35984555|rSNP rs35995308|rSNP rs36080027|rSNP rs36094256|rSNP rs36113284|rSNP rs36122153|rSNP rs36123125|rSNP rs41324645|rSNP rs55663061|rSNP rs55708622|rSNP rs55710648|rSNP rs55812128|rSNP rs55818481|rSNP rs55831608|rSNP rs55882919|rSNP rs55903443|rSNP rs56003081|rSNP rs56055654|rSNP rs56076945|rSNP rs56183795|rSNP rs56215412|rSNP rs56276539|rSNP rs56747975|rSNP rs56767874|rSNP rs56838465|rSNP rs56974803|rSNP rs57066660|rSNP rs57264762|rSNP rs57283040|rSNP rs57400114|rSNP rs57804443|rSNP rs58109015|rSNP rs58563242|rSNP rs59037494|rSNP rs59186108|rSNP rs59217819|rSNP rs59684673|rSNP rs60013507|rSNP rs60299941|rSNP rs60316762|rSNP rs60344866|rSNP rs60423541|rSNP rs60555023|rSNP rs60626464|rSNP rs60824649|rSNP rs60895952|rSNP rs61020637|rSNP rs61091702|rSNP rs61171823|rSNP rs61267348|rSNP rs61682284|rSNP rs62503411|rSNP rs62503412|rSNP rs62503453|rSNP rs62503454|rSNP rs62503455|rSNP rs62503457|rSNP rs62503459|rSNP rs62504363|rSNP rs62504364|rSNP rs62504366|rSNP rs62504367|rSNP rs62504368|rSNP rs62506744|rSNP rs62506748|rSNP rs62506750|rSNP rs62509799|rSNP rs62509807|rSNP rs62509810|rSNP rs62509811|rSNP rs62509812|rSNP rs62509817|rSNP rs62509855|rSNP rs62513107|rSNP rs62513108|rSNP rs62513109|rSNP rs62513110|rSNP rs62513112|rSNP rs62513117|rSNP rs62513119|rSNP rs62513120|rSNP rs62513780|rSNP rs62513781|rSNP rs62517599|rSNP rs62517604|rSNP rs62517605|rSNP rs62517606|rSNP rs62517608|rSNP rs62517610|rSNP rs62517626|rSNP rs62640309|rSNP rs62640310|rSNP rs62640311|rSNP rs62640312|rSNP rs62640313|rSNP rs62640314|rSNP rs62640315|rSNP rs62640317|rSNP rs62640318|rSNP rs62640319|rSNP rs62640320|rSNP rs62640324|rSNP rs62640325|rSNP rs62640326|rSNP rs62640337|rSNP rs62640338|rSNP rs62640341|rSNP rs62640342|rSNP rs62640347|rSNP rs66763267|rSNP rs66788124|rSNP rs71508401|rSNP rs71517741|rSNP rs71519593|rSNP rs71521535|rSNP rs71523510|rSNP rs72554082|rSNP rs72612137|rSNP rs72630522|rSNP rs72630527|rSNP rs72630528|rSNP rs72631177|rSNP rs72631186|rSNP rs72631190|rSNP rs72631202|rSNP rs72632927|rSNP rs72632937|rSNP rs72636169|rSNP rs72636186|rSNP rs72636190|rSNP rs72636191|rSNP rs72636193|rSNP rs72636197|rSNP rs72636198|rSNP rs72636200|rSNP rs72637740|rSNP rs72637743|rSNP rs72637759|rSNP rs72638505|rSNP rs72638514|rSNP rs72638515|rSNP rs72638928|rSNP rs72647289|rSNP rs72647302|rSNP rs73615951|rSNP rs73615958|rSNP rs73615962|rSNP rs73615970|rSNP rs73629152|rSNP rs73629156|rSNP rs73629161|rSNP rs73629163|rSNP rs73629179|rSNP rs73629182|rSNP rs73629190|rSNP rs73629192|rSNP rs73629194|rSNP rs74547462|rSNP rs74700076|rSNP rs74738626|rSNP rs74850245|rSNP rs75006967|rSNP rs75045361|rSNP rs75067432|rSNP rs75083660|rSNP rs75233095|rSNP rs75362521|rSNP rs75385272|rSNP rs75537214|rSNP rs75538719|rSNP rs75806592|rSNP rs75911341|rSNP rs75978128|rSNP rs76346677|rSNP rs76381719|rSNP rs76520066|rSNP rs76529537|rSNP rs76578121|rSNP rs76715302|rSNP rs76824527|rSNP rs77106730|rSNP rs77212174|rSNP rs77280801|rSNP rs77304607|rSNP rs77577881|rSNP rs77644276|rSNP rs77682142|rSNP rs77694568|rSNP rs77706912|rSNP rs77741182|rSNP rs78162737|rSNP rs78272154|rSNP rs78272453|rSNP rs78272851|rSNP rs78393449|rSNP rs78502255|rSNP rs78504576|rSNP rs78566847|rSNP rs78587687|rSNP rs78798611|rSNP rs78799529|rSNP rs78943131|rSNP rs79018360|rSNP rs79027471|rSNP rs79043633|rSNP rs79108422|rSNP rs79168844|rSNP rs79185172|rSNP rs79217142|rSNP rs79368385|rSNP rs79407371|rSNP rs79542553|rSNP rs79598926|rSNP rs79628193|rSNP rs79682491|rSNP rs79878364|rSNP rs79952629|rSNP rs79963825|rSNP rs80227902|rSNP rs80257811|rSNP rs111485759|rSNP rs111622225|rSNP rs111642240|rSNP rs111880438|rSNP rs112034797|rSNP rs112080677|rSNP rs112144099|rSNP rs112150236|rSNP rs112210543|rSNP rs112353749|rSNP rs112413689|rSNP rs112459726|rSNP rs112466231|rSNP rs112521345|rSNP rs112783263|rSNP rs112787558|rSNP rs112855086|rSNP rs113085377|rSNP rs113089160|rSNP rs113304966|rSNP rs113358186|rSNP rs113698361|rSNP rs113818226|rSNP rs113883726|rSNP rs114508510|rSNP rs114670784|rSNP rs115109669|rSNP rs115455926|rSNP rs115866551|rSNP rs116266730|rSNP rs116763983|rSNP rs116878150|rSNP rs116895369|rSNP rs116970769|rSNP rs117005977|rSNP rs117064964|rSNP rs117117285|rSNP rs117146895|rSNP rs117185313|rSNP rs117193188|rSNP rs117228362|rSNP rs117256780|rSNP rs117260200|rSNP rs117281273|rSNP rs117422478|rSNP rs117478989|rSNP rs117562469|rSNP rs117569785|rSNP rs117629065|rSNP rs117637472|rSNP rs117674595|rSNP rs117703753|rSNP rs117739075|rSNP rs117782806|rSNP rs117784838|rSNP rs117800132|rSNP rs117801841|rSNP rs117849152|rSNP rs117904677|rSNP rs117905239|rSNP rs117967626|rSNP rs117977353|rSNP rs117982967|rSNP rs117994320|rSNP rs118092253|rSNP rs118109733|rSNP rs118138570|rSNP rs138154759|rSNP rs138352779|rSNP rs138868517|rSNP rs140100831|rSNP rs140178322|rSNP rs140178779|rSNP rs140288749|rSNP rs140451427|rSNP rs140455931|rSNP rs140765137|rSNP rs140845452|rSNP rs140865365|rSNP rs140998197|rSNP rs141046639|rSNP rs141088812|rSNP rs141422739|rSNP rs141863398|rSNP rs141952181|rSNP rs142143201|rSNP rs142432092|rSNP rs142453171|rSNP rs142477199|rSNP rs142557405|rSNP rs142594944|rSNP rs142671029|rSNP rs142710424|rSNP rs142747110|rSNP rs143031676|rSNP rs143363684|rSNP rs143719725|rSNP rs143832081|rSNP rs144048249|rSNP rs144296515|rSNP rs144344541|rSNP rs145109102|rSNP rs145351486|rSNP rs145544404|rSNP rs145601918|rSNP rs145901439|rSNP rs145917781|rSNP rs146074879|rSNP rs146255855|rSNP rs146669844|rSNP rs146746936|rSNP rs146792887|rSNP rs147078296|rSNP rs147333713|rSNP rs147419445|rSNP rs147457181|rSNP rs147531906|rSNP rs147678850|rSNP rs147682459|rSNP rs147724446|rSNP rs147802417|rSNP rs147926845|rSNP rs148925682|rSNP rs148950161|rSNP rs149260017|rSNP rs149596192|rSNP rs149825946|rSNP rs149956592|rSNP rs150087605|rSNP rs150135798|rSNP rs150242974|rSNP rs150400770|rSNP rs150473010|rSNP rs150531778|rSNP rs150837038|rSNP rs150875264|rSNP rs151125162|rSNP rs151195566|rSNP rs151330623|rSNP rs180729121|rSNP rs181656340|rSNP rs183323983|rSNP rs183458560|rSNP rs183991776|rSNP rs184093755|rSNP rs185623183|rSNP rs185832072|rSNP rs187089677|rSNP rs187601765|rSNP rs187776317|rSNP rs189013096|rSNP rs189372513|rSNP rs189898973|rSNP rs190112797|rSNP rs191545575|rSNP rs193159610|rSNP rs200419933|rSNP rs200896884|rSNP rs201222945|rSNP rs201985352|rSNP rs368487173|rSNP rs374985723|rSNP rs375880283|rSNP rs528137769|rSNP rs528968148|rSNP rs533160469|rSNP rs537485696|rSNP rs538037520|rSNP rs540955679|rSNP rs542759450|rSNP rs552184760|rSNP rs570346220|rSNP
ENSG00000171097 rs10988134|pos rs113734262|pos rs577999522|pos rs117877921|pos rs2805102|pos rs2805103|pos rs2759009|pos rs72758869|pos rs2997903|pos rs2280841|pos rs7849982|pos rs61309985|pos rs114693903|pos rs144409793|pos rs7038883|pos rs77943380|pos rs41275928|pos rs2259043|pos rs140623153|pos rs2977993|pos rs190920516|pos rs3763597|pos rs75519429|pos rs10739737|pos rs10739738|pos rs540607777|pos rs10819450|pos rs113707105|pos rs7028231|pos rs62585570|pos rs2759015|pos rs12551834|pos rs2805098|pos rs2805099|pos rs113166768|pos rs2759013|pos rs4837326|pos rs7022490|pos rs10115947|pos rs12551773|pos rs61629899|pos rs151338736|pos rs145315915|pos rs113366679|pos rs113125833|pos rs117377603|pos rs142401838|pos rs55661930|pos rs117643495|pos rs147280690|pos rs60362305|pos rs73669981|pos rs73669982|pos rs73669983|pos rs112961762|pos rs60833511|pos rs143679914|pos rs147190797|pos rs74768515|pos rs12554930|pos rs117610929|pos rs113534562|pos rs185733757|pos rs140121574|pos rs118150196|pos rs12000424|pos rs112122377|pos rs61233441|pos rs57188102|pos rs560223652|pos rs60239222|pos rs145010004|pos rs75247007|pos rs7857519|pos rs143552241|pos rs7034990|pos rs7020295|pos rs4837327|pos rs12003021|pos rs7866345|pos rs4424365|pos rs548550664|pos rs10760581|pos rs188368517|pos rs2181259|pos rs59949703|pos rs12005428|pos rs191589674|pos rs181264410|pos rs941960|pos rs142736135|pos rs113593576|pos rs144341356|pos rs7042449|pos rs72758877|pos rs140623404|pos rs150001222|pos rs7046797|pos rs7020013|pos rs2417133|pos rs1923619|pos rs147093925|pos rs4425853|k10 rs4595231|k10 rs62583640|k10 rs2280842|k10 rs7029309|k10 rs2997918|k10 rs41275920|k10 rs41275922|k10 rs7033070|k10 rs77836620|k10 rs7860949|k10 rs4836630|k10 rs2997917|k10 rs2293968|k10 rs6478853|k10 rs6478854|k10 rs2997913|k10 rs144605162|k10 rs10122365|k10 rs10988132|k10 rs10988133|k10 rs56145547|k10 rs2293967|k10 rs4489410|k10 rs2293966|k10 rs186601729|k10 rs2293965|k10 rs112086410|k10 rs2293964|k10 rs56794956|k10 rs28748079|k10 rs77239009|k10 rs2997904|k10 rs72758878|k10 rs4836632|k10 rs56372316|k10 rs73669984|k10 rs10988141|k10 rs55944344|k10 rs62585575|k10 rs111817513|k10 rs147869169|k10 rs112927945|k10 rs117577580|k10 rs74375320|k10 rs75370325|k10 rs7871241|k10 rs7874415|k10 rs141515659|k10 rs9409309|k10 rs9408984|k10 rs10115869|k10 rs78516656|k10 rs138574602|k10 rs34305034|k10 rs10118140|eQTL rs10122365|eQTL rs10760581|eQTL rs10819442|eQTL rs10819445|eQTL rs10819448|eQTL rs10819450|eQTL rs10988119|eQTL rs10988120|eQTL rs10988121|eQTL rs10988124|eQTL rs10988125|eQTL rs10988130|eQTL rs10988134|eQTL rs10988151|eQTL rs10988152|eQTL rs10988153|eQTL rs111817513|eQTL rs112376837|eQTL rs112961762|eQTL rs113366679|eQTL rs113593576|eQTL rs113967896|eQTL rs114693903|eQTL rs11515530|eQTL rs11789878|eQTL rs11999269|eQTL rs12000424|eQTL rs12003021|eQTL rs12003747|eQTL rs12004205|eQTL rs12004683|eQTL rs12005428|eQTL rs12554930|eQTL rs13284441|eQTL rs140121574|eQTL rs140623404|eQTL rs141515659|eQTL rs142736135|eQTL rs143552241|eQTL rs147093925|eQTL rs147190797|eQTL rs147280690|eQTL rs15676|eQTL rs1923619|eQTL rs2280841|eQTL rs2280843|eQTL rs2280845|eQTL rs2417126|eQTL rs2417128|eQTL rs2417133|eQTL rs28748079|eQTL rs2900269|eQTL rs2977993|eQTL rs2977995|eQTL rs2977996|eQTL rs2977998|eQTL rs2997917|eQTL rs2997923|eQTL rs3750319|eQTL rs3829057|eQTL rs4424365|eQTL rs4489410|eQTL rs4836632|eQTL rs4837316|eQTL rs4837327|eQTL rs4837329|eQTL rs55661930|eQTL rs55944344|eQTL rs56372316|eQTL rs57633649|eQTL rs58353108|eQTL rs58824245|eQTL rs58911737|eQTL rs59949703|eQTL rs60239222|eQTL rs60362305|eQTL rs60412650|eQTL rs60833511|eQTL rs61233441|eQTL rs61629899|eQTL rs6478851|eQTL rs6478853|eQTL rs7020013|eQTL rs7020295|eQTL rs7033070|eQTL rs7034990|eQTL rs7042449|eQTL rs7044955|eQTL rs7046797|eQTL rs73669982|eQTL rs73669983|eQTL rs73669984|eQTL rs73669987|eQTL rs73669988|eQTL rs73669989|eQTL rs73669990|eQTL rs73669992|eQTL rs73669993|eQTL rs73669994|eQTL rs74768515|eQTL rs75247007|eQTL rs76916397|eQTL rs77144778|eQTL rs77582829|eQTL rs77943380|eQTL rs7849982|eQTL rs78516656|eQTL rs7854319|eQTL rs7857519|eQTL rs7858366|eQTL rs7858732|eQTL rs7859291|eQTL rs7860949|eQTL rs7871241|eQTL rs7874415|eQTL rs7875300|eQTL rs9031|eQTL rs9408984|eQTL rs9409309|eQTL rs941960|eQTL rs626140|rSNP rs626974|rSNP rs638050|rSNP rs941960|rSNP rs1923619|rSNP rs2259043|rSNP rs2282394|rSNP rs2417133|rSNP rs3750318|rSNP rs3750319|rSNP rs3750320|rSNP rs3750322|rSNP rs3793448|rSNP rs7042449|rSNP rs10988151|rSNP rs10988156|rSNP rs12003747|rSNP rs12004205|rSNP rs17272694|rSNP rs17886698|rSNP rs35266233|rSNP rs41275928|rSNP rs41275930|rSNP rs56372316|rSNP rs58353108|rSNP rs62585595|rSNP rs72758877|rSNP rs73669984|rSNP rs73669994|rSNP rs74780148|rSNP rs113593576|rSNP rs140206520|rSNP rs141628365|rSNP rs142736135|rSNP rs144341356|rSNP rs181264410|rSNP rs184064419|rSNP rs191589674|rSNP
ENSG00000137944 rs14490|pos rs12729558|pos rs17130657|pos rs35023423|pos rs60436973|pos rs75650520|pos rs12138645|pos rs17471884|pos rs10801696|pos rs115448588|pos rs4233335|pos rs142013830|pos rs12732490|pos rs17472003|pos rs7530513|pos rs150888292|pos rs13376225|pos rs12141262|pos rs12144640|pos rs6663465|pos rs2390675|pos rs2893083|pos rs77951676|pos rs1325923|pos rs148145987|pos rs6673179|pos rs6658267|pos rs35584712|pos rs12064123|pos rs6428487|pos rs2765524|pos rs11579178|pos rs1409151|pos rs1409152|pos rs12749373|pos rs6692335|pos rs1325924|pos rs147987935|pos rs1325921|pos rs10801697|pos rs182403409|pos rs10801698|pos rs10922528|pos rs17432348|pos rs114836593|pos rs2038905|pos rs6682686|pos rs28633936|pos rs17472737|pos rs17472779|pos rs2765527|pos rs10922529|pos rs3738055|pos rs10922530|pos rs1325922|pos rs3753683|pos rs3820243|pos rs3820242|pos rs146234831|pos rs1409148|pos rs1409149|pos rs1536259|pos rs7526419|pos rs12760975|pos rs3753679|pos rs2810876|pos rs7539070|pos rs10801699|pos rs10518418|pos rs74717245|pos rs78329324|pos rs4142616|pos rs7556189|pos rs79413112|pos rs12729969|pos rs35594043|pos rs12065833|pos rs4656069|pos rs4656070|pos rs4656071|pos rs12120164|pos rs150279348|pos rs2810878|pos rs10922531|pos rs10922532|pos rs150816693|pos rs149571223|pos rs7517036|pos rs41288369|pos rs4655890|pos rs76109623|pos rs11542207|pos rs115066455|pos rs10754258|pos rs56673908|pos rs149436017|pos rs61766153|pos rs41288373|pos rs72726527|pos rs71666209|pos rs72726528|pos rs10922533|pos rs6660788|pos rs6660894|pos rs6675968|pos rs10922534|pos rs6428489|pos rs139491188|pos rs145197271|k10 rs183898957|k10 rs56740250|k10 rs61540599|k10 rs140784282|k10 rs12130865|k10 rs74908143|k10 rs11585503|k10 rs10922520|k10 rs144528815|k10 rs11806868|k10 rs74736551|k10 rs200375742|k10 rs114124523|k10 rs12127787|k10 rs6428490|k10 rs6682844|k10 rs144182058|k10 rs35484488|k10 rs6683611|k10 rs116386246|k10 rs7547777|k10 rs7525985|k10 rs17130677|k10 rs17486391|k10 rs529958476|k10 rs542056637|k10 rs535611665|k10 rs17130678|k10 rs12410740|k10 rs12144445|k10 rs12565149|k10 rs34962654|k10 rs6673665|k10 rs6686540|k10 rs4656073|k10 rs4656074|k10 rs12140979|k10 rs4656075|k10 rs77884097|k10 rs6428492|k10 rs1002436|eQTL rs1002437|eQTL rs10127863|eQTL rs10158415|eQTL rs10159070|eQTL rs1048443|eQTL rs10493803|eQTL rs10493814|eQTL rs10493815|eQTL rs10493816|eQTL rs10493817|eQTL rs10493818|eQTL rs10493821|eQTL rs10493822|eQTL rs10518418|eQTL rs1056550|eQTL rs1074541|eQTL rs10754252|eQTL rs10754254|eQTL rs10754256|eQTL rs10754258|eQTL rs10754261|eQTL rs10754262|eQTL rs10754263|eQTL rs10754321|eQTL rs10754322|eQTL rs10754323|eQTL rs10801678|eQTL rs10801679|eQTL rs10801680|eQTL rs10801681|eQTL rs10801682|eQTL rs10801687|eQTL rs10801690|eQTL rs10801693|eQTL rs10801694|eQTL rs10801695|eQTL rs10801696|eQTL rs10801697|eQTL rs10801698|eQTL rs10801699|eQTL rs10801703|eQTL rs10801705|eQTL rs10801709|eQTL rs10801712|eQTL rs10801716|eQTL rs10801717|eQTL rs10801898|eQTL rs10801899|eQTL rs10801901|eQTL rs10801902|eQTL rs10801903|eQTL rs10801907|eQTL rs10922474|eQTL rs10922475|eQTL rs10922476|eQTL rs10922477|eQTL rs10922478|eQTL rs10922489|eQTL rs10922491|eQTL rs10922492|eQTL rs10922500|eQTL rs10922501|eQTL rs10922502|eQTL rs10922503|eQTL rs10922504|eQTL rs10922507|eQTL rs10922508|eQTL rs10922509|eQTL rs10922510|eQTL rs10922512|eQTL rs10922513|eQTL rs10922514|eQTL rs10922515|eQTL rs10922516|eQTL rs10922520|eQTL rs10922528|eQTL rs10922529|eQTL rs10922530|eQTL rs10922531|eQTL rs10922533|eQTL rs10922542|eQTL rs10922545|eQTL rs10922548|eQTL rs10922551|eQTL rs10922557|eQTL rs10922563|eQTL rs10922564|eQTL rs10922565|eQTL rs10922567|eQTL rs10922569|eQTL rs10922573|eQTL rs10922575|eQTL rs10922599|eQTL rs10922600|eQTL rs10923081|eQTL rs10923082|eQTL rs10923084|eQTL rs10923085|eQTL rs10923090|eQTL rs10923091|eQTL rs10923093|eQTL rs10923094|eQTL rs10923105|eQTL rs10923106|eQTL rs10923107|eQTL rs10923108|eQTL rs10923109|eQTL rs10923111|eQTL rs10923113|eQTL rs10923114|eQTL rs10923115|eQTL rs10923116|eQTL rs10923117|eQTL rs10923120|eQTL rs10923121|eQTL rs1111725|eQTL rs111566600|eQTL rs111679352|eQTL rs1119827|eQTL rs112332893|eQTL rs112508255|eQTL rs112602096|eQTL rs112722913|eQTL rs112912767|eQTL rs113115038|eQTL rs113115396|eQTL rs113490655|eQTL rs1142886|eQTL rs1142890|eQTL rs114567914|eQTL rs114585618|eQTL rs114628653|eQTL rs114704581|eQTL rs11487619|eQTL rs114910977|eQTL rs11542207|eQTL rs11576579|eQTL rs11579178|eQTL rs11584054|eQTL rs11585503|eQTL rs11588082|eQTL rs11588602|eQTL rs11589629|eQTL rs11590027|eQTL rs11590029|eQTL rs116793391|eQTL rs11801989|eQTL rs11802482|eQTL rs11802713|eQTL rs11803394|eQTL rs11803489|eQTL rs11805182|eQTL rs11805206|eQTL rs11806868|eQTL rs11806920|eQTL rs11806923|eQTL rs11807275|eQTL rs11807492|eQTL rs11812014|eQTL rs12021820|eQTL rs12022157|eQTL rs12024611|eQTL rs12028929|eQTL rs12029441|eQTL rs12029714|eQTL rs12030435|eQTL rs12033182|eQTL rs12033271|eQTL rs12035793|eQTL rs12038536|eQTL rs12039285|eQTL rs12039668|eQTL rs12040187|eQTL rs12040631|eQTL rs12041174|eQTL rs12043361|eQTL rs12043928|eQTL rs12044416|eQTL rs12044798|eQTL rs12045944|eQTL rs12047152|eQTL rs12047934|eQTL rs12048533|eQTL rs12057453|eQTL rs12059996|eQTL rs12063092|eQTL rs12063942|eQTL rs12064280|eQTL rs12064314|eQTL rs12065833|eQTL rs12066361|eQTL rs12066577|eQTL rs12066639|eQTL rs12066991|eQTL rs12067640|eQTL rs12068998|eQTL rs12069781|eQTL rs12070351|eQTL rs12072458|eQTL rs12073046|eQTL rs12078247|eQTL rs12078441|eQTL rs12078484|eQTL rs12080002|eQTL rs12080645|eQTL rs12089335|eQTL rs12095207|eQTL rs12117426|eQTL rs12117577|eQTL rs12118046|eQTL rs12120164|eQTL rs12120863|eQTL rs12121223|eQTL rs12122700|eQTL rs12122780|eQTL rs12124821|eQTL rs12125301|eQTL rs12127787|eQTL rs12128512|eQTL rs12129980|eQTL rs12130865|eQTL rs12131735|eQTL rs12132738|eQTL rs12132843|eQTL rs12132894|eQTL rs12133012|eQTL rs12135217|eQTL rs12137366|eQTL rs12138645|eQTL rs12139584|eQTL rs12139817|eQTL rs12140288|eQTL rs12140979|eQTL rs12141262|eQTL rs12142922|eQTL rs12143286|eQTL rs12143363|eQTL rs12143684|eQTL rs12143830|eQTL rs12144445|eQTL rs12144640|eQTL rs12145092|eQTL rs12145712|eQTL rs12145922|eQTL rs12146148|eQTL rs12238994|eQTL rs12354098|eQTL rs12403528|eQTL rs12403601|eQTL rs12404153|eQTL rs12404690|eQTL rs12407812|eQTL rs12408856|eQTL rs12409123|eQTL rs12565209|eQTL rs12691516|eQTL rs12691517|eQTL rs12691518|eQTL rs12725861|eQTL rs12727977|eQTL rs12729104|eQTL rs12729558|eQTL rs12729969|eQTL rs12732490|eQTL rs12737049|eQTL rs12738885|eQTL rs12740480|eQTL rs12743586|eQTL rs12749373|eQTL rs12751567|eQTL rs12754748|eQTL rs12755593|eQTL rs12758204|eQTL rs12760975|eQTL rs1289028|eQTL rs1289067|eQTL rs1325921|eQTL rs1325922|eQTL rs1325923|eQTL rs1325924|eQTL rs1328225|eQTL rs1329115|eQTL rs1329116|eQTL rs1329117|eQTL rs1329118|eQTL rs1329119|eQTL rs1329120|eQTL rs1329121|eQTL rs1336577|eQTL rs13374080|eQTL rs13374303|eQTL rs13374366|eQTL rs13374562|eQTL rs13375223|eQTL rs13375332|eQTL rs13375818|eQTL rs13375970|eQTL rs1373258|eQTL rs1373259|eQTL rs138304271|eQTL rs1409148|eQTL rs1409149|eQTL rs1409150|eQTL rs1409151|eQTL rs1409152|eQTL rs142013830|eQTL rs142159163|eQTL rs142178868|eQTL rs142795750|eQTL rs14490|eQTL rs1476266|eQTL rs1476267|eQTL rs1476268|eQTL rs1490735|eQTL rs1490736|eQTL rs1490738|eQTL rs149571223|eQTL rs1498911|eQTL rs1498913|eQTL rs1498920|eQTL rs150279348|eQTL rs150888292|eQTL rs150895823|eQTL rs1532157|eQTL rs1532158|eQTL rs1536259|eQTL rs1565497|eQTL rs1565498|eQTL rs1571453|eQTL rs1576295|eQTL rs1576296|eQTL rs1614615|eQTL rs1663113|eQTL rs1663114|eQTL rs167365|eQTL rs1675595|eQTL rs170038|eQTL rs17130653|eQTL rs17130657|eQTL rs17130677|eQTL rs17431306|eQTL rs17432072|eQTL rs17432348|eQTL rs17433375|eQTL rs17433780|eQTL rs17434151|eQTL rs17434342|eQTL rs17435109|eQTL rs17436441|eQTL rs17471884|eQTL rs17472003|eQTL rs17472737|eQTL rs17472779|eQTL rs17488098|eQTL rs1754160|eQTL rs1760206|eQTL rs1772795|eQTL rs1803632|eQTL rs1807754|eQTL rs1808137|eQTL rs1838243|eQTL rs1854452|eQTL rs1854453|eQTL rs1886911|eQTL rs1928345|eQTL rs1932757|eQTL rs1988189|eQTL rs2008450|eQTL rs2011720|eQTL rs2026042|eQTL rs2026043|eQTL rs2031910|eQTL rs2031911|eQTL rs2031912|eQTL rs2031913|eQTL rs2038905|eQTL rs2044265|eQTL rs2046888|eQTL rs2077789|eQTL rs2130720|eQTL rs2149610|eQTL rs2165966|eQTL rs2165967|eQTL rs2183159|eQTL rs2183160|eQTL rs2209956|eQTL rs2230338|eQTL rs2390444|eQTL rs2390518|eQTL rs2390675|eQTL rs2390679|eQTL rs2390703|eQTL rs2624|eQTL rs2765524|eQTL rs2765527|eQTL rs2794316|eQTL rs2810876|eQTL rs2810878|eQTL rs2810883|eQTL rs28633936|eQTL rs2893083|eQTL rs305219|eQTL rs305221|eQTL rs305226|eQTL rs305227|eQTL rs306304|eQTL rs306308|eQTL rs306309|eQTL rs306312|eQTL rs306318|eQTL rs306322|eQTL rs306325|eQTL rs306326|eQTL rs306329|eQTL rs306330|eQTL rs306333|eQTL rs306337|eQTL rs306339|eQTL rs34032873|eQTL rs34220649|eQTL rs34550608|eQTL rs34726720|eQTL rs34782656|eQTL rs34974281|eQTL rs35023423|eQTL rs35348024|eQTL rs35492837|eQTL rs35594043|eQTL rs35747272|eQTL rs35872956|eQTL rs36002593|eQTL rs36107151|eQTL rs3738055|eQTL rs3753679|eQTL rs3753683|eQTL rs3766942|eQTL rs3767382|eQTL rs3795545|eQTL rs3806338|eQTL rs3806340|eQTL rs3820242|eQTL rs3820243|eQTL rs384804|eQTL rs387972|eQTL rs3887068|eQTL rs3931885|eQTL rs41288379|eQTL rs4142614|eQTL rs4142615|eQTL rs4142616|eQTL rs4142706|eQTL rs4233335|eQTL rs4233336|eQTL rs4233337|eQTL rs4259618|eQTL rs428252|eQTL rs4284240|eQTL rs4287147|eQTL rs430600|eQTL rs4306104|eQTL rs4322206|eQTL rs4330898|eQTL rs4359015|eQTL rs4370743|eQTL rs4370744|eQTL rs4376712|eQTL rs4394624|eQTL rs444329|eQTL rs4457557|eQTL rs4466628|eQTL rs448906|eQTL rs4504861|eQTL rs4564118|eQTL rs4567261|eQTL rs4582763|eQTL rs4585957|eQTL rs4596856|eQTL rs4601559|eQTL rs4603102|eQTL rs4644466|eQTL rs4655883|eQTL rs4655884|eQTL rs4655888|eQTL rs4655890|eQTL rs4655891|eQTL rs4655898|eQTL rs4655899|eQTL rs4655900|eQTL rs4655901|eQTL rs4655902|eQTL rs4655903|eQTL rs4655904|eQTL rs4656022|eQTL rs4656054|eQTL rs4656055|eQTL rs4656058|eQTL rs4656059|eQTL rs4656061|eQTL rs4656062|eQTL rs4656063|eQTL rs4656065|eQTL rs4656069|eQTL rs4656070|eQTL rs4656071|eQTL rs4656077|eQTL rs4656078|eQTL rs4656083|eQTL rs4656085|eQTL rs4656088|eQTL rs4656089|eQTL rs4656092|eQTL rs4656093|eQTL rs4656094|eQTL rs4656095|eQTL rs4656096|eQTL rs4656097|eQTL rs4656104|eQTL rs471646|eQTL rs472476|eQTL rs478671|eQTL rs483094|eQTL rs484361|eQTL rs491085|eQTL rs491515|eQTL rs493470|eQTL rs495163|eQTL rs501330|eQTL rs506893|eQTL rs509847|eQTL rs510075|eQTL rs512662|eQTL rs513351|eQTL rs516433|eQTL rs518663|eQTL rs519231|eQTL rs519963|eQTL rs521704|eQTL rs522733|eQTL rs523405|eQTL rs523772|eQTL rs528587|eQTL rs528758|eQTL rs529792|eQTL rs531434|eQTL rs532168|eQTL rs536172|eQTL rs537139|eQTL rs545729|eQTL rs551776|eQTL rs551904|eQTL rs555441|eQTL rs55679149|eQTL rs55679291|eQTL rs55683189|eQTL rs55805385|eQTL rs55880826|eQTL rs559993|eQTL rs56024391|eQTL rs561037|eQTL rs561042|eQTL rs561554|eQTL rs56235756|eQTL rs56268354|eQTL rs56296525|eQTL rs56367438|eQTL rs563780|eQTL rs566366|eQTL rs566613|eQTL rs56673908|eQTL rs56740250|eQTL rs570481|eQTL rs572505|eQTL rs57310215|eQTL rs574136|eQTL rs574740|eQTL rs577080|eQTL rs581147|eQTL rs583520|eQTL rs58410260|eQTL rs584167|eQTL rs584209|eQTL rs585525|eQTL rs586609|eQTL rs587299|eQTL rs588549|eQTL rs588630|eQTL rs590576|eQTL rs590617|eQTL rs591466|eQTL rs591482|eQTL rs591900|eQTL rs59519621|eQTL rs595339|eQTL rs59612934|eQTL rs596272|eQTL rs596674|eQTL rs598816|eQTL rs599683|eQTL rs600055|eQTL rs60057029|eQTL rs60070945|eQTL rs60160868|eQTL rs602036|eQTL rs60411554|eQTL rs60436973|eQTL rs604593|eQTL rs604706|eQTL rs605325|eQTL rs605339|eQTL rs605606|eQTL rs605727|eQTL rs606285|eQTL rs607131|eQTL rs610963|eQTL rs61540599|eQTL rs615863|eQTL rs615872|eQTL rs616098|eQTL rs616150|eQTL rs616894|eQTL rs61765932|eQTL rs61766079|eQTL rs61766083|eQTL rs61766107|eQTL rs61766108|eQTL rs61766110|eQTL rs61766120|eQTL rs61766153|eQTL rs61766155|eQTL rs61767082|eQTL rs61767083|eQTL rs61767086|eQTL rs61767162|eQTL rs61767872|eQTL rs61798778|eQTL rs61798916|eQTL rs61798917|eQTL rs61798920|eQTL rs61798936|eQTL rs61798944|eQTL rs61798945|eQTL rs61798947|eQTL rs619178|eQTL rs619478|eQTL rs619582|eQTL rs620378|eQTL rs621430|eQTL rs622102|eQTL rs622861|eQTL rs623134|eQTL rs627125|eQTL rs628709|eQTL rs630328|eQTL rs630369|eQTL rs631122|eQTL rs631194|eQTL rs634683|eQTL rs638375|eQTL rs6428476|eQTL rs6428489|eQTL rs6428494|eQTL rs6428502|eQTL rs6428503|eQTL rs6428659|eQTL rs645705|eQTL rs646690|eQTL rs647273|eQTL rs647563|eQTL rs649641|eQTL rs649963|eQTL rs650448|eQTL rs652551|eQTL rs657384|eQTL rs658918|eQTL rs658980|eQTL rs660230|eQTL rs660768|eQTL rs66496938|eQTL rs665123|eQTL rs6656517|eQTL rs66569924|eQTL rs6658204|eQTL rs6658235|eQTL rs6658267|eQTL rs6658587|eQTL rs6659239|eQTL rs6659626|eQTL rs6659897|eQTL rs6661184|eQTL rs6663465|eQTL rs66658599|eQTL rs6666846|eQTL rs6670565|eQTL rs6671230|eQTL rs6673179|eQTL rs6674065|eQTL rs6677353|eQTL rs6677967|eQTL rs6678522|eQTL rs6678777|eQTL rs6679817|eQTL rs6680550|eQTL rs6680977|eQTL rs6681947|eQTL rs6682686|eQTL rs6687547|eQTL rs6688843|eQTL rs6691473|eQTL rs6691665|eQTL rs6692335|eQTL rs6696199|eQTL rs6696483|eQTL rs6697842|eQTL rs6698181|eQTL rs6699416|eQTL rs6699417|eQTL rs6700871|eQTL rs6701673|eQTL rs6704399|eQTL rs670904|eQTL rs672976|eQTL rs674903|eQTL rs676913|eQTL rs682784|eQTL rs682830|eQTL rs683100|eQTL rs685927|eQTL rs694289|eQTL rs713322|eQTL rs71666203|eQTL rs72724714|eQTL rs72724747|eQTL rs72728730|eQTL rs7355063|eQTL rs7355064|eQTL rs7355167|eQTL rs74097863|eQTL rs7413158|eQTL rs74642138|eQTL rs74736551|eQTL rs74737892|eQTL rs74908143|eQTL rs75074497|eQTL rs7513408|eQTL rs7513469|eQTL rs7513609|eQTL rs7515973|eQTL rs7517036|eQTL rs7517068|eQTL rs7517079|eQTL rs7518245|eQTL rs7518324|eQTL rs7518750|eQTL rs7518894|eQTL rs7519291|eQTL rs7519323|eQTL rs7520755|eQTL rs7520950|eQTL rs7522499|eQTL rs7522713|eQTL rs7523522|eQTL rs7524303|eQTL rs7524308|eQTL rs7524389|eQTL rs7524728|eQTL rs7524919|eQTL rs7525985|eQTL rs7526419|eQTL rs7529400|eQTL rs7530513|eQTL rs7530690|eQTL rs7532023|eQTL rs7532151|eQTL rs7532429|eQTL rs7533835|eQTL rs7534041|eQTL rs7534720|eQTL rs7537991|eQTL rs7538497|eQTL rs7539070|eQTL rs7541301|eQTL rs7541517|eQTL rs7541867|eQTL rs7544740|eQTL rs7545897|eQTL rs7546634|eQTL rs7549363|eQTL rs7549796|eQTL rs7550741|eQTL rs7551102|eQTL rs7551257|eQTL rs7551732|eQTL rs75536881|eQTL rs7554021|eQTL rs7554456|eQTL rs7556189|eQTL rs75700720|eQTL rs75916569|eQTL rs76109623|eQTL rs76217674|eQTL rs76221647|eQTL rs76261899|eQTL rs76356776|eQTL rs76411092|eQTL rs76430645|eQTL rs76443352|eQTL rs76470252|eQTL rs76549350|eQTL rs76732625|eQTL rs77042647|eQTL rs77136976|eQTL rs77645666|eQTL rs78329324|eQTL rs78385438|eQTL rs78401986|eQTL rs78462265|eQTL rs786906|eQTL rs786907|eQTL rs786908|eQTL rs786910|eQTL rs786911|eQTL rs786912|eQTL rs786913|eQTL rs786914|eQTL rs786915|eQTL rs786916|eQTL rs786918|eQTL rs786919|eQTL rs786920|eQTL rs786921|eQTL rs786922|eQTL rs786923|eQTL rs78720882|eQTL rs78917264|eQTL rs7911|eQTL rs79126591|eQTL rs79309075|eQTL rs805047|eQTL rs870659|eQTL rs876271|eQTL rs923600|eQTL rs942442|eQTL rs9427965|eQTL rs9428015|eQTL rs950037|eQTL rs965152|eQTL rs9787133|eQTL rs9787246|eQTL rs9787377|eQTL rs978965|eQTL rs989761|eQTL rs997160|eQTL rs843901|rSNP rs999188|rSNP rs1454420|rSNP rs1454421|rSNP rs2420637|rSNP rs3748943|rSNP rs6428489|rSNP rs6428490|rSNP rs6659626|rSNP rs6660894|rSNP rs6675968|rSNP rs6682844|rSNP rs7535508|rSNP rs7536018|rSNP rs7578788|rSNP rs7919868|rSNP rs9428032|rSNP rs9988624|rSNP rs10787984|rSNP rs10922498|rSNP rs10922534|rSNP rs12127787|rSNP rs12144445|rSNP rs12357556|rSNP rs12410740|rSNP rs12740480|rSNP rs13270402|rSNP rs17130650|rSNP rs17130678|rSNP rs17431306|rSNP rs34474989|rSNP rs35484488|rSNP rs59378202|rSNP rs59724965|rSNP rs60587458|rSNP rs67016406|rSNP rs72724798|rSNP rs72831095|rSNP rs72955857|rSNP rs74057236|rSNP rs74228325|rSNP rs74506678|rSNP rs77171564|rSNP rs111232591|rSNP rs112964428|rSNP rs139491188|rSNP rs144182058|rSNP rs150299950|rSNP rs150334065|rSNP rs199735290|rSNP rs529958476|rSNP rs535611665|rSNP rs542056637|rSNP
ENSG00000168003 rs11231252|pos rs147192332|pos rs12794763|pos rs10897300|pos rs12221878|pos rs12225962|pos rs116967618|pos rs10897301|pos rs146101176|pos rs74958726|pos rs549706|pos rs56065503|pos rs7106901|pos rs11231260|pos rs55725256|pos rs199540960|pos rs77528986|pos rs183780280|pos rs481235|pos rs147861683|pos rs10792362|pos rs11231262|pos rs12804553|pos rs117818261|pos rs35657900|pos rs144803004|pos rs3809075|pos rs118095396|pos rs150368285|pos rs2070870|pos rs489381|pos rs4726|pos rs148409687|pos rs6932|pos rs11231249|k10 rs141180099|k10 rs12798415|k10 rs146186393|k10 rs76502041|k10 rs76424625|k10 rs79038366|k10 rs139614380|k10 rs76806249|k10 rs10897299|k10 rs493851|k10 rs80254935|k10 rs151337032|k10 rs498751|k10 rs4034|k10 rs2071036|k10 rs76076511|k10 rs140805458|k10 rs2071035|k10 rs2071034|k10 rs1059292|k10 rs2269353|k10 rs118038932|k10 rs2282477|k10 rs78266386|k10 rs143269810|k10 rs79021739|k10 rs147513159|k10 rs143846972|k10 rs191648469|k10 rs150194711|k10 rs2507820|k10 rs12806176|k10 rs12295992|k10 rs73487887|k10 rs67487724|k10 rs59584712|k10 rs12279355|k10 rs548246|k10 rs547248|k10 rs72929497|k10 rs189076238|k10 rs12804436|k10 rs1785940|k10 rs11231264|k10 rs2509678|k10 rs11231265|k10 rs7942143|GH rs2509987|GH rs145904570|GH rs10897278|GH rs7118247|GH rs12806071|GH rs2513067|GH rs2958540|GH rs113133793|GH rs148731973|GH rs147448343|GH rs3018616|GH rs3017090|GH rs111588457|GH rs34764917|GH rs11231119|GH rs11231120|GH rs10897285|GH rs12223424|GH rs577483978|GH rs59295893|GH rs113858593|GH rs3867144|GH rs1292965|GH rs7124044|GH rs11231121|GH rs116866767|GH rs17157363|GH rs77204557|GH rs75076369|GH rs112466631|GH rs74779486|GH rs77869753|GH rs2509962|GH rs2509961|GH rs140924568|GH rs2512563|GH rs2428548|GH rs2512562|GH rs2509982|GH rs2428549|GH rs2509967|GH rs183393625|GH rs11231137|GH rs117596185|GH rs11231138|GH rs147314953|GH rs181164682|GH rs76541361|GH rs72929424|GH rs549312|GH rs137857372|GH rs573645453|GH rs746610|GH rs141099182|GH rs543929|GH rs10431142|GH rs10431143|GH rs10431144|GH rs79429455|GH rs2282538|GH rs12146562|GH rs528742592|GH rs2289574|GH rs76076511|GH rs140805458|GH rs2071035|GH rs2071034|GH rs1059292|GH rs2269353|GH rs11231252|GH rs147192332|GH rs12794763|GH rs10897300|GH rs12221878|GH rs12225962|GH rs116967618|GH rs10792362|GH rs12804553|GH rs144803004|GH rs3809075|GH rs118095396|GH rs150368285|GH rs2070870|GH rs489381|GH rs4726|GH rs6932|GH rs118038932|GH rs2282477|GH rs78266386|GH rs143269810|GH rs79021739|GH rs147513159|GH rs143846972|GH rs11231204|eQTL rs11501641|eQTL rs117832375|eQTL rs147468083|eQTL rs147478419|eQTL rs1939779|eQTL rs1944038|eQTL rs2730032|eQTL rs4483593|eQTL rs544641|eQTL rs61748285|eQTL rs72926147|eQTL rs75235696|eQTL rs79123263|eQTL rs7940180|eQTL rs4273|rSNP rs4693|rSNP rs7386|rSNP rs13250|rSNP rs156901|rSNP rs159143|rSNP rs213641|rSNP rs302865|rSNP rs309128|rSNP rs346526|rSNP rs346527|rSNP rs367342|rSNP rs385609|rSNP rs397553|rSNP rs412396|rSNP rs460089|rSNP rs504434|rSNP rs518668|rSNP rs545204|rSNP rs549312|rSNP rs584845|rSNP rs633742|rSNP rs679626|rSNP rs680428|rSNP rs818580|rSNP rs1049938|rSNP rs1059292|rSNP rs1133576|rSNP rs1327119|rSNP rs1743964|rSNP rs1800668|rSNP rs1810999|rSNP rs1853529|rSNP rs1882119|rSNP rs2021835|rSNP rs2069418|rSNP rs2071034|rSNP rs2075268|rSNP rs2075748|rSNP rs2110585|rSNP rs2230267|rSNP rs2234096|rSNP rs2234100|rSNP rs2259435|rSNP rs2269353|rSNP rs2276797|rSNP rs2278724|rSNP rs2279719|rSNP rs2339672|rSNP rs2418621|rSNP rs2603756|rSNP rs2603757|rSNP rs2672739|rSNP rs2721029|rSNP rs2734586|rSNP rs2845672|rSNP rs2956989|rSNP rs3017241|rSNP rs3093981|rSNP rs3093982|rSNP rs3093983|rSNP rs3130055|rSNP rs3177269|rSNP rs3765871|rSNP rs3779989|rSNP rs3790434|rSNP rs3850839|rSNP rs3923805|rSNP rs4145343|rSNP rs4145344|rSNP rs4303185|rSNP rs4328241|rSNP rs4329718|rSNP rs4331136|rSNP rs4401107|rSNP rs4489748|rSNP rs4526793|rSNP rs4603249|rSNP rs4623931|rSNP rs4689029|rSNP rs4689031|rSNP rs4789580|rSNP rs6017135|rSNP rs6039931|rSNP rs6039932|rSNP rs6507795|rSNP rs7105855|rSNP rs7203410|rSNP rs7503190|rSNP rs7836626|rSNP rs7836880|rSNP rs7948536|rSNP rs8191473|rSNP rs9414816|rSNP rs9439618|rSNP rs10098502|rSNP rs10127584|rSNP rs10995651|rSNP rs11089197|rSNP rs11211025|rSNP rs11211026|rSNP rs11231208|rSNP rs11231212|rSNP rs11231215|rSNP rs11231234|rSNP rs11231247|rSNP rs11541295|rSNP rs11580088|rSNP rs11600264|rSNP rs11642733|rSNP rs11643872|rSNP rs11800505|rSNP rs11931797|rSNP rs12062126|rSNP rs12087955|rSNP rs12138374|rSNP rs12138565|rSNP rs12220644|rSNP rs12224410|rSNP rs12290699|rSNP rs12364519|rSNP rs12433305|rSNP rs12541494|rSNP rs12564738|rSNP rs12568532|rSNP rs12599564|rSNP rs12600401|rSNP rs12628818|rSNP rs12798970|rSNP rs12803988|rSNP rs12911144|rSNP rs12964069|rSNP rs16867845|rSNP rs16930457|rSNP rs16969703|rSNP rs17773169|rSNP rs17821751|rSNP rs17834461|rSNP rs28364741|rSNP rs28489416|rSNP rs28712340|rSNP rs34376380|rSNP rs34841401|rSNP rs35302968|rSNP rs35673728|rSNP rs36088602|rSNP rs55758956|rSNP rs56257643|rSNP rs56363161|rSNP rs58362680|rSNP rs60935759|rSNP rs61296092|rSNP rs61746895|rSNP rs61829760|rSNP rs61898347|rSNP rs62055866|rSNP rs62289366|rSNP rs62379397|rSNP rs71254775|rSNP rs72622933|rSNP rs72672000|rSNP rs72724211|rSNP rs72745436|rSNP rs72847222|rSNP rs72927237|rSNP rs72927271|rSNP rs72931336|rSNP rs73093892|rSNP rs73105810|rSNP rs73281538|rSNP rs74810716|rSNP rs74839833|rSNP rs74914114|rSNP rs75565951|rSNP rs76184408|rSNP rs76300755|rSNP rs76715040|rSNP rs77101200|rSNP rs77362358|rSNP rs77435722|rSNP rs77451392|rSNP rs77470936|rSNP rs77680647|rSNP rs78279816|rSNP rs78788824|rSNP rs78957773|rSNP rs79012645|rSNP rs79241803|rSNP rs79282687|rSNP rs79639614|rSNP rs79678172|rSNP rs79920112|rSNP rs80045982|rSNP rs80337571|rSNP rs111325595|rSNP rs111370542|rSNP rs112143860|rSNP rs112181807|rSNP rs112278220|rSNP rs112850657|rSNP rs113222038|rSNP rs113695302|rSNP rs114064880|rSNP rs114354411|rSNP rs114381322|rSNP rs115181806|rSNP rs115554641|rSNP rs115798391|rSNP rs115855885|rSNP rs116334784|rSNP rs116438961|rSNP rs116698135|rSNP rs116863626|rSNP rs116871326|rSNP rs117642837|rSNP rs117894621|rSNP rs137857372|rSNP rs139549144|rSNP rs140118796|rSNP rs141429817|rSNP rs142358609|rSNP rs142474789|rSNP rs144415894|rSNP rs145150615|rSNP rs146198224|rSNP rs146683685|rSNP rs147254721|rSNP rs149704076|rSNP rs151001215|rSNP rs181613951|rSNP rs188911823|rSNP rs190796582|rSNP rs191261384|rSNP rs193149778|rSNP rs528666122|rSNP rs576371643|rSNP rs576896861|rSNP
ENSG00000103257 rs16943300|pos rs1060266|pos rs78174881|pos rs1060258|pos rs55936694|pos rs1060257|pos rs75898183|pos rs1060253|pos rs62055658|pos rs117688351|pos rs117094085|pos rs1806865|pos rs747578|pos rs56207802|pos rs3889228|pos rs13336345|pos rs13329882|pos rs13329933|pos rs7186542|pos rs34475048|pos rs12711480|pos rs58443105|pos rs13336522|pos rs55777228|pos rs9932892|pos rs55776570|pos rs35225909|pos rs16943315|pos rs12444533|pos rs12444670|pos rs16943320|pos rs34831152|pos rs2270352|pos rs59478863|pos rs4265809|pos rs12448415|pos rs75646753|pos rs12445334|pos rs9938601|pos rs3815559|pos rs2287120|pos rs2287121|pos rs3794673|pos rs2287122|pos rs4843712|pos rs2287123|pos rs4843713|pos rs77495998|pos rs2302667|pos rs750950|pos rs33992624|pos rs33967518|pos rs12927136|pos rs11865049|pos rs12931876|pos rs4843714|pos rs58669955|pos rs145239744|pos rs75797585|pos rs55694638|pos rs34508683|pos rs34380332|pos rs77953542|pos rs28684940|pos rs28609922|pos rs28611500|pos rs28415618|pos rs58267629|pos rs28582913|pos rs117558145|pos rs58852522|pos rs57455079|pos rs56722741|pos rs4843270|pos rs4843715|pos rs4843716|pos rs4843717|pos rs11117305|pos rs149787492|pos rs11117306|pos rs4843718|pos rs8050771|pos rs8052118|pos rs8052746|pos rs61527026|pos rs8051149|pos rs35459492|pos rs4325563|pos rs142337514|pos rs68080476|pos rs74319154|pos rs67310965|pos rs67288628|pos rs997761|pos rs997762|pos rs9941150|pos rs881388|pos rs56225907|pos rs876985|pos rs876987|pos rs117151913|pos rs112570731|pos rs28483765|pos rs74039983|pos rs4843719|pos rs9926829|pos rs191770275|pos rs6540092|pos rs117594155|pos rs731710|pos rs33975475|pos rs4843271|pos rs4843720|pos rs68149176|pos rs66480687|pos rs111446117|pos rs117699772|pos rs67971539|pos rs9935894|pos rs75220135|pos rs117948519|pos rs9922942|pos rs184446886|pos rs77250474|pos rs7200138|pos rs144770192|pos rs9630643|pos rs9630642|pos rs117555070|pos rs7193392|pos rs7195978|pos rs12926738|pos rs7200918|pos rs117322866|pos rs8064148|pos rs8057896|pos rs4240801|pos rs4240802|pos rs4240803|pos rs4240804|pos rs4366714|pos rs4581706|pos rs73234418|pos rs73234421|pos rs72814368|pos rs4843272|pos rs79998850|pos rs9923936|pos rs4240805|pos rs4843721|pos rs116637894|pos rs56126411|pos rs56688704|pos rs116337335|pos rs55822432|pos rs2076827|pos rs1075973|pos rs8055108|pos rs4465613|pos rs59237738|pos rs189713312|pos rs4369670|pos rs141283018|pos rs57456556|pos rs73234491|pos rs7187855|pos rs112372496|pos rs7188446|pos rs8061713|pos rs71392315|pos rs2077615|pos rs142606061|pos rs150502025|pos rs144117488|pos rs7203211|pos rs113674758|pos rs8050922|pos rs142685852|pos rs61584523|pos rs8056033|pos rs4843273|pos rs113728846|pos rs181399522|pos rs8056548|pos rs113782573|pos rs59823886|pos rs60679435|pos rs137892678|pos rs78485319|pos rs12711481|pos rs148663771|pos rs113573329|pos rs58955286|pos rs150637360|pos rs72814377|pos rs115197546|pos rs8056637|pos rs150048886|pos rs8061472|pos rs149188544|pos rs369279771|pos rs146854787|pos rs74039993|pos rs115356731|pos rs140271169|pos rs4843723|pos rs35866204|pos rs34466668|pos rs137858934|pos rs17853938|pos rs3829509|pos rs1124611|k10 rs6540086|k10 rs12598848|k10 rs4843707|k10 rs11865699|k10 rs112950774|k10 rs76658315|k10 rs12325170|k10 rs4378619|k10 rs4627359|k10 rs4441279|k10 rs4531738|k10 rs8062522|k10 rs35667969|k10 rs1007631|k10 rs4398115|k10 rs28629226|k10 rs72812302|k10 rs138073134|k10 rs4384608|k10 rs6540089|k10 rs28620982|k10 rs6540090|k10 rs7200117|k10 rs7194757|k10 rs56056640|k10 rs4843708|k10 rs4843709|k10 rs9788827|k10 rs188359514|k10 rs8061048|k10 rs8049745|k10 rs9673189|k10 rs148507087|k10 rs8045656|k10 rs7191776|k10 rs7186256|k10 rs13335209|k10 rs6540091|k10 rs4843710|k10 rs7190326|k10 rs7190700|k10 rs7192095|k10 rs12923321|k10 rs12928466|k10 rs4240800|k10 rs4329925|k10 rs4283235|k10 rs4329926|k10 rs4643327|k10 rs4411504|k10 rs4417558|k10 rs74930248|k10 rs34814160|k10 rs12929670|k10 rs12928763|k10 rs12919840|k10 rs74421701|k10 rs5014372|k10 rs5014371|k10 rs5014370|k10 rs5014369|k10 rs5014368|k10 rs5014367|k10 rs71383670|k10 rs71383671|k10 rs60120326|k10 rs76125561|k10 rs5014362|k10 rs4419070|k10 rs8063841|k10 rs8063255|k10 rs8063853|k10 rs8063871|k10 rs8047491|k10 rs68000219|k10 rs8045623|k10 rs4843724|k10 rs4843725|k10 rs33988694|k10 rs33950621|k10 rs3829510|k10 rs3829511|k10 rs33911410|k10 rs33931987|k10 rs33929207|k10 rs11861065|k10 rs11861981|k10 rs11865074|k10 rs8054158|k10 rs4356486|k10 rs33959196|k10 rs8055157|k10 rs143043149|k10 rs4429303|k10 rs33914778|k10 rs33942725|k10 rs33923136|k10 rs33916661|k10 rs6540093|k10 rs6540094|k10 rs111702690|k10 rs111347304|k10 rs113157130|k10 rs34707791|k10 rs13380740|k10 rs7195729|k10 rs35325762|k10 rs72814388|k10 rs79802007|k10 rs72814389|k10 rs35796790|k10 rs13380533|k10 rs13380543|k10 rs13380742|k10 rs13380768|k10 rs13380772|k10 rs75731622|k10 rs12929057|k10 rs558710008|k10 rs190685660|k10 rs35065554|k10 rs377180759|k10 rs111964318|k10 rs112417271|k10 rs11117307|k10 rs183271155|k10 rs111408305|k10 rs112044107|k10 rs67061225|k10 rs72814392|k10 rs67659240|k10 rs113110743|k10 rs192733450|k10 rs111404030|k10 rs12934718|k10 rs151181636|k10 rs572287229|k10 rs546057164|k10 rs564173468|k10 rs531524854|k10 rs12919909|k10 rs11644871|k10 rs78742845|k10 rs199971489|k10 rs74509194|k10 rs140557565|k10 rs9673878|k10 rs58296128|k10 rs9673881|k10 rs55856940|k10 rs9673263|k10 rs13380651|k10 rs116021307|k10 rs9673427|k10 rs9673863|k10 rs9673280|k10 rs56322311|k10 rs145624291|k10 rs9673909|k10 rs12325420|k10 rs12325399|k10 rs12325422|k10 rs4843726|k10 rs78511200|k10 rs4843727|k10 rs74041804|k10 rs56915106|k10 rs77706227|k10 rs73236951|k10 rs68039470|k10 rs67961063|k10 rs112576189|k10 rs8057944|k10 rs8051952|k10 rs8058304|k10 rs8058344|k10 rs74041806|k10 rs74041807|k10 rs74041808|k10 rs7205375|k10 rs142219778|k10 rs140283545|k10 rs149938610|k10 rs115839307|k10 rs115196698|k10 rs72814401|k10 rs72816303|k10 rs115542469|k10 rs55883512|k10 rs58353398|k10 rs114145644|k10 rs114463626|k10 rs112934508|k10 rs150869846|k10 rs116459218|k10 rs193131794|k10 rs138486743|k10 rs143475316|k10 rs367587133|k10 rs183909107|k10 rs188453011|k10 rs193021525|k10 rs184215389|k10 rs60508484|k10 rs533424240|k10 rs191779098|k10 rs570239311|k10 rs537982114|k10 rs556304155|k10 rs140289950|k10 rs189395538|k10 rs57917147|k10 rs58249811|k10 rs114409073|k10 rs58619621|k10 rs149676244|k10 rs12325379|k10 rs148474541|k10 rs146475018|k10 rs57539389|k10 rs57060837|k10 rs58785542|k10 rs60097882|k10 rs60686727|k10 rs61075817|k10 rs59128062|k10 rs57324215|k10 rs148997966|k10 rs7189092|k10 rs4635353|k10 rs4480813|k10 rs138474976|k10 rs7498965|k10 rs111434763|k10 rs113749410|k10 rs74041813|k10 rs74041814|k10 rs113734102|k10 rs115370162|k10 rs115000229|k10 rs73236963|k10 rs112043251|k10 rs112779534|k10 rs74041817|k10 rs116148782|k10 rs143412553|k10 rs112542302|k10 rs78838666|k10 rs59283035|GH rs8055005|GH rs11117302|GH rs12448625|GH rs8058470|GH rs12446473|GH rs4290477|GH rs56736306|GH rs8044670|GH rs79278196|GH rs56902881|GH rs4605173|GH rs4344756|GH rs4516237|GH rs4534851|GH rs72812256|GH rs6540082|GH rs7193972|GH rs7193973|GH rs72812262|GH rs7198750|GH rs4352053|GH rs7197092|GH rs7199224|GH rs7199330|GH rs61471281|GH rs115975906|GH rs6540083|GH rs72812268|GH rs72812270|GH rs4559918|GH rs66951235|GH rs6540084|GH rs72812274|GH rs139897969|GH rs148954334|GH rs35849774|GH rs7188936|GH rs28602621|GH rs187825262|GH rs73249186|GH rs146503651|GH rs7190467|GH rs1124611|GH rs6540086|GH rs12598848|GH rs4843707|GH rs11865699|GH rs112950774|GH rs76658315|GH rs12325170|GH rs4378619|GH rs4627359|GH rs4441279|GH rs4531738|GH rs8062522|GH rs35667969|GH rs1007631|GH rs4398115|GH rs28629226|GH rs72812302|GH rs138073134|GH rs4384608|GH rs6540089|GH rs28620982|GH rs6540090|GH rs7200117|GH rs7194757|GH rs56056640|GH rs4843708|GH rs4843709|GH rs9788827|GH rs188359514|GH rs8061048|GH rs7190700|GH rs7192095|GH rs12923321|GH rs12928466|GH rs4240800|GH rs4329925|GH rs4283235|GH rs4329926|GH rs4643327|GH rs4411504|GH rs4417558|GH rs74930248|GH rs34814160|GH rs12929670|GH rs12928763|GH rs12919840|GH rs74421701|GH rs5014372|GH rs5014371|GH rs5014370|GH rs5014369|GH rs5014368|GH rs5014367|GH rs71383670|GH rs71383671|GH rs60120326|GH rs76125561|GH rs62055658|GH rs117688351|GH rs56207802|GH rs3889228|GH rs13336345|GH rs13329882|GH rs13329933|GH rs7186542|GH rs35225909|GH rs16943315|GH rs12444533|GH rs12444670|GH rs16943320|GH rs34831152|GH rs2270352|GH rs59478863|GH rs4265809|GH rs12448415|GH rs75646753|GH rs12445334|GH rs9938601|GH rs3815559|GH rs2287120|GH rs2287121|GH rs2287122|GH rs4843712|GH rs2287123|GH rs4843713|GH rs77495998|GH rs2302667|GH rs750950|GH rs33992624|GH rs33967518|GH rs12927136|GH rs145239744|GH rs75797585|GH rs55694638|GH rs34508683|GH rs34380332|GH rs77953542|GH rs28684940|GH rs28609922|GH rs28611500|GH rs28415618|GH rs58267629|GH rs28582913|GH rs117558145|GH rs58852522|GH rs57455079|GH rs56722741|GH rs4843270|GH rs4843715|GH rs4843716|GH rs4843717|GH rs11117305|GH rs149787492|GH rs11117306|GH rs4843718|GH rs8050771|GH rs8052118|GH rs8052746|GH rs61527026|GH rs8051149|GH rs35459492|GH rs4325563|GH rs142337514|GH rs68080476|GH rs74319154|GH rs67310965|GH rs67288628|GH rs997761|GH rs997762|GH rs9941150|GH rs881388|GH rs56225907|GH rs876985|GH rs876987|GH rs117151913|GH rs112570731|GH rs28483765|GH rs74039983|GH rs4843719|GH rs9926829|GH rs191770275|GH rs6540092|GH rs117594155|GH rs731710|GH rs33975475|GH rs4843271|GH rs4843720|GH rs68149176|GH rs66480687|GH rs111446117|GH rs117699772|GH rs67971539|GH rs9935894|GH rs75220135|GH rs117948519|GH rs9922942|GH rs184446886|GH rs77250474|GH rs7200138|GH rs144770192|GH rs9630643|GH rs9630642|GH rs117555070|GH rs7193392|GH rs7195978|GH rs12926738|GH rs7200918|GH rs117322866|GH rs8064148|GH rs8057896|GH rs4240801|GH rs4240802|GH rs4240803|GH rs4240804|GH rs4366714|GH rs4581706|GH rs73234418|GH rs73234421|GH rs72814368|GH rs4843272|GH rs79998850|GH rs9923936|GH rs4240805|GH rs4843721|GH rs116637894|GH rs56126411|GH rs56688704|GH rs116337335|GH rs55822432|GH rs2076827|GH rs1075973|GH rs8055108|GH rs4465613|GH rs59237738|GH rs189713312|GH rs4369670|GH rs141283018|GH rs57456556|GH rs73234491|GH rs7187855|GH rs112372496|GH rs7188446|GH rs8061713|GH rs71392315|GH rs2077615|GH rs142606061|GH rs150502025|GH rs144117488|GH rs8050922|GH rs142685852|GH rs61584523|GH rs8056033|GH rs4843273|GH rs113728846|GH rs181399522|GH rs8056548|GH rs113782573|GH rs59823886|GH rs60679435|GH rs137892678|GH rs78485319|GH rs12711481|GH rs148663771|GH rs113573329|GH rs58955286|GH rs150637360|GH rs72814377|GH rs115197546|GH rs8056637|GH rs150048886|GH rs8061472|GH rs149188544|GH rs369279771|GH rs146854787|GH rs74039993|GH rs115356731|GH rs140271169|GH rs4843723|GH rs35866204|GH rs34466668|GH rs137858934|GH rs17853938|GH rs3829509|GH rs4843724|GH rs4843725|GH rs33988694|GH rs33950621|GH rs3829510|GH rs3829511|GH rs33911410|GH rs33931987|GH rs33929207|GH rs11861065|GH rs11861981|GH rs11865074|GH rs8054158|GH rs4356486|GH rs33959196|GH rs8055157|GH rs143043149|GH rs4429303|GH rs33914778|GH rs33942725|GH rs33923136|GH rs33916661|GH rs6540093|GH rs6540094|GH rs111702690|GH rs111347304|GH rs113157130|GH rs34707791|GH rs13380740|GH rs7195729|GH rs35325762|GH rs72814388|GH rs79802007|GH rs72814389|GH rs35796790|GH rs13380533|GH rs13380543|GH rs13380742|GH rs13380768|GH rs13380772|GH rs75731622|GH rs12929057|GH rs558710008|GH rs190685660|GH rs35065554|GH rs377180759|GH rs111964318|GH rs112417271|GH rs11117307|GH rs183271155|GH rs111408305|GH rs112044107|GH rs67061225|GH rs72814392|GH rs67659240|GH rs113110743|GH rs13380651|GH rs116021307|GH rs9673427|GH rs9673863|GH rs9673280|GH rs56322311|GH rs145624291|GH rs9673909|GH rs12325420|GH rs12325399|GH rs12325422|GH rs4843726|GH rs78511200|GH rs4843727|GH rs74041804|GH rs56915106|GH rs77706227|GH rs73236951|GH rs68039470|GH rs67961063|GH rs72814401|GH rs72816303|GH rs57060837|GH rs58785542|GH rs60097882|GH rs60686727|GH rs61075817|GH rs59128062|GH rs57324215|GH rs148997966|GH rs7189092|GH rs4635353|GH rs4480813|GH rs138474976|GH rs7498965|GH rs111434763|GH rs113749410|GH rs74041813|GH rs74041814|GH rs113734102|GH rs11862442|GH rs60985625|GH rs77513805|GH rs11862266|GH rs117372699|GH rs58405358|GH rs142606097|GH rs146907623|GH rs61593971|GH rs113183290|GH rs117252918|GH rs7201639|GH rs58178697|GH rs117341911|GH rs7498257|GH rs7498996|GH rs57798543|GH rs4843274|GH rs146854615|GH rs4843275|GH rs144869957|GH rs7189771|GH rs143181315|GH rs9708468|GH rs59987255|GH rs4843728|GH rs141445554|GH rs61607056|GH rs58800453|GH rs72816311|GH rs149572777|GH rs60779524|GH rs8056952|GH rs60725991|GH rs7198286|GH rs146350780|GH rs142562700|GH rs7204364|GH rs7202309|GH rs6540095|GH rs147776854|GH rs181875025|GH rs7187182|GH rs149154082|GH rs7189932|GH rs140557268|GH rs190442751|GH rs9940726|GH rs80213430|GH rs62058297|GH rs9922686|GH rs9935263|GH rs10863192|GH rs9922264|GH rs79790560|GH rs57412913|GH rs7200729|GH rs560946764|GH rs528734519|GH rs117615706|GH rs6540119|GH rs4312309|GH rs549143184|GH rs7186168|GH rs182965422|GH rs12324934|GH rs78789416|GH rs149816642|GH rs144065114|GH rs62053960|GH rs117881184|GH rs60122275|GH rs6540120|GH rs72628302|GH rs72631403|GH rs72631404|GH rs7194067|GH rs4843745|GH rs72631405|GH rs8058503|GH rs4843746|GH rs11640359|GH rs57315861|GH rs11643960|GH rs117133676|GH rs112316088|GH rs4843747|GH rs6540122|GH rs6540123|GH rs7194122|GH rs8055566|GH rs112542302|GH rs78838666|GH rs1060253|eQTL rs1060257|eQTL rs1060258|eQTL rs1060266|eQTL rs115975906|eQTL rs117296936|eQTL rs117372699|eQTL rs12325170|eQTL rs12444533|eQTL rs12444670|eQTL rs12445334|eQTL rs12448415|eQTL rs12598245|eQTL rs12598264|eQTL rs12598848|eQTL rs12926738|eQTL rs12927136|eQTL rs12931876|eQTL rs13329882|eQTL rs13329933|eQTL rs13336345|eQTL rs143941777|eQTL rs146475018|eQTL rs146907623|eQTL rs148507087|eQTL rs149572777|eQTL rs16943315|eQTL rs16943320|eQTL rs17782215|eQTL rs1806865|eQTL rs2287120|eQTL rs2287122|eQTL rs28582913|eQTL rs28602621|eQTL rs28609922|eQTL rs28611500|eQTL rs28629226|eQTL rs28684940|eQTL rs33914778|eQTL rs34475048|eQTL rs34508683|eQTL rs34831152|eQTL rs35225909|eQTL rs35459492|eQTL rs3794673|eQTL rs3815559|eQTL rs3889228|eQTL rs4240801|eQTL rs4240802|eQTL rs4240804|eQTL rs4352053|eQTL rs4398115|eQTL rs4465613|eQTL rs4581706|eQTL rs4605173|eQTL rs4624187|eQTL rs4843270|eQTL rs4843271|eQTL rs4843709|eQTL rs4843714|eQTL rs4843715|eQTL rs4843716|eQTL rs4843717|eQTL rs4843718|eQTL rs4843719|eQTL rs4843720|eQTL rs4843721|eQTL rs5014362|eQTL rs55694638|eQTL rs55694754|eQTL rs55776570|eQTL rs55936694|eQTL rs55954445|eQTL rs56126411|eQTL rs56207802|eQTL rs56688704|eQTL rs56722741|eQTL rs56736306|eQTL rs56902881|eQTL rs57163356|eQTL rs57455079|eQTL rs58267629|eQTL rs58443105|eQTL rs58613560|eQTL rs58852522|eQTL rs60120326|eQTL rs66480687|eQTL rs66951235|eQTL rs67288628|eQTL rs67310965|eQTL rs67971539|eQTL rs68000219|eQTL rs68149176|eQTL rs7186542|eQTL rs7197092|eQTL rs7200184|eQTL rs7200918|eQTL rs72812256|eQTL rs72812270|eQTL rs72812274|eQTL rs72812276|eQTL rs72812280|eQTL rs72812283|eQTL rs72812286|eQTL rs72812287|eQTL rs72812302|eQTL rs731710|eQTL rs747578|eQTL rs750950|eQTL rs75187919|eQTL rs75646753|eQTL rs77250474|eQTL rs78313989|eQTL rs79802007|eQTL rs8044670|eQTL rs8045623|eQTL rs8047491|eQTL rs8050771|eQTL rs8051149|eQTL rs8052118|eQTL rs8055005|eQTL rs8057896|eQTL rs8063841|eQTL rs8063853|eQTL rs8063871|eQTL rs876985|eQTL rs876987|eQTL rs9788827|eQTL rs9926829|eQTL rs9934542|eQTL rs9935894|eQTL rs9941150|eQTL rs997761|eQTL rs997762|eQTL rs8866|rSNP rs1060258|rSNP rs1060266|rSNP rs1129212|rSNP rs1293310|rSNP rs2302667|rSNP rs2303768|rSNP rs3829509|rSNP rs3829510|rSNP rs3829511|rSNP rs4356486|rSNP rs4429303|rSNP rs4843267|rSNP rs4843268|rSNP rs4843714|rSNP rs4843723|rSNP rs4843724|rSNP rs4843725|rSNP rs4843726|rSNP rs5014362|rSNP rs5014367|rSNP rs5014368|rSNP rs5014369|rSNP rs5014370|rSNP rs5014371|rSNP rs7193025|rSNP rs7827662|rSNP rs8045623|rSNP rs8050022|rSNP rs8053904|rSNP rs8054158|rSNP rs8055157|rSNP rs8063255|rSNP rs8063841|rSNP rs8063871|rSNP rs9658904|rSNP rs9662466|rSNP rs9673263|rSNP rs9673280|rSNP rs9673427|rSNP rs9673863|rSNP rs9673878|rSNP rs9673881|rSNP rs9673909|rSNP rs11548599|rSNP rs11644871|rSNP rs11859208|rSNP rs11861981|rSNP rs11863219|rSNP rs11865049|rSNP rs11865074|rSNP rs12325399|rSNP rs12325420|rSNP rs12325422|rSNP rs12919840|rSNP rs12919909|rSNP rs12927136|rSNP rs12928763|rSNP rs12931876|rSNP rs12934718|rSNP rs13380651|rSNP rs16943271|rSNP rs16943300|rSNP rs17772034|rSNP rs17853938|rSNP rs33911410|rSNP rs33914778|rSNP rs33916661|rSNP rs33923136|rSNP rs33929207|rSNP rs33931987|rSNP rs33942725|rSNP rs33950621|rSNP rs33959196|rSNP rs33967518|rSNP rs33988694|rSNP rs33992624|rSNP rs34204927|rSNP rs34466668|rSNP rs35866204|rSNP rs55681758|rSNP rs55856940|rSNP rs56322311|rSNP rs57789423|rSNP rs58296128|rSNP rs58669955|rSNP rs60120326|rSNP rs67061225|rSNP rs67659240|rSNP rs68000219|rSNP rs71254775|rSNP rs71383670|rSNP rs71383671|rSNP rs72808156|rSNP rs72808161|rSNP rs72810190|rSNP rs72812235|rSNP rs72814392|rSNP rs72841747|rSNP rs74039905|rSNP rs74421701|rSNP rs74509194|rSNP rs74589749|rSNP rs76125561|rSNP rs77199035|rSNP rs77495998|rSNP rs78174881|rSNP rs78742845|rSNP rs79309728|rSNP rs79422330|rSNP rs79432318|rSNP rs111394232|rSNP rs111404030|rSNP rs113110743|rSNP rs114326849|rSNP rs116021307|rSNP rs117088152|rSNP rs117258475|rSNP rs137858934|rSNP rs140012482|rSNP rs140557565|rSNP rs141806376|rSNP rs142301838|rSNP rs142659346|rSNP rs142778137|rSNP rs145624291|rSNP rs146198704|rSNP rs147906816|rSNP rs149255421|rSNP rs151181636|rSNP rs181425469|rSNP rs192733450|rSNP rs199971489|rSNP rs531524854|rSNP rs546057164|rSNP rs564173468|rSNP rs572287229|rSNP
ENSG00000180773 rs1613|pos rs10830987|pos rs76935911|pos rs67573258|pos rs11020179|pos rs7939448|pos rs2121467|pos rs7110304|pos rs12574282|pos rs12221889|pos rs79810836|pos rs1062050|pos rs3758676|pos rs10466352|pos rs11020180|pos rs78199822|pos rs11020181|pos rs10830988|pos rs112929044|pos rs76457615|pos rs116914492|pos rs76394205|pos rs117892365|pos rs76665758|pos rs10830989|pos rs139243449|pos rs75647801|pos rs10765587|pos rs10830990|pos rs10830991|pos rs10830992|pos rs10830993|pos rs117971434|pos rs75121281|pos rs143791113|pos rs12786007|pos rs7114913|pos rs10830994|pos rs10765588|pos rs79064276|pos rs11020182|pos rs79148875|pos rs1508607|pos rs1508608|pos rs10830995|pos rs566044802|pos rs1158347|pos rs118138183|pos rs78676517|pos rs55796776|pos rs10830996|pos rs11020183|pos rs187467227|pos rs4753436|pos rs7941228|pos rs80065749|pos rs79589356|pos rs78075814|pos rs118099748|pos rs75973778|pos rs10830997|pos rs61920510|pos rs3995805|pos rs145823801|pos rs202215471|pos rs11020185|pos rs201734257|pos rs535133655|pos rs10830998|pos rs373412240|pos rs7120307|pos rs117369334|pos rs7110187|pos rs10830999|pos rs150195070|pos rs10831000|pos rs55818036|pos rs11020188|pos rs11020189|pos rs7925288|pos rs79061433|pos rs77838984|pos rs80352893|pos rs61920515|pos rs17631593|pos rs3957618|pos rs11020190|pos rs10831001|pos rs10831002|pos rs147959599|pos rs77084489|pos rs16918625|pos rs71480667|pos rs34154713|pos rs10765592|pos rs10765593|pos rs11020191|pos rs12363233|pos rs138598212|pos rs74998320|pos rs10831003|pos rs10831004|pos rs78272617|pos rs11020192|pos rs10831005|pos rs74753544|pos rs76594445|pos rs559658949|pos rs533452784|pos rs12365990|pos rs77888972|pos rs80228558|pos rs4267030|pos rs78641156|pos rs1348871|pos rs116879690|pos rs17549982|pos rs10765594|pos rs55913001|pos rs141265404|pos rs79857185|pos rs1992803|pos rs78461877|pos rs10501803|pos rs78578668|pos rs10831006|pos rs10831007|pos rs11020195|pos rs75062941|pos rs3943572|pos rs2166583|pos rs11020196|pos rs11020197|pos rs10830986|k10 rs79684818|k10 rs148523164|k10 rs541999994|k10 rs61918941|k10 rs61918942|k10 rs539751150|k10 rs573451663|k10 rs74969053|k10 rs117214273|k10 rs76804631|k10 rs75975639|k10 rs76242874|k10 rs1446911|k10 rs2121468|k10 rs80052797|k10 rs78675826|k10 rs4753437|k10 rs7940438|k10 rs935447|k10 rs935448|k10 rs7933585|k10 rs78431734|k10 rs11020198|k10 rs77904618|k10 rs187681174|k10 rs75578869|k10 rs75005759|k10 rs80294344|k10 rs7933685|k10 rs7936669|k10 rs7933922|k10 rs7936931|k10 rs2044509|k10 rs34161190|GH rs6483176|GH rs16917391|GH rs12272555|GH rs61901527|GH rs10830895|GH rs7107046|GH rs79479483|GH rs7119685|GH rs77174213|GH rs11019942|GH rs186566117|GH rs4753426|GH rs67675629|GH rs8192552|GH rs141621067|GH rs4753072|GH rs4753073|GH rs507792|GH rs664267|GH rs505899|GH rs7949002|GH rs678141|GH rs7482184|GH rs57999749|GH rs373771057|GH rs680863|GH rs680870|GH rs473493|GH rs471749|GH rs11020158|GH rs585113|GH rs11020159|GH rs10830974|GH rs585937|GH rs187695737|GH rs80212614|GH rs1703086|GH rs1355065|GH rs10830976|GH rs1508617|GH rs76186473|GH rs190397638|GH rs11020161|GH rs508884|GH rs11020162|GH rs510847|GH rs79106701|GH rs513407|GH rs514495|GH rs590295|GH rs77906875|GH rs117229238|GH rs540043|GH rs78750121|GH rs10765584|GH rs680196|GH rs35356261|GH rs35288109|GH rs9804472|GH rs11020164|GH rs12804245|GH rs8181573|GH rs10830977|GH rs10765585|GH rs111643524|GH rs77138418|GH rs7131517|GH rs621724|GH rs2136124|GH rs10830982|GH rs79236374|GH rs1562365|GH rs1015197|GH rs1562366|GH rs61443986|GH rs10830986|GH rs74969053|GH rs117214273|GH rs10830990|GH rs10830991|GH rs10830992|GH rs10830993|GH rs7941228|GH rs80065749|GH rs79589356|GH rs78075814|GH rs75973778|GH rs116879690|GH rs79857185|GH rs1992803|GH rs78461877|GH rs10831007|GH rs11020195|GH rs75062941|GH rs3943572|GH rs2166583|GH rs11020196|GH rs11020197|GH rs75975639|GH rs76242874|GH rs1446911|GH rs2121468|GH rs2399605|GH rs11020199|GH rs11020200|GH rs78783905|GH rs76451710|GH rs74690767|GH rs77882952|GH rs10831052|GH rs11020392|GH rs2605617|GH rs2605618|GH rs11606505|GH rs117420082|GH rs2605619|GH rs7928401|GH rs12577256|GH rs118149826|GH rs117169667|GH rs11607585|GH rs1563445|GH rs2252326|GH rs11020394|GH rs897556|GH rs2605620|GH rs2605621|GH rs2605622|GH rs2658767|GH rs7130465|GH rs7111773|GH rs2605623|GH rs140477767|GH rs2608213|GH rs17642218|GH rs71480684|GH rs3794000|GH rs3793999|GH rs986134|GH rs12789912|GH rs2605627|GH rs12575249|GH rs12795164|GH rs2198797|GH rs2248020|GH rs74717847|GH rs75052428|GH rs2605628|GH rs2658770|GH rs10831055|GH rs2605629|GH rs6483250|GH rs1840695|GH rs34154805|GH rs2263368|GH rs2605630|GH rs118087090|GH rs2608271|GH rs2658772|GH rs71480685|GH rs117547449|GH rs11020405|GH rs113535210|GH rs12289031|GH rs4753467|GH rs117945855|GH rs4753468|GH rs7125151|GH rs7126188|GH rs60530685|GH rs1015197|eQTL rs10466351|eQTL rs10466368|eQTL rs10501803|eQTL rs1062050|eQTL rs10741464|eQTL rs10765576|eQTL rs10765578|eQTL rs10765584|eQTL rs10765585|eQTL rs10765588|eQTL rs10765592|eQTL rs10765594|eQTL rs10765602|eQTL rs10830961|eQTL rs10830962|eQTL rs10830974|eQTL rs10830977|eQTL rs10830985|eQTL rs10830986|eQTL rs10830987|eQTL rs10830990|eQTL rs10830991|eQTL rs10830992|eQTL rs10830993|eQTL rs10830994|eQTL rs10830995|eQTL rs10830997|eQTL rs10830999|eQTL rs10831000|eQTL rs10831001|eQTL rs10831002|eQTL rs10831003|eQTL rs10831005|eQTL rs10831007|eQTL rs10831009|eQTL rs11020127|eQTL rs11020133|eQTL rs11020171|eQTL rs11020173|eQTL rs11020174|eQTL rs11020175|eQTL rs11020179|eQTL rs11020180|eQTL rs11020181|eQTL rs11020182|eQTL rs11020183|eQTL rs11020188|eQTL rs11020189|eQTL rs11020190|eQTL rs11020191|eQTL rs11020192|eQTL rs11020196|eQTL rs11020197|eQTL rs11020198|eQTL rs11020199|eQTL rs11020200|eQTL rs11020207|eQTL rs11020208|eQTL rs11020241|eQTL rs111464753|eQTL rs1158347|eQTL rs11600595|eQTL rs11601056|eQTL rs11603164|eQTL rs11604909|eQTL rs116985986|eQTL rs117094630|eQTL rs117384439|eQTL rs11828881|eQTL rs12221889|eQTL rs12286744|eQTL rs12361930|eQTL rs12365990|eQTL rs12421224|eQTL rs12574282|eQTL rs12576495|eQTL rs12785664|eQTL rs12789570|eQTL rs12792653|eQTL rs12793386|eQTL rs12804245|eQTL rs1345143|eQTL rs1355065|eQTL rs1374475|eQTL rs140812623|eQTL rs141265404|eQTL rs141621067|eQTL rs143003325|eQTL rs1446911|eQTL rs1446913|eQTL rs1446914|eQTL rs1446915|eQTL rs1446916|eQTL rs1447350|eQTL rs1447351|eQTL rs1447352|eQTL rs1447353|eQTL rs144893398|eQTL rs145330275|eQTL rs1456238|eQTL rs146199623|eQTL rs150195070|eQTL rs1508607|eQTL rs1508614|eQTL rs1508615|eQTL rs1508616|eQTL rs1508617|eQTL rs1562444|eQTL rs1563445|eQTL rs1597023|eQTL rs1613|eQTL rs16918495|eQTL rs16918625|eQTL rs16918677|eQTL rs1703086|eQTL rs17549982|eQTL rs17552417|eQTL rs17630638|eQTL rs17631593|eQTL rs1869914|eQTL rs187447038|eQTL rs1876602|eQTL rs1971186|eQTL rs1975820|eQTL rs2019814|eQTL rs2044509|eQTL rs2100552|eQTL rs2121467|eQTL rs2166583|eQTL rs2243410|eQTL rs2248020|eQTL rs2248524|eQTL rs2248531|eQTL rs2248655|eQTL rs2259633|eQTL rs2399605|eQTL rs2399606|eQTL rs2399640|eQTL rs2446061|eQTL rs2605574|eQTL rs2605580|eQTL rs2605581|eQTL rs2605582|eQTL rs2605583|eQTL rs2605585|eQTL rs2605611|eQTL rs2605614|eQTL rs2605615|eQTL rs2605617|eQTL rs2605622|eQTL rs2605623|eQTL rs2605626|eQTL rs2605627|eQTL rs2605628|eQTL rs2605629|eQTL rs2608214|eQTL rs2608215|eQTL rs2608216|eQTL rs2658766|eQTL rs2658768|eQTL rs2658769|eQTL rs2658770|eQTL rs2658773|eQTL rs2658775|eQTL rs2658776|eQTL rs2658777|eQTL rs2658778|eQTL rs2658779|eQTL rs2658781|eQTL rs2658782|eQTL rs2658791|eQTL rs271034|eQTL rs271043|eQTL rs2925355|eQTL rs2925361|eQTL rs2925362|eQTL rs2925938|eQTL rs2940467|eQTL rs3019205|eQTL rs3019206|eQTL rs3019211|eQTL rs3019221|eQTL rs3019222|eQTL rs3020052|eQTL rs3020054|eQTL rs3020057|eQTL rs3020062|eQTL rs3020064|eQTL rs3020065|eQTL rs3020073|eQTL rs3020076|eQTL rs3100813|eQTL rs3133443|eQTL rs3133444|eQTL rs3133454|eQTL rs34771141|eQTL rs35000470|eQTL rs35288109|eQTL rs35356261|eQTL rs3758676|eQTL rs3781638|eQTL rs3943572|eQTL rs3957618|eQTL rs4237554|eQTL rs4237555|eQTL rs4267030|eQTL rs4275591|eQTL rs4344448|eQTL rs4406791|eQTL rs4598634|eQTL rs4611171|eQTL rs4612758|eQTL rs4753072|eQTL rs4753073|eQTL rs4753084|eQTL rs4753426|eQTL rs4753428|eQTL rs4753437|eQTL rs4753439|eQTL rs4753450|eQTL rs4753453|eQTL rs4753454|eQTL rs508884|eQTL rs512498|eQTL rs514495|eQTL rs533712|eQTL rs535633|eQTL rs535690|eQTL rs538452|eQTL rs540043|eQTL rs556773|eQTL rs55913001|eQTL rs56091149|eQTL rs571239|eQTL rs57235767|eQTL rs58121936|eQTL rs590082|eQTL rs590295|eQTL rs614332|eQTL rs61920510|eQTL rs61920515|eQTL rs619231|eQTL rs621724|eQTL rs634126|eQTL rs6483212|eQTL rs6483213|eQTL rs6483217|eQTL rs6483233|eQTL rs6483244|eQTL rs6483251|eQTL rs66763553|eQTL rs67573258|eQTL rs678141|eQTL rs7103048|eQTL rs7110187|eQTL rs7111174|eQTL rs7112173|eQTL rs7114660|eQTL rs7114913|eQTL rs7116173|eQTL rs7118843|eQTL rs7121033|eQTL rs7121092|eQTL rs7121713|eQTL rs7127240|eQTL rs7131487|eQTL rs72972357|eQTL rs72972364|eQTL rs74969053|eQTL rs75062941|eQTL rs75121281|eQTL rs753517|eQTL rs75578869|eQTL rs76804631|eQTL rs76935911|eQTL rs78389883|eQTL rs78641156|eQTL rs79064276|eQTL rs79148875|eQTL rs7930067|eQTL rs7930592|eQTL rs7933585|eQTL rs7936931|eQTL rs7939448|eQTL rs7940438|eQTL rs7941228|eQTL rs7941837|eQTL rs7943372|eQTL rs7945617|eQTL rs7948640|eQTL rs7951037|eQTL rs8181573|eQTL rs935447|eQTL rs935448|eQTL rs9666388|eQTL rs9666752|eQTL rs6720|rSNP rs7310|rSNP rs7814|rSNP rs584324|rSNP rs585713|rSNP rs586293|rSNP rs588644|rSNP rs595650|rSNP rs596052|rSNP rs598376|rSNP rs598427|rSNP rs598495|rSNP rs602203|rSNP rs602242|rSNP rs602665|rSNP rs606286|rSNP rs606357|rSNP rs606462|rSNP rs606749|rSNP rs607349|rSNP rs607615|rSNP rs611762|rSNP rs616876|rSNP rs618801|rSNP rs621801|rSNP rs622147|rSNP rs623017|rSNP rs624856|rSNP rs625249|rSNP rs628661|rSNP rs630811|rSNP rs631177|rSNP rs631705|rSNP rs635963|rSNP rs640379|rSNP rs640382|rSNP rs640864|rSNP rs643261|rSNP rs644535|rSNP rs652621|rSNP rs653939|rSNP rs655158|rSNP rs658181|rSNP rs658797|rSNP rs659877|rSNP rs662070|rSNP rs664257|rSNP rs665507|rSNP rs666136|rSNP rs670871|rSNP rs675501|rSNP rs677867|rSNP rs681321|rSNP rs688634|rSNP rs693947|rSNP rs724378|rSNP rs724379|rSNP rs724380|rSNP rs893048|rSNP rs922008|rSNP rs962056|rSNP rs962057|rSNP rs962058|rSNP rs986246|rSNP rs986848|rSNP rs993160|rSNP rs994692|rSNP rs994693|rSNP rs994694|rSNP rs1020762|rSNP rs1062050|rSNP rs1075272|rSNP rs1120689|rSNP rs1125472|rSNP rs1125473|rSNP rs1158347|rSNP rs1284102|rSNP rs1284108|rSNP rs1284140|rSNP rs1284141|rSNP rs1350441|rSNP rs1350445|rSNP rs1350446|rSNP rs1370015|rSNP rs1370016|rSNP rs1370017|rSNP rs1370018|rSNP rs1370020|rSNP rs1370024|rSNP rs1370025|rSNP rs1379793|rSNP rs1379794|rSNP rs1379795|rSNP rs1379799|rSNP rs1379800|rSNP rs1379801|rSNP rs1379802|rSNP rs1428919|rSNP rs1436620|rSNP rs1436623|rSNP rs1436625|rSNP rs1436626|rSNP rs1436627|rSNP rs1446911|rSNP rs1458209|rSNP rs1458219|rSNP rs1458220|rSNP rs1473395|rSNP rs1473396|rSNP rs1473397|rSNP rs1473398|rSNP rs1508607|rSNP rs1551609|rSNP rs1561160|rSNP rs1561161|rSNP rs1585234|rSNP rs1783938|rSNP rs1821747|rSNP rs1865859|rSNP rs1870300|rSNP rs1898260|rSNP rs1898261|rSNP rs1943356|rSNP rs1943357|rSNP rs1943358|rSNP rs1943359|rSNP rs1943379|rSNP rs1943380|rSNP rs1946746|rSNP rs1992092|rSNP rs1993544|rSNP rs1993545|rSNP rs2034927|rSNP rs2043660|rSNP rs2077408|rSNP rs2100670|rSNP rs2125297|rSNP rs2125301|rSNP rs2155054|rSNP rs2155055|rSNP rs2166583|rSNP rs2168835|rSNP rs2186603|rSNP rs2186604|rSNP rs2186750|rSNP rs2187317|rSNP rs2187318|rSNP rs2196519|rSNP rs2217922|rSNP rs2217923|rSNP rs2286828|rSNP rs2286829|rSNP rs2397347|rSNP rs2397348|rSNP rs2397349|rSNP rs2397350|rSNP rs2434978|rSNP rs2434984|rSNP rs2895508|rSNP rs3132750|rSNP rs3132751|rSNP rs3740807|rSNP rs3758676|rSNP rs3808978|rSNP rs3808979|rSNP rs3943572|rSNP rs3957618|rSNP rs3995805|rSNP rs3996549|rSNP rs3996556|rSNP rs4121795|rSNP rs4256936|rSNP rs4348852|rSNP rs4385851|rSNP rs4387320|rSNP rs4420222|rSNP rs4460773|rSNP rs4462296|rSNP rs4497361|rSNP rs4514368|rSNP rs4528284|rSNP rs4553333|rSNP rs4582930|rSNP rs4753038|rSNP rs4753401|rSNP rs4753404|rSNP rs4753436|rSNP rs4753501|rSNP rs6483029|rSNP rs6483030|rSNP rs6483031|rSNP rs6483032|rSNP rs6483106|rSNP rs6483107|rSNP rs6483169|rSNP rs6483170|rSNP rs6483265|rSNP rs7103681|rSNP rs7103700|rSNP rs7104171|rSNP rs7104846|rSNP rs7107845|rSNP rs7108196|rSNP rs7109160|rSNP rs7109578|rSNP rs7109598|rSNP rs7109688|rSNP rs7109692|rSNP rs7109907|rSNP rs7110001|rSNP rs7110069|rSNP rs7110187|rSNP rs7110304|rSNP rs7110402|rSNP rs7111322|rSNP rs7114148|rSNP rs7114214|rSNP rs7114271|rSNP rs7114913|rSNP rs7116901|rSNP rs7116967|rSNP rs7117456|rSNP rs7120307|rSNP rs7123400|rSNP rs7124368|rSNP rs7124476|rSNP rs7124505|rSNP rs7125806|rSNP rs7125969|rSNP rs7127172|rSNP rs7128127|rSNP rs7128201|rSNP rs7129238|rSNP rs7130248|rSNP rs7131222|rSNP rs7481149|rSNP rs7925288|rSNP rs7926433|rSNP rs7926472|rSNP rs7926525|rSNP rs7926596|rSNP rs7926639|rSNP rs7926821|rSNP rs7927617|rSNP rs7927869|rSNP rs7930025|rSNP rs7930178|rSNP rs7930529|rSNP rs7930868|rSNP rs7931112|rSNP rs7931448|rSNP rs7932322|rSNP rs7936063|rSNP rs7937062|rSNP rs7937837|rSNP rs7940029|rSNP rs7941228|rSNP rs7943849|rSNP rs7944797|rSNP rs7945292|rSNP rs7946117|rSNP rs7946561|rSNP rs7946840|rSNP rs7948004|rSNP rs7948060|rSNP rs7948735|rSNP rs7950574|rSNP rs7951781|rSNP rs8181516|rSNP rs10160765|rSNP rs10466352|rSNP rs10501709|rSNP rs10501754|rSNP rs10501784|rSNP rs10734122|rSNP rs10734123|rSNP rs10741310|rSNP rs10741311|rSNP rs10741312|rSNP rs10741313|rSNP rs10741314|rSNP rs10741315|rSNP rs10741316|rSNP rs10741439|rSNP rs10741440|rSNP rs10765241|rSNP rs10765242|rSNP rs10765244|rSNP rs10765245|rSNP rs10765246|rSNP rs10765247|rSNP rs10765249|rSNP rs10765250|rSNP rs10765251|rSNP rs10765252|rSNP rs10765253|rSNP rs10765254|rSNP rs10765255|rSNP rs10765462|rSNP rs10765540|rSNP rs10765541|rSNP rs10765542|rSNP rs10765587|rSNP rs10765588|rSNP rs10765592|rSNP rs10765593|rSNP rs10765633|rSNP rs10765634|rSNP rs10830400|rSNP rs10830401|rSNP rs10830403|rSNP rs10830405|rSNP rs10830406|rSNP rs10830408|rSNP rs10830409|rSNP rs10830410|rSNP rs10830411|rSNP rs10830412|rSNP rs10830417|rSNP rs10830418|rSNP rs10830695|rSNP rs10830696|rSNP rs10830697|rSNP rs10830698|rSNP rs10830699|rSNP rs10830700|rSNP rs10830701|rSNP rs10830702|rSNP rs10830703|rSNP rs10830704|rSNP rs10830705|rSNP rs10830706|rSNP rs10830869|rSNP rs10830870|rSNP rs10830872|rSNP rs10830873|rSNP rs10830874|rSNP rs10830875|rSNP rs10830876|rSNP rs10830878|rSNP rs10830879|rSNP rs10830880|rSNP rs10830881|rSNP rs10830882|rSNP rs10830884|rSNP rs10830885|rSNP rs10830886|rSNP rs10830887|rSNP rs10830888|rSNP rs10830988|rSNP rs10830989|rSNP rs10830990|rSNP rs10830992|rSNP rs10830993|rSNP rs10830994|rSNP rs10830995|rSNP rs10830996|rSNP rs10830997|rSNP rs10830998|rSNP rs10830999|rSNP rs10831000|rSNP rs10831001|rSNP rs10831002|rSNP rs10831003|rSNP rs10831004|rSNP rs10831005|rSNP rs10831098|rSNP rs10831102|rSNP rs11018861|rSNP rs11018862|rSNP rs11018866|rSNP rs11018867|rSNP rs11018869|rSNP rs11018870|rSNP rs11018874|rSNP rs11018875|rSNP rs11019364|rSNP rs11019365|rSNP rs11019366|rSNP rs11019369|rSNP rs11019370|rSNP rs11019371|rSNP rs11019373|rSNP rs11019374|rSNP rs11019375|rSNP rs11019377|rSNP rs11019378|rSNP rs11019380|rSNP rs11019854|rSNP rs11019856|rSNP rs11019857|rSNP rs11019858|rSNP rs11019860|rSNP rs11019863|rSNP rs11019868|rSNP rs11019870|rSNP rs11019872|rSNP rs11019873|rSNP rs11019874|rSNP rs11019876|rSNP rs11019877|rSNP rs11020180|rSNP rs11020181|rSNP rs11020182|rSNP rs11020183|rSNP rs11020185|rSNP rs11020188|rSNP rs11020189|rSNP rs11020190|rSNP rs11020191|rSNP rs11020192|rSNP rs11020196|rSNP rs11020197|rSNP rs11020509|rSNP rs11020510|rSNP rs11020515|rSNP rs11602555|rSNP rs11602557|rSNP rs11602587|rSNP rs11602729|rSNP rs11603266|rSNP rs11604430|rSNP rs11606817|rSNP rs11607241|rSNP rs11607772|rSNP rs12221889|rSNP rs12224461|rSNP rs12225658|rSNP rs12270386|rSNP rs12276499|rSNP rs12280098|rSNP rs12282805|rSNP rs12289410|rSNP rs12291289|rSNP rs12291505|rSNP rs12292460|rSNP rs12294676|rSNP rs12361270|rSNP rs12362184|rSNP rs12362231|rSNP rs12362242|rSNP rs12363233|rSNP rs12365201|rSNP rs12365789|rSNP rs12365817|rSNP rs12417923|rSNP rs12420473|rSNP rs12574282|rSNP rs12575400|rSNP rs12577693|rSNP rs12786007|rSNP rs12790605|rSNP rs12791202|rSNP rs12793710|rSNP rs12795916|rSNP rs12797487|rSNP rs12802589|rSNP rs12803773|rSNP rs12804820|rSNP rs16915934|rSNP rs16915941|rSNP rs16915949|rSNP rs16915956|rSNP rs16917056|rSNP rs16918625|rSNP rs17631593|rSNP rs34024018|rSNP rs34154713|rSNP rs34562359|rSNP rs34568077|rSNP rs34913978|rSNP rs35029551|rSNP rs35395901|rSNP rs35921055|rSNP rs35967684|rSNP rs55796776|rSNP rs55818036|rSNP rs56137609|rSNP rs56364420|rSNP rs58203094|rSNP rs59031514|rSNP rs59416683|rSNP rs59618231|rSNP rs60101664|rSNP rs61260661|rSNP rs61901481|rSNP rs61901482|rSNP rs61901493|rSNP rs61901495|rSNP rs61903683|rSNP rs61904942|rSNP rs61913265|rSNP rs61920510|rSNP rs61920515|rSNP rs66460850|rSNP rs66466972|rSNP rs66483735|rSNP rs66745489|rSNP rs66797025|rSNP rs67288167|rSNP rs67419212|rSNP rs67681709|rSNP rs67687993|rSNP rs67888777|rSNP rs67944961|rSNP rs67949441|rSNP rs67988419|rSNP rs67998280|rSNP rs68149362|rSNP rs71458695|rSNP rs71480667|rSNP rs72646715|rSNP rs72954736|rSNP rs72961334|rSNP rs72966345|rSNP rs72966369|rSNP rs72966375|rSNP rs72966382|rSNP rs72966398|rSNP rs72968326|rSNP rs72976543|rSNP rs72976568|rSNP rs73541266|rSNP rs73547710|rSNP rs73547793|rSNP rs73547801|rSNP rs74316114|rSNP rs74323218|rSNP rs74360954|rSNP rs74527438|rSNP rs74529940|rSNP rs74596187|rSNP rs74742089|rSNP rs74753544|rSNP rs74765245|rSNP rs74951617|rSNP rs74998320|rSNP rs75069565|rSNP rs75121281|rSNP rs75267957|rSNP rs75292721|rSNP rs75356821|rSNP rs75376628|rSNP rs75562591|rSNP rs75647801|rSNP rs75794426|rSNP rs75812779|rSNP rs75931553|rSNP rs75973778|rSNP rs75975639|rSNP rs76242874|rSNP rs76394205|rSNP rs76457615|rSNP rs76665758|rSNP rs76882799|rSNP rs77034589|rSNP rs77084489|rSNP rs77245298|rSNP rs77308864|rSNP rs77383983|rSNP rs77404863|rSNP rs77680683|rSNP rs77750969|rSNP rs77798614|rSNP rs77838984|rSNP rs77986889|rSNP rs78075814|rSNP rs78170258|rSNP rs78199822|rSNP rs78261959|rSNP rs78272617|rSNP rs78638714|rSNP rs78676517|rSNP rs78728243|rSNP rs79061433|rSNP rs79064276|rSNP rs79148875|rSNP rs79412137|rSNP rs79480669|rSNP rs79589356|rSNP rs79608745|rSNP rs79810836|rSNP rs80035607|rSNP rs80065749|rSNP rs80210587|rSNP rs80352893|rSNP rs111346930|rSNP rs112073698|rSNP rs112358601|rSNP rs112929044|rSNP rs114792145|rSNP rs116516869|rSNP rs116914492|rSNP rs116949893|rSNP rs116983728|rSNP rs117032900|rSNP rs117126925|rSNP rs117128336|rSNP rs117238370|rSNP rs117287500|rSNP rs117290826|rSNP rs117360866|rSNP rs117369334|rSNP rs117380798|rSNP rs117453835|rSNP rs117534819|rSNP rs117617817|rSNP rs117654845|rSNP rs117798300|rSNP rs117892365|rSNP rs117971434|rSNP rs118034917|rSNP rs118099748|rSNP rs118128408|rSNP rs118138183|rSNP rs137862696|rSNP rs137894378|rSNP rs138598212|rSNP rs138743714|rSNP rs138812746|rSNP rs139243449|rSNP rs139345894|rSNP rs140005962|rSNP rs141044343|rSNP rs141743981|rSNP rs142590224|rSNP rs143470850|rSNP rs143791113|rSNP rs144781328|rSNP rs144991239|rSNP rs145083692|rSNP rs145823801|rSNP rs146392314|rSNP rs146537256|rSNP rs147054528|rSNP rs147306039|rSNP rs147592669|rSNP rs147959599|rSNP rs148130274|rSNP rs148169063|rSNP rs148840119|rSNP rs149136060|rSNP rs149620884|rSNP rs150195070|rSNP rs151243065|rSNP rs181032579|rSNP rs181517880|rSNP rs182567477|rSNP rs184223010|rSNP rs184782027|rSNP rs186634155|rSNP rs187073660|rSNP rs187167372|rSNP rs187467227|rSNP rs187784300|rSNP rs188599763|rSNP rs189596360|rSNP rs190879618|rSNP rs192021488|rSNP rs192610892|rSNP rs192668154|rSNP rs199825985|rSNP rs201282779|rSNP rs201734257|rSNP rs202215471|rSNP rs373412240|rSNP rs535133655|rSNP rs554258511|rSNP rs755111620|rSNP
ENSG00000105607 rs7251834|pos rs3745647|pos rs1799918|pos rs2242517|pos rs150095692|pos rs138646475|pos rs138113841|pos rs112632132|pos rs146141123|pos rs111233763|pos rs545770387|pos rs2238641|pos rs12151303|pos rs11085825|pos rs1060218|pos rs149120550|pos rs117984891|pos rs113720193|pos rs8012|pos rs9384|pos rs62109862|pos rs116374652|pos rs12611068|pos rs146481500|pos rs56349703|pos rs117478632|pos rs17706531|pos rs143913833|pos rs117835562|pos rs374256687|pos rs10451496|pos rs75334886|pos rs113448144|pos rs11667458|pos rs56195122|pos rs7409457|pos rs139965548|pos rs3115524|pos rs188028380|pos rs142318070|pos rs2900660|pos rs137887367|pos rs741702|pos rs7249143|k10 rs555435236|k10 rs11085823|k10 rs191782099|k10 rs12609744|k10 rs537835324|k10 rs549789648|k10 rs74726681|k10 rs80326512|k10 rs2280742|k10 rs2072596|k10 rs2072597|k10 rs112631212|k10 rs79334031|k10 rs3817621|k10 rs112943513|k10 rs8110787|k10 rs118109255|k10 rs62108438|k10 rs56397034|k10 rs11085824|k10 rs181091434|k10 rs140618956|k10 rs150475172|k10 rs77440950|k10 rs115581760|k10 rs114439833|k10 rs12971339|k10 rs11667681|k10 rs2965214|k10 rs148495605|k10 rs8111515|k10 rs141094842|k10 rs8113575|k10 rs2967897|k10 rs2967896|k10 rs144647288|k10 rs7508225|k10 rs7508226|k10 rs11673346|k10 rs2967893|k10 rs73004683|k10 rs2009222|k10 rs2009218|k10 rs1045913|k10 rs62108401|GH rs62108402|GH rs62108403|GH rs180835363|GH rs116926610|GH rs77601006|GH rs62108404|GH rs116074241|GH rs143306381|GH rs7250961|GH rs146519328|GH rs10416997|GH rs8107810|GH rs7258279|GH rs17886698|GH rs2229510|GH rs149750310|GH rs17884482|GH rs200943192|GH rs1205170|GH rs572902894|GH rs10423224|GH rs556672927|GH rs35498319|GH rs10404253|GH rs116118114|GH rs35866106|GH rs12461559|GH rs1046220|GH rs11554400|GH rs13345720|GH rs55668927|GH rs4804731|GH rs138274701|GH rs4804733|GH rs4804734|GH rs4804735|GH rs13628|GH rs4804736|GH rs10418034|GH rs3745648|GH rs56264140|GH rs114508367|GH rs149318390|GH rs73004624|GH rs144568085|GH rs4804737|GH rs73925218|GH rs11085824|GH rs7251834|GH rs3745647|GH rs1799918|GH rs2242517|GH rs112632132|GH rs146141123|GH rs9384|GH rs10451496|GH rs75334886|GH rs2900660|GH rs137887367|GH rs741702|GH rs181091434|GH rs140618956|GH rs150475172|GH rs148495605|GH rs8111515|GH rs141094842|GH rs8113575|GH rs2967897|GH rs2967896|GH rs144647288|GH rs8108826|GH rs66630592|GH rs2974750|GH rs5016037|GH rs149960661|GH rs1010222|GH rs117651954|GH rs2965220|GH rs1049481|GH rs2974752|GH rs45600935|GH rs11558955|GH rs4987202|GH rs558914467|GH rs576935191|GH rs45495792|GH rs2974755|GH rs45561231|GH rs7395|GH rs8240|GH rs142462872|GH rs185171513|GH rs11667602|GH rs11668444|GH rs75853086|GH rs78512588|GH rs7409148|GH rs183898237|GH rs56013747|GH rs68097307|GH rs62109875|GH rs112367635|GH rs74900983|GH rs111714990|GH rs4334415|GH rs61454251|GH rs55767010|GH rs58646455|GH rs189556314|GH rs73925240|GH rs116857070|GH rs4926172|GH rs186282841|GH rs55892736|GH rs118040169|GH rs68175985|GH rs117405333|GH rs1548546|GH rs77543210|GH rs10415363|GH rs74551279|GH rs75783493|GH rs147763080|GH rs76165343|GH rs117629240|GH rs113753492|GH rs78636223|GH rs10411958|GH rs10413329|GH rs58967994|GH rs10418336|GH rs118041580|GH rs78897270|GH rs17706798|GH rs62109894|GH rs8103241|GH rs186744350|GH rs191230974|GH rs56252104|GH rs114390486|GH rs202060339|GH rs77237586|GH rs10410950|GH rs16995241|GH rs7248711|GH rs6511849|GH rs146001572|GH rs77569445|GH rs118133366|GH rs372248021|GH rs1058993|GH rs73507341|GH rs73006828|GH rs7246382|GH rs28409258|GH rs116196565|GH rs16978857|GH rs73006832|GH rs78544495|GH rs115116299|GH rs10422784|GH rs115822219|GH rs62109899|GH rs146353756|GH rs143225572|GH rs7408934|GH rs117297239|GH rs7508763|GH rs10407482|GH rs117802214|GH rs1077151|GH rs7508365|GH rs142197497|GH rs34720245|GH rs78426335|GH rs144213688|GH rs77679906|GH rs141103021|GH rs10410538|GH rs75390960|GH rs117712228|GH rs28412508|GH rs73006837|GH rs62109902|GH rs117979175|GH rs149468910|GH rs141821279|GH rs10423956|GH rs115864897|GH rs1382358|GH rs78321077|GH rs561123020|GH rs117295219|GH rs190472845|GH rs145933885|GH rs148942560|GH rs113628353|GH rs149262789|GH rs140567911|GH rs144412371|GH rs151187830|GH rs77607471|GH rs11555273|GH rs11555274|GH rs150757731|GH rs117198656|GH rs75550675|GH rs62109907|GH rs142613662|GH rs151073349|GH rs117072928|GH rs12151248|GH rs1003391|GH rs1003392|GH rs3810317|GH rs1003393|GH rs138326911|GH rs1122233|GH rs1122234|GH rs117861106|GH rs9941452|GH rs75951249|GH rs111584273|GH rs12984000|GH rs12975025|GH rs112377753|GH rs11085832|GH rs61462951|GH rs143106642|GH rs78598435|GH rs527518110|GH rs74181697|GH rs1010222|eQTL rs10404876|eQTL rs10410253|eQTL rs10411443|eQTL rs10412055|eQTL rs10419627|eQTL rs10420014|eQTL rs10422323|eQTL rs10451496|eQTL rs1045913|eQTL rs1046220|eQTL rs1049481|eQTL rs1060218|eQTL rs1077151|eQTL rs1078264|eQTL rs11085818|eQTL rs11085822|eQTL rs11085824|eQTL rs11085825|eQTL rs111920893|eQTL rs113254113|eQTL rs113628353|eQTL rs113753492|eQTL rs11555274|eQTL rs116374652|eQTL rs11667458|eQTL rs11667602|eQTL rs11667681|eQTL rs11667764|eQTL rs11667765|eQTL rs11668444|eQTL rs11670895|eQTL rs11673346|eQTL rs117629240|eQTL rs117758012|eQTL rs117835562|eQTL rs118041580|eQTL rs118109255|eQTL rs118135492|eQTL rs1205169|eQTL rs1205171|eQTL rs12151216|eQTL rs12151248|eQTL rs12151303|eQTL rs12461559|eQTL rs12461569|eQTL rs12609178|eQTL rs12609353|eQTL rs12611068|eQTL rs12971339|eQTL rs12975001|eQTL rs1382358|eQTL rs140618956|eQTL rs142709348|eQTL rs146062578|eQTL rs146550035|eQTL rs1466306|eQTL rs148855036|eQTL rs149991530|eQTL rs150065965|eQTL rs151144034|eQTL rs17706531|eQTL rs17846918|eQTL rs17884482|eQTL rs1799918|eQTL rs1810363|eQTL rs187863303|eQTL rs189446647|eQTL rs191782099|eQTL rs2009218|eQTL rs2009222|eQTL rs2014639|eQTL rs2077544|eQTL rs2238641|eQTL rs2242513|eQTL rs2242514|eQTL rs2242515|eQTL rs2242516|eQTL rs2242517|eQTL rs2293682|eQTL rs2293683|eQTL rs2305796|eQTL rs2418568|eQTL rs2900660|eQTL rs2965214|eQTL rs2965215|eQTL rs2965216|eQTL rs2965220|eQTL rs2967890|eQTL rs2967897|eQTL rs2974749|eQTL rs2974750|eQTL rs2974751|eQTL rs2974752|eQTL rs2974753|eQTL rs2974754|eQTL rs2974755|eQTL rs3111316|eQTL rs3115524|eQTL rs34187838|eQTL rs3745652|eQTL rs3786712|eQTL rs3817621|eQTL rs45495792|eQTL rs45513495|eQTL rs4614850|eQTL rs4804208|eQTL rs4804209|eQTL rs4804718|eQTL rs4804729|eQTL rs4804731|eQTL rs4804732|eQTL rs4804736|eQTL rs4804738|eQTL rs4926298|eQTL rs559830|eQTL rs56013747|eQTL rs56160517|eQTL rs56252104|eQTL rs56264140|eQTL rs56290054|eQTL rs56349703|eQTL rs56397034|eQTL rs567660814|eQTL rs569530|eQTL rs58646455|eQTL rs59402764|eQTL rs62108388|eQTL rs62108399|eQTL rs62108438|eQTL rs62109862|eQTL rs62109870|eQTL rs6511822|eQTL rs6511844|eQTL rs66502314|eQTL rs66630592|eQTL rs7250142|eQTL rs73004624|eQTL rs73004683|eQTL rs73925240|eQTL rs7409148|eQTL rs7409457|eQTL rs741702|eQTL rs74551279|eQTL rs74867801|eQTL rs7508225|eQTL rs7508226|eQTL rs7508365|eQTL rs75783493|eQTL rs76165343|eQTL rs76211352|eQTL rs77311706|eQTL rs77543210|eQTL rs77569445|eQTL rs78636223|eQTL rs78897270|eQTL rs79814575|eQTL rs8012|eQTL rs8110787|eQTL rs8113575|eQTL rs8177477|eQTL rs8177487|eQTL rs8240|eQTL rs896388|eQTL rs897804|eQTL rs9384|eQTL rs9653146|eQTL rs8012|rSNP rs9384|rSNP rs1799918|rSNP rs2242517|rSNP rs2280742|rSNP rs3745647|rSNP rs3745648|rSNP rs4926172|rSNP rs7249143|rSNP rs7251196|rSNP rs7251834|rSNP rs10411443|rSNP rs10418034|rSNP rs11085823|rSNP rs11085824|rSNP rs12609744|rSNP rs56397034|rSNP rs62109862|rSNP rs73925219|rSNP rs73925240|rSNP rs74726681|rSNP rs80326512|rSNP rs111973023|rSNP rs116857070|rSNP rs118109255|rSNP rs142462872|rSNP rs191782099|rSNP rs537835324|rSNP rs549789648|rSNP rs555435236|rSNP
ENSG00000165092 rs8188000|pos rs8187999|pos rs8187996|pos rs3764435|pos rs168351|pos rs4646547|pos rs8187988|pos rs1888202|pos rs348471|pos rs77722987|pos rs348472|pos rs8187981|pos rs17058224|pos rs10781106|pos rs348473|pos rs539732576|pos rs776431263|pos rs113703141|pos rs3780833|pos rs63319|pos rs348475|pos rs8187976|pos rs8187974|pos rs348458|pos rs8187959|pos rs348457|pos rs1330282|pos rs4744674|pos rs610529|pos rs8187953|pos rs348460|pos rs8187950|pos rs71507823|pos rs8187945|pos rs348459|pos rs3739962|pos rs2161811|pos rs78094588|pos rs8187928|pos rs34878833|pos rs2303317|pos rs8187925|pos rs7043217|pos rs11143419|pos rs8187924|pos rs77434450|pos rs2288087|pos rs722921|pos rs2017362|pos rs8187919|pos rs4237253|pos rs4237254|pos rs348461|pos rs4237255|pos rs4646543|pos rs3815836|pos rs13959|pos rs348462|pos rs348463|pos rs77607043|pos rs112596047|pos rs73488117|pos rs8187910|pos rs7851899|pos rs8187906|pos rs2773806|pos rs186997|pos rs8187902|pos rs2210103|pos rs8187898|pos rs1330286|pos rs8187897|pos rs348454|pos rs348453|pos rs348452|pos rs149180463|pos rs189432|pos rs348450|pos rs7027604|pos rs348449|pos rs8187896|pos rs348448|pos rs8187895|pos rs1469167|pos rs80105873|pos rs1330285|pos rs62560417|pos rs62560418|pos rs8187893|pos rs2309779|pos rs8187891|pos rs75393167|pos rs73490319|pos rs3909559|pos rs647880|pos rs8187890|pos rs8187889|pos rs146336531|pos rs8187887|pos rs595958|pos rs1928848|pos rs8187884|pos rs8187883|pos rs1424482|pos rs8187877|pos rs8187876|pos rs4567103|pos rs117175374|pos rs17648566|pos rs348445|pos rs7847850|pos rs76755135|pos rs694564|pos rs11787668|pos rs62560420|pos rs348447|pos rs1330284|pos rs1330283|pos rs192448374|pos rs187499576|pos rs10869202|pos rs76093066|pos rs6560309|pos rs11794055|pos rs117129207|pos rs4745204|pos rs918834|pos rs918835|pos rs10869204|pos rs116917518|pos rs11143425|pos rs55936900|pos rs7867350|pos rs11143426|pos rs10156653|pos rs918836|pos rs4744675|pos rs7030453|pos rs17563633|pos rs7038229|pos rs115754149|pos rs116721004|pos rs116866400|pos rs2310297|pos rs146653974|pos rs1364454|pos rs10869206|pos rs7856103|pos rs7858367|pos rs111703467|pos rs4745207|pos rs719780|pos rs62560451|pos rs10435938|pos rs7849271|pos rs117710605|pos rs7854009|pos rs10869207|pos rs185256410|pos rs7856728|pos rs7868165|pos rs10781107|pos rs147376484|pos rs11143429|pos rs10869208|pos rs1364452|pos rs1364451|pos rs4744676|pos rs72734871|pos rs62560452|pos rs10429484|pos rs56372541|pos rs17570424|pos rs6560311|pos rs1364455|pos rs1424486|pos rs142855317|pos rs7857814|pos rs75240634|pos rs1582620|pos rs11143430|pos rs1582621|pos rs1075191|pos rs10781108|pos rs2113459|pos rs2113460|pos rs1895621|pos rs2310298|pos rs7858789|pos rs7860295|pos rs2995129|pos rs147635098|pos rs62560454|pos rs11143432|pos rs2551516|pos rs3003989|pos rs189532171|pos rs7469208|pos rs2995128|pos rs182249158|pos rs1424484|pos rs192896611|pos rs889885|pos rs11143433|pos rs2249890|pos rs2249978|pos rs72734879|pos rs1424483|pos rs7853400|pos rs11143434|pos rs149291922|pos rs1593197|pos rs7860374|pos rs67300418|pos rs10116920|pos rs2310309|pos rs2310308|pos rs11143435|pos rs7028573|pos rs56146534|pos rs951106|pos rs1418187|pos rs2226111|pos rs7040007|pos rs72734885|pos rs7469664|pos rs117737907|pos rs7029352|pos rs6560313|pos rs4745208|pos rs76004885|pos rs4745209|pos rs138629974|pos rs66572391|pos rs10746909|pos rs10746910|pos rs11143437|pos rs7869177|pos rs146538808|pos rs7862749|pos rs62563575|pos rs4745210|pos rs7849836|pos rs62563576|pos rs72734892|pos rs12375796|pos rs17649909|pos rs17058362|pos rs58819376|pos rs545587048|pos rs12685298|pos rs138974166|pos rs11143438|pos rs10869211|pos rs78890936|pos rs140196668|pos rs150815546|pos rs11788405|pos rs11143439|pos rs4490908|pos rs11143440|pos rs11143441|pos rs4406477|pos rs12375460|pos rs41287405|pos rs10869212|pos rs78444304|pos rs79641101|pos rs530087720|pos rs4549845|pos rs72734900|pos rs1539249|pos rs10869213|pos rs78968062|pos rs74667678|pos rs66750109|pos rs146469395|pos rs148670486|pos rs11143446|pos rs11143447|pos rs884261|pos rs11143449|pos rs10869214|pos rs117222505|pos rs41287407|pos rs200891180|pos rs200248903|pos rs539236506|pos rs558959165|pos rs566039031|pos rs11143450|pos rs190200033|pos rs116911884|pos rs7860944|pos rs12379775|pos rs4551429|pos rs10512014|pos rs7023583|pos rs182298243|pos rs141755969|pos rs111450918|pos rs9694998|pos rs11143451|pos rs10869215|pos rs117152026|pos rs7849838|pos rs145397338|pos rs11143453|pos rs1935318|pos rs118060552|pos rs72737011|pos rs117939807|pos rs117605998|pos rs62563579|pos rs10869216|pos rs11143455|pos rs72737013|pos rs13292677|pos rs1961831|pos rs1961830|pos rs2871482|pos rs11143457|pos rs11496788|pos rs56728155|pos rs11143458|pos rs117900982|pos rs146351985|pos rs10781110|pos rs11143459|pos rs60789434|pos rs143462497|pos rs113368378|pos rs11143460|pos rs62563582|pos rs2068212|pos rs117604327|pos rs56074700|pos rs11143461|pos rs12346069|pos rs77695719|pos rs11143462|pos rs80306267|pos rs7847192|pos rs7857401|pos rs79854818|pos rs10869197|k10 rs145352854|k10 rs113591992|k10 rs34410204|k10 rs113118089|k10 rs11999628|k10 rs34210523|k10 rs72734839|k10 rs622739|k10 rs10869198|k10 rs610487|k10 rs117686148|k10 rs9411067|k10 rs78213778|k10 rs73480281|k10 rs687428|k10 rs618596|k10 rs617590|k10 rs77854679|k10 rs139757018|k10 rs13300880|k10 rs11143408|k10 rs7873724|k10 rs348478|k10 rs348479|k10 rs62560396|k10 rs186549242|k10 rs348480|k10 rs348481|k10 rs348482|k10 rs348483|k10 rs348484|k10 rs348485|k10 rs8188002|k10 rs4646548|k10 rs1342024|k10 rs1342025|k10 rs1342026|k10 rs4745212|k10 rs7863238|k10 rs10869217|k10 rs111629293|k10 rs7871813|k10 rs12554470|k10 rs7865396|k10 rs11143465|k10 rs11143466|k10 rs13297299|k10 rs13296131|k10 rs7046288|k10 rs10781111|k10 rs72737016|k10 rs186653453|k10 rs35961939|GH rs116878894|GH rs7027182|GH rs78245652|GH rs34664632|GH rs71507819|GH rs34001901|GH rs35699246|GH rs34140605|GH rs78942991|GH rs143753586|GH rs36002701|GH rs61400281|GH rs62560391|GH rs112501272|GH rs58939403|GH rs71507821|GH rs12003059|GH rs348480|GH rs348481|GH rs8187981|GH rs8187974|GH rs610529|GH rs8187953|GH rs3739962|GH rs2161811|GH rs78094588|GH rs8187928|GH rs34878833|GH rs4646543|GH rs8187910|GH rs8187898|GH rs1330286|GH rs8187897|GH rs8187893|GH rs2309779|GH rs8187891|GH rs75393167|GH rs73490319|GH rs3909559|GH rs1424482|GH rs8187877|GH rs8187876|GH rs4567103|GH rs117175374|GH rs17648566|GH rs348445|GH rs7847850|GH rs7867350|GH rs11143426|GH rs10156653|GH rs116866400|GH rs2310297|GH rs146653974|GH rs1364454|GH rs10869206|GH rs7856103|GH rs7858367|GH rs4745207|GH rs62560451|GH rs10435938|GH rs7849271|GH rs117710605|GH rs7854009|GH rs10869207|GH rs7856728|GH rs10869208|GH rs62560452|GH rs10429484|GH rs56372541|GH rs17570424|GH rs6560311|GH rs1364455|GH rs1424486|GH rs3003989|GH rs1424484|GH rs192896611|GH rs889885|GH rs11143433|GH rs7853400|GH rs1418187|GH rs2226111|GH rs7040007|GH rs72734885|GH rs7469664|GH rs117737907|GH rs7029352|GH rs6560313|GH rs4745208|GH rs76004885|GH rs4745209|GH rs4406477|GH rs12375460|GH rs41287405|GH rs10869212|GH rs78444304|GH rs79641101|GH rs530087720|GH rs11143447|GH rs884261|GH rs11143450|GH rs190200033|GH rs116911884|GH rs7860944|GH rs12379775|GH rs4551429|GH rs10512014|GH rs7023583|GH rs182298243|GH rs141755969|GH rs111450918|GH rs9694998|GH rs11143451|GH rs10869215|GH rs117152026|GH rs7849838|GH rs145397338|GH rs11143453|GH rs1935318|GH rs118060552|GH rs2068212|GH rs77695719|GH rs11143462|GH rs80306267|GH rs7847192|GH rs7857401|GH rs1342024|GH rs4745212|GH rs7863238|GH rs10869217|GH rs11143465|GH rs11143466|GH rs13297299|GH rs4744678|GH rs7041453|GH rs367712245|GH rs4744679|GH rs112620822|GH rs1342019|GH rs1342020|GH rs11143473|GH rs17058442|GH rs11143474|GH rs2039979|GH rs11143475|GH rs143319204|GH rs148574642|GH rs11143477|GH rs10781115|GH rs140502085|GH rs7848927|GH rs4745213|GH rs4744682|GH rs78210118|GH rs115875235|GH rs59648689|GH rs10869222|GH rs10869223|GH rs4397478|GH rs147179645|GH rs17058468|GH rs17058479|GH rs10598084|GH rs7875996|GH rs7849936|GH rs7846999|GH rs17058481|GH rs1342014|GH rs17651672|GH rs17573291|GH rs1935317|GH rs1935316|GH rs13294506|GH rs7041939|GH rs62541517|GH rs62541518|GH rs7855814|GH rs113963296|GH rs17058490|GH rs117937981|GH rs7038941|GH rs80112421|GH rs1342017|GH rs17058570|GH rs1981288|GH rs11143512|GH rs17653109|GH rs75260654|GH rs4285546|GH rs11143518|GH rs10869232|GH rs11143519|GH rs78112258|GH rs10512016|GH rs4388509|GH rs17058589|GH rs4390010|GH rs71507833|GH rs10869234|GH rs11793093|GH rs72737048|GH rs72737049|GH rs138721150|GH rs7875086|GH rs11143521|GH rs10869235|GH rs10869236|GH rs150810031|GH rs116502911|GH rs79854818|GH rs10081652|eQTL rs10116234|eQTL rs10116920|eQTL rs10283621|eQTL rs1034264|eQTL rs10429509|eQTL rs10429583|eQTL rs10512020|eQTL rs10735619|eQTL rs10735620|eQTL rs10746909|eQTL rs10746910|eQTL rs10746917|eQTL rs1075191|eQTL rs10781110|eQTL rs10781111|eQTL rs10781134|eQTL rs10781137|eQTL rs10869206|eQTL rs10869208|eQTL rs10869211|eQTL rs10869212|eQTL rs10869213|eQTL rs10869214|eQTL rs10869215|eQTL rs10869216|eQTL rs10869217|eQTL rs10869218|eQTL rs10869243|eQTL rs10869246|eQTL rs11143367|eQTL rs11143440|eQTL rs11143441|eQTL rs11143446|eQTL rs11143449|eQTL rs11143451|eQTL rs11143453|eQTL rs11143457|eQTL rs11143458|eQTL rs11143459|eQTL rs11143469|eQTL rs11143547|eQTL rs11143549|eQTL rs11143553|eQTL rs11143561|eQTL rs1117103|eQTL rs113591992|eQTL rs11496788|eQTL rs116136596|eQTL rs11788405|eQTL rs12336786|eQTL rs12338404|eQTL rs12339588|eQTL rs12341254|eQTL rs12341845|eQTL rs12344074|eQTL rs12346069|eQTL rs12347235|eQTL rs12375460|eQTL rs12377762|eQTL rs12379775|eQTL rs12551202|eQTL rs12552461|eQTL rs12554470|eQTL rs13292677|eQTL rs13296131|eQTL rs1335387|eQTL rs1342022|eQTL rs1342023|eQTL rs1342024|eQTL rs1342025|eQTL rs1342026|eQTL rs1414159|eQTL rs1418187|eQTL rs1444847|eQTL rs1539249|eQTL rs1582621|eQTL rs17595844|eQTL rs1935318|eQTL rs1961830|eQTL rs1961831|eQTL rs2068212|eQTL rs2153769|eQTL rs2249978|eQTL rs2310298|eQTL rs2310308|eQTL rs2310333|eQTL rs2551516|eQTL rs280568|eQTL rs280571|eQTL rs280573|eQTL rs28690746|eQTL rs2871482|eQTL rs2995128|eQTL rs348447|eQTL rs4073165|eQTL rs4276752|eQTL rs4282636|eQTL rs4400456|eQTL rs4406477|eQTL rs4474087|eQTL rs4490908|eQTL rs4549845|eQTL rs4551429|eQTL rs4618760|eQTL rs4745207|eQTL rs4745208|eQTL rs4745209|eQTL rs4745210|eQTL rs4745212|eQTL rs4745222|eQTL rs4745224|eQTL rs4745262|eQTL rs56728155|eQTL rs58819376|eQTL rs60789434|eQTL rs62560451|eQTL rs62563576|eQTL rs62563579|eQTL rs62563582|eQTL rs6560311|eQTL rs6560313|eQTL rs6560326|eQTL rs6560339|eQTL rs68146957|eQTL rs7018507|eQTL rs7021381|eQTL rs7021611|eQTL rs7023583|eQTL rs7028573|eQTL rs7029352|eQTL rs7030012|eQTL rs7040007|eQTL rs7042037|eQTL rs7044296|eQTL rs7048205|eQTL rs76239031|eQTL rs7847192|eQTL rs7848091|eQTL rs7849271|eQTL rs7849838|eQTL rs7850771|eQTL rs7853400|eQTL rs7857401|eQTL rs7858789|eQTL rs7860374|eQTL rs7860450|eQTL rs7860944|eQTL rs7862749|eQTL rs7863238|eQTL rs7863612|eQTL rs7865274|eQTL rs7866257|eQTL rs7867580|eQTL rs7869177|eQTL rs7869302|eQTL rs7871813|eQTL rs79861209|eQTL rs79969273|eQTL rs884261|eQTL rs918836|eQTL rs951106|eQTL rs9657736|eQTL rs156766|rSNP rs156768|rSNP rs156769|rSNP rs156770|rSNP rs156771|rSNP rs156772|rSNP rs156773|rSNP rs156774|rSNP rs156775|rSNP rs156776|rSNP rs275511|rSNP rs275512|rSNP rs492166|rSNP rs495051|rSNP rs499922|rSNP rs508869|rSNP rs511971|rSNP rs529912|rSNP rs539979|rSNP rs546446|rSNP rs546862|rSNP rs551505|rSNP rs577787|rSNP rs579598|rSNP rs580532|rSNP rs694863|rSNP rs884261|rSNP rs942390|rSNP rs942391|rSNP rs942392|rSNP rs943632|rSNP rs956090|rSNP rs958600|rSNP rs1074115|rSNP rs1074116|rSNP rs1323368|rSNP rs1327836|rSNP rs1327837|rSNP rs1327838|rSNP rs1342024|rSNP rs1342025|rSNP rs1342026|rSNP rs1398307|rSNP rs1410225|rSNP rs1410226|rSNP rs1410227|rSNP rs1410228|rSNP rs1431176|rSNP rs1431178|rSNP rs1431180|rSNP rs1505517|rSNP rs1538669|rSNP rs1538670|rSNP rs1539249|rSNP rs1556959|rSNP rs1570637|rSNP rs1606326|rSNP rs1854219|rSNP rs1885967|rSNP rs1886255|rSNP rs1935318|rSNP rs2027363|rSNP rs2027364|rSNP rs2082241|rSNP rs2147240|rSNP rs2147241|rSNP rs2147244|rSNP rs2147245|rSNP rs2175599|rSNP rs2211177|rSNP rs2226001|rSNP rs2249056|rSNP rs2309898|rSNP rs2310094|rSNP rs2310096|rSNP rs2310097|rSNP rs2310398|rSNP rs2310399|rSNP rs2451024|rSNP rs2451025|rSNP rs2451026|rSNP rs2456264|rSNP rs2456266|rSNP rs2490206|rSNP rs2490207|rSNP rs2490208|rSNP rs2490210|rSNP rs2493449|rSNP rs2493455|rSNP rs2502786|rSNP rs2502787|rSNP rs2502788|rSNP rs2871411|rSNP rs3750421|rSNP rs3750424|rSNP rs3793518|rSNP rs3793521|rSNP rs3818559|rSNP rs3970127|rSNP rs4289879|rSNP rs4297092|rSNP rs4322073|rSNP rs4327920|rSNP rs4392964|rSNP rs4406477|rSNP rs4490908|rSNP rs4540467|rSNP rs4549845|rSNP rs4551429|rSNP rs4584205|rSNP rs4744630|rSNP rs4744652|rSNP rs4745017|rSNP rs4745021|rSNP rs4745022|rSNP rs4745023|rSNP rs4745024|rSNP rs4745148|rSNP rs4745149|rSNP rs4745209|rSNP rs4745212|rSNP rs4745241|rSNP rs6560146|rSNP rs6560147|rSNP rs6560198|rSNP rs6560199|rSNP rs6560200|rSNP rs7022834|rSNP rs7023583|rSNP rs7023766|rSNP rs7024154|rSNP rs7025142|rSNP rs7026608|rSNP rs7027389|rSNP rs7027775|rSNP rs7033059|rSNP rs7034849|rSNP rs7036072|rSNP rs7039530|rSNP rs7039780|rSNP rs7040694|rSNP rs7040809|rSNP rs7041495|rSNP rs7041559|rSNP rs7041580|rSNP rs7043520|rSNP rs7045775|rSNP rs7046123|rSNP rs7467178|rSNP rs7469609|rSNP rs7849369|rSNP rs7849603|rSNP rs7849836|rSNP rs7849838|rSNP rs7850599|rSNP rs7850862|rSNP rs7853871|rSNP rs7855195|rSNP rs7855678|rSNP rs7856766|rSNP rs7860944|rSNP rs7862661|rSNP rs7862749|rSNP rs7863102|rSNP rs7863238|rSNP rs7866929|rSNP rs7867819|rSNP rs7868028|rSNP rs7869177|rSNP rs7872773|rSNP rs7873504|rSNP rs9694998|rSNP rs9792627|rSNP rs9886698|rSNP rs9987681|rSNP rs10114661|rSNP rs10118159|rSNP rs10118796|rSNP rs10119438|rSNP rs10120981|rSNP rs10121918|rSNP rs10122654|rSNP rs10123363|rSNP rs10512007|rSNP rs10512014|rSNP rs10512027|rSNP rs10521463|rSNP rs10746852|rSNP rs10746853|rSNP rs10746872|rSNP rs10746873|rSNP rs10746874|rSNP rs10746909|rSNP rs10746910|rSNP rs10781015|rSNP rs10781150|rSNP rs10868862|rSNP rs10868863|rSNP rs10869012|rSNP rs10869013|rSNP rs10869014|rSNP rs10869015|rSNP rs10869016|rSNP rs10869073|rSNP rs10869074|rSNP rs10869076|rSNP rs10869077|rSNP rs10869078|rSNP rs10869079|rSNP rs10869080|rSNP rs10869211|rSNP rs10869212|rSNP rs10869214|rSNP rs10869215|rSNP rs10869216|rSNP rs10869217|rSNP rs10869271|rSNP rs10869438|rSNP rs10869439|rSNP rs11142517|rSNP rs11142518|rSNP rs11142522|rSNP rs11142523|rSNP rs11142527|rSNP rs11142528|rSNP rs11142531|rSNP rs11142532|rSNP rs11142535|rSNP rs11142536|rSNP rs11142806|rSNP rs11142807|rSNP rs11142808|rSNP rs11142810|rSNP rs11143048|rSNP rs11143049|rSNP rs11143050|rSNP rs11143051|rSNP rs11143052|rSNP rs11143055|rSNP rs11143057|rSNP rs11143059|rSNP rs11143061|rSNP rs11143062|rSNP rs11143063|rSNP rs11143064|rSNP rs11143065|rSNP rs11143066|rSNP rs11143068|rSNP rs11143070|rSNP rs11143071|rSNP rs11143072|rSNP rs11143437|rSNP rs11143438|rSNP rs11143439|rSNP rs11143440|rSNP rs11143441|rSNP rs11143446|rSNP rs11143447|rSNP rs11143449|rSNP rs11143450|rSNP rs11143451|rSNP rs11143455|rSNP rs11143462|rSNP rs11143637|rSNP rs11143640|rSNP rs11143643|rSNP rs11144049|rSNP rs11144051|rSNP rs11144052|rSNP rs11144053|rSNP rs11144054|rSNP rs11144056|rSNP rs11144058|rSNP rs11144060|rSNP rs11144062|rSNP rs11144064|rSNP rs11507228|rSNP rs11521728|rSNP rs11560632|rSNP rs11787649|rSNP rs11787804|rSNP rs11788405|rSNP rs11789715|rSNP rs11790888|rSNP rs11790962|rSNP rs11791579|rSNP rs11792353|rSNP rs11792515|rSNP rs11998904|rSNP rs11998931|rSNP rs11999469|rSNP rs11999546|rSNP rs12001496|rSNP rs12001853|rSNP rs12004738|rSNP rs12005699|rSNP rs12006326|rSNP rs12236026|rSNP rs12237141|rSNP rs12341748|rSNP rs12346486|rSNP rs12347597|rSNP rs12351775|rSNP rs12375460|rSNP rs12375796|rSNP rs12377155|rSNP rs12378427|rSNP rs12378487|rSNP rs12378725|rSNP rs12379775|rSNP rs12380453|rSNP rs12551284|rSNP rs12551356|rSNP rs12553672|rSNP rs12554259|rSNP rs12554260|rSNP rs12554303|rSNP rs12555549|rSNP rs12555852|rSNP rs12682751|rSNP rs12685704|rSNP rs12685980|rSNP rs13285788|rSNP rs13286278|rSNP rs13288528|rSNP rs13292303|rSNP rs13298392|rSNP rs17055447|rSNP rs17058362|rSNP rs17059181|rSNP rs17059214|rSNP rs17060403|rSNP rs17060407|rSNP rs17060408|rSNP rs17060410|rSNP rs17060415|rSNP rs17460146|rSNP rs17534808|rSNP rs17534843|rSNP rs17618204|rSNP rs17618336|rSNP rs17618655|rSNP rs17649909|rSNP rs17661060|rSNP rs17661520|rSNP rs17692644|rSNP rs28705070|rSNP rs28810122|rSNP rs34302913|rSNP rs34344910|rSNP rs34413958|rSNP rs34737528|rSNP rs34922712|rSNP rs34964856|rSNP rs35042628|rSNP rs35061968|rSNP rs35115613|rSNP rs35505955|rSNP rs35983851|rSNP rs36169822|rSNP rs41287405|rSNP rs41287407|rSNP rs55874017|rSNP rs55902027|rSNP rs56037961|rSNP rs56697575|rSNP rs57203551|rSNP rs57580213|rSNP rs57641556|rSNP rs58819376|rSNP rs59110702|rSNP rs59160434|rSNP rs59912439|rSNP rs59992048|rSNP rs59993603|rSNP rs60037580|rSNP rs60042902|rSNP rs61311231|rSNP rs61311685|rSNP rs61448546|rSNP rs61529581|rSNP rs62540675|rSNP rs62544228|rSNP rs62544229|rSNP rs62545036|rSNP rs62545037|rSNP rs62545506|rSNP rs62563575|rSNP rs62563576|rSNP rs62563579|rSNP rs62563763|rSNP rs62563765|rSNP rs62563767|rSNP rs62571993|rSNP rs62571995|rSNP rs66572391|rSNP rs66750109|rSNP rs66911854|rSNP rs71505905|rSNP rs71505906|rSNP rs71505907|rSNP rs71505961|rSNP rs71505962|rSNP rs71505963|rSNP rs71505964|rSNP rs72614622|rSNP rs72614685|rSNP rs72614686|rSNP rs72614687|rSNP rs72614689|rSNP rs72614690|rSNP rs72614691|rSNP rs72614692|rSNP rs72614694|rSNP rs72614695|rSNP rs72614696|rSNP rs72718995|rSNP rs72730919|rSNP rs72734892|rSNP rs72734900|rSNP rs72735831|rSNP rs72737011|rSNP rs72739901|rSNP rs72741904|rSNP rs72741906|rSNP rs72741909|rSNP rs73451732|rSNP rs73478058|rSNP rs73505180|rSNP rs73505200|rSNP rs73507004|rSNP rs73530609|rSNP rs73647406|rSNP rs74386499|rSNP rs74427901|rSNP rs74667678|rSNP rs75108934|rSNP rs75222020|rSNP rs75797330|rSNP rs75872244|rSNP rs75991294|rSNP rs76698052|rSNP rs76741486|rSNP rs76797759|rSNP rs77122563|rSNP rs77395998|rSNP rs77545932|rSNP rs77600772|rSNP rs78444304|rSNP rs78465818|rSNP rs78584811|rSNP rs78585385|rSNP rs78593400|rSNP rs78720780|rSNP rs78890936|rSNP rs78947968|rSNP rs78968062|rSNP rs79129640|rSNP rs79342927|rSNP rs79372149|rSNP rs79407857|rSNP rs79485647|rSNP rs79568566|rSNP rs79641101|rSNP rs79836695|rSNP rs79837326|rSNP rs79962860|rSNP rs79966972|rSNP rs80009322|rSNP rs80059088|rSNP rs80094878|rSNP rs80218660|rSNP rs80306267|rSNP rs111450918|rSNP rs112044687|rSNP rs112080271|rSNP rs112265999|rSNP rs112289114|rSNP rs112369164|rSNP rs112789493|rSNP rs113504202|rSNP rs113592453|rSNP rs113856911|rSNP rs115117416|rSNP rs116296329|rSNP rs116879004|rSNP rs116916317|rSNP rs116932563|rSNP rs116950536|rSNP rs117086286|rSNP rs117106200|rSNP rs117152026|rSNP rs117160962|rSNP rs117197173|rSNP rs117204188|rSNP rs117211722|rSNP rs117222505|rSNP rs117317230|rSNP rs117416702|rSNP rs117459869|rSNP rs117468409|rSNP rs117605998|rSNP rs117710193|rSNP rs117745369|rSNP rs117824798|rSNP rs117879830|rSNP rs117904172|rSNP rs117912954|rSNP rs117939807|rSNP rs118009487|rSNP rs118052528|rSNP rs118060552|rSNP rs118170406|rSNP rs138240020|rSNP rs138629974|rSNP rs138648258|rSNP rs138723576|rSNP rs138974166|rSNP rs140093245|rSNP rs140196668|rSNP rs140260722|rSNP rs140713856|rSNP rs141003712|rSNP rs141755969|rSNP rs142215864|rSNP rs142278145|rSNP rs142324479|rSNP rs143130501|rSNP rs143286359|rSNP rs143539043|rSNP rs143602630|rSNP rs143605831|rSNP rs144075919|rSNP rs144726346|rSNP rs145397338|rSNP rs146220867|rSNP rs146452893|rSNP rs146469395|rSNP rs146530135|rSNP rs146538808|rSNP rs146740626|rSNP rs147198020|rSNP rs147332787|rSNP rs147913244|rSNP rs148438465|rSNP rs148670486|rSNP rs148724855|rSNP rs148836393|rSNP rs149055950|rSNP rs149780593|rSNP rs150129565|rSNP rs150391503|rSNP rs150426188|rSNP rs150655094|rSNP rs150815546|rSNP rs180866858|rSNP rs182298243|rSNP rs182482723|rSNP rs183044104|rSNP rs183167817|rSNP rs184718222|rSNP rs186925399|rSNP rs187641582|rSNP rs188386326|rSNP rs190200033|rSNP rs192443584|rSNP rs199788360|rSNP rs200248903|rSNP rs200266353|rSNP rs200891180|rSNP rs527959412|rSNP rs530087720|rSNP rs539236506|rSNP rs540808089|rSNP rs545587048|rSNP rs556201608|rSNP rs558959165|rSNP rs566039031|rSNP rs572110746|rSNP rs572219906|rSNP rs578230476|rSNP rs765782237|rSNP
ENSG00000140505 rs2069526|pos rs762551|pos rs4646425|pos rs2472304|pos rs3743484|pos rs55711332|pos rs4646427|pos rs12593808|pos rs28399423|pos rs2470890|pos rs11636419|pos rs58661304|pos rs74391486|k10 rs2472298|k10 rs11632547|k10 rs17861124|k10 rs17861125|k10 rs11632706|k10 rs11632814|k10 rs11633861|k10 rs2472299|k10 rs2472300|k10 rs17861138|k10 rs17861139|k10 rs17861141|k10 rs17861142|k10 rs2445618|k10 rs17861145|k10 rs55868854|k10 rs113294190|k10 rs543852837|k10 rs76858243|k10 rs192675765|k10 rs547728303|k10 rs150899357|k10 rs61164848|k10 rs75144432|k10 rs2069513|k10 rs2069519|k10 rs2069520|k10 rs2069521|k10 rs2069522|k10 rs2069524|k10 rs2069525|k10 rs17861162|k10 rs2960192|k10 rs138427152|k10 rs12591078|k10 rs11072501|k10 rs72728895|k10 rs74025834|k10 rs74025836|k10 rs1350194|k10 rs61620875|k10 rs12903896|k10 rs11854147|k10 rs546225919|k10 rs74025837|k10 rs11072502|k10 rs11072504|k10 rs12439187|k10 rs11857376|k10 rs11072505|k10 rs117825643|k10 rs11072506|k10 rs74025838|k10 rs11637417|k10 rs11632725|k10 rs72728899|k10 rs11072507|k10 rs79149102|k10 rs78751724|k10 rs11631682|k10 rs11632822|k10 rs4886406|k10 rs576489641|k10 rs534414870|k10 rs117429208|k10 rs16972208|k10 rs17861140|k10 rs2069514|k10 rs35686934|GH rs17861099|GH rs3826041|GH rs3826042|GH rs117497221|GH rs76858243|GH rs61620875|GH rs12903896|GH rs11854147|GH rs546225919|GH rs74025837|GH rs11072502|GH rs11072504|GH rs12439187|GH rs11857376|GH rs11072505|GH rs117825643|GH rs11072506|GH rs74025838|GH rs11637417|GH rs11632725|GH rs72728899|GH rs11072507|GH rs79149102|GH rs78751724|GH rs147396586|GH rs11631121|GH rs11631198|GH rs12593251|GH rs12593233|GH rs1543927|GH rs58322828|GH rs28583379|GH rs11633539|GH rs16972486|GH rs115094589|eQTL rs11638576|eQTL rs12442248|eQTL rs12442263|eQTL rs12914845|eQTL rs16958292|eQTL rs16958300|eQTL rs28576159|eQTL rs4886415|eQTL rs4886649|eQTL rs74522625|eQTL rs9920550|eQTL rs762551|rSNP rs2069526|rSNP rs7170734|rSNP rs57570563|rSNP
ENSG00000160868 rs28371763|pos rs28988604|pos rs3735451|pos rs28988602|pos rs28988601|pos rs28988600|pos rs6956344|pos rs2242480|pos rs113039019|pos rs4646437|pos rs2246709|pos rs2687116|pos rs35599367|pos rs28988583|pos rs12721623|pos rs28988579|pos rs74345875|pos rs12670850|pos rs2738262|pos rs4281055|pos rs144203939|pos rs148743981|pos rs34642455|pos rs2687105|pos rs145664747|pos rs28988574|pos rs4646440|pos rs192836326|k10 rs2014764|k10 rs6945984|k10 rs6955424|k10 rs143445399|k10 rs12536946|k10 rs117877001|k10 rs28878860|k10 rs58986456|k10 rs185134547|k10 rs60153739|k10 rs59522960|k10 rs35042392|k10 rs3991809|k10 rs2404955|k10 rs59836234|k10 rs12333983|k10 rs2740574|k10 rs11773597|k10 rs1851426|k10 rs2740571|k10 rs148306151|k10 rs2687100|k10 rs72554688|k10 rs34880695|k10 rs35974388|k10 rs35909867|k10 rs35984428|k10 rs17161880|k10 rs73713598|k10 rs73713600|k10 rs118168183|GH rs776745|GH rs145967847|GH rs118088865|GH rs776744|GH rs55830753|GH rs112779675|GH rs776742|GH rs58986456|GH rs185134547|GH rs60153739|GH rs59522960|GH rs35042392|GH rs3991809|GH rs2404955|GH rs59836234|GH rs12333983|GH rs28371763|GH rs28988604|GH rs3735451|GH rs28988602|GH rs28988601|GH rs28988600|GH rs2687116|GH rs35599367|GH rs28988583|GH rs12721623|GH rs28988579|GH rs74345875|GH rs12670850|GH rs2738262|GH rs34642455|GH rs2687105|GH rs145664747|GH rs28988574|GH rs2740574|GH rs11773597|GH rs1851426|GH rs2740571|GH rs148306151|GH rs2687100|GH rs72554688|GH rs62471942|GH rs4646440|GH rs10242241|eQTL rs114359989|eQTL rs141769131|eQTL rs143603008|eQTL rs145879231|eQTL rs149354382|eQTL rs148306151|rSNP
ENSG00000072506 rs10126337|eQTL rs10126576|eQTL rs10217895|eQTL rs10217982|eQTL rs10449002|eQTL rs10481869|eQTL rs10481870|eQTL rs10854973|eQTL rs10854983|eQTL rs10854984|eQTL rs10854985|eQTL rs10854986|eQTL rs11091290|eQTL rs11091294|eQTL rs11091295|eQTL rs11091300|eQTL rs11091304|eQTL rs11091308|eQTL rs11091309|eQTL rs11091310|eQTL rs11091312|eQTL rs11091313|eQTL rs11091314|eQTL rs11091316|eQTL rs112682520|eQTL rs113573396|eQTL rs11797093|eQTL rs12380898|eQTL rs12381624|eQTL rs12381757|eQTL rs12383372|eQTL rs12383852|eQTL rs12384040|eQTL rs12384084|eQTL rs12384199|eQTL rs12384986|eQTL rs12388953|eQTL rs12392109|eQTL rs12396966|eQTL rs12397083|eQTL rs12398283|eQTL rs12399212|eQTL rs12399815|eQTL rs12399914|eQTL rs12399965|eQTL rs12400194|eQTL rs12401119|eQTL rs1244413|eQTL rs1264007|eQTL rs1264009|eQTL rs1264011|eQTL rs1264012|eQTL rs1264013|eQTL rs1264014|eQTL rs1264015|eQTL rs1264016|eQTL rs1264017|eQTL rs1264018|eQTL rs1268420|eQTL rs12687615|eQTL rs12688172|eQTL rs12688962|eQTL rs12838744|eQTL rs12840724|eQTL rs12850534|eQTL rs12851158|eQTL rs12853099|eQTL rs12861474|eQTL rs138479036|eQTL rs139353316|eQTL rs140315871|eQTL rs144000802|eQTL rs144613314|eQTL rs155441|eQTL rs17276490|eQTL rs183088477|eQTL rs1858002|eQTL rs198508|eQTL rs2036658|eQTL rs2213634|eQTL rs2480441|eQTL rs2480442|eQTL rs2497954|eQTL rs266783|eQTL rs266785|eQTL rs266786|eQTL rs35473057|eQTL rs3747437|eQTL rs3924423|eQTL rs4129175|eQTL rs414923|eQTL rs414960|eQTL rs4826355|eQTL rs4826576|eQTL rs4830368|eQTL rs4830377|eQTL rs55637497|eQTL rs56769397|eQTL rs56801089|eQTL rs56902142|eQTL rs56914547|eQTL rs57500243|eQTL rs57928918|eQTL rs58130024|eQTL rs5913850|eQTL rs5915094|eQTL rs5915121|eQTL rs5915152|eQTL rs5915174|eQTL rs5960892|eQTL rs5978131|eQTL rs5978135|eQTL rs5978136|eQTL rs5978156|eQTL rs5978164|eQTL rs5978188|eQTL rs60051023|eQTL rs6529681|eQTL rs6529683|eQTL rs6529684|eQTL rs6529693|eQTL rs6638360|eQTL rs6638361|eQTL rs6638366|eQTL rs6638394|eQTL rs6638395|eQTL rs6638408|eQTL rs6638409|eQTL rs6638410|eQTL rs6638411|eQTL rs6638413|eQTL rs6638414|eQTL rs6638417|eQTL rs7057835|eQTL rs7058180|eQTL rs7061946|eQTL rs77125627|eQTL rs7884051|eQTL rs7886540|eQTL rs7890290|eQTL rs9306569|eQTL rs9698000|eQTL rs9698010|eQTL rs9698046|eQTL rs9698315|eQTL rs9698417|eQTL rs9698549|eQTL rs9698814|eQTL rs9698837|eQTL rs9698984|eQTL rs9699111|eQTL rs9713097|eQTL rs9723400|eQTL rs9723412|eQTL rs9723442|eQTL rs9723825|eQTL rs9724010|eQTL rs9724182|eQTL rs9778335|eQTL rs9778606|eQTL rs9779962|eQTL rs9780664|eQTL rs9781645|eQTL rs9782097|eQTL rs9803136|eQTL rs9803139|eQTL rs9803249|eQTL rs9803280|eQTL rs9803358|eQTL rs9803415|eQTL rs9803580|eQTL rs2073639|rSNP rs4688725|rSNP rs6671723|rSNP rs11121840|rSNP rs11121841|rSNP rs12092731|rSNP rs17886698|rSNP rs35399987|rSNP rs61754211|rSNP rs71647015|rSNP rs75451252|rSNP rs77029566|rSNP rs77217608|rSNP rs79511994|rSNP rs80070284|rSNP rs114950053|rSNP rs151103380|rSNP
ENSG00000241644 rs73085841|pos rs255114|pos rs255115|pos rs255116|pos rs255119|pos rs107540|pos rs73085844|pos rs4421273|pos rs255121|pos rs255122|pos rs117254273|pos rs255123|pos rs255124|pos rs255125|pos rs117105864|pos rs75613235|pos rs73085849|pos rs59454379|pos rs886742|pos rs60206504|pos rs58437894|pos rs255126|pos rs17159392|pos rs17159393|pos rs56015411|pos rs56313531|pos rs6958561|pos rs77496820|pos rs149849885|pos rs78315636|pos rs80217861|pos rs757857|pos rs740212|pos rs73308086|pos rs255131|pos rs117997896|pos rs24003|pos rs7779943|pos rs28756042|pos rs255132|pos rs255133|pos rs139713668|pos rs255134|pos rs255135|pos rs139819749|pos rs255136|pos rs144530473|pos rs56101372|pos rs255137|pos rs138493366|pos rs255138|pos rs255139|pos rs60082419|pos rs57304352|pos rs117345048|pos rs73085852|pos rs255140|pos rs117999256|pos rs62446904|pos rs140277249|pos rs255141|pos rs255142|pos rs144773095|pos rs10267836|pos rs111737705|pos rs140666759|pos rs73085855|pos rs73085856|pos rs80284909|pos rs146425544|pos rs59187085|pos rs140594425|pos rs255143|pos rs255144|pos rs147261684|pos rs184992503|pos rs562672023|pos rs255146|pos rs146244240|pos rs255148|pos rs255149|pos rs255150|pos rs11979875|pos rs17159396|pos rs77990542|pos rs4720013|pos rs4720014|pos rs111851701|pos rs11974150|pos rs255151|pos rs139327626|pos rs255152|pos rs255153|pos rs117503399|pos rs255154|pos rs7341386|pos rs255155|pos rs10280280|pos rs255156|pos rs4723006|pos rs4723007|pos rs255157|pos rs255158|pos rs73085860|pos rs75189376|pos rs117256225|pos rs148090641|pos rs10229054|pos rs144478376|pos rs28533312|pos rs28478046|pos rs77568404|pos rs117082280|pos rs255159|pos rs79103734|pos rs255160|pos rs255161|pos rs255162|pos rs255163|pos rs191114049|pos rs255164|pos rs10278630|pos rs117006690|pos rs75105390|pos rs255165|pos rs118183054|pos rs10216320|pos rs10224146|pos rs255166|pos rs255167|pos rs255168|pos rs151086646|pos rs138665139|pos rs255169|pos rs255170|pos rs12701022|pos rs150714613|pos rs139430214|pos rs149638833|pos rs55898454|pos rs76241072|pos rs73295894|pos rs117940400|pos rs255171|pos rs58110476|pos rs75599052|pos rs78819394|pos rs189813566|pos rs76291627|pos rs77343687|pos rs77383078|pos rs255172|pos rs73085863|pos rs10239122|pos rs17159410|pos rs4723008|pos rs255173|pos rs35871159|pos rs10267520|pos rs10270738|pos rs117563219|pos rs116961990|pos rs11771217|pos rs73295902|pos rs71530522|pos rs10263500|pos rs10263836|pos rs10279462|pos rs16875330|pos rs4645485|pos rs12701023|pos rs1468589|pos rs875572|pos rs1468590|pos rs75959475|pos rs1971677|pos rs62446913|pos rs2391901|pos rs10265291|pos rs118005958|pos rs13222016|pos rs6966354|pos rs6948130|pos rs12701024|pos rs4723009|pos rs143371155|pos rs13228990|pos rs6959381|pos rs6959654|pos rs6959671|pos rs741872|pos rs887444|pos rs28514719|pos rs887443|pos rs4723010|pos rs4723011|pos rs2075005|pos rs2075006|pos rs11766290|pos rs62446914|pos rs78376439|pos rs2302340|pos rs4720015|pos rs76297889|pos rs61741736|pos rs6970396|pos rs12701025|pos rs185761544|pos rs7787251|pos rs1061644|pos rs1061678|pos rs13307741|pos rs74428705|pos rs77783353|pos rs75685262|pos rs147842208|pos rs150102444|pos rs74902166|pos rs7795928|pos rs78222815|pos rs76040227|pos rs80135830|pos rs117547018|pos rs118013530|pos rs118051337|pos rs79519368|pos rs6970605|pos rs117157639|k10 rs111578941|k10 rs6462220|k10 rs255099|k10 rs111481376|k10 rs917194|k10 rs917195|k10 rs917196|k10 rs111886188|k10 rs58682124|k10 rs255100|k10 rs255101|k10 rs62446897|k10 rs17159371|k10 rs557433726|k10 rs11980048|k10 rs17159372|k10 rs255102|k10 rs255103|k10 rs10271509|k10 rs10271601|k10 rs255104|k10 rs255105|k10 rs62446898|k10 rs255106|k10 rs255107|k10 rs255108|k10 rs111910467|k10 rs117883749|k10 rs62446901|k10 rs255110|k10 rs568508323|k10 rs255111|k10 rs76494397|k10 rs255112|k10 rs255113|k10 rs113955557|k10 rs6973416|k10 rs190045797|k10 rs10951274|k10 rs117435518|k10 rs6958551|k10 rs78672055|k10 rs77308408|k10 rs1860510|k10 rs78111171|k10 rs73085886|k10 rs4720016|k10 rs10227423|k10 rs12111769|k10 rs10951275|k10 rs75279236|k10 rs9297127|k10 rs10261665|k10 rs4574752|k10 rs10251830|k10 rs10265594|k10 rs10236584|k10 rs10252210|k10 rs1860511|k10 rs76003305|k10 rs1860512|k10 rs1860513|k10 rs12154580|k10 rs117305230|k10 rs6462222|k10 rs7787428|k10 rs73085894|k10 rs7810199|k10 rs2013200|k10 rs4582452|k10 rs3901848|k10 rs73085896|k10 rs75796000|k10 rs7780659|k10 rs10225942|k10 rs6947180|k10 rs79447411|k10 rs117721971|GH rs255099|GH rs111481376|GH rs917194|GH rs917195|GH rs917196|GH rs111886188|GH rs58682124|GH rs255100|GH rs111910467|GH rs117883749|GH rs62446901|GH rs255110|GH rs568508323|GH rs255119|GH rs107540|GH rs73085844|GH rs4421273|GH rs255121|GH rs28756042|GH rs255132|GH rs255133|GH rs117345048|GH rs144478376|GH rs28533312|GH rs28478046|GH rs77568404|GH rs117082280|GH rs255159|GH rs79103734|GH rs255160|GH rs255161|GH rs255162|GH rs76291627|GH rs77343687|GH rs77383078|GH rs255172|GH rs73085863|GH rs10239122|GH rs17159410|GH rs4723008|GH rs255173|GH rs4723009|GH rs143371155|GH rs13228990|GH rs6959381|GH rs6959654|GH rs6959671|GH rs741872|GH rs887444|GH rs28514719|GH rs887443|GH rs4723010|GH rs4723011|GH rs2075005|GH rs2075006|GH rs11766290|GH rs62446914|GH rs78376439|GH Affx-30309392|GH rs2302340|GH rs4720015|GH rs76297889|GH rs61741736|GH rs6970396|GH rs12701025|GH rs185761544|GH rs7787251|GH rs1061644|GH rs1061678|GH rs13307741|GH rs113955557|GH rs10265594|GH rs10236584|GH rs10252210|GH rs1860511|GH rs76003305|GH rs1860512|GH rs1860513|GH rs12154580|GH rs117305230|GH rs6462222|GH rs7787428|GH rs73085894|GH rs7810199|GH rs2013200|GH rs7780659|GH rs10225942|GH rs6947180|GH rs12670137|GH rs75332496|GH rs740819|GH rs113356631|GH rs60390317|GH rs62446925|GH rs117811041|GH rs55827436|GH rs12666880|GH rs78059384|GH rs12671080|GH rs10229931|GH rs62446929|GH rs10230286|GH rs7812027|GH rs6964814|GH rs62446933|GH rs12665941|GH rs11978517|GH rs10272887|GH rs13224837|GH rs11768026|GH rs11768076|GH rs80291528|GH rs10258122|GH rs57996207|GH rs28631674|GH rs28548037|GH rs11773867|GH rs10282606|GH rs77505573|GH rs765508|GH rs62446941|GH rs2391919|GH rs6951701|GH rs117661071|GH rs739981|GH rs41545|GH rs146532913|GH rs1557909|GH rs6946714|GH rs1017012|GH rs1557910|GH rs7781249|GH rs7785179|GH rs7803974|GH rs4509209|GH rs7786452|GH rs62446943|GH rs7790537|GH rs11772642|GH rs41547|GH rs7796100|GH rs62446944|GH rs57177267|GH rs113317979|GH rs17781398|GH rs77101005|GH rs78742208|GH rs185913886|GH rs189803492|GH rs77183890|GH rs74917173|GH rs79925923|GH rs80253417|GH rs77124469|GH rs7778852|GH rs62449081|GH rs113176963|GH rs116973897|GH rs7791980|GH rs7792019|GH rs76785891|GH rs80156161|GH rs111262111|GH rs111666139|GH rs62449094|GH rs12672714|GH rs62449095|GH rs17782211|GH rs78306279|GH rs78103803|GH rs62449096|GH rs34611979|GH rs79447411|GH rs77783353|GH rs79519368|GH rs6970605|GH rs10155853|eQTL rs10156053|eQTL rs10216320|eQTL rs10237363|eQTL rs10237373|eQTL rs10239122|eQTL rs10243307|eQTL rs10243915|eQTL rs10247368|eQTL rs10247874|eQTL rs10251830|eQTL rs10263500|eQTL rs10263836|eQTL rs10265594|eQTL rs10267170|eQTL rs10267520|eQTL rs10267836|eQTL rs10270738|eQTL rs10279462|eQTL rs1034750|eQTL rs10487724|eQTL rs10487729|eQTL rs1061644|eQTL rs1061678|eQTL rs10807853|eQTL rs10951274|eQTL rs10951275|eQTL rs111851701|eQTL rs112938296|eQTL rs116877098|eQTL rs117006690|eQTL rs117435518|eQTL rs11769405|eQTL rs11771655|eQTL rs11972565|eQTL rs11979952|eQTL rs11981431|eQTL rs12111769|eQTL rs12154943|eQTL rs12216696|eQTL rs12665941|eQTL rs12667113|eQTL rs12667436|eQTL rs12670137|eQTL rs12671080|eQTL rs12672119|eQTL rs12672184|eQTL rs12690795|eQTL rs12690796|eQTL rs12701023|eQTL rs12701041|eQTL rs138263661|eQTL rs1468589|eQTL rs16875330|eQTL rs17159396|eQTL rs17159458|eQTL rs17397925|eQTL rs17397966|eQTL rs17398085|eQTL rs1860512|eQTL rs1860513|eQTL rs1971677|eQTL rs2075005|eQTL rs2075006|eQTL rs2240966|eQTL rs2302340|eQTL rs2391920|eQTL rs24003|eQTL rs255135|eQTL rs255139|eQTL rs255140|eQTL rs255141|eQTL rs255146|eQTL rs255149|eQTL rs255151|eQTL rs255173|eQTL rs28548037|eQTL rs28756042|eQTL rs34303811|eQTL rs4236329|eQTL rs4645485|eQTL rs4720014|eQTL rs4720015|eQTL rs4720022|eQTL rs4723010|eQTL rs4723011|eQTL rs4723017|eQTL rs4723018|eQTL rs59190669|eQTL rs60082419|eQTL rs60390317|eQTL rs62446929|eQTL rs62446930|eQTL rs62446931|eQTL rs62446932|eQTL rs62446933|eQTL rs62446934|eQTL rs62446940|eQTL rs62446943|eQTL rs62446944|eQTL rs62446945|eQTL rs62449076|eQTL rs6462222|eQTL rs66565438|eQTL rs6944321|eQTL rs6946714|eQTL rs6948085|eQTL rs6951831|eQTL rs6951832|eQTL rs6958406|eQTL rs6958551|eQTL rs6959381|eQTL rs6959443|eQTL rs6959654|eQTL rs6960287|eQTL rs6962730|eQTL rs6970396|eQTL rs6971186|eQTL rs6973416|eQTL rs73083497|eQTL rs73085852|eQTL rs73085855|eQTL rs73085856|eQTL rs73085860|eQTL rs73085886|eQTL rs73087704|eQTL rs73092001|eQTL rs741872|eQTL rs74432030|eQTL rs75599052|eQTL rs757857|eQTL rs76003305|eQTL rs77654373|eQTL rs7780463|eQTL rs7780659|eQTL rs7780851|eQTL rs7787251|eQTL rs7790537|eQTL rs7792099|eQTL rs77990542|eQTL rs7802850|eQTL rs79519368|eQTL rs79925923|eQTL rs882460|eQTL rs887443|eQTL rs887444|eQTL rs255098|rSNP rs255112|rSNP rs255113|rSNP rs6462220|rSNP rs7793837|rSNP rs7794226|rSNP rs10250835|rSNP rs73085841|rSNP rs75520340|rSNP rs111481376|rSNP rs111578941|rSNP rs117157639|rSNP rs117721971|rSNP
ENSG00000254959 rs4723010|pos rs4723011|pos rs2075005|pos rs2075006|pos rs11766290|pos rs62446914|pos rs78376439|pos rs2302340|pos rs4720015|pos rs76297889|pos rs61741736|pos rs6970396|pos rs12701025|pos rs185761544|pos rs7787251|pos rs1061644|pos rs1061678|pos rs13307741|pos rs113955557|pos rs6973416|pos rs190045797|pos rs10951274|pos rs117435518|pos rs6958551|pos rs78672055|pos rs77308408|pos rs1860510|pos rs78111171|pos rs73085886|pos rs4720016|pos rs10227423|pos rs12111769|pos rs10951275|pos rs75279236|pos rs9297127|pos rs10261665|pos rs4574752|pos rs10251830|pos rs10265594|pos rs10236584|pos rs10252210|pos rs1860511|pos rs76003305|pos rs1860512|pos rs1860513|pos rs12154580|pos rs117305230|pos rs6462222|pos rs7787428|pos rs73085894|pos rs7810199|pos rs2013200|pos rs4582452|pos rs3901848|pos rs73085896|pos rs75796000|pos rs7780659|pos rs10225942|pos rs6947180|pos rs59190669|pos rs6951831|pos rs6951832|pos rs77654373|pos rs11771655|pos rs10807853|pos rs143055913|pos rs4236329|pos rs4720022|pos rs144230037|pos rs6958083|pos rs6958406|pos rs6944321|pos rs6962456|pos rs6962730|pos rs6962614|pos rs12670137|pos rs75332496|pos rs740819|pos rs113356631|pos rs60390317|pos rs62446925|pos rs117811041|pos rs55827436|pos rs12666880|pos rs78059384|pos rs6979445|pos rs112106601|pos rs62446927|pos rs62446928|pos rs77967702|pos rs12701027|pos rs10243307|pos rs10243589|pos rs10243915|pos rs76359161|pos rs117937146|pos rs73087704|pos rs10247368|pos rs718930|pos rs12671080|pos rs10229931|pos rs62446929|pos rs10230286|pos rs11762566|pos rs12667436|pos rs11769431|pos rs117450876|pos rs75849664|pos rs12701028|pos rs6949578|pos rs61266138|pos rs73300006|pos rs77361502|pos rs4723016|pos rs76350356|pos rs12669230|pos rs11765514|pos rs6956261|pos rs6956143|pos rs75555700|pos rs28668685|pos rs62446930|pos rs12701029|pos rs10254554|pos rs191713133|pos rs6462224|pos rs6966965|pos rs12666110|pos rs7800050|pos rs12673216|pos rs10258266|pos rs2107551|pos rs2391916|pos rs62446931|pos rs73087778|pos rs10258780|pos rs12701030|pos rs28540148|pos rs6976222|pos rs6977031|pos rs553811731|pos rs17781074|pos rs2269921|pos rs12672184|pos rs9986953|pos rs201525972|pos rs12672338|pos rs62446932|pos rs7812027|pos rs6964814|pos rs62446933|pos rs12665941|pos rs11978517|pos rs10272887|pos rs13224837|pos rs11768026|pos rs11768076|pos rs80291528|pos rs10258122|pos rs57996207|pos rs28631674|pos rs77385654|pos rs28548037|pos rs76757054|pos rs62446934|pos rs12701034|pos rs35897481|pos rs16875355|pos rs12672119|pos rs62446940|pos rs6947469|pos rs6947493|pos rs12701035|pos rs6948085|pos rs550584004|pos rs562840439|pos rs60425551|pos rs113413482|pos rs13227941|pos rs80350119|pos rs12386752|pos rs10278285|pos rs6979305|pos rs75005632|pos rs10278851|pos rs11773867|pos rs10282606|pos rs77505573|pos rs765508|pos rs62446941|pos rs2391919|pos rs6951701|pos rs117661071|pos rs739981|pos rs41545|pos rs146532913|pos rs1557909|pos rs6946714|pos rs1017012|pos rs1557910|pos rs7781249|pos rs7785179|pos rs7803974|pos rs1034750|pos rs112957822|pos rs4509209|pos rs7786452|pos rs62446943|pos rs7790537|pos rs11772642|pos rs41547|pos rs7796100|pos rs62446944|pos rs57177267|pos rs113317979|pos rs17781398|pos rs77101005|pos rs117525382|pos rs76671682|pos rs11972565|pos rs114308288|pos rs4723017|pos rs4723018|pos rs10250368|pos rs7811843|pos rs11764705|pos rs1990010|pos rs73089509|pos rs1990011|pos rs62446945|pos rs73089511|pos rs12701041|pos rs10248038|pos rs117108594|pos rs12690795|pos rs9918618|pos rs12690796|pos rs7808845|pos rs7792099|pos rs9655308|pos rs112512800|pos rs6977076|pos rs6959443|pos rs112580881|pos rs6964164|pos rs2893395|pos rs12701042|pos rs141424907|pos rs11768048|pos rs10242462|pos rs143872266|pos rs112230384|pos rs11772180|pos rs2040834|pos rs28380235|pos rs5883259|pos rs58619555|pos rs58125099|pos rs11981431|pos rs79714917|pos rs17159458|pos rs76655111|pos rs77519584|pos rs150452597|pos rs6971186|pos rs11979952|pos rs114623966|pos rs117251651|pos rs77451095|pos rs62446949|pos rs10237363|pos rs10237373|pos rs10267170|pos rs6959112|pos rs6960287|pos rs12535641|pos rs369084345|pos rs112225720|pos rs187174703|pos rs10156053|pos rs10155853|pos rs10155856|pos rs62446950|pos rs2107552|pos rs62446951|pos rs2391920|pos rs57778402|pos rs372073787|pos rs10273719|pos rs7786959|pos rs7787573|pos rs10278734|pos rs10235413|pos rs10278973|pos rs2158463|pos rs2107553|pos rs10238765|pos rs73091453|pos rs7797390|pos rs2040835|pos rs2040836|pos rs6969230|pos rs73091456|pos rs10243139|pos rs2040837|pos rs6969636|pos rs117298884|pos rs62449064|pos rs116877098|pos rs117989474|pos rs12667273|pos rs7808904|pos rs73091463|pos rs62449065|pos rs17159487|pos rs58682391|pos rs57140105|pos rs6963378|pos rs882534|pos rs882533|pos rs12666373|pos rs111960442|pos rs74432030|pos rs60679893|pos rs60037073|pos rs111805278|pos rs59432103|pos rs62449069|pos rs28690365|pos rs71530530|pos rs73091472|pos rs10250957|pos rs62449070|pos rs10239192|pos rs57418216|pos rs149563937|pos rs56275377|pos rs118167873|pos rs112417550|pos rs61210703|pos rs117789449|pos rs57376826|pos rs62449075|pos rs10247874|pos rs10258097|pos rs11975654|pos rs10229281|pos rs112945183|pos rs76461746|pos rs150937897|pos rs76503667|pos rs62449076|pos rs57756163|pos rs12667955|pos rs117995346|pos rs59578124|pos rs117925922|pos rs61139153|pos rs12672329|pos rs138263661|pos rs78466775|pos rs76719927|pos rs62449078|pos rs34970833|pos rs59423432|pos rs57742424|pos rs56365885|pos rs57771399|pos rs75138450|pos rs201132185|pos rs77395672|pos rs4723019|pos rs62449079|pos rs73091479|pos rs76504996|pos rs74902332|pos rs80326231|pos rs57459575|pos rs80311340|pos rs11761293|pos rs6972154|pos rs12701043|pos rs79035878|pos rs78742208|pos rs185913886|pos rs189803492|pos rs77183890|pos rs74917173|pos rs79925923|pos rs80253417|pos rs77124469|pos rs7778852|pos rs62449081|pos rs113176963|pos rs116973897|pos rs7791980|pos rs7792019|pos rs76785891|pos rs117272384|pos rs60250831|pos rs62449083|pos rs12673857|pos rs6959949|pos rs769797531|pos rs1468311|pos rs1468312|pos rs1468313|pos rs75796975|pos rs34490481|pos rs12665880|pos rs62449084|pos rs62449085|pos rs62449086|pos rs62449087|pos rs6957048|pos rs62449088|pos rs62449089|pos rs62449090|pos rs78722842|pos rs62449091|pos rs12671536|pos rs62449092|pos rs73076204|pos rs73076207|pos rs80156161|pos rs111262111|pos rs111666139|pos rs62449094|pos rs12672714|pos rs62449095|pos rs17782211|pos rs78306279|pos rs78103803|pos rs62449096|pos rs34611979|pos rs79987856|pos rs79483141|pos rs62449097|pos rs10235270|pos rs60168018|pos rs58640303|pos rs73076211|pos rs74653057|pos rs7780081|pos rs7797330|pos rs111927915|pos rs6462228|pos rs71530531|pos rs6951406|pos rs12670734|pos rs4628165|pos rs2040838|pos rs10224928|pos rs7799035|pos rs4336510|pos rs10239031|pos rs28652685|pos rs117191320|pos rs5026597|pos rs199994000|pos rs17159526|pos rs59146446|pos rs112001361|pos rs12674155|pos rs7795447|pos rs62449120|pos rs111946193|pos rs7800298|pos rs117410997|pos rs62449121|pos rs117061269|pos rs78193206|pos rs10246219|pos rs137885882|pos rs10230970|pos rs6973773|pos rs181433646|pos rs143390461|pos rs10215211|pos rs34660703|pos rs56724571|pos rs62449123|pos rs4134403|pos rs10242704|pos rs62449124|pos rs10247175|pos rs10277002|pos rs79772823|pos rs62449125|pos rs77811988|pos rs112546161|pos rs113284865|pos rs62449126|pos rs62449127|pos rs4141290|pos rs7789533|pos rs7793504|pos rs55905317|pos rs763287|pos rs7799384|pos rs7799400|pos rs2158464|pos rs7782345|pos rs78857886|pos rs76309629|pos rs3801323|pos rs3801324|pos rs3801326|pos rs139717696|pos rs57325470|pos rs78807738|pos rs56225822|pos rs739979|pos rs739980|pos rs56027590|pos rs10253781|pos rs10238355|pos rs7782896|pos rs7783861|pos rs10215354|pos rs10216063|pos rs12669187|pos rs12669292|pos rs11979733|pos rs12666466|pos rs80070279|pos rs144499524|pos rs73301967|pos rs73301968|pos rs6975840|pos rs6975977|pos rs2107550|pos rs73303991|pos rs79420456|pos rs73689323|pos rs57662262|pos rs35969515|pos rs58367576|pos rs138887205|pos rs11975781|pos rs117506937|pos rs11976843|pos rs34837095|pos rs10252929|pos rs10252754|pos rs3801327|pos rs3823767|pos rs117097102|pos rs138672176|pos rs6942480|pos rs66519137|pos rs57960748|pos rs9692382|pos rs10267678|pos rs10281903|pos rs6967646|pos rs6968404|pos rs6950663|pos rs10227211|pos rs6462229|pos rs7805350|pos rs6462230|pos rs7806278|pos rs1203181|pos rs16875372|pos rs6970605|pos rs2040839|pos rs10267520|k10 rs10270738|k10 rs117563219|k10 rs116961990|k10 rs11771217|k10 rs73295902|k10 rs71530522|k10 rs10263500|k10 rs10263836|k10 rs10279462|k10 rs16875330|k10 rs4645485|k10 rs12701023|k10 rs1468589|k10 rs875572|k10 rs1468590|k10 rs75959475|k10 rs1971677|k10 rs62446913|k10 rs2391901|k10 rs10265291|k10 rs118005958|k10 rs13222016|k10 rs6966354|k10 rs6948130|k10 rs12701024|k10 rs4723009|k10 rs143371155|k10 rs13228990|k10 rs6959381|k10 rs6959654|k10 rs6959671|k10 rs741872|k10 rs887444|k10 rs28514719|k10 rs887443|k10 rs10229128|k10 rs34373236|k10 rs10276568|k10 rs10233127|k10 rs58289758|k10 rs117307187|k10 rs4723021|k10 rs149458274|k10 rs115018468|k10 rs1107353|k10 rs12666237|k10 rs1465216|k10 rs12112380|k10 rs12112389|k10 rs1465217|k10 rs117890973|k10 rs1000597|k10 rs877080|k10 rs1001733|k10 rs1203182|k10 rs1557908|k10 rs147117023|k10 rs10276448|k10 rs73078207|k10 rs117929362|k10 rs4720024|k10 rs117193248|k10 rs17783111|k10 rs79519368|k10 rs10736|rSNP rs11696|rSNP rs34143|rSNP rs34144|rSNP rs34145|rSNP rs34146|rSNP rs34147|rSNP rs34148|rSNP rs34149|rSNP rs34151|rSNP rs34152|rSNP rs34153|rSNP rs34154|rSNP rs34155|rSNP rs34156|rSNP rs34158|rSNP rs34161|rSNP rs34162|rSNP rs34164|rSNP rs34166|rSNP rs34167|rSNP rs34168|rSNP rs34170|rSNP rs34173|rSNP rs34174|rSNP rs34176|rSNP rs34178|rSNP rs34179|rSNP rs34180|rSNP rs34181|rSNP rs34182|rSNP rs34183|rSNP rs34185|rSNP rs34186|rSNP rs34189|rSNP rs34195|rSNP rs34198|rSNP rs34199|rSNP rs34201|rSNP rs34202|rSNP rs34203|rSNP rs41545|rSNP rs41547|rSNP rs221124|rSNP rs221125|rSNP rs221126|rSNP rs221127|rSNP rs221128|rSNP rs221129|rSNP rs221130|rSNP rs221131|rSNP rs221132|rSNP rs221133|rSNP rs221134|rSNP rs221135|rSNP rs221136|rSNP rs221137|rSNP rs221138|rSNP rs221139|rSNP rs221140|rSNP rs221141|rSNP rs221142|rSNP rs221143|rSNP rs221144|rSNP rs221145|rSNP rs221146|rSNP rs221147|rSNP rs221148|rSNP rs221149|rSNP rs221150|rSNP rs221151|rSNP rs221152|rSNP rs221153|rSNP rs221154|rSNP rs221155|rSNP rs221156|rSNP rs221157|rSNP rs249262|rSNP rs249263|rSNP rs475615|rSNP rs476860|rSNP rs478266|rSNP rs481806|rSNP rs486938|rSNP rs488837|rSNP rs490609|rSNP rs493195|rSNP rs493961|rSNP rs498475|rSNP rs502232|rSNP rs506154|rSNP rs508347|rSNP rs515013|rSNP rs520161|rSNP rs524193|rSNP rs527637|rSNP rs530649|rSNP rs537124|rSNP rs537764|rSNP rs538536|rSNP rs544632|rSNP rs550448|rSNP rs552707|rSNP rs562202|rSNP rs562463|rSNP rs562558|rSNP rs563289|rSNP rs565317|rSNP rs702814|rSNP rs702815|rSNP rs702816|rSNP rs702829|rSNP rs702830|rSNP rs702831|rSNP rs715282|rSNP rs715283|rSNP rs715301|rSNP rs715302|rSNP rs715303|rSNP rs718930|rSNP rs720408|rSNP rs720409|rSNP rs721533|rSNP rs722724|rSNP rs733317|rSNP rs736556|rSNP rs736557|rSNP rs739981|rSNP rs740122|rSNP rs740123|rSNP rs740250|rSNP rs740251|rSNP rs740260|rSNP rs740261|rSNP rs740334|rSNP rs740335|rSNP rs740819|rSNP rs741001|rSNP rs741281|rSNP rs741872|rSNP rs751544|rSNP rs757181|rSNP rs757730|rSNP rs758937|rSNP rs758938|rSNP rs758939|rSNP rs758940|rSNP rs759374|rSNP rs759375|rSNP rs759376|rSNP rs759377|rSNP rs759378|rSNP rs759396|rSNP rs764483|rSNP rs765508|rSNP rs766657|rSNP rs766658|rSNP rs766660|rSNP rs787212|rSNP rs787213|rSNP rs787214|rSNP rs787216|rSNP rs787218|rSNP rs787219|rSNP rs787220|rSNP rs787221|rSNP rs823359|rSNP rs823361|rSNP rs823364|rSNP rs823369|rSNP rs823372|rSNP rs823374|rSNP rs823376|rSNP rs823377|rSNP rs823379|rSNP rs823380|rSNP rs823381|rSNP rs823382|rSNP rs823384|rSNP rs849133|rSNP rs849134|rSNP rs849135|rSNP rs849136|rSNP rs849137|rSNP rs849138|rSNP rs849139|rSNP rs849140|rSNP rs849141|rSNP rs849142|rSNP rs849143|rSNP rs849313|rSNP rs849315|rSNP rs849316|rSNP rs849320|rSNP rs849323|rSNP rs849324|rSNP rs849325|rSNP rs849326|rSNP rs849327|rSNP rs849328|rSNP rs849329|rSNP rs849331|rSNP rs849333|rSNP rs849334|rSNP rs849335|rSNP rs849336|rSNP rs850013|rSNP rs850015|rSNP rs850017|rSNP rs850018|rSNP rs850020|rSNP rs850022|rSNP rs850023|rSNP rs850024|rSNP rs850026|rSNP rs850027|rSNP rs850029|rSNP rs860262|rSNP rs860263|rSNP rs860270|rSNP rs861067|rSNP rs864745|rSNP rs875896|rSNP rs875897|rSNP rs875898|rSNP rs876050|rSNP rs878014|rSNP rs881499|rSNP rs882533|rSNP rs882534|rSNP rs886340|rSNP rs886663|rSNP rs886664|rSNP rs886824|rSNP rs886825|rSNP rs887443|rSNP rs887444|rSNP rs887883|rSNP rs896137|rSNP rs916880|rSNP rs917115|rSNP rs917116|rSNP rs917117|rSNP rs917213|rSNP rs917214|rSNP rs917215|rSNP rs917216|rSNP rs917217|rSNP rs917218|rSNP rs917219|rSNP rs917749|rSNP rs917750|rSNP rs917751|rSNP rs917753|rSNP rs917754|rSNP rs921405|rSNP rs921406|rSNP rs921407|rSNP rs921408|rSNP rs921409|rSNP rs933490|rSNP rs933491|rSNP rs935769|rSNP rs935770|rSNP rs935771|rSNP rs958217|rSNP rs964653|rSNP rs964707|rSNP rs982857|rSNP rs982858|rSNP rs986553|rSNP rs986554|rSNP rs987501|rSNP rs995019|rSNP rs995043|rSNP rs995414|rSNP rs995415|rSNP rs997349|rSNP rs1003696|rSNP rs1004090|rSNP rs1006514|rSNP rs1006521|rSNP rs1009355|rSNP rs1016392|rSNP rs1017012|rSNP rs1019300|rSNP rs1019301|rSNP rs1021689|rSNP rs1021690|rSNP rs1021691|rSNP rs1029534|rSNP rs1030029|rSNP rs1034691|rSNP rs1034750|rSNP rs1035149|rSNP rs1037322|rSNP rs1049305|rSNP rs1072036|rSNP rs1073578|rSNP rs1073579|rSNP rs1074342|rSNP rs1076315|rSNP rs1076462|rSNP rs1100622|rSNP rs1109208|rSNP rs1121742|rSNP rs1121743|rSNP rs1156490|rSNP rs1158922|rSNP rs1203188|rSNP rs1203189|rSNP rs1230044|rSNP rs1230047|rSNP rs1304294|rSNP rs1344477|rSNP rs1344478|rSNP rs1344479|rSNP rs1345303|rSNP rs1345306|rSNP rs1345308|rSNP rs1362197|rSNP rs1362198|rSNP rs1362352|rSNP rs1362353|rSNP rs1362354|rSNP rs1362355|rSNP rs1362356|rSNP rs1362357|rSNP rs1362370|rSNP rs1362371|rSNP rs1376278|rSNP rs1376279|rSNP rs1376289|rSNP rs1419841|rSNP rs1419842|rSNP rs1419843|rSNP rs1420108|rSNP rs1420109|rSNP rs1420112|rSNP rs1420113|rSNP rs1420115|rSNP rs1420116|rSNP rs1420117|rSNP rs1420119|rSNP rs1420121|rSNP rs1420122|rSNP rs1420123|rSNP rs1420147|rSNP rs1420158|rSNP rs1420159|rSNP rs1466144|rSNP rs1466147|rSNP rs1468654|rSNP rs1476700|rSNP rs1513270|rSNP rs1513272|rSNP rs1513275|rSNP rs1513276|rSNP rs1541432|rSNP rs1541569|rSNP rs1544573|rSNP rs1548826|rSNP rs1548827|rSNP rs1548828|rSNP rs1548830|rSNP rs1548831|rSNP rs1557909|rSNP rs1557910|rSNP rs1558579|rSNP rs1558631|rSNP rs1558635|rSNP rs1562828|rSNP rs1569130|rSNP rs1579232|rSNP rs1580017|rSNP rs1580018|rSNP rs1580019|rSNP rs1580021|rSNP rs1580022|rSNP rs1580023|rSNP rs1580024|rSNP rs1582311|rSNP rs1584614|rSNP rs1584615|rSNP rs1584616|rSNP rs1592436|rSNP rs1592460|rSNP rs1592461|rSNP rs1592462|rSNP rs1592463|rSNP rs1592466|rSNP rs1592467|rSNP rs1597555|rSNP rs1597556|rSNP rs1597557|rSNP rs1597558|rSNP rs1597559|rSNP rs1597560|rSNP rs1599895|rSNP rs1599896|rSNP rs1610140|rSNP rs1610141|rSNP rs1610143|rSNP rs1610288|rSNP rs1612362|rSNP rs1612386|rSNP rs1616826|rSNP rs1619269|rSNP rs1623386|rSNP rs1635851|rSNP rs1635852|rSNP rs1636766|rSNP rs1636767|rSNP rs1636768|rSNP rs1641189|rSNP rs1641191|rSNP rs1641192|rSNP rs1641199|rSNP rs1641215|rSNP rs1641217|rSNP rs1641218|rSNP rs1641229|rSNP rs1695508|rSNP rs1695509|rSNP rs1695510|rSNP rs1695511|rSNP rs1695513|rSNP rs1695514|rSNP rs1695515|rSNP rs1708299|rSNP rs1708301|rSNP rs1708302|rSNP rs1728611|rSNP rs1728612|rSNP rs1728613|rSNP rs1728615|rSNP rs1728616|rSNP rs1728617|rSNP rs1728618|rSNP rs1807932|rSNP rs1817046|rSNP rs1817047|rSNP rs1819826|rSNP rs1839601|rSNP rs1839604|rSNP rs1839605|rSNP rs1849490|rSNP rs1849491|rSNP rs1859163|rSNP rs1859164|rSNP rs1859165|rSNP rs1859207|rSNP rs1859208|rSNP rs1859687|rSNP rs1860511|rSNP rs1860512|rSNP rs1860513|rSNP rs1861110|rSNP rs1861112|rSNP rs1861286|rSNP rs1861287|rSNP rs1861298|rSNP rs1868776|rSNP rs1868777|rSNP rs1874974|rSNP rs1874975|rSNP rs1874976|rSNP rs1874977|rSNP rs1877566|rSNP rs1894776|rSNP rs1894777|rSNP rs1894778|rSNP rs1894780|rSNP rs1894839|rSNP rs1894840|rSNP rs1894841|rSNP rs1894843|rSNP rs1894844|rSNP rs1894847|rSNP rs1894848|rSNP rs1894850|rSNP rs1894870|rSNP rs1894872|rSNP rs1894873|rSNP rs1901202|rSNP rs1901203|rSNP rs1909400|rSNP rs1955083|rSNP rs1964213|rSNP rs1974543|rSNP rs1974678|rSNP rs1978268|rSNP rs1978332|rSNP rs1983511|rSNP rs1985152|rSNP rs1988525|rSNP rs1990010|rSNP rs1990011|rSNP rs1993050|rSNP rs1993051|rSNP rs2003582|rSNP rs2006387|rSNP rs2011926|rSNP rs2011974|rSNP rs2013200|rSNP rs2014032|rSNP rs2040834|rSNP rs2040835|rSNP rs2040836|rSNP rs2040837|rSNP rs2041042|rSNP rs2041043|rSNP rs2041684|rSNP rs2041685|rSNP rs2041686|rSNP rs2041702|rSNP rs2041755|rSNP rs2044827|rSNP rs2044828|rSNP rs2044835|rSNP rs2044837|rSNP rs2044839|rSNP rs2057956|rSNP rs2057957|rSNP rs2058163|rSNP rs2058408|rSNP rs2058410|rSNP rs2058640|rSNP rs2060706|rSNP rs2060707|rSNP rs2071243|rSNP rs2071265|rSNP rs2072410|rSNP rs2072423|rSNP rs2072424|rSNP rs2078474|rSNP rs2080226|rSNP rs2080301|rSNP rs2098346|rSNP rs2098347|rSNP rs2107551|rSNP rs2107552|rSNP rs2107553|rSNP rs2108130|rSNP rs2108146|rSNP rs2109835|rSNP rs2110393|rSNP rs2110411|rSNP rs2110680|rSNP rs2110681|rSNP rs2110765|rSNP rs2110767|rSNP rs2122630|rSNP rs2122632|rSNP rs2122634|rSNP rs2158246|rSNP rs2158463|rSNP rs2158788|rSNP rs2158799|rSNP rs2159688|rSNP rs2160253|rSNP rs2167274|rSNP rs2178343|rSNP rs2189239|rSNP rs2189293|rSNP rs2189297|rSNP rs2189298|rSNP rs2189965|rSNP rs2189966|rSNP rs2191731|rSNP rs2191871|rSNP rs2191878|rSNP rs2214439|rSNP rs2215551|rSNP rs2215980|rSNP rs2216003|rSNP rs2216004|rSNP rs2218821|rSNP rs2218822|rSNP rs2237336|rSNP rs2240966|rSNP rs2253015|rSNP rs2267720|rSNP rs2284226|rSNP rs2284228|rSNP rs2285724|rSNP rs2286220|rSNP rs2290210|rSNP rs2290211|rSNP rs2290212|rSNP rs2290214|rSNP rs2290215|rSNP rs2290216|rSNP rs2290217|rSNP rs2290219|rSNP rs2299909|rSNP rs2302617|rSNP rs2302619|rSNP rs2305320|rSNP rs2329404|rSNP rs2329405|rSNP rs2329406|rSNP rs2329407|rSNP rs2329408|rSNP rs2329409|rSNP rs2329444|rSNP rs2329445|rSNP rs2329446|rSNP rs2329447|rSNP rs2329449|rSNP rs2329452|rSNP rs2391086|rSNP rs2391397|rSNP rs2391715|rSNP rs2391716|rSNP rs2391717|rSNP rs2391718|rSNP rs2391762|rSNP rs2391763|rSNP rs2391764|rSNP rs2391765|rSNP rs2391797|rSNP rs2391819|rSNP rs2391821|rSNP rs2391916|rSNP rs2391919|rSNP rs2391920|rSNP rs2391924|rSNP rs2391936|rSNP rs2391998|rSNP rs2392000|rSNP rs2392001|rSNP rs2392002|rSNP rs2392003|rSNP rs2392056|rSNP rs2392063|rSNP rs2392065|rSNP rs2392066|rSNP rs2392067|rSNP rs2392069|rSNP rs2392070|rSNP rs2392071|rSNP rs2392230|rSNP rs2523046|rSNP rs2523047|rSNP rs2523048|rSNP rs2523049|rSNP rs2523050|rSNP rs2523051|rSNP rs2523052|rSNP rs2523053|rSNP rs2523054|rSNP rs2523055|rSNP rs2523056|rSNP rs2523057|rSNP rs2523058|rSNP rs2523059|rSNP rs2523060|rSNP rs2523061|rSNP rs2523062|rSNP rs2523063|rSNP rs2523064|rSNP rs2523111|rSNP rs2528486|rSNP rs2717855|rSNP rs2717856|rSNP rs2717857|rSNP rs2717858|rSNP rs2717859|rSNP rs2717861|rSNP rs2717862|rSNP rs2717863|rSNP rs2717864|rSNP rs2717865|rSNP rs2717866|rSNP rs2717867|rSNP rs2717875|rSNP rs2717879|rSNP rs2717880|rSNP rs2717881|rSNP rs2717902|rSNP rs2876855|rSNP rs2893312|rSNP rs2893355|rSNP rs2893363|rSNP rs2893395|rSNP rs2893400|rSNP rs2893424|rSNP rs2893425|rSNP rs2893466|rSNP rs2893467|rSNP rs3173734|rSNP rs3178052|rSNP rs3213642|rSNP rs3213972|rSNP rs3213973|rSNP rs3213974|rSNP rs3735422|rSNP rs3735562|rSNP rs3750083|rSNP rs3750084|rSNP rs3750085|rSNP rs3750086|rSNP rs3763440|rSNP rs3763441|rSNP rs3763444|rSNP rs3763448|rSNP rs3779456|rSNP rs3801328|rSNP rs3801329|rSNP rs3801330|rSNP rs3801331|rSNP rs3801332|rSNP rs3801776|rSNP rs3801894|rSNP rs3807621|rSNP rs3807622|rSNP rs3807623|rSNP rs3807627|rSNP rs3807628|rSNP rs3857735|rSNP rs3901848|rSNP rs4000207|rSNP rs4141788|rSNP rs4141789|rSNP rs4236329|rSNP rs4255041|rSNP rs4289712|rSNP rs4299909|rSNP rs4316066|rSNP rs4318971|rSNP rs4320456|rSNP rs4320457|rSNP rs4323392|rSNP rs4330589|rSNP rs4333488|rSNP rs4339532|rSNP rs4351327|rSNP rs4357201|rSNP rs4364546|rSNP rs4370438|rSNP rs4386882|rSNP rs4410792|rSNP rs4428573|rSNP rs4430009|rSNP rs4431500|rSNP rs4452706|rSNP rs4460269|rSNP rs4460270|rSNP rs4460271|rSNP rs4475379|rSNP rs4475390|rSNP rs4478474|rSNP rs4483062|rSNP rs4492275|rSNP rs4492276|rSNP rs4507663|rSNP rs4509209|rSNP rs4534052|rSNP rs4538777|rSNP rs4548071|rSNP rs4552809|rSNP rs4552810|rSNP rs4563786|rSNP rs4568520|rSNP rs4573152|rSNP rs4574752|rSNP rs4580942|rSNP rs4582452|rSNP rs4590338|rSNP rs4628178|rSNP rs4636093|rSNP rs4719804|rSNP rs4719925|rSNP rs4719926|rSNP rs4719927|rSNP rs4719928|rSNP rs4719961|rSNP rs4719962|rSNP rs4719979|rSNP rs4719982|rSNP rs4719984|rSNP rs4719985|rSNP rs4720016|rSNP rs4720022|rSNP rs4720026|rSNP rs4720063|rSNP rs4720064|rSNP rs4720067|rSNP rs4720068|rSNP rs4720069|rSNP rs4720112|rSNP rs4720113|rSNP rs4720115|rSNP rs4720326|rSNP rs4722437|rSNP rs4722668|rSNP rs4722670|rSNP rs4722671|rSNP rs4722672|rSNP rs4722760|rSNP rs4722762|rSNP rs4722763|rSNP rs4722765|rSNP rs4722766|rSNP rs4722770|rSNP rs4722771|rSNP rs4722875|rSNP rs4722877|rSNP rs4722878|rSNP rs4722880|rSNP rs4722915|rSNP rs4722916|rSNP rs4722917|rSNP rs4722918|rSNP rs4722919|rSNP rs4722921|rSNP rs4722923|rSNP rs4722924|rSNP rs4722925|rSNP rs4722926|rSNP rs4722927|rSNP rs4722928|rSNP rs4722929|rSNP rs4722930|rSNP rs4722931|rSNP rs4722932|rSNP rs4722933|rSNP rs4722934|rSNP rs4722936|rSNP rs4722937|rSNP rs4722938|rSNP rs4722939|rSNP rs4722940|rSNP rs4722942|rSNP rs4722944|rSNP rs4722945|rSNP rs4722968|rSNP rs4722969|rSNP rs4723017|rSNP rs4723018|rSNP rs4723024|rSNP rs4723025|rSNP rs4723027|rSNP rs4723028|rSNP rs4723029|rSNP rs4723033|rSNP rs4723034|rSNP rs4723035|rSNP rs4723036|rSNP rs4723043|rSNP rs4723096|rSNP rs4723098|rSNP rs4723099|rSNP rs4723101|rSNP rs4723102|rSNP rs4723158|rSNP rs4723159|rSNP rs4723161|rSNP rs4723162|rSNP rs4723165|rSNP rs4723167|rSNP rs4723168|rSNP rs4723169|rSNP rs4723170|rSNP rs4723171|rSNP rs4723172|rSNP rs4723173|rSNP rs4723272|rSNP rs4723273|rSNP rs4723274|rSNP rs4723276|rSNP rs4723875|rSNP rs4723876|rSNP rs4723877|rSNP rs5027778|rSNP rs5027780|rSNP rs5028773|rSNP rs5028774|rSNP rs5883259|rSNP rs6461848|rSNP rs6461991|rSNP rs6461992|rSNP rs6461995|rSNP rs6462067|rSNP rs6462151|rSNP rs6462152|rSNP rs6462153|rSNP rs6462157|rSNP rs6462158|rSNP rs6462159|rSNP rs6462160|rSNP rs6462161|rSNP rs6462162|rSNP rs6462171|rSNP rs6462172|rSNP rs6462173|rSNP rs6462174|rSNP rs6462175|rSNP rs6462176|rSNP rs6462177|rSNP rs6462222|rSNP rs6462224|rSNP rs6462236|rSNP rs6462237|rSNP rs6462238|rSNP rs6462239|rSNP rs6462240|rSNP rs6462246|rSNP rs6462292|rSNP rs6462301|rSNP rs6462302|rSNP rs6462303|rSNP rs6462367|rSNP rs6462369|rSNP rs6462370|rSNP rs6462371|rSNP rs6462372|rSNP rs6462373|rSNP rs6462374|rSNP rs6462375|rSNP rs6462377|rSNP rs6462378|rSNP rs6462380|rSNP rs6462381|rSNP rs6462382|rSNP rs6462383|rSNP rs6462386|rSNP rs6462463|rSNP rs6462464|rSNP rs6462539|rSNP rs6462540|rSNP rs6462928|rSNP rs6462929|rSNP rs6462930|rSNP rs6942633|rSNP rs6942811|rSNP rs6942821|rSNP rs6942882|rSNP rs6943161|rSNP rs6943686|rSNP rs6943705|rSNP rs6943952|rSNP rs6944317|rSNP rs6944321|rSNP rs6944515|rSNP rs6944561|rSNP rs6944567|rSNP rs6944573|rSNP rs6944615|rSNP rs6944623|rSNP rs6944778|rSNP rs6944844|rSNP rs6944887|rSNP rs6944938|rSNP rs6944964|rSNP rs6944995|rSNP rs6945248|rSNP rs6945316|rSNP rs6945516|rSNP rs6945537|rSNP rs6945549|rSNP rs6945688|rSNP rs6945732|rSNP rs6945740|rSNP rs6945745|rSNP rs6945944|rSNP rs6946269|rSNP rs6946631|rSNP rs6946714|rSNP rs6947180|rSNP rs6947352|rSNP rs6947357|rSNP rs6947469|rSNP rs6947493|rSNP rs6947652|rSNP rs6948085|rSNP rs6949097|rSNP rs6949367|rSNP rs6949451|rSNP rs6949578|rSNP rs6949851|rSNP rs6949978|rSNP rs6950077|rSNP rs6950310|rSNP rs6950325|rSNP rs6950434|rSNP rs6950724|rSNP rs6950750|rSNP rs6950898|rSNP rs6951308|rSNP rs6951476|rSNP rs6951701|rSNP rs6951831|rSNP rs6951832|rSNP rs6951955|rSNP rs6952417|rSNP rs6952557|rSNP rs6952638|rSNP rs6952741|rSNP rs6952885|rSNP rs6952967|rSNP rs6953193|rSNP rs6953313|rSNP rs6953591|rSNP rs6953623|rSNP rs6953643|rSNP rs6953680|rSNP rs6953738|rSNP rs6953778|rSNP rs6953836|rSNP rs6954379|rSNP rs6954431|rSNP rs6954451|rSNP rs6954626|rSNP rs6954867|rSNP rs6955797|rSNP rs6956018|rSNP rs6956052|rSNP rs6956143|rSNP rs6956261|rSNP rs6956981|rSNP rs6957079|rSNP rs6957224|rSNP rs6957253|rSNP rs6957621|rSNP rs6958083|rSNP rs6958406|rSNP rs6958667|rSNP rs6958951|rSNP rs6958985|rSNP rs6959103|rSNP rs6959112|rSNP rs6959229|rSNP rs6959381|rSNP rs6959443|rSNP rs6959654|rSNP rs6959671|rSNP rs6959869|rSNP rs6959909|rSNP rs6959927|rSNP rs6960287|rSNP rs6961207|rSNP rs6961705|rSNP rs6961779|rSNP rs6961786|rSNP rs6961862|rSNP rs6961870|rSNP rs6962129|rSNP rs6962289|rSNP rs6962456|rSNP rs6962614|rSNP rs6962730|rSNP rs6962754|rSNP rs6962868|rSNP rs6962952|rSNP rs6962981|rSNP rs6963017|rSNP rs6963022|rSNP rs6963378|rSNP rs6963739|rSNP rs6963745|rSNP rs6964164|rSNP rs6964633|rSNP rs6964709|rSNP rs6964719|rSNP rs6964814|rSNP rs6964836|rSNP rs6965088|rSNP rs6965540|rSNP rs6965575|rSNP rs6965603|rSNP rs6965715|rSNP rs6965739|rSNP rs6965818|rSNP rs6965876|rSNP rs6966065|rSNP rs6966077|rSNP rs6966288|rSNP rs6966645|rSNP rs6966690|rSNP rs6966797|rSNP rs6966800|rSNP rs6966965|rSNP rs6966990|rSNP rs6967167|rSNP rs6967183|rSNP rs6967238|rSNP rs6967653|rSNP rs6967834|rSNP rs6968194|rSNP rs6968234|rSNP rs6968354|rSNP rs6968400|rSNP rs6968412|rSNP rs6968828|rSNP rs6968888|rSNP rs6968899|rSNP rs6968990|rSNP rs6969230|rSNP rs6969636|rSNP rs6969676|rSNP rs6970537|rSNP rs6970659|rSNP rs6971186|rSNP rs6971209|rSNP rs6971329|rSNP rs6971564|rSNP rs6971659|rSNP rs6972365|rSNP rs6972814|rSNP rs6973110|rSNP rs6973114|rSNP rs6973268|rSNP rs6973967|rSNP rs6974134|rSNP rs6974247|rSNP rs6974343|rSNP rs6975008|rSNP rs6975012|rSNP rs6976040|rSNP rs6976222|rSNP rs6976314|rSNP rs6976604|rSNP rs6976806|rSNP rs6976917|rSNP rs6977031|rSNP rs6977076|rSNP rs6977238|rSNP rs6978283|rSNP rs6978690|rSNP rs6978749|rSNP rs6979239|rSNP rs6979305|rSNP rs6979445|rSNP rs6979462|rSNP rs6979640|rSNP rs6979973|rSNP rs7456140|rSNP rs7456381|rSNP rs7457370|rSNP rs7458328|rSNP rs7459335|rSNP rs7459383|rSNP rs7776985|rSNP rs7777101|rSNP rs7777594|rSNP rs7777748|rSNP rs7777878|rSNP rs7777969|rSNP rs7778042|rSNP rs7778781|rSNP rs7779132|rSNP rs7779163|rSNP rs7779322|rSNP rs7779706|rSNP rs7780166|rSNP rs7780194|rSNP rs7780544|rSNP rs7780659|rSNP rs7781187|rSNP rs7781196|rSNP rs7781249|rSNP rs7781257|rSNP rs7781504|rSNP rs7781567|rSNP rs7781706|rSNP rs7781789|rSNP rs7782264|rSNP rs7782314|rSNP rs7782330|rSNP rs7782696|rSNP rs7782966|rSNP rs7783610|rSNP rs7783615|rSNP rs7783787|rSNP rs7784260|rSNP rs7784324|rSNP rs7784330|rSNP rs7785179|rSNP rs7785301|rSNP rs7785463|rSNP rs7785498|rSNP rs7785897|rSNP rs7786140|rSNP rs7786414|rSNP rs7786452|rSNP rs7786477|rSNP rs7786546|rSNP rs7787167|rSNP rs7787265|rSNP rs7787353|rSNP rs7787428|rSNP rs7787573|rSNP rs7787967|rSNP rs7788103|rSNP rs7788809|rSNP rs7789007|rSNP rs7789344|rSNP rs7789626|rSNP rs7790209|rSNP rs7790537|rSNP rs7790616|rSNP rs7791019|rSNP rs7791424|rSNP rs7791492|rSNP rs7791704|rSNP rs7791710|rSNP rs7791736|rSNP rs7791781|rSNP rs7792099|rSNP rs7792237|rSNP rs7792348|rSNP rs7792350|rSNP rs7793113|rSNP rs7793797|rSNP rs7793893|rSNP rs7794247|rSNP rs7794503|rSNP rs7794697|rSNP rs7794974|rSNP rs7795084|rSNP rs7795109|rSNP rs7795363|rSNP rs7795704|rSNP rs7795940|rSNP rs7796100|rSNP rs7796157|rSNP rs7796265|rSNP rs7796417|rSNP rs7796965|rSNP rs7797079|rSNP rs7797185|rSNP rs7797209|rSNP rs7797390|rSNP rs7797405|rSNP rs7798062|rSNP rs7798182|rSNP rs7798241|rSNP rs7798597|rSNP rs7798844|rSNP rs7799357|rSNP rs7799769|rSNP rs7800049|rSNP rs7800050|rSNP rs7800388|rSNP rs7801445|rSNP rs7801581|rSNP rs7801582|rSNP rs7801967|rSNP rs7802970|rSNP rs7803113|rSNP rs7803586|rSNP rs7803592|rSNP rs7803681|rSNP rs7803974|rSNP rs7804457|rSNP rs7804506|rSNP rs7804609|rSNP rs7805100|rSNP rs7805163|rSNP rs7805168|rSNP rs7805290|rSNP rs7805311|rSNP rs7805405|rSNP rs7805536|rSNP rs7805845|rSNP rs7806113|rSNP rs7806121|rSNP rs7806238|rSNP rs7806441|rSNP rs7806714|rSNP rs7806799|rSNP rs7806941|rSNP rs7808112|rSNP rs7808493|rSNP rs7808603|rSNP rs7808904|rSNP rs7809235|rSNP rs7809340|rSNP rs7809366|rSNP rs7809516|rSNP rs7809540|rSNP rs7809626|rSNP rs7810199|rSNP rs7810347|rSNP rs7810380|rSNP rs7810502|rSNP rs7811101|rSNP rs7811155|rSNP rs7811165|rSNP rs7811187|rSNP rs7812027|rSNP rs7812030|rSNP rs9297127|rSNP rs9638861|rSNP rs9638880|rSNP rs9638881|rSNP rs9639607|rSNP rs9639608|rSNP rs9639609|rSNP rs9639635|rSNP rs9639813|rSNP rs9648026|rSNP rs9648346|rSNP rs9655005|rSNP rs9655308|rSNP rs9655321|rSNP rs9655340|rSNP rs9690174|rSNP rs9690733|rSNP rs9692050|rSNP rs9692492|rSNP rs9768604|rSNP rs9770075|rSNP rs9770544|rSNP rs9791482|rSNP rs9791555|rSNP rs9791745|rSNP rs9791770|rSNP rs9791864|rSNP rs9791901|rSNP rs9791942|rSNP rs9792055|rSNP rs9792056|rSNP rs9801139|rSNP rs9801435|rSNP rs9918618|rSNP rs9986752|rSNP rs9986832|rSNP rs9986953|rSNP rs10046506|rSNP rs10046532|rSNP rs10155853|rSNP rs10155856|rSNP rs10156053|rSNP rs10156102|rSNP rs10156115|rSNP rs10215399|rSNP rs10215801|rSNP rs10223918|rSNP rs10224073|rSNP rs10224150|rSNP rs10224530|rSNP rs10224888|rSNP rs10224984|rSNP rs10225041|rSNP rs10225046|rSNP rs10225433|rSNP rs10225502|rSNP rs10225945|rSNP rs10226370|rSNP rs10226758|rSNP rs10226867|rSNP rs10227008|rSNP rs10227016|rSNP rs10227123|rSNP rs10227359|rSNP rs10227423|rSNP rs10227745|rSNP rs10228072|rSNP rs10228313|rSNP rs10228377|rSNP rs10228428|rSNP rs10228439|rSNP rs10228486|rSNP rs10228684|rSNP rs10229281|rSNP rs10229482|rSNP rs10229607|rSNP rs10229902|rSNP rs10229931|rSNP rs10230105|rSNP rs10230286|rSNP rs10231501|rSNP rs10231610|rSNP rs10231895|rSNP rs10231931|rSNP rs10232036|rSNP rs10232063|rSNP rs10232269|rSNP rs10232444|rSNP rs10232655|rSNP rs10232672|rSNP rs10232834|rSNP rs10233136|rSNP rs10233205|rSNP rs10233683|rSNP rs10233884|rSNP rs10234239|rSNP rs10234257|rSNP rs10235003|rSNP rs10235106|rSNP rs10235413|rSNP rs10235940|rSNP rs10236584|rSNP rs10236654|rSNP rs10236742|rSNP rs10236961|rSNP rs10237363|rSNP rs10237373|rSNP rs10237954|rSNP rs10237982|rSNP rs10238148|rSNP rs10238376|rSNP rs10238381|rSNP rs10238429|rSNP rs10238765|rSNP rs10238940|rSNP rs10239046|rSNP rs10239192|rSNP rs10239299|rSNP rs10239320|rSNP rs10239436|rSNP rs10239605|rSNP rs10239613|rSNP rs10239671|rSNP rs10239685|rSNP rs10240123|rSNP rs10240537|rSNP rs10240664|rSNP rs10241303|rSNP rs10241642|rSNP rs10241908|rSNP rs10242191|rSNP rs10243139|rSNP rs10243184|rSNP rs10243307|rSNP rs10243413|rSNP rs10243517|rSNP rs10243589|rSNP rs10243654|rSNP rs10243915|rSNP rs10244079|rSNP rs10244156|rSNP rs10244288|rSNP rs10244884|rSNP rs10245103|rSNP rs10245814|rSNP rs10246229|rSNP rs10246233|rSNP rs10246274|rSNP rs10246504|rSNP rs10247194|rSNP rs10247298|rSNP rs10247368|rSNP rs10247418|rSNP rs10247688|rSNP rs10247756|rSNP rs10247874|rSNP rs10247954|rSNP rs10248038|rSNP rs10248091|rSNP rs10248674|rSNP rs10249019|rSNP rs10249066|rSNP rs10249304|rSNP rs10249325|rSNP rs10250368|rSNP rs10250830|rSNP rs10251058|rSNP rs10251072|rSNP rs10251243|rSNP rs10251271|rSNP rs10251316|rSNP rs10251490|rSNP rs10251514|rSNP rs10251830|rSNP rs10252149|rSNP rs10252210|rSNP rs10252283|rSNP rs10253306|rSNP rs10253408|rSNP rs10253413|rSNP rs10253768|rSNP rs10253911|rSNP rs10254116|rSNP rs10254284|rSNP rs10254520|rSNP rs10254554|rSNP rs10254632|rSNP rs10254969|rSNP rs10255480|rSNP rs10255835|rSNP rs10255985|rSNP rs10256404|rSNP rs10256616|rSNP rs10256675|rSNP rs10256964|rSNP rs10257095|rSNP rs10257561|rSNP rs10257590|rSNP rs10257728|rSNP rs10258122|rSNP rs10258266|rSNP rs10258780|rSNP rs10258789|rSNP rs10259620|rSNP rs10260015|rSNP rs10260291|rSNP rs10260352|rSNP rs10260667|rSNP rs10260668|rSNP rs10260808|rSNP rs10260833|rSNP rs10260837|rSNP rs10260927|rSNP rs10261053|rSNP rs10261054|rSNP rs10261064|rSNP rs10261665|rSNP rs10261778|rSNP rs10261867|rSNP rs10262005|rSNP rs10262228|rSNP rs10262453|rSNP rs10262502|rSNP rs10262843|rSNP rs10262890|rSNP rs10262952|rSNP rs10263101|rSNP rs10263641|rSNP rs10263670|rSNP rs10263852|rSNP rs10263857|rSNP rs10263934|rSNP rs10264306|rSNP rs10264349|rSNP rs10264602|rSNP rs10265249|rSNP rs10265319|rSNP rs10265514|rSNP rs10265694|rSNP rs10265749|rSNP rs10266022|rSNP rs10266204|rSNP rs10266213|rSNP rs10266454|rSNP rs10266666|rSNP rs10267923|rSNP rs10268000|rSNP rs10268149|rSNP rs10268348|rSNP rs10268357|rSNP rs10268447|rSNP rs10268663|rSNP rs10268671|rSNP rs10268748|rSNP rs10268803|rSNP rs10269184|rSNP rs10269454|rSNP rs10269945|rSNP rs10270013|rSNP rs10270699|rSNP rs10271008|rSNP rs10271159|rSNP rs10271238|rSNP rs10271491|rSNP rs10271558|rSNP rs10271927|rSNP rs10271931|rSNP rs10272108|rSNP rs10272119|rSNP rs10272155|rSNP rs10272214|rSNP rs10272260|rSNP rs10272283|rSNP rs10272438|rSNP rs10272475|rSNP rs10272887|rSNP rs10272900|rSNP rs10273167|rSNP rs10273719|rSNP rs10274061|rSNP rs10274254|rSNP rs10274556|rSNP rs10274959|rSNP rs10275279|rSNP rs10275634|rSNP rs10275897|rSNP rs10276157|rSNP rs10276207|rSNP rs10276381|rSNP rs10276466|rSNP rs10276982|rSNP rs10277608|rSNP rs10278145|rSNP rs10278180|rSNP rs10278228|rSNP rs10278285|rSNP rs10278374|rSNP rs10278734|rSNP rs10278851|rSNP rs10278872|rSNP rs10278973|rSNP rs10279513|rSNP rs10279552|rSNP rs10279610|rSNP rs10279870|rSNP rs10280049|rSNP rs10280180|rSNP rs10280937|rSNP rs10281102|rSNP rs10281214|rSNP rs10281816|rSNP rs10282356|rSNP rs10282606|rSNP rs10282667|rSNP rs10441082|rSNP rs10441083|rSNP rs10447553|rSNP rs10479816|rSNP rs10479817|rSNP rs10486519|rSNP rs10486521|rSNP rs10486523|rSNP rs10486524|rSNP rs10486686|rSNP rs10488084|rSNP rs10488085|rSNP rs10488086|rSNP rs10488087|rSNP rs10488088|rSNP rs10499584|rSNP rs10499585|rSNP rs10499586|rSNP rs10499587|rSNP rs10499588|rSNP rs10499589|rSNP rs10499590|rSNP rs10807849|rSNP rs10807850|rSNP rs10807854|rSNP rs10807860|rSNP rs10807861|rSNP rs10951051|rSNP rs10951054|rSNP rs10951055|rSNP rs10951056|rSNP rs10951192|rSNP rs10951231|rSNP rs10951234|rSNP rs10951235|rSNP rs10951236|rSNP rs10951239|rSNP rs10951240|rSNP rs10951241|rSNP rs10951242|rSNP rs10951246|rSNP rs10951247|rSNP rs10951248|rSNP rs10951250|rSNP rs10951251|rSNP rs10951258|rSNP rs10951259|rSNP rs10951260|rSNP rs10951262|rSNP rs10951275|rSNP rs10951301|rSNP rs10951302|rSNP rs10951303|rSNP rs10951304|rSNP rs10951338|rSNP rs10951340|rSNP rs10951342|rSNP rs10951343|rSNP rs10951344|rSNP rs10951379|rSNP rs10951380|rSNP rs10951381|rSNP rs10951608|rSNP rs11489285|rSNP rs11489361|rSNP rs11489362|rSNP rs11495981|rSNP rs11520706|rSNP rs11525807|rSNP rs11526177|rSNP rs11537660|rSNP rs11537661|rSNP rs11761237|rSNP rs11762543|rSNP rs11762566|rSNP rs11762937|rSNP rs11762997|rSNP rs11763489|rSNP rs11763575|rSNP rs11763581|rSNP rs11763951|rSNP rs11764705|rSNP rs11764919|rSNP rs11765105|rSNP rs11765186|rSNP rs11765222|rSNP rs11765387|rSNP rs11765514|rSNP rs11765707|rSNP rs11766357|rSNP rs11766427|rSNP rs11766467|rSNP rs11766477|rSNP rs11766609|rSNP rs11766670|rSNP rs11766682|rSNP rs11766749|rSNP rs11768026|rSNP rs11768076|rSNP rs11768506|rSNP rs11768833|rSNP rs11769109|rSNP rs11769431|rSNP rs11769513|rSNP rs11769692|rSNP rs11770263|rSNP rs11770298|rSNP rs11771252|rSNP rs11771256|rSNP rs11771655|rSNP rs11771833|rSNP rs11772028|rSNP rs11772105|rSNP rs11772180|rSNP rs11772271|rSNP rs11772642|rSNP rs11772988|rSNP rs11773326|rSNP rs11773499|rSNP rs11773644|rSNP rs11773704|rSNP rs11773803|rSNP rs11773804|rSNP rs11773867|rSNP rs11971461|rSNP rs11971709|rSNP rs11971710|rSNP rs11971787|rSNP rs11971795|rSNP rs11971857|rSNP rs11971966|rSNP rs11972333|rSNP rs11972394|rSNP rs11972565|rSNP rs11973043|rSNP rs11973166|rSNP rs11973238|rSNP rs11973821|rSNP rs11973914|rSNP rs11974148|rSNP rs11975086|rSNP rs11975342|rSNP rs11975446|rSNP rs11975522|rSNP rs11975528|rSNP rs11975645|rSNP rs11975654|rSNP rs11976985|rSNP rs11977494|rSNP rs11977565|rSNP rs11977829|rSNP rs11978221|rSNP rs11978664|rSNP rs11979388|rSNP rs11979709|rSNP rs11979952|rSNP rs11980046|rSNP rs11980117|rSNP rs11980216|rSNP rs11980485|rSNP rs11980863|rSNP rs11981036|rSNP rs11981431|rSNP rs11981598|rSNP rs11981972|rSNP rs11982120|rSNP rs11982167|rSNP rs11982289|rSNP rs11982805|rSNP rs11983596|rSNP rs11983711|rSNP rs11983780|rSNP rs11983807|rSNP rs11984297|rSNP rs12055996|rSNP rs12056173|rSNP rs12056227|rSNP rs12111795|rSNP rs12111975|rSNP rs12112480|rSNP rs12112633|rSNP rs12112637|rSNP rs12112988|rSNP rs12113030|rSNP rs12113190|rSNP rs12113662|rSNP rs12113951|rSNP rs12154248|rSNP rs12154275|rSNP rs12154298|rSNP rs12154385|rSNP rs12154580|rSNP rs12154811|rSNP rs12155061|rSNP rs12155178|rSNP rs12216575|rSNP rs12234758|rSNP rs12386615|rSNP rs12386752|rSNP rs12530948|rSNP rs12531364|rSNP rs12531369|rSNP rs12531426|rSNP rs12531456|rSNP rs12531540|rSNP rs12531620|rSNP rs12532320|rSNP rs12532424|rSNP rs12532450|rSNP rs12532582|rSNP rs12532595|rSNP rs12532787|rSNP rs12532820|rSNP rs12532994|rSNP rs12533217|rSNP rs12533350|rSNP rs12533479|rSNP rs12533810|rSNP rs12533972|rSNP rs12534242|rSNP rs12534672|rSNP rs12534711|rSNP rs12535641|rSNP rs12535752|rSNP rs12535769|rSNP rs12536127|rSNP rs12536605|rSNP rs12536695|rSNP rs12537228|rSNP rs12537724|rSNP rs12537813|rSNP rs12537836|rSNP rs12537908|rSNP rs12538279|rSNP rs12538356|rSNP rs12538441|rSNP rs12538476|rSNP rs12538606|rSNP rs12539048|rSNP rs12539071|rSNP rs12539406|rSNP rs12539626|rSNP rs12539722|rSNP rs12539807|rSNP rs12540138|rSNP rs12540473|rSNP rs12540529|rSNP rs12665901|rSNP rs12666009|rSNP rs12666110|rSNP rs12666288|rSNP rs12666305|rSNP rs12666349|rSNP rs12666373|rSNP rs12666753|rSNP rs12666787|rSNP rs12666880|rSNP rs12666950|rSNP rs12667247|rSNP rs12667273|rSNP rs12667343|rSNP rs12667409|rSNP rs12667436|rSNP rs12667955|rSNP rs12667977|rSNP rs12669146|rSNP rs12669171|rSNP rs12669230|rSNP rs12669290|rSNP rs12669627|rSNP rs12669777|rSNP rs12670005|rSNP rs12670137|rSNP rs12670233|rSNP rs12670729|rSNP rs12670976|rSNP rs12671080|rSNP rs12672119|rSNP rs12672224|rSNP rs12672329|rSNP rs12672338|rSNP rs12672432|rSNP rs12672732|rSNP rs12673216|rSNP rs12673428|rSNP rs12673646|rSNP rs12673881|rSNP rs12673921|rSNP rs12673952|rSNP rs12674183|rSNP rs12674454|rSNP rs12690795|rSNP rs12690796|rSNP rs12700592|rSNP rs12700593|rSNP rs12700595|rSNP rs12700853|rSNP rs12700855|rSNP rs12700856|rSNP rs12700920|rSNP rs12700969|rSNP rs12700970|rSNP rs12700972|rSNP rs12700977|rSNP rs12700978|rSNP rs12700980|rSNP rs12700981|rSNP rs12700982|rSNP rs12700983|rSNP rs12700984|rSNP rs12700985|rSNP rs12701006|rSNP rs12701007|rSNP rs12701027|rSNP rs12701028|rSNP rs12701029|rSNP rs12701030|rSNP rs12701034|rSNP rs12701035|rSNP rs12701041|rSNP rs12701042|rSNP rs12701048|rSNP rs12701049|rSNP rs12701050|rSNP rs12701134|rSNP rs12701226|rSNP rs12701230|rSNP rs12701231|rSNP rs12701285|rSNP rs12701289|rSNP rs12701349|rSNP rs12701350|rSNP rs13221659|rSNP rs13221848|rSNP rs13222152|rSNP rs13222839|rSNP rs13222926|rSNP rs13223514|rSNP rs13223800|rSNP rs13223936|rSNP rs13224837|rSNP rs13225648|rSNP rs13225836|rSNP rs13225887|rSNP rs13226937|rSNP rs13227141|rSNP rs13227491|rSNP rs13227595|rSNP rs13227642|rSNP rs13227941|rSNP rs13228025|rSNP rs13228127|rSNP rs13228573|rSNP rs13228804|rSNP rs13230170|rSNP rs13230282|rSNP rs13230312|rSNP rs13230494|rSNP rs13230955|rSNP rs13231353|rSNP rs13231585|rSNP rs13231982|rSNP rs13232836|rSNP rs13233256|rSNP rs13233607|rSNP rs13233635|rSNP rs13233638|rSNP rs13234774|rSNP rs13234928|rSNP rs13235450|rSNP rs13235643|rSNP rs13235787|rSNP rs13236605|rSNP rs13236639|rSNP rs13237201|rSNP rs13237424|rSNP rs13237495|rSNP rs13238974|rSNP rs13239041|rSNP rs13239191|rSNP rs13240124|rSNP rs13240260|rSNP rs13240797|rSNP rs13240928|rSNP rs13241585|rSNP rs13242312|rSNP rs13242777|rSNP rs13242874|rSNP rs13243463|rSNP rs13244332|rSNP rs13244481|rSNP rs13244931|rSNP rs13245367|rSNP rs13246478|rSNP rs13247499|rSNP rs13247743|rSNP rs13308468|rSNP rs13308558|rSNP rs13310502|rSNP rs13311324|rSNP rs13311783|rSNP rs13312516|rSNP rs13312570|rSNP rs13438230|rSNP rs13438779|rSNP rs16875105|rSNP rs16875355|rSNP rs16875645|rSNP rs16875647|rSNP rs16875679|rSNP rs16875962|rSNP rs16879114|rSNP rs17150810|rSNP rs17151061|rSNP rs17156432|rSNP rs17156479|rSNP rs17156517|rSNP rs17156536|rSNP rs17158181|rSNP rs17158191|rSNP rs17158203|rSNP rs17158242|rSNP rs17158246|rSNP rs17158252|rSNP rs17158269|rSNP rs17158276|rSNP rs17158386|rSNP rs17158392|rSNP rs17158618|rSNP rs17158619|rSNP rs17158620|rSNP rs17158623|rSNP rs17158626|rSNP rs17158629|rSNP rs17158631|rSNP rs17158634|rSNP rs17159458|rSNP rs17159487|rSNP rs17159722|rSNP rs17159799|rSNP rs17159800|rSNP rs17159802|rSNP rs17159810|rSNP rs17159844|rSNP rs17160427|rSNP rs17160429|rSNP rs17160432|rSNP rs17160511|rSNP rs17160513|rSNP rs17160536|rSNP rs17160544|rSNP rs17160545|rSNP rs17161324|rSNP rs17161331|rSNP rs17161362|rSNP rs17161398|rSNP rs17161413|rSNP rs17161414|rSNP rs17161418|rSNP rs17161423|rSNP rs17161428|rSNP rs17161456|rSNP rs17170099|rSNP rs17170104|rSNP rs17170105|rSNP rs17170120|rSNP rs17170131|rSNP rs17302067|rSNP rs17313351|rSNP rs17326055|rSNP rs17326222|rSNP rs17326236|rSNP rs17326411|rSNP rs17361322|rSNP rs17361910|rSNP rs17362028|rSNP rs17362077|rSNP rs17362203|rSNP rs17362231|rSNP rs17362747|rSNP rs17364223|rSNP rs17364567|rSNP rs17365249|rSNP rs17395534|rSNP rs17395966|rSNP rs17396870|rSNP rs17405717|rSNP rs17427791|rSNP rs17427861|rSNP rs17427875|rSNP rs17427882|rSNP rs17427917|rSNP rs17437439|rSNP rs17437516|rSNP rs17437544|rSNP rs17437551|rSNP rs17437565|rSNP rs17449371|rSNP rs17458671|rSNP rs17459145|rSNP rs17459376|rSNP rs17460417|rSNP rs17461530|rSNP rs17461662|rSNP rs17462942|rSNP rs17472147|rSNP rs17472350|rSNP rs17474817|rSNP rs17475074|rSNP rs17483922|rSNP rs17484069|rSNP rs17500987|rSNP rs17501007|rSNP rs17501090|rSNP rs17501111|rSNP rs17501250|rSNP rs17501278|rSNP rs17528697|rSNP rs17546384|rSNP rs17546537|rSNP rs17546795|rSNP rs17547116|rSNP rs17547157|rSNP rs17547388|rSNP rs17547923|rSNP rs17606064|rSNP rs17606308|rSNP rs17620556|rSNP rs17710985|rSNP rs17711938|rSNP rs17713630|rSNP rs17713666|rSNP rs17753617|rSNP rs17754040|rSNP rs17754241|rSNP rs17754504|rSNP rs17770427|rSNP rs17770433|rSNP rs17770523|rSNP rs17781074|rSNP rs17781398|rSNP rs17784748|rSNP rs17810805|rSNP rs17810895|rSNP rs28362731|rSNP rs28362738|rSNP rs28362743|rSNP rs28364759|rSNP rs28374610|rSNP rs28374617|rSNP rs28376399|rSNP rs28380235|rSNP rs28390136|rSNP rs28415017|rSNP rs28415387|rSNP rs28415458|rSNP rs28421905|rSNP rs28428493|rSNP rs28430601|rSNP rs28431057|rSNP rs28431975|rSNP rs28432278|rSNP rs28434291|rSNP rs28435108|rSNP rs28435314|rSNP rs28435377|rSNP rs28446389|rSNP rs28448876|rSNP rs28449341|rSNP rs28455740|rSNP rs28457223|rSNP rs28459857|rSNP rs28480176|rSNP rs28483700|rSNP rs28497297|rSNP rs28514719|rSNP rs28524487|rSNP rs28533158|rSNP rs28540148|rSNP rs28548037|rSNP rs28585505|rSNP rs28587905|rSNP rs28590646|rSNP rs28592065|rSNP rs28595028|rSNP rs28608072|rSNP rs28609861|rSNP rs28619411|rSNP rs28624423|rSNP rs28631674|rSNP rs28638337|rSNP rs28639744|rSNP rs28658264|rSNP rs28665335|rSNP rs28667389|rSNP rs28668685|rSNP rs28681154|rSNP rs28688395|rSNP rs28690365|rSNP rs28698098|rSNP rs28701848|rSNP rs28739316|rSNP rs28750746|rSNP rs28751984|rSNP rs28766012|rSNP rs28778574|rSNP rs28784875|rSNP rs28785787|rSNP rs28807191|rSNP rs28808367|rSNP rs28844086|rSNP rs28844350|rSNP rs28858971|rSNP rs28874654|rSNP rs33999676|rSNP rs34028383|rSNP rs34033575|rSNP rs34113220|rSNP rs34132710|rSNP rs34138132|rSNP rs34147895|rSNP rs34149991|rSNP rs34165005|rSNP rs34201720|rSNP rs34207094|rSNP rs34208428|rSNP rs34314077|rSNP rs34319173|rSNP rs34393279|rSNP rs34488151|rSNP rs34493378|rSNP rs34506512|rSNP rs34537884|rSNP rs34539240|rSNP rs34548976|rSNP rs34597642|rSNP rs34607707|rSNP rs34738070|rSNP rs34756376|rSNP rs34771359|rSNP rs34824357|rSNP rs34839702|rSNP rs34914946|rSNP rs34921941|rSNP rs34943481|rSNP rs34957925|rSNP rs34963598|rSNP rs35042646|rSNP rs35053378|rSNP rs35066952|rSNP rs35067568|rSNP rs35086146|rSNP rs35122105|rSNP rs35241798|rSNP rs35287482|rSNP rs35345343|rSNP rs35391413|rSNP rs35454395|rSNP rs35472409|rSNP rs35565866|rSNP rs35569935|rSNP rs35608030|rSNP rs35639823|rSNP rs35687256|rSNP rs35710054|rSNP rs35761337|rSNP rs35808228|rSNP rs35897481|rSNP rs35912296|rSNP rs35962823|rSNP rs35964619|rSNP rs36029636|rSNP rs36150372|rSNP rs36174898|rSNP rs36192455|rSNP rs36199906|rSNP rs36200366|rSNP rs41276006|rSNP rs52793627|rSNP rs55658950|rSNP rs55681383|rSNP rs55684913|rSNP rs55689171|rSNP rs55717441|rSNP rs55718000|rSNP rs55764672|rSNP rs55775039|rSNP rs55778823|rSNP rs55798447|rSNP rs55799304|rSNP rs55819275|rSNP rs55823135|rSNP rs55827436|rSNP rs55829345|rSNP rs55832031|rSNP rs55834230|rSNP rs55840749|rSNP rs55846600|rSNP rs55847945|rSNP rs55894231|rSNP rs55903339|rSNP rs55904190|rSNP rs55924837|rSNP rs55941131|rSNP rs56006293|rSNP rs56012895|rSNP rs56024227|rSNP rs56038454|rSNP rs56051642|rSNP rs56075816|rSNP rs56076132|rSNP rs56079969|rSNP rs56097232|rSNP rs56112290|rSNP rs56122141|rSNP rs56126559|rSNP rs56152180|rSNP rs56161305|rSNP rs56178532|rSNP rs56204228|rSNP rs56275377|rSNP rs56325747|rSNP rs56333853|rSNP rs56348425|rSNP rs56377213|rSNP rs56398224|rSNP rs56752082|rSNP rs56772141|rSNP rs56870756|rSNP rs56885932|rSNP rs56961067|rSNP rs56981934|rSNP rs57009381|rSNP rs57040229|rSNP rs57140105|rSNP rs57163896|rSNP rs57177267|rSNP rs57258037|rSNP rs57376826|rSNP rs57378101|rSNP rs57418216|rSNP rs57439212|rSNP rs57549526|rSNP rs57571095|rSNP rs57596005|rSNP rs57640955|rSNP rs57688230|rSNP rs57688468|rSNP rs57712996|rSNP rs57720904|rSNP rs57728258|rSNP rs57756163|rSNP rs57770170|rSNP rs57774529|rSNP rs57778402|rSNP rs57792964|rSNP rs57856361|rSNP rs57938843|rSNP rs57960848|rSNP rs57963364|rSNP rs57991351|rSNP rs57996207|rSNP rs58069881|rSNP rs58125099|rSNP rs58254153|rSNP rs58262863|rSNP rs58363313|rSNP rs58462233|rSNP rs58488610|rSNP rs58561293|rSNP rs58619555|rSNP rs58682391|rSNP rs58808152|rSNP rs58863926|rSNP rs58913477|rSNP rs58976792|rSNP rs59056279|rSNP rs59058929|rSNP rs59115929|rSNP rs59130342|rSNP rs59190669|rSNP rs59236570|rSNP rs59289613|rSNP rs59350176|rSNP rs59355858|rSNP rs59432103|rSNP rs59446325|rSNP rs59474859|rSNP rs59578124|rSNP rs59606219|rSNP rs59623145|rSNP rs59665405|rSNP rs59666345|rSNP rs59676783|rSNP rs59821258|rSNP rs59910025|rSNP rs59919034|rSNP rs59938271|rSNP rs59953239|rSNP rs59993998|rSNP rs60037073|rSNP rs60077387|rSNP rs60115200|rSNP rs60146993|rSNP rs60213963|rSNP rs60251029|rSNP rs60390317|rSNP rs60411535|rSNP rs60425551|rSNP rs60440659|rSNP rs60456883|rSNP rs60473708|rSNP rs60491621|rSNP rs60592356|rSNP rs60599059|rSNP rs60671668|rSNP rs60679893|rSNP rs60701106|rSNP rs60767553|rSNP rs60796291|rSNP rs60807536|rSNP rs60831851|rSNP rs60871858|rSNP rs60988498|rSNP rs61005854|rSNP rs61139153|rSNP rs61169364|rSNP rs61181453|rSNP rs61210703|rSNP rs61236720|rSNP rs61237090|rSNP rs61240958|rSNP rs61313699|rSNP rs61412029|rSNP rs61436781|rSNP rs61442082|rSNP rs61588621|rSNP rs61616766|rSNP rs61616831|rSNP rs61621981|rSNP rs61645505|rSNP rs61698976|rSNP rs61742220|rSNP rs61744408|rSNP rs62446680|rSNP rs62446681|rSNP rs62446683|rSNP rs62446684|rSNP rs62446685|rSNP rs62446686|rSNP rs62446687|rSNP rs62446688|rSNP rs62446689|rSNP rs62446701|rSNP rs62446703|rSNP rs62446704|rSNP rs62446705|rSNP rs62446707|rSNP rs62446708|rSNP rs62446710|rSNP rs62446711|rSNP rs62446712|rSNP rs62446713|rSNP rs62446715|rSNP rs62446716|rSNP rs62446719|rSNP rs62446722|rSNP rs62446723|rSNP rs62446727|rSNP rs62446925|rSNP rs62446927|rSNP rs62446928|rSNP rs62446929|rSNP rs62446930|rSNP rs62446931|rSNP rs62446932|rSNP rs62446933|rSNP rs62446934|rSNP rs62446940|rSNP rs62446941|rSNP rs62446943|rSNP rs62446945|rSNP rs62446949|rSNP rs62446950|rSNP rs62446951|rSNP rs62447365|rSNP rs62447366|rSNP rs62447372|rSNP rs62447373|rSNP rs62447374|rSNP rs62448782|rSNP rs62448785|rSNP rs62448786|rSNP rs62448787|rSNP rs62448794|rSNP rs62448795|rSNP rs62448796|rSNP rs62448797|rSNP rs62448798|rSNP rs62448799|rSNP rs62449064|rSNP rs62449065|rSNP rs62449070|rSNP rs62449075|rSNP rs62449134|rSNP rs62449135|rSNP rs62449136|rSNP rs62449137|rSNP rs62449138|rSNP rs62449142|rSNP rs62449154|rSNP rs62449325|rSNP rs62449929|rSNP rs62449931|rSNP rs62449947|rSNP rs62450062|rSNP rs62451623|rSNP rs62451624|rSNP rs62451627|rSNP rs62451628|rSNP rs62453596|rSNP rs62454450|rSNP rs62457128|rSNP rs62457130|rSNP rs62457131|rSNP rs62457133|rSNP rs62457149|rSNP rs62457153|rSNP rs62457154|rSNP rs62457155|rSNP rs62457156|rSNP rs62457157|rSNP rs62457158|rSNP rs62457295|rSNP rs62457296|rSNP rs62457306|rSNP rs62457307|rSNP rs62457308|rSNP rs62457309|rSNP rs62457310|rSNP rs62458341|rSNP rs62458344|rSNP rs62459160|rSNP rs62459164|rSNP rs62459167|rSNP rs62459168|rSNP rs62459169|rSNP rs62459171|rSNP rs62459172|rSNP rs62459195|rSNP rs62459196|rSNP rs62459197|rSNP rs62459198|rSNP rs62459199|rSNP rs62459200|rSNP rs62459201|rSNP rs62459229|rSNP rs62459230|rSNP rs62459232|rSNP rs62459233|rSNP rs62459234|rSNP rs62463962|rSNP rs62463963|rSNP rs62463964|rSNP rs62463966|rSNP rs62463967|rSNP rs62463968|rSNP rs62466415|rSNP rs62466459|rSNP rs62467562|rSNP rs62467584|rSNP rs62467585|rSNP rs62467615|rSNP rs62467616|rSNP rs62467618|rSNP rs62648692|rSNP rs62648695|rSNP rs62648696|rSNP rs66464386|rSNP rs66505609|rSNP rs66537264|rSNP rs66537437|rSNP rs66553243|rSNP rs66595885|rSNP rs66614225|rSNP rs66669924|rSNP rs66691214|rSNP rs66729157|rSNP rs66749985|rSNP rs66762405|rSNP rs66797043|rSNP rs66810030|rSNP rs66868839|rSNP rs66943984|rSNP rs66948785|rSNP rs67012805|rSNP rs67063590|rSNP rs67232394|rSNP rs67250450|rSNP rs67254948|rSNP rs67264588|rSNP rs67274226|rSNP rs67334549|rSNP rs67384597|rSNP rs67408371|rSNP rs67444297|rSNP rs67485073|rSNP rs67503133|rSNP rs67570696|rSNP rs67644203|rSNP rs67759737|rSNP rs67851354|rSNP rs67884801|rSNP rs67899828|rSNP rs67920764|rSNP rs67970052|rSNP rs68182804|rSNP rs68183954|rSNP rs71528587|rSNP rs71530530|rSNP rs71530595|rSNP rs71530596|rSNP rs71532568|rSNP rs71534348|rSNP rs72494332|rSNP rs73073442|rSNP rs73074022|rSNP rs73074024|rSNP rs73076597|rSNP rs73077991|rSNP rs73078484|rSNP rs73078490|rSNP rs73079727|rSNP rs73079741|rSNP rs73079743|rSNP rs73079761|rSNP rs73082216|rSNP rs73082217|rSNP rs73082218|rSNP rs73082260|rSNP rs73085886|rSNP rs73085894|rSNP rs73085896|rSNP rs73086354|rSNP rs73086460|rSNP rs73086481|rSNP rs73086488|rSNP rs73087704|rSNP rs73087778|rSNP rs73088252|rSNP rs73088257|rSNP rs73088258|rSNP rs73088260|rSNP rs73088262|rSNP rs73088263|rSNP rs73088265|rSNP rs73088359|rSNP rs73088368|rSNP rs73088374|rSNP rs73088827|rSNP rs73088832|rSNP rs73089288|rSNP rs73089295|rSNP rs73089302|rSNP rs73089511|rSNP rs73090258|rSNP rs73090290|rSNP rs73090300|rSNP rs73090302|rSNP rs73090311|rSNP rs73090312|rSNP rs73090506|rSNP rs73091208|rSNP rs73091214|rSNP rs73091220|rSNP rs73091224|rSNP rs73091233|rSNP rs73091235|rSNP rs73091240|rSNP rs73091248|rSNP rs73091254|rSNP rs73091262|rSNP rs73091453|rSNP rs73091456|rSNP rs73091463|rSNP rs73091472|rSNP rs73092008|rSNP rs73092016|rSNP rs73092020|rSNP rs73092021|rSNP rs73092024|rSNP rs73092027|rSNP rs73095361|rSNP rs73095371|rSNP rs73095385|rSNP rs73095390|rSNP rs73096059|rSNP rs73096085|rSNP rs73096089|rSNP rs73096101|rSNP rs73097203|rSNP rs73097241|rSNP rs73097254|rSNP rs73097258|rSNP rs73097267|rSNP rs73097268|rSNP rs73097503|rSNP rs73097515|rSNP rs73097549|rSNP rs73097595|rSNP rs73097596|rSNP rs73099434|rSNP rs73099443|rSNP rs73099479|rSNP rs73099485|rSNP rs73099500|rSNP rs73101223|rSNP rs73115946|rSNP rs73290324|rSNP rs73293469|rSNP rs73295312|rSNP rs73295317|rSNP rs73295321|rSNP rs73295325|rSNP rs73300006|rSNP rs73300638|rSNP rs73300665|rSNP rs73301455|rSNP rs73301456|rSNP rs73303576|rSNP rs73305192|rSNP rs73305194|rSNP rs73305201|rSNP rs73305784|rSNP rs73305788|rSNP rs73305793|rSNP rs73305796|rSNP rs73305797|rSNP rs73307384|rSNP rs73307385|rSNP rs73307386|rSNP rs73309390|rSNP rs73309397|rSNP rs73309743|rSNP rs73311113|rSNP rs73311118|rSNP rs73311119|rSNP rs73311145|rSNP rs73311148|rSNP rs73311957|rSNP rs73311990|rSNP rs73314988|rSNP rs73317492|rSNP rs73319106|rSNP rs73319123|rSNP rs73319406|rSNP rs73319407|rSNP rs73319408|rSNP rs73373899|rSNP rs73375606|rSNP rs73375616|rSNP rs73375632|rSNP rs73375634|rSNP rs73686012|rSNP rs73686019|rSNP rs73686295|rSNP rs73686299|rSNP rs73686302|rSNP rs73686954|rSNP rs73688732|rSNP rs73689403|rSNP rs73689404|rSNP rs73689406|rSNP rs74300365|rSNP rs74339021|rSNP rs74358953|rSNP rs74368083|rSNP rs74403286|rSNP rs74432030|rSNP rs74465399|rSNP rs74468550|rSNP rs74477937|rSNP rs74499062|rSNP rs74516169|rSNP rs74562110|rSNP rs74614601|rSNP rs74616007|rSNP rs74621312|rSNP rs74694889|rSNP rs74733469|rSNP rs74739628|rSNP rs74777717|rSNP rs74847755|rSNP rs74893545|rSNP rs74957891|rSNP rs74995454|rSNP rs75003622|rSNP rs75005632|rSNP rs75019032|rSNP rs75050830|rSNP rs75065807|rSNP rs75084189|rSNP rs75092348|rSNP rs75098184|rSNP rs75103718|rSNP rs75129980|rSNP rs75145495|rSNP rs75251265|rSNP rs75279236|rSNP rs75295306|rSNP rs75318693|rSNP rs75326371|rSNP rs75332496|rSNP rs75341410|rSNP rs75352266|rSNP rs75395053|rSNP rs75404914|rSNP rs75496063|rSNP rs75505778|rSNP rs75517070|rSNP rs75555700|rSNP rs75559609|rSNP rs75608651|rSNP rs75640643|rSNP rs75654781|rSNP rs75681217|rSNP rs75681561|rSNP rs75685985|rSNP rs75689343|rSNP rs75702300|rSNP rs75713558|rSNP rs75716229|rSNP rs75734515|rSNP rs75741943|rSNP rs75788136|rSNP rs75796000|rSNP rs75809901|rSNP rs75813516|rSNP rs75849664|rSNP rs75856861|rSNP rs75928488|rSNP rs75929881|rSNP rs75930867|rSNP rs75951304|rSNP rs75990959|rSNP rs76002879|rSNP rs76003305|rSNP rs76009085|rSNP rs76101844|rSNP rs76122747|rSNP rs76140731|rSNP rs76141780|rSNP rs76153736|rSNP rs76173442|rSNP rs76226443|rSNP rs76233580|rSNP rs76234672|rSNP rs76244625|rSNP rs76304735|rSNP rs76331469|rSNP rs76350356|rSNP rs76359161|rSNP rs76393443|rSNP rs76393609|rSNP rs76428192|rSNP rs76461746|rSNP rs76487486|rSNP rs76491048|rSNP rs76500253|rSNP rs76503667|rSNP rs76573462|rSNP rs76573680|rSNP rs76598642|rSNP rs76640950|rSNP rs76655111|rSNP rs76657288|rSNP rs76671682|rSNP rs76684975|rSNP rs76704622|rSNP rs76710064|rSNP rs76757054|rSNP rs76767670|rSNP rs76778316|rSNP rs76785794|rSNP rs76785870|rSNP rs76817022|rSNP rs76860370|rSNP rs76861870|rSNP rs76863350|rSNP rs76903282|rSNP rs76906823|rSNP rs76942557|rSNP rs77025220|rSNP rs77067396|rSNP rs77067620|rSNP rs77070669|rSNP rs77101005|rSNP rs77107656|rSNP rs77131263|rSNP rs77140688|rSNP rs77148220|rSNP rs77170598|rSNP rs77173173|rSNP rs77181159|rSNP rs77191515|rSNP rs77266350|rSNP rs77311973|rSNP rs77322848|rSNP rs77332164|rSNP rs77332679|rSNP rs77361502|rSNP rs77364015|rSNP rs77385654|rSNP rs77393551|rSNP rs77395440|rSNP rs77398901|rSNP rs77403320|rSNP rs77451095|rSNP rs77485129|rSNP rs77505573|rSNP rs77519584|rSNP rs77542067|rSNP rs77577629|rSNP rs77605021|rSNP rs77609632|rSNP rs77614785|rSNP rs77653316|rSNP rs77654373|rSNP rs77667608|rSNP rs77669985|rSNP rs77682716|rSNP rs77713443|rSNP rs77724649|rSNP rs77726936|rSNP rs77764444|rSNP rs77785607|rSNP rs77813257|rSNP rs77823918|rSNP rs77852471|rSNP rs77858177|rSNP rs77899578|rSNP rs77904861|rSNP rs77913685|rSNP rs77914931|rSNP rs77923727|rSNP rs77952825|rSNP rs77952874|rSNP rs77967420|rSNP rs77967702|rSNP rs77993523|rSNP rs78022305|rSNP rs78059384|rSNP rs78087906|rSNP rs78143148|rSNP rs78158503|rSNP rs78198854|rSNP rs78213963|rSNP rs78232316|rSNP rs78241678|rSNP rs78243235|rSNP rs78267464|rSNP rs78275840|rSNP rs78276498|rSNP rs78316862|rSNP rs78331241|rSNP rs78346843|rSNP rs78349278|rSNP rs78424302|rSNP rs78432824|rSNP rs78434834|rSNP rs78444396|rSNP rs78463754|rSNP rs78466775|rSNP rs78476589|rSNP rs78504093|rSNP rs78550309|rSNP rs78551816|rSNP rs78580899|rSNP rs78587650|rSNP rs78641664|rSNP rs78655549|rSNP rs78667285|rSNP rs78689737|rSNP rs78694823|rSNP rs78709620|rSNP rs78713573|rSNP rs78744378|rSNP rs78865297|rSNP rs78878767|rSNP rs78900875|rSNP rs78912482|rSNP rs78942763|rSNP rs79001000|rSNP rs79009982|rSNP rs79013867|rSNP rs79022366|rSNP rs79037587|rSNP rs79052558|rSNP rs79101530|rSNP rs79107154|rSNP rs79124605|rSNP rs79131915|rSNP rs79174645|rSNP rs79177720|rSNP rs79180689|rSNP rs79186005|rSNP rs79199986|rSNP rs79234960|rSNP rs79342550|rSNP rs79344870|rSNP rs79351313|rSNP rs79411839|rSNP rs79413509|rSNP rs79419695|rSNP rs79424958|rSNP rs79437498|rSNP rs79441442|rSNP rs79457309|rSNP rs79464758|rSNP rs79468002|rSNP rs79470490|rSNP rs79471912|rSNP rs79503171|rSNP rs79503733|rSNP rs79518852|rSNP rs79519368|rSNP rs79578860|rSNP rs79601896|rSNP rs79619897|rSNP rs79655449|rSNP rs79658629|rSNP rs79714917|rSNP rs79752857|rSNP rs79811184|rSNP rs79829931|rSNP rs79853778|rSNP rs79910951|rSNP rs79964329|rSNP rs79969539|rSNP rs79993564|rSNP rs80087012|rSNP rs80101668|rSNP rs80109401|rSNP rs80152795|rSNP rs80161983|rSNP rs80218618|rSNP rs80260913|rSNP rs80272497|rSNP rs80291528|rSNP rs80297522|rSNP rs80335518|rSNP rs80350119|rSNP rs111069866|rSNP rs111116762|rSNP rs111231957|rSNP rs111240742|rSNP rs111321685|rSNP rs111323139|rSNP rs111330129|rSNP rs111350061|rSNP rs111355023|rSNP rs111421719|rSNP rs111444498|rSNP rs111463234|rSNP rs111499641|rSNP rs111519497|rSNP rs111591368|rSNP rs111620375|rSNP rs111641883|rSNP rs111673917|rSNP rs111692119|rSNP rs111721594|rSNP rs111733700|rSNP rs111735230|rSNP rs111745373|rSNP rs111748499|rSNP rs111796407|rSNP rs111805278|rSNP rs111810833|rSNP rs111846424|rSNP rs111872567|rSNP rs111895361|rSNP rs111931470|rSNP rs111956987|rSNP rs111960442|rSNP rs111976601|rSNP rs112028146|rSNP rs112093366|rSNP rs112106601|rSNP rs112139463|rSNP rs112190998|rSNP rs112225720|rSNP rs112226501|rSNP rs112230384|rSNP rs112284898|rSNP rs112285373|rSNP rs112320570|rSNP rs112338708|rSNP rs112387186|rSNP rs112395084|rSNP rs112407029|rSNP rs112417550|rSNP rs112425734|rSNP rs112444993|rSNP rs112459946|rSNP rs112512800|rSNP rs112573355|rSNP rs112580632|rSNP rs112580881|rSNP rs112582946|rSNP rs112589745|rSNP rs112598342|rSNP rs112598941|rSNP rs112687859|rSNP rs112708510|rSNP rs112736838|rSNP rs112740788|rSNP rs112742071|rSNP rs112783137|rSNP rs112805157|rSNP rs112819350|rSNP rs112837675|rSNP rs112912621|rSNP rs112938296|rSNP rs112940040|rSNP rs112945183|rSNP rs112957822|rSNP rs112960435|rSNP rs113105880|rSNP rs113131622|rSNP rs113250176|rSNP rs113288823|rSNP rs113317979|rSNP rs113337241|rSNP rs113346058|rSNP rs113346358|rSNP rs113356631|rSNP rs113362450|rSNP rs113381968|rSNP rs113413482|rSNP rs113414971|rSNP rs113423753|rSNP rs113436984|rSNP rs113442648|rSNP rs113466634|rSNP rs113482320|rSNP rs113502082|rSNP rs113526482|rSNP rs113568287|rSNP rs113598422|rSNP rs113615969|rSNP rs113641659|rSNP rs113643831|rSNP rs113721273|rSNP rs113734075|rSNP rs113735840|rSNP rs113773150|rSNP rs113802402|rSNP rs113828572|rSNP rs113880636|rSNP rs113908520|rSNP rs113915784|rSNP rs113972242|rSNP rs113988812|rSNP rs114036198|rSNP rs114253306|rSNP rs114308288|rSNP rs114321038|rSNP rs114396944|rSNP rs114412896|rSNP rs114442923|rSNP rs114623966|rSNP rs114749098|rSNP rs114892953|rSNP rs115172047|rSNP rs115201989|rSNP rs115348624|rSNP rs115408903|rSNP rs115525024|rSNP rs115691150|rSNP rs116149349|rSNP rs116178104|rSNP rs116405758|rSNP rs116461691|rSNP rs116561671|rSNP rs116843334|rSNP rs116857244|rSNP rs116903992|rSNP rs116905459|rSNP rs116909710|rSNP rs116915253|rSNP rs116916864|rSNP rs116939442|rSNP rs116943064|rSNP rs116948262|rSNP rs116950699|rSNP rs116957203|rSNP rs116957577|rSNP rs116992271|rSNP rs117011797|rSNP rs117023309|rSNP rs117052905|rSNP rs117055709|rSNP rs117071762|rSNP rs117076345|rSNP rs117084959|rSNP rs117090156|rSNP rs117092965|rSNP rs117093837|rSNP rs117100726|rSNP rs117107726|rSNP rs117108594|rSNP rs117134319|rSNP rs117159690|rSNP rs117169721|rSNP rs117170308|rSNP rs117170367|rSNP rs117176883|rSNP rs117179972|rSNP rs117213666|rSNP rs117213859|rSNP rs117243063|rSNP rs117243273|rSNP rs117251158|rSNP rs117251651|rSNP rs117261630|rSNP rs117273144|rSNP rs117278774|rSNP rs117298884|rSNP rs117305130|rSNP rs117305230|rSNP rs117319726|rSNP rs117320992|rSNP rs117329424|rSNP rs117442647|rSNP rs117445603|rSNP rs117446522|rSNP rs117448586|rSNP rs117450876|rSNP rs117476201|rSNP rs117489100|rSNP rs117510908|rSNP rs117522957|rSNP rs117525382|rSNP rs117548421|rSNP rs117565579|rSNP rs117591515|rSNP rs117602731|rSNP rs117608832|rSNP rs117661071|rSNP rs117673440|rSNP rs117684819|rSNP rs117692894|rSNP rs117696697|rSNP rs117698586|rSNP rs117699944|rSNP rs117711348|rSNP rs117739227|rSNP rs117751793|rSNP rs117765376|rSNP rs117767607|rSNP rs117789449|rSNP rs117798313|rSNP rs117803106|rSNP rs117811041|rSNP rs117826118|rSNP rs117827196|rSNP rs117834808|rSNP rs117848444|rSNP rs117881791|rSNP rs117908116|rSNP rs117925922|rSNP rs117926035|rSNP rs117934571|rSNP rs117937146|rSNP rs117941053|rSNP rs117943594|rSNP rs117948441|rSNP rs117971109|rSNP rs117989474|rSNP rs117995346|rSNP rs118039545|rSNP rs118043226|rSNP rs118059090|rSNP rs118068941|rSNP rs118084279|rSNP rs118127804|rSNP rs118129027|rSNP rs118129704|rSNP rs118149650|rSNP rs118159658|rSNP rs118162761|rSNP rs118167873|rSNP rs118171459|rSNP rs118175482|rSNP rs118190523|rSNP rs137952562|rSNP rs138018127|rSNP rs138080911|rSNP rs138125027|rSNP rs138183084|rSNP rs138186425|rSNP rs138263661|rSNP rs138274635|rSNP rs138488603|rSNP rs138542028|rSNP rs138575269|rSNP rs138623085|rSNP rs138640526|rSNP rs138904323|rSNP rs138922677|rSNP rs139018081|rSNP rs139048357|rSNP rs139146864|rSNP rs139285625|rSNP rs139336771|rSNP rs139345586|rSNP rs139353213|rSNP rs139442831|rSNP rs139446284|rSNP rs139541264|rSNP rs139606900|rSNP rs139754217|rSNP rs139754974|rSNP rs139791828|rSNP rs139834378|rSNP rs140196318|rSNP rs140250291|rSNP rs140321999|rSNP rs140342280|rSNP rs140376484|rSNP rs140416077|rSNP rs140421232|rSNP rs140431720|rSNP rs140479278|rSNP rs140521572|rSNP rs140694254|rSNP rs140706196|rSNP rs140806168|rSNP rs140922680|rSNP rs141049677|rSNP rs141064591|rSNP rs141113824|rSNP rs141318831|rSNP rs141337363|rSNP rs141407990|rSNP rs141610095|rSNP rs141621337|rSNP rs141730722|rSNP rs141958517|rSNP rs141963972|rSNP rs141990707|rSNP rs142181341|rSNP rs142283795|rSNP rs142368190|rSNP rs142700221|rSNP rs142709200|rSNP rs142723991|rSNP rs142846968|rSNP rs142922643|rSNP rs142989392|rSNP rs143000584|rSNP rs143055913|rSNP rs143088714|rSNP rs143200269|rSNP rs143306463|rSNP rs143472493|rSNP rs143498927|rSNP rs143562170|rSNP rs143599976|rSNP rs143601602|rSNP rs143621639|rSNP rs143625833|rSNP rs143637957|rSNP rs143640655|rSNP rs143758492|rSNP rs143770171|rSNP rs143872266|rSNP rs143885550|rSNP rs143885811|rSNP rs143986915|rSNP rs144052867|rSNP rs144119924|rSNP rs144189158|rSNP rs144230037|rSNP rs144388766|rSNP rs144487917|rSNP rs144488262|rSNP rs144530208|rSNP rs144532329|rSNP rs144572447|rSNP rs144653339|rSNP rs144804541|rSNP rs144822987|rSNP rs144935343|rSNP rs144950880|rSNP rs144980148|rSNP rs145015559|rSNP rs145018336|rSNP rs145046371|rSNP rs145083806|rSNP rs145096942|rSNP rs145126544|rSNP rs145497092|rSNP rs145611281|rSNP rs145692808|rSNP rs145781229|rSNP rs145902429|rSNP rs145960944|rSNP rs146093422|rSNP rs146176692|rSNP rs146314185|rSNP rs146386663|rSNP rs146500455|rSNP rs146532913|rSNP rs146805587|rSNP rs146829462|rSNP rs146831719|rSNP rs146938704|rSNP rs147320829|rSNP rs147417896|rSNP rs147431666|rSNP rs147475763|rSNP rs147673587|rSNP rs147674363|rSNP rs147686066|rSNP rs147689725|rSNP rs147837830|rSNP rs147880316|rSNP rs147955430|rSNP rs148119658|rSNP rs148192688|rSNP rs148256116|rSNP rs148362301|rSNP rs148555739|rSNP rs148576953|rSNP rs148577457|rSNP rs148604699|rSNP rs148631988|rSNP rs148655002|rSNP rs148664516|rSNP rs148673350|rSNP rs148710235|rSNP rs148810555|rSNP rs148825318|rSNP rs148878388|rSNP rs148879062|rSNP rs148992770|rSNP rs148997108|rSNP rs149004307|rSNP rs149020591|rSNP rs149109348|rSNP rs149285737|rSNP rs149386477|rSNP rs149472792|rSNP rs149492753|rSNP rs149493658|rSNP rs149563937|rSNP rs149702072|rSNP rs149871931|rSNP rs149922490|rSNP rs149943543|rSNP rs150046895|rSNP rs150053492|rSNP rs150097837|rSNP rs150202115|rSNP rs150231034|rSNP rs150325532|rSNP rs150331612|rSNP rs150356262|rSNP rs150374192|rSNP rs150452597|rSNP rs150474873|rSNP rs150530557|rSNP rs150584495|rSNP rs150669716|rSNP rs150783894|rSNP rs150790263|rSNP rs150838772|rSNP rs150937897|rSNP rs150960231|rSNP rs150979382|rSNP rs151006259|rSNP rs151102156|rSNP rs151113849|rSNP rs151174746|rSNP rs151223554|rSNP rs151284872|rSNP rs180774964|rSNP rs180796936|rSNP rs180822580|rSNP rs180866961|rSNP rs181179708|rSNP rs181542598|rSNP rs181796184|rSNP rs182290177|rSNP rs182339299|rSNP rs182614146|rSNP rs183121701|rSNP rs183154301|rSNP rs183229619|rSNP rs183522807|rSNP rs183654855|rSNP rs183724719|rSNP rs183754511|rSNP rs184587969|rSNP rs184612856|rSNP rs184991566|rSNP rs185070973|rSNP rs185198298|rSNP rs185432167|rSNP rs185453522|rSNP rs185477789|rSNP rs185550190|rSNP rs185685396|rSNP rs185763975|rSNP rs185893353|rSNP rs185934035|rSNP rs186081871|rSNP rs186242955|rSNP rs186521040|rSNP rs186593761|rSNP rs186735625|rSNP rs187174703|rSNP rs187654694|rSNP rs187718105|rSNP rs187719182|rSNP rs187742521|rSNP rs187825828|rSNP rs187868664|rSNP rs187968228|rSNP rs188226552|rSNP rs188393214|rSNP rs189028677|rSNP rs189281281|rSNP rs189589409|rSNP rs189859718|rSNP rs189880999|rSNP rs190152970|rSNP rs190261953|rSNP rs190270382|rSNP rs190488864|rSNP rs190880787|rSNP rs191246487|rSNP rs191385437|rSNP rs191389172|rSNP rs191467771|rSNP rs191784461|rSNP rs191798805|rSNP rs192138069|rSNP rs192297723|rSNP rs192830728|rSNP rs192833693|rSNP rs199663193|rSNP rs200114732|rSNP rs200155992|rSNP rs200292771|rSNP rs200338891|rSNP rs200522273|rSNP rs200527428|rSNP rs200574380|rSNP rs200597484|rSNP rs200637086|rSNP rs200849172|rSNP rs200858426|rSNP rs201271713|rSNP rs201310772|rSNP rs201382372|rSNP rs201449848|rSNP rs201525972|rSNP rs201697863|rSNP rs201752759|rSNP rs201815373|rSNP rs201820479|rSNP rs201883588|rSNP rs202036053|rSNP rs202206079|rSNP rs367940408|rSNP rs368212288|rSNP rs368287736|rSNP rs368569230|rSNP rs368630677|rSNP rs369084345|rSNP rs369365425|rSNP rs369423664|rSNP rs369772367|rSNP rs370542516|rSNP rs370869990|rSNP rs371352486|rSNP rs371618535|rSNP rs372073787|rSNP rs372493731|rSNP rs372670772|rSNP rs373933240|rSNP rs373945372|rSNP rs374669188|rSNP rs374870232|rSNP rs375390448|rSNP rs375455514|rSNP rs376297490|rSNP rs376393719|rSNP rs376635404|rSNP rs376867068|rSNP rs377136452|rSNP rs377189239|rSNP rs527665170|rSNP rs528604716|rSNP rs530001217|rSNP rs530375207|rSNP rs531022871|rSNP rs533505405|rSNP rs534897795|rSNP rs534962624|rSNP rs535570728|rSNP rs537443049|rSNP rs537591953|rSNP rs537626524|rSNP rs537646744|rSNP rs537948414|rSNP rs538903688|rSNP rs542089525|rSNP rs542816864|rSNP rs543064152|rSNP rs543510104|rSNP rs544901086|rSNP rs545299626|rSNP rs547155751|rSNP rs548462996|rSNP rs553119433|rSNP rs553267483|rSNP rs553811731|rSNP rs554147502|rSNP rs558260475|rSNP rs561988155|rSNP rs562244162|rSNP rs562840439|rSNP rs563183818|rSNP rs564685974|rSNP rs565678168|rSNP rs566682783|rSNP rs567444181|rSNP rs568827410|rSNP rs568971334|rSNP rs570080875|rSNP rs572716524|rSNP rs572922530|rSNP rs572985607|rSNP rs573284419|rSNP rs573328512|rSNP rs573659835|rSNP rs573973126|rSNP rs573980056|rSNP rs576145133|rSNP rs576644096|rSNP rs577598192|rSNP rs751284508|rSNP rs764691738|rSNP
ENSG00000129673 rs7210520|pos rs4789298|pos rs8072743|pos rs141149163|pos rs143126252|pos rs28615986|pos rs12947725|pos rs34307111|pos rs4789299|pos rs59699527|pos rs35489931|pos rs55684995|pos rs55850050|pos rs4789300|pos rs4789301|pos rs36119142|pos rs11077820|pos rs73996394|pos rs34087070|pos rs12951513|pos rs35197942|pos rs73996395|pos rs16968964|pos rs11077821|pos rs11077822|pos rs78207495|pos rs11077823|pos rs9894765|pos rs141975252|pos rs12945905|pos rs139817247|pos rs12946216|pos rs12948156|pos rs7210907|pos rs9903183|pos rs62085018|pos rs12452844|pos rs34546420|pos rs60337156|pos rs35720705|pos rs79796247|pos rs12939873|pos rs12947009|pos rs12940823|pos rs12941069|pos rs60974102|pos rs563582590|pos rs3760137|pos rs73996399|pos rs57197997|pos rs3760138|pos rs4238989|pos rs72466441|pos rs73998903|pos rs113263038|pos rs4646261|pos rs1811460|k10 rs1811459|k10 rs4789296|k10 rs7209978|k10 rs495055|k10 rs493035|k10 rs12601703|k10 rs74797237|k10 rs11077817|k10 rs7219524|k10 rs11653690|k10 rs201664546|k10 rs144974379|k10 rs12453375|k10 rs16968960|k10 rs7219520|k10 rs12449452|k10 rs4419085|k10 rs1356533|k10 rs59035745|k10 rs9896887|k10 rs77042512|k10 rs35319167|k10 rs12949638|k10 rs11657501|k10 rs117233817|k10 rs619907|k10 rs3135933|k10 rs80111125|k10 rs55829930|k10 rs143276039|k10 rs7223553|k10 rs7223304|k10 rs4789297|k10 rs9913840|k10 rs28715905|k10 rs187822585|k10 rs56248611|k10 rs28709924|k10 rs8150|k10 rs2289802|k10 rs111924263|k10 rs2289801|k10 rs11553544|k10 rs76764510|k10 rs73998912|k10 rs73998913|k10 rs12942767|k10 rs148916542|k10 rs73998915|k10 rs148838927|k10 rs12951122|k10 rs62085020|k10 rs61742551|k10 rs61267327|k10 rs78357435|k10 rs61403323|k10 rs58228745|k10 rs80169652|k10 rs3744045|k10 rs150316415|k10 rs111265862|k10 rs3809694|k10 rs3826287|k10 rs562589579|k10 rs117941147|GH rs12603572|GH rs73355731|GH rs7213998|GH rs79304471|GH rs73355734|GH rs80146157|GH rs16968355|GH rs75258214|GH rs7219716|GH rs7218656|GH rs73357503|GH rs7226127|GH rs8065144|GH rs549979992|GH rs145224941|GH rs150996377|GH rs56380545|GH rs56140816|GH rs55724872|GH rs200240307|GH rs34014361|GH rs72868723|GH rs12945842|GH rs78308836|GH rs72868727|GH rs6501862|GH rs6501863|GH rs9903178|GH rs9901220|GH rs12103653|GH rs8070711|GH rs183260519|GH rs542775585|GH rs66472386|GH rs11077808|GH rs7225367|GH rs455179|GH rs78642469|GH rs73996318|GH rs9904844|GH rs16968822|GH rs116198769|GH rs115172145|GH rs73996321|GH rs407281|GH rs73996323|GH rs73996324|GH rs8073728|GH rs141748925|GH rs144263820|GH rs77846275|GH rs369570148|GH rs114276513|GH rs141639978|GH rs372518573|GH rs77856647|GH rs143377135|GH rs35177607|GH rs11077815|GH rs377253|GH rs372126|GH rs394873|GH rs7207108|GH rs443112|GH rs72860804|GH rs12453011|GH rs447921|GH rs143143875|GH rs10852769|GH rs369654|GH rs423130|GH rs12941950|GH rs560924|GH rs115768156|GH rs28452498|GH rs9894536|GH rs56154175|GH rs4789294|GH rs4789295|GH rs12449930|GH rs139858351|GH rs56146061|GH rs74721266|GH rs76160849|GH rs12165049|GH rs73996379|GH rs669228|GH rs117717596|GH rs17596582|GH rs579983|GH rs694251|GH rs11650513|GH rs1811459|GH rs4789296|GH rs7209978|GH rs495055|GH rs493035|GH rs12601703|GH rs74797237|GH rs11077817|GH rs7219524|GH rs11653690|GH rs201664546|GH rs144974379|GH rs12453375|GH rs16968960|GH rs7219520|GH rs12449452|GH rs4419085|GH rs1356533|GH rs59035745|GH rs9896887|GH rs77042512|GH rs35319167|GH rs12949638|GH rs9913840|GH rs28715905|GH rs187822585|GH rs56248611|GH rs28709924|GH rs7210520|GH rs4789298|GH rs11077820|GH rs73996394|GH rs34087070|GH rs12951513|GH rs35197942|GH rs73996395|GH rs16968964|GH rs11077821|GH rs11077822|GH rs9894765|GH rs12945905|GH rs139817247|GH rs12946216|GH rs73996399|GH rs57197997|GH rs3760138|GH rs4238989|GH rs72466441|GH rs73998903|GH rs73998915|GH rs148838927|GH rs12951122|GH rs11650610|GH rs920941|GH rs3809698|GH rs3826288|GH rs12943385|GH rs11870168|GH rs78883034|GH rs11871977|GH rs62085021|GH rs79182016|GH rs9915296|GH rs7224108|GH rs7209575|GH rs7223138|GH rs72860894|GH rs9896500|GH rs12600847|GH rs885140|GH rs8067774|GH rs8068268|GH rs4789302|GH rs147288131|GH rs4238991|GH rs71384108|GH rs9910159|GH rs11871772|GH rs77216362|GH rs9911568|GH rs9892550|GH rs9890117|GH rs61418299|GH rs59485060|GH rs57351189|GH rs12453854|GH rs60764842|GH rs61088918|GH rs185979607|GH rs139533189|GH rs9889553|GH rs556254436|GH rs36002835|GH rs76890068|GH rs7207683|GH rs78205021|GH rs79872233|GH rs59121268|GH rs9902916|GH rs79444682|GH rs4395101|GH rs78230133|GH rs74683043|GH rs116905564|GH rs77433379|GH rs117332946|GH rs4788925|GH rs62085058|GH rs59467367|GH rs77060878|GH rs4788926|GH rs3744046|GH rs77254335|GH rs78828792|GH rs150582835|GH rs12937982|GH rs12940490|GH rs35151339|GH rs35900286|GH rs181356307|GH rs76635686|GH rs72860899|GH rs77103814|GH rs1992666|GH rs77661017|GH rs531081678|GH rs895158|GH rs895159|GH rs117635711|GH rs7218823|GH rs35521378|GH rs8189|GH rs151082516|GH rs4238995|GH rs8077736|GH rs4648335|GH rs4648336|GH rs139265686|GH rs9903722|GH rs4647879|GH rs4647880|GH rs62086575|GH rs543461474|GH rs9914222|GH rs8070052|GH rs34461797|GH rs4788929|GH rs4788930|GH rs34234732|GH rs16967307|GH rs11656649|GH rs11655698|GH rs7209626|GH rs10512610|GH rs4258648|GH rs2304921|GH rs11652216|GH rs8070864|GH rs34557034|GH rs35415986|GH rs8076932|GH rs71384118|GH rs7221075|GH rs11077830|GH rs11077831|GH rs11077832|GH rs11077833|GH rs11653476|GH rs117664516|GH rs12601888|GH rs36047794|GH rs10852770|GH rs34696233|GH rs9890158|GH rs62086617|GH rs9892510|GH rs4788931|GH rs144117589|GH rs72873926|GH rs11077834|GH rs11077835|GH rs10852771|GH rs11655255|GH rs10775368|GH rs10775369|GH rs12600489|GH rs11077836|GH rs185466443|GH rs113191985|GH rs112336265|GH rs12942750|GH rs12600597|GH rs67441833|GH rs11077837|GH rs72873940|GH rs12937398|GH rs184513855|GH rs112526932|GH rs7217072|GH rs7211188|GH rs138210105|GH rs11657528|GH rs7212366|GH rs7217431|GH rs9914184|GH rs3940647|GH rs4788933|GH rs4238998|GH rs4357967|GH rs4497725|GH rs55999112|GH rs55951667|GH rs4633757|GH rs7503435|GH rs530803084|GH rs7501569|GH rs376957347|GH rs11077841|GH rs76333512|GH rs73352019|GH rs112905793|GH rs193229562|GH rs191702049|GH rs9896325|GH rs11655468|GH rs113823005|GH rs9896779|GH rs538471424|GH rs8066052|GH rs8070870|GH rs7212413|GH rs7214155|GH rs7214168|GH rs7212569|GH rs2532443|GH rs3744056|GH rs2532442|GH rs3744058|GH rs3744060|GH rs188099360|GH rs9904870|GH rs148865949|GH rs4533313|GH rs1867560|GH rs55969083|GH rs117039471|GH rs138184645|GH rs7221614|GH rs16969138|GH rs115415276|GH rs34023610|GH rs8069024|GH rs8069348|GH rs58735886|GH rs56224830|GH rs56247331|GH rs57139199|GH rs16969140|GH rs16969144|GH rs16969146|GH rs11651834|GH rs58196405|GH rs55709960|GH rs61580404|GH rs60941595|GH rs7218347|GH rs7213105|GH rs61579350|GH rs719430|GH rs28372699|GH rs16969149|GH rs2109101|GH rs973632|GH rs973630|GH rs11870941|GH rs7214860|GH rs2286593|GH rs2286592|GH rs2286591|GH rs11077855|GH rs8078745|GH rs8075298|GH rs8079290|GH rs191563373|GH rs720782|GH rs7223751|GH rs141218372|GH rs2286590|GH rs2286589|GH rs2286588|GH rs117149310|GH rs2286587|GH rs2286586|GH rs4788942|GH rs7219390|GH rs4789344|GH rs12943636|GH rs141798345|GH rs73357369|GH rs574278481|GH rs35504735|GH rs8067445|GH rs7225592|GH rs59953252|GH rs11077856|GH rs73357371|GH rs8073649|GH rs8073770|GH rs12950841|GH rs11656596|GH rs111307832|GH rs11657595|GH rs8074484|GH rs11077883|GH rs11655439|GH rs113384616|GH rs1867463|GH rs11077811|eQTL rs117714099|eQTL rs11867786|eQTL rs11870168|eQTL rs12450964|eQTL rs12600847|eQTL rs12938013|eQTL rs12939537|eQTL rs12939873|eQTL rs12941069|eQTL rs12946745|eQTL rs12950903|eQTL rs12951122|eQTL rs148865949|eQTL rs188096497|eQTL rs35787914|eQTL rs35833474|eQTL rs36002835|eQTL rs3760137|eQTL rs3760138|eQTL rs3803738|eQTL rs3809694|eQTL rs3826287|eQTL rs4238989|eQTL rs4238991|eQTL rs4395101|eQTL rs4788926|eQTL rs4789302|eQTL rs57351189|eQTL rs59467367|eQTL rs59485060|eQTL rs60764842|eQTL rs61088918|eQTL rs61418299|eQTL rs62085020|eQTL rs7207683|eQTL rs7209575|eQTL rs7219524|eQTL rs7223138|eQTL rs7224108|eQTL rs8067774|eQTL rs8068268|eQTL rs8150|eQTL rs885140|eQTL rs920941|eQTL rs9890117|eQTL rs9892550|eQTL rs9896500|eQTL rs9902916|eQTL rs9910159|eQTL rs9911568|eQTL rs369654|rSNP rs423130|rSNP rs493035|rSNP rs495055|rSNP rs560924|rSNP rs1463485|rSNP rs1509655|rSNP rs1848742|rSNP rs2289802|rSNP rs4789296|rSNP rs4789298|rSNP rs4789300|rSNP rs4789301|rSNP rs7209978|rSNP rs7210520|rSNP rs7219524|rSNP rs7223992|rSNP rs9894009|rSNP rs9894536|rSNP rs9913840|rSNP rs10433686|rSNP rs10852769|rSNP rs11077817|rSNP rs11077820|rSNP rs11077821|rSNP rs11077822|rSNP rs11553544|rSNP rs11653690|rSNP rs12453375|rSNP rs12601703|rSNP rs12941950|rSNP rs12942767|rSNP rs12951513|rSNP rs16968964|rSNP rs28452498|rSNP rs28709924|rSNP rs28715905|rSNP rs34087070|rSNP rs35197942|rSNP rs36119142|rSNP rs55684995|rSNP rs55850050|rSNP rs55868394|rSNP rs56146061|rSNP rs56248611|rSNP rs57287238|rSNP rs58363746|rSNP rs62084970|rSNP rs62084971|rSNP rs62084972|rSNP rs72860383|rSNP rs73996394|rSNP rs73996395|rSNP rs73998912|rSNP rs73998913|rSNP rs74721266|rSNP rs74797237|rSNP rs76160849|rSNP rs76764510|rSNP rs112253169|rSNP rs112340103|rSNP rs113240809|rSNP rs117456048|rSNP rs143143875|rSNP rs144685854|rSNP rs144974379|rSNP rs145217622|rSNP rs148916542|rSNP rs187822585|rSNP rs201664546|rSNP
ENSG00000140465 rs41279188|pos rs1048943|pos rs1799814|pos rs4986885|pos rs4646421|pos rs2606345|pos rs1456432|k10 rs6495121|k10 rs28689146|k10 rs189248349|k10 rs192860310|k10 rs183610517|k10 rs62650210|k10 rs45619740|k10 rs4646903|k10 rs35686934|k10 rs17861099|k10 rs3826041|k10 rs3826042|k10 rs2470893|k10 rs7495708|k10 rs17861109|k10 rs142267877|k10 rs139012449|k10 rs17861110|k10 rs117497221|k10 rs17861114|k10 rs17861115|k10 rs12441817|k10 rs4886605|k10 rs17861118|k10 rs11631784|k10 rs17861120|k10 rs2472297|k10 rs28485305|GH rs117069008|GH rs3169102|GH rs1129484|GH rs1047399|GH rs549110870|GH rs117544936|GH rs72743327|GH rs148542490|GH rs351156|GH rs11631509|GH rs62003661|GH rs17386715|GH rs150831538|GH rs885740|GH rs12594462|GH rs28362921|GH rs1046146|GH rs2734633|GH rs117342694|GH rs2075591|GH rs28362917|GH rs113015025|GH rs2075590|GH rs2075589|GH rs28362914|GH rs2072649|GH rs28362912|GH rs16968740|GH rs28362907|GH rs8025655|GH rs28362906|GH rs28362905|GH rs28362902|GH rs75605335|GH rs28362901|GH rs28362900|GH rs11857558|GH rs11854025|GH rs28362897|GH rs28362896|GH rs11852686|GH rs28362891|GH rs79196413|GH rs59797898|GH rs11856835|GH rs8036030|GH rs8036474|GH rs8036616|GH rs61153292|GH rs8042206|GH rs8023274|GH rs4887145|GH rs11852760|GH rs28362885|GH rs28362884|GH rs28362883|GH rs28362880|GH rs28362879|GH rs28362876|GH rs12593390|GH rs142355795|GH rs60419116|GH rs28362873|GH rs28362872|GH rs12903353|GH rs1370485|GH rs2017998|GH rs12439178|GH rs12594738|GH rs11858456|GH rs28362867|GH rs11855262|GH rs8031284|GH rs1992145|GH rs12910841|GH rs3747478|GH rs111843253|GH rs11637129|GH rs35107470|GH rs8041030|GH rs8040745|GH rs8026181|GH rs11857192|GH rs8023786|GH rs8028163|GH rs8029116|GH rs16969770|GH rs79770935|GH rs11072492|GH rs74788606|GH rs12439113|GH rs8026923|GH rs10851873|GH rs79811537|GH rs11629946|GH rs113856396|GH rs531466999|GH rs4887162|GH rs4887163|GH rs34848782|GH rs77038084|GH rs139096840|GH rs538032112|GH rs8040674|GH rs143320355|GH rs78213153|GH rs12441932|GH rs79302131|GH rs74025818|GH rs72728884|GH rs2068982|GH rs11629749|GH rs116916068|GH rs11072496|GH rs1128628|GH rs7161903|GH rs79600165|GH rs7497749|GH rs111225867|GH rs147740890|GH rs76785878|GH rs62005809|GH rs78008981|GH rs74343278|GH rs117914905|GH rs60130631|GH rs79999255|GH rs533658837|GH rs537878756|GH rs183556665|GH rs58747223|GH rs189496501|GH rs2198843|GH rs1456432|GH rs6495121|GH rs4646421|GH rs35686934|GH rs17861099|GH rs3826041|GH rs3826042|GH rs117497221|GH rs76858243|GH rs61620875|GH rs12903896|GH rs11854147|GH rs546225919|GH rs74025837|GH rs11072502|GH rs11072504|GH rs12439187|GH rs11857376|GH rs11072505|GH rs117825643|GH rs11072506|GH rs74025838|GH rs11637417|GH rs11632725|GH rs72728899|GH rs11072507|GH rs79149102|GH rs78751724|GH rs147396586|GH rs16972511|GH rs12438333|GH rs117666730|GH rs936226|GH rs74025842|GH rs74025843|GH rs56066141|GH rs11636256|GH rs12905199|GH rs11631689|GH rs74025847|GH rs77473061|GH rs78957305|GH rs150118349|GH rs138539660|GH rs4886629|GH rs34282744|GH rs183551129|GH rs12439944|GH rs35197434|GH rs35330354|GH rs35267825|GH rs35331038|GH rs1378942|GH rs34419559|GH rs34933034|GH rs16972620|GH rs1378941|GH rs16972628|GH rs8033381|GH rs2168519|GH rs2168518|GH rs3784790|GH rs3784789|GH rs1378940|GH rs12442901|GH rs1350193|GH rs4886627|GH rs35408600|GH rs186502735|GH rs11631294|GH rs72730503|GH rs62006565|GH rs62006566|GH rs62006567|GH rs35213055|GH rs192810040|GH rs12439525|GH rs4886409|GH rs16972714|GH rs12898997|GH rs11553760|GH rs2301249|GH rs2229730|GH rs33991421|GH rs8041468|GH rs138189304|GH rs1561893|GH rs1867153|GH rs1561894|GH rs35933822|GH rs77062222|GH rs34359839|GH rs12594897|GH rs12592377|GH rs34293738|GH rs75677561|GH rs373222379|GH rs35530216|GH rs67271490|GH rs34049615|GH rs35103257|GH rs7172565|GH rs7171200|GH rs11072519|GH rs7179097|GH rs35406858|GH rs7163390|GH rs59152319|GH rs7168638|GH rs34965545|GH rs7182142|GH rs28362922|GH rs58050869|GH rs77979355|GH rs35290121|GH rs117618569|GH rs10459648|eQTL rs1078011|eQTL rs10851871|eQTL rs10851874|eQTL rs11072484|eQTL rs11072488|eQTL rs11072490|eQTL rs11072492|eQTL rs11072493|eQTL rs11072494|eQTL rs11072495|eQTL rs11072496|eQTL rs11072497|eQTL rs11072498|eQTL rs11072500|eQTL rs11072502|eQTL rs11072504|eQTL rs11072505|eQTL rs11072506|eQTL rs11072507|eQTL rs11072508|eQTL rs111362998|eQTL rs112070752|eQTL rs112622257|eQTL rs112936027|eQTL rs112994348|eQTL rs113253607|eQTL rs113600546|eQTL rs11553762|eQTL rs11629749|eQTL rs11629946|eQTL rs11630478|eQTL rs11631817|eQTL rs11632414|eQTL rs11634685|eQTL rs11636952|eQTL rs11637637|eQTL rs116940092|eQTL rs117160809|eQTL rs117379081|eQTL rs117854551|eQTL rs11852291|eQTL rs11852686|eQTL rs11854025|eQTL rs11854147|eQTL rs11854461|eQTL rs11855521|eQTL rs11856543|eQTL rs11857328|eQTL rs11857558|eQTL rs12101874|eQTL rs12437519|eQTL rs12439113|eQTL rs12439178|eQTL rs12439505|eQTL rs12440645|eQTL rs12440654|eQTL rs12441817|eQTL rs12441932|eQTL rs12442013|eQTL rs12442097|eQTL rs12487|eQTL rs12591513|eQTL rs12591603|eQTL rs12592493|eQTL rs12592512|eQTL rs12592906|eQTL rs12594062|eQTL rs12594447|eQTL rs12594766|eQTL rs12595017|eQTL rs12898397|eQTL rs12898997|eQTL rs12902690|eQTL rs12903353|eQTL rs12903896|eQTL rs12905199|eQTL rs12909047|eQTL rs12909573|eQTL rs12910841|eQTL rs12913522|eQTL rs12917376|eQTL rs1378940|eQTL rs1378941|eQTL rs1378942|eQTL rs1456432|eQTL rs1484212|eQTL rs1484214|eQTL rs16969247|eQTL rs16969612|eQTL rs16972853|eQTL rs173272|eQTL rs17861120|eQTL rs1821847|eQTL rs1821848|eQTL rs1866113|eQTL rs1866114|eQTL rs2012008|eQTL rs2068982|eQTL rs2099593|eQTL rs2168518|eQTL rs2198843|eQTL rs2289187|eQTL rs2289188|eQTL rs2290573|eQTL rs2415241|eQTL rs2415242|eQTL rs2415243|eQTL rs2445618|eQTL rs2470890|eQTL rs2472299|eQTL rs2472300|eQTL rs2472304|eQTL rs28362902|eQTL rs28362906|eQTL rs2899826|eQTL rs2960192|eQTL rs34862454|eQTL rs34933034|eQTL rs351184|eQTL rs351186|eQTL rs351188|eQTL rs351199|eQTL rs35206230|eQTL rs3765066|eQTL rs3784789|eQTL rs3826041|eQTL rs3985310|eQTL rs4073149|eQTL rs4077703|eQTL rs413150|eQTL rs4261483|eQTL rs4278699|eQTL rs4324083|eQTL rs4372642|eQTL rs4468560|eQTL rs4544202|eQTL rs4886410|eQTL rs4886415|eQTL rs4886599|eQTL rs4886601|eQTL rs4886605|eQTL rs4886613|eQTL rs4886629|eQTL rs4887129|eQTL rs4887132|eQTL rs4887147|eQTL rs4887148|eQTL rs4887150|eQTL rs4887151|eQTL rs4887152|eQTL rs4887153|eQTL rs4887154|eQTL rs4887155|eQTL rs4887159|eQTL rs4887160|eQTL rs4887162|eQTL rs4887163|eQTL rs4887166|eQTL rs55662551|eQTL rs55868854|eQTL rs56291837|eQTL rs56363130|eQTL rs56367313|eQTL rs56369998|eQTL rs57271230|eQTL rs58473469|eQTL rs58748552|eQTL rs58754695|eQTL rs61166890|eQTL rs62005806|eQTL rs62005809|eQTL rs6495098|eQTL rs6495100|eQTL rs6495101|eQTL rs6495102|eQTL rs6495103|eQTL rs6495105|eQTL rs6495106|eQTL rs6495108|eQTL rs6495109|eQTL rs6495115|eQTL rs6495116|eQTL rs6495117|eQTL rs6495118|eQTL rs6495121|eQTL rs7161903|eQTL rs7161990|eQTL rs7163775|eQTL rs7166656|eQTL rs7166701|eQTL rs7167655|eQTL rs7169985|eQTL rs7170734|eQTL rs7171838|eQTL rs7173006|eQTL rs7176095|eQTL rs7176416|eQTL rs7176491|eQTL rs7177140|eQTL rs7177407|eQTL rs7178219|eQTL rs7178568|eQTL rs74025818|eQTL rs741761|eQTL rs74578315|eQTL rs74781061|eQTL rs74903425|eQTL rs7495708|eQTL rs7497342|eQTL rs750608|eQTL rs76005098|eQTL rs76160708|eQTL rs762551|eQTL rs76317475|eQTL rs76354137|eQTL rs76408068|eQTL rs76493022|eQTL rs77096384|eQTL rs77102700|eQTL rs77655065|eQTL rs77939963|eQTL rs78520250|eQTL rs78796673|eQTL rs79600165|eQTL rs79600239|eQTL rs79874445|eQTL rs79879088|eQTL rs79923136|eQTL rs8023479|eQTL rs8023495|eQTL rs8023865|eQTL rs8025068|eQTL rs8026113|eQTL rs8026923|eQTL rs8027066|eQTL rs8028163|eQTL rs8028430|eQTL rs8029099|eQTL rs8029116|eQTL rs8029215|eQTL rs8029744|eQTL rs8030076|eQTL rs8033841|eQTL rs8037211|eQTL rs8037714|eQTL rs8038730|eQTL rs8039977|eQTL rs8040120|eQTL rs8040745|eQTL rs8041030|eQTL rs8041068|eQTL rs8041121|eQTL rs8041807|eQTL rs8042323|eQTL rs8042832|eQTL rs8043082|eQTL rs9635320|eQTL rs2811|rSNP rs762551|rSNP rs2470893|rSNP rs2606345|rSNP rs3826041|rSNP rs3826042|rSNP rs4646425|rSNP rs4986885|rSNP rs6058196|rSNP rs6058197|rSNP rs7495708|rSNP rs17861099|rSNP rs17861110|rSNP rs34169171|rSNP rs35686934|rSNP rs117258475|rSNP rs117497221|rSNP rs139012449|rSNP rs142267877|rSNP
ENSG00000138061 rs162549|pos rs9341266|pos rs2855658|pos rs10916|pos rs162562|pos rs1800440|pos rs1056836|pos rs162561|pos rs162560|pos rs9341253|pos rs1056827|pos rs10012|pos rs2617266|pos rs2551188|pos rs2567206|pos rs2567207|pos rs162558|pos rs2855655|pos rs162557|pos rs4646430|pos rs162556|pos rs4646429|pos rs162555|pos rs10175338|pos rs10175368|pos rs10175472|pos rs10178134|pos rs10201389|pos rs4372885|pos rs4328615|pos rs28840406|pos rs4331480|pos rs162554|pos rs162553|pos rs182367776|pos rs142810667|pos rs234561|pos rs181290031|pos rs163096|pos rs163095|pos rs525564|pos rs163094|pos rs163093|pos rs11684710|pos rs163092|pos rs187236383|pos rs55776833|pos rs149502411|pos rs146060006|pos rs142450355|pos rs111882646|pos rs113882334|pos rs170911|pos rs13411781|pos rs111263101|pos rs148814586|pos rs2432668|pos rs163091|pos rs2432667|pos rs35244940|pos rs163090|pos rs163089|pos rs2447752|pos rs2447753|pos rs2435962|pos rs2447754|pos rs149867178|pos rs62136343|pos rs193103|pos rs149425|pos rs17490770|pos rs2447759|pos rs2435961|pos rs189206|pos rs151096|pos rs143162751|pos rs162326|pos rs143503172|pos rs4670813|pos rs149253|pos rs464603|pos rs458704|pos rs162327|pos rs6728618|pos rs149148|pos rs162328|pos rs77615766|pos rs6729168|pos rs162329|pos rs139402500|pos rs72563110|pos rs162330|pos rs162331|pos rs162550|pos rs162551|pos rs73927000|pos rs58632368|pos rs73927001|pos rs186661|pos rs232555|pos rs2551193|pos rs6744397|pos rs162332|pos rs73927002|pos rs162333|pos rs73930003|pos rs151256|pos rs4670814|pos rs162552|pos rs10211237|pos rs10176577|pos rs59602482|pos rs76137941|pos rs10490620|pos rs151257|pos rs232556|pos rs232557|pos rs10865134|pos rs13386936|pos rs11676989|pos rs77919305|pos rs17021971|pos rs232542|pos rs9309022|pos rs232541|pos rs17490958|pos rs62137665|pos rs56058466|pos rs162325|pos rs62137667|pos rs232540|pos rs232539|pos rs151314|pos rs232538|pos rs232537|pos rs72791122|pos rs56810286|pos rs147192455|pos rs57462922|pos rs17022000|pos rs232536|pos rs151255|pos rs151254|pos rs17022010|pos rs34577539|pos rs151313|pos rs232535|pos rs232534|pos rs74689848|pos rs59726367|pos rs57483292|pos rs57141098|pos rs56078337|pos rs55932495|pos rs17022032|pos rs232533|pos rs232532|pos rs75083269|pos rs13433054|pos rs482241|pos rs2432666|pos rs139776233|pos rs62137670|pos rs2447751|pos rs17022037|pos rs2516276|pos rs116356161|pos rs11886662|pos rs11886702|pos rs76342795|pos rs10490621|pos rs35917140|pos rs12712575|k10 rs62136337|k10 rs79854354|k10 rs163077|k10 rs1157185|k10 rs1157184|k10 rs1367696|k10 rs163078|k10 rs13407652|k10 rs12999317|k10 rs7578953|k10 rs149606626|k10 rs2551196|k10 rs13417487|k10 rs2567204|k10 rs163079|k10 rs163080|k10 rs163081|k10 rs139438783|k10 rs163082|k10 rs163083|k10 rs543032742|k10 rs12712576|k10 rs11674584|k10 rs163084|k10 rs60314960|k10 rs62136339|k10 rs2256327|k10 rs10169939|k10 rs163085|k10 rs163086|k10 rs147558441|k10 rs62133860|k10 rs11124634|k10 rs11680325|k10 rs11680397|k10 rs116461431|k10 rs144395273|k10 rs115942368|k10 rs62133862|k10 rs13403727|k10 rs62133863|k10 rs77597484|k10 rs17022050|k10 rs413907|k10 rs62133864|k10 rs62133865|k10 rs388276|k10 rs537412|k10 rs72791127|k10 rs17022055|k10 rs2161773|k10 rs140397845|k10 rs17022058|k10 rs170810|k10 rs232543|k10 rs13020140|k10 rs232544|k10 rs232545|k10 rs232546|k10 rs232547|k10 rs140431772|k10 rs147115298|k10 rs232548|k10 rs232549|k10 rs232550|k10 rs74561744|k10 rs73930005|k10 rs60550394|k10 rs58053936|k10 rs6720378|k10 rs6720570|k10 rs80337793|k10 rs7570974|GH rs17020624|GH rs888096|GH rs17020628|GH rs1105966|GH rs76409763|GH rs10084460|GH rs72792861|GH rs36085888|GH rs4233922|GH rs116192721|GH rs4425058|GH rs2041841|GH rs57954128|GH rs4670197|GH rs147070539|GH rs60374526|GH rs60205341|GH rs61460713|GH rs72792862|GH rs76726430|GH rs73924621|GH rs73924622|GH rs73924623|GH rs11886889|GH rs10439456|GH rs12463619|GH rs10165491|GH rs870804|GH rs72792867|GH rs4390746|GH rs1024811|GH rs77467724|GH rs78286929|GH rs7603937|GH rs7564835|GH rs7567553|GH rs10490445|GH rs2373002|GH rs6544072|GH rs6544073|GH rs116662902|GH rs114763125|GH rs116523223|GH rs4670199|GH rs4670200|GH rs7590736|GH rs17020652|GH rs73924639|GH rs144289604|GH rs147778801|GH rs6720922|GH rs765372|GH rs6750098|GH rs6708088|GH rs740992|GH rs143224522|GH rs2191847|GH rs2191846|GH rs6761587|GH rs79475861|GH rs2373194|GH rs13013975|GH rs2191845|GH rs6719698|GH rs35734819|GH rs76593191|GH rs10490284|GH rs983895|GH rs62134989|GH rs17507744|GH rs4670734|GH rs34801181|GH rs17021064|GH rs10490283|GH rs17021068|GH rs17021070|GH rs2215605|GH rs2373195|GH rs2373196|GH rs115387897|GH rs57445519|GH rs4670740|GH rs59837711|GH rs4670741|GH rs58013491|GH rs874427|GH rs142593059|GH rs116806090|GH rs17021076|GH rs2373197|GH rs4455141|GH rs4630746|GH rs4625883|GH rs4413140|GH rs60970522|GH rs59030837|GH rs10439457|GH rs10439422|GH rs72871780|GH rs17021109|GH rs60115538|GH rs6761502|GH rs7557009|GH rs17021118|GH rs17021120|GH rs57378400|GH rs58857144|GH rs17021123|GH rs17021127|GH rs77509178|GH rs76284076|GH rs72876743|GH rs72876747|GH rs2011970|GH rs2011966|GH rs115329925|GH rs11893807|GH rs145869437|GH rs6740259|GH rs74960546|GH rs6712189|GH rs112406389|GH rs6744006|GH rs61594174|GH rs75785872|GH rs72876773|GH rs62135581|GH rs62135582|GH rs13405798|GH rs13431153|GH rs11124593|GH rs13406277|GH rs13406492|GH rs13406408|GH rs13409092|GH rs62135583|GH rs62135584|GH rs115080817|GH rs17462364|GH rs4233924|GH rs74735276|GH rs62135585|GH rs13398124|GH rs4265995|GH rs6729121|GH rs13401336|GH rs112753290|GH rs79334855|GH rs62135589|GH rs34614141|GH rs144869857|GH rs77663472|GH rs727805|GH rs13401120|GH rs115393401|GH rs4670745|GH rs17021160|GH rs1013292|GH rs1013291|GH rs2079998|GH rs2098198|GH rs13392288|GH rs13417833|GH rs13417957|GH rs4594425|GH rs2373290|GH rs2373292|GH rs2191841|GH rs2159727|GH rs568684361|GH rs2159726|GH rs2109822|GH rs2109821|GH rs1468664|GH rs4372883|GH rs1468663|GH rs3926381|GH rs12615950|GH rs17021174|GH rs9742|GH rs4670746|GH rs3731854|GH rs17462775|GH rs3731852|GH rs192048871|GH rs113677102|GH rs80263106|GH rs10694|GH rs7735|GH rs15628|GH rs2072419|GH rs13406302|GH rs79950561|GH rs115392650|GH rs6752220|GH rs150404036|GH rs56344180|GH rs6752762|GH rs13387842|GH rs74893295|GH rs2041508|GH rs2159725|GH rs114397838|GH rs12474331|GH rs2058400|GH rs74629034|GH rs7576237|GH rs6740127|GH rs6711909|GH rs12622958|GH rs12469780|GH rs3731851|GH rs6752119|GH rs112837080|GH rs6544095|GH rs67084656|GH rs11883935|GH rs139544135|GH rs6709067|GH rs146646859|GH rs6722589|GH rs11883958|GH rs6709621|GH rs79205868|GH rs72795739|GH rs6544100|GH rs6718801|GH rs10186013|GH rs4670755|GH rs7586641|GH rs61534324|GH rs72795742|GH rs11692666|GH rs13396420|GH rs12468059|GH rs11124596|GH rs12477217|GH rs55690208|GH rs72881332|GH rs72881333|GH rs4670757|GH rs1860770|GH rs74207065|GH rs183475954|GH rs11686168|GH rs148337968|GH rs17551367|GH rs528502386|GH rs17551360|GH rs12999211|GH rs13026016|GH rs9309013|GH rs17523989|GH rs9309014|GH rs17552689|GH rs2240985|GH rs13000779|GH rs4670758|GH rs4670759|GH rs7579808|GH rs2041506|GH rs2041505|GH rs7609439|GH rs11124597|GH rs61233180|GH rs73928829|GH rs4670760|GH rs12990270|GH rs4670761|GH rs12614198|GH rs1430024|GH rs1835317|GH rs114698213|GH rs10166521|GH rs12052993|GH rs2565656|GH rs2707273|GH rs2707272|GH rs2707271|GH rs13424076|GH rs115395661|GH rs2707270|GH rs147460545|GH rs112950516|GH rs202207937|GH rs72787026|GH rs75942017|GH rs62134010|GH rs1430021|GH rs1430020|GH rs2565662|GH rs13016074|GH rs1430018|GH rs2565661|GH rs2707257|GH rs1430035|GH rs66675936|GH rs11124625|GH rs1430029|GH rs17021685|GH rs964807|GH rs964806|GH rs17021748|GH rs17021750|GH rs6722476|GH rs17021752|GH rs62134012|GH rs182615472|GH rs35505978|GH rs6719979|GH rs7584680|GH rs6544115|GH rs74753841|GH rs6723824|GH rs6738875|GH rs1446299|GH rs6544117|GH rs13026972|GH rs6716296|GH rs78924293|GH rs1900234|GH rs6706319|GH rs6738545|GH rs4142168|GH rs2373326|GH rs4142169|GH rs10193252|GH rs77288439|GH rs6727874|GH rs2166432|GH rs1596862|GH rs6731506|GH rs1596861|GH rs10204858|GH rs10204945|GH rs76184296|GH rs6713485|GH rs12712569|GH rs12712570|GH rs12712571|GH rs12623387|GH rs12623420|GH rs72901018|GH rs80351314|GH rs6715693|GH rs17021846|GH rs75796578|GH rs17412105|GH rs17412119|GH rs17412126|GH rs11901988|GH rs11891536|GH rs77762745|GH rs7568297|GH rs113173279|GH rs336046|GH rs17490414|GH rs336039|GH rs73926976|GH rs336033|GH rs60693047|GH rs336032|GH rs336031|GH rs1374191|GH rs200913777|GH rs100461|GH rs10490619|GH rs12623750|GH rs58339065|GH rs4670232|GH rs191954573|GH rs4670233|GH rs17021892|GH rs11885386|GH rs4670234|GH rs4670235|GH rs74419640|GH rs10192788|GH rs73926996|GH rs17021897|GH rs62136319|GH rs531802260|GH rs62136337|GH rs79854354|GH rs163077|GH rs1157185|GH rs1157184|GH rs4646429|GH rs162555|GH rs10175338|GH rs10175368|GH rs10175472|GH rs10178134|GH rs10201389|GH rs162554|GH rs162553|GH rs182367776|GH rs142810667|GH rs234561|GH rs181290031|GH rs163096|GH rs163095|GH rs525564|GH rs163094|GH rs163093|GH rs11684710|GH rs163092|GH rs187236383|GH rs55776833|GH rs149502411|GH rs146060006|GH rs142450355|GH rs111882646|GH rs113882334|GH rs170911|GH rs13411781|GH rs111263101|GH rs148814586|GH rs2432668|GH rs149425|GH rs17490770|GH rs2447759|GH rs2435961|GH rs143162751|GH rs149148|GH rs162328|GH rs77615766|GH rs6729168|GH rs162329|GH rs139402500|GH rs72563110|GH rs162330|GH rs162331|GH rs162550|GH rs162551|GH rs73927000|GH rs162332|GH rs73927002|GH rs162333|GH rs73930003|GH rs151256|GH rs4670814|GH rs162552|GH rs10211237|GH rs10176577|GH rs59602482|GH rs76137941|GH rs10490620|GH rs151257|GH rs232556|GH rs57483292|GH rs57141098|GH rs56078337|GH rs55932495|GH rs17022032|GH rs232533|GH rs232532|GH rs75083269|GH rs13433054|GH rs482241|GH rs2432666|GH rs139776233|GH rs62137670|GH rs2447751|GH rs17022037|GH rs2516276|GH rs116356161|GH rs11886662|GH rs11886702|GH rs76342795|GH rs10490621|GH rs35917140|GH rs147558441|GH rs62133860|GH rs11124634|GH rs11680325|GH rs11680397|GH rs116461431|GH rs144395273|GH rs115942368|GH rs62133862|GH rs13403727|GH rs62133863|GH rs77597484|GH rs17022050|GH rs413907|GH rs62133864|GH rs62133865|GH rs388276|GH rs537412|GH rs72791127|GH rs17022055|GH rs2161773|GH rs140397845|GH rs17022058|GH rs170810|GH rs232543|GH rs13020140|GH rs232548|GH rs232549|GH rs232550|GH rs74561744|GH rs73930005|GH rs57905577|GH rs232551|GH rs17412829|GH rs232552|GH rs232553|GH rs1108460|GH rs368402|GH rs74708644|GH rs454674|GH rs3795980|GH rs72791129|GH rs918805|GH rs2432663|GH rs61157981|GH rs10204598|GH rs58465258|GH rs2447750|GH rs2432662|GH rs6544135|GH rs2432661|GH rs17491111|GH rs6748874|GH rs2432660|GH rs7607446|GH rs7581779|GH rs112013035|GH rs72791133|GH rs232626|GH rs59906345|GH rs1478362|GH rs62133875|GH rs11899610|GH rs232625|GH rs1478361|GH rs62133876|GH rs28553873|GH rs76351405|GH rs73930006|GH rs112393095|GH rs17022085|GH rs73930007|GH rs232624|GH rs17022089|GH rs232623|GH rs62133877|GH rs17022097|GH rs56032928|GH rs232622|GH rs62133878|GH rs56323520|GH rs149778960|GH rs232621|GH rs232620|GH rs6747923|GH rs6719594|GH rs6751055|GH rs232619|GH rs79740214|GH rs232618|GH rs232617|GH rs232616|GH rs192658404|GH rs62133879|GH rs78045595|GH rs10165227|GH rs6754122|GH rs150999507|GH rs55968095|GH rs146490369|GH rs2161772|GH rs17022114|GH rs76465113|GH rs56403932|GH rs56379013|GH rs918804|GH rs232609|GH rs150124424|GH rs7593657|GH rs62133896|GH rs147881524|GH rs170818|GH rs232608|GH rs115341351|GH rs143328593|GH rs232607|GH rs76048474|GH rs232606|GH rs232605|GH rs232604|GH rs56034450|GH rs232603|GH rs75631277|GH rs232602|GH rs232601|GH rs79296130|GH rs76947090|GH rs232600|GH rs10187700|GH rs232599|GH rs232598|GH rs10194021|GH rs10206336|GH rs80073454|GH rs76045769|GH rs77567824|GH rs10194362|GH rs232596|GH rs10196846|GH rs77981447|GH rs11677850|GH rs17022137|GH rs62133898|GH rs6751231|GH rs57146765|GH rs56824062|GH rs727632|GH rs727631|GH rs4555324|GH rs6737183|GH rs73930011|GH rs57506872|GH rs116810934|GH rs73930012|GH rs73930013|GH rs62133907|GH rs10495871|GH rs232579|GH rs146091728|GH rs62133908|GH rs17022144|GH rs73926303|GH rs6739999|GH rs73926304|GH rs73926305|GH rs6730133|GH rs232578|GH rs232577|GH rs232576|GH rs79480771|GH rs232575|GH rs232574|GH rs7587673|GH rs73926310|GH rs73926311|GH rs76004014|GH rs6739620|GH rs76946691|GH rs170812|GH rs73926312|GH rs115766275|GH rs148142093|GH rs232565|GH rs170811|GH rs232564|GH rs6734590|GH rs232563|GH rs144238535|GH rs232562|GH rs232561|GH rs12475224|GH rs232560|GH rs232559|GH rs232558|GH rs6754190|GH rs6757266|GH rs72791158|GH rs2447741|GH rs4670821|GH rs2447740|GH rs2432678|GH rs10173894|GH rs79181049|GH rs439230|GH rs404572|GH rs116395610|GH rs67869389|GH rs62133921|GH rs116354333|GH rs447905|GH rs441240|GH rs416497|GH rs450175|GH rs2432677|GH rs2432676|GH rs2447755|GH rs113136024|GH rs17022155|GH rs72904171|GH rs2432675|GH rs150101325|GH rs2432674|GH rs2432673|GH rs73926328|GH rs62133922|GH rs113750413|GH rs79632989|GH rs59854756|GH rs148656908|GH rs2432672|GH rs400681|GH rs432252|GH rs2194381|GH rs13385748|GH rs114165479|GH rs62133933|GH rs113506288|GH rs232531|GH rs79636426|GH rs56153610|GH rs68352|GH rs55775210|GH rs17022190|GH rs2447739|GH rs2447738|GH rs73926329|GH rs2113395|GH rs232595|GH rs170816|GH rs232594|GH rs142248831|GH rs232593|GH rs173023|GH rs183487|GH rs62133935|GH rs145316499|GH rs73926331|GH rs62133936|GH rs170815|GH rs170814|GH rs17022213|GH rs170813|GH rs232592|GH rs73926332|GH rs10189745|GH rs232591|GH rs62133938|GH rs59241128|GH rs55813923|GH rs59803879|GH rs232586|GH rs115822972|GH rs2261|GH rs6754844|GH rs79827501|GH rs79405907|GH rs80088174|GH rs4670238|GH rs4670239|GH rs7574607|GH rs10865135|GH rs75541363|GH rs73926342|GH rs13406646|GH rs10187278|GH rs114386081|GH rs10208339|GH rs13404351|GH rs73926392|GH rs61737654|GH rs10221962|GH rs3845789|GH rs10445918|GH rs77718453|GH rs146110249|GH rs6724544|GH rs6724552|GH rs75908626|GH rs20507|GH rs20506|GH rs20505|GH rs12105682|GH rs4670845|GH rs17022445|GH rs17022448|GH rs4670846|GH rs4670847|GH rs76538421|GH rs73929312|GH rs1972974|GH rs78150480|GH rs12105144|GH rs12473462|GH rs13384830|GH rs543643943|GH rs199627737|GH rs12615498|GH rs201177191|GH rs17022462|GH rs72793268|GH rs17022467|GH rs79929415|GH rs2373371|GH rs142169704|GH rs12616489|GH rs12619479|GH rs4670853|GH rs4670854|GH rs17022482|GH rs6761414|GH rs148259949|GH rs77299092|GH rs885403|GH rs28651167|GH rs6705508|GH rs67212553|GH rs35789272|GH rs10164547|GH rs35803605|GH rs34092964|GH rs117559388|GH rs75143607|GH rs56311849|GH rs72795145|GH rs72895897|GH rs76173670|GH rs78420104|GH rs17022893|GH rs17421399|GH rs114456569|GH rs73929030|GH rs73929040|GH rs192696627|GH rs17421413|GH rs78948689|GH rs80208401|GH rs112836172|GH rs12105070|GH rs12105827|GH rs60550394|GH rs6720378|GH rs6720570|GH rs80337793|GH rs72891107|GH rs17022103|GH rs559300777|GH rs568918641|GH rs114745194|GH rs138494002|GH rs77415054|GH rs77849822|GH rs13391941|GH rs13417411|GH rs6544165|GH rs1056836|eQTL rs10916|eQTL rs11124631|eQTL rs11124634|eQTL rs111306346|eQTL rs111797186|eQTL rs113173279|eQTL rs113281156|eQTL rs113867671|eQTL rs114532484|eQTL rs114893521|eQTL rs11680325|eQTL rs11886662|eQTL rs11886702|eQTL rs11893986|eQTL rs12466433|eQTL rs12712575|eQTL rs12712581|eQTL rs13396572|eQTL rs138293530|eQTL rs142169735|eQTL rs142213870|eQTL rs1431332|eQTL rs143907277|eQTL rs145623115|eQTL rs147894866|eQTL rs149253|eQTL rs149425|eQTL rs151255|eQTL rs151256|eQTL rs151257|eQTL rs162326|eQTL rs162330|eQTL rs162333|eQTL rs162550|eQTL rs162552|eQTL rs162556|eQTL rs162557|eQTL rs162561|eQTL rs162562|eQTL rs163076|eQTL rs163077|eQTL rs163078|eQTL rs163090|eQTL rs170810|eQTL rs170811|eQTL rs170813|eQTL rs170814|eQTL rs170815|eQTL rs170816|eQTL rs170818|eQTL rs170911|eQTL rs17412002|eQTL rs17412043|eQTL rs17412098|eQTL rs17412105|eQTL rs17412119|eQTL rs17490261|eQTL rs17490296|eQTL rs17490310|eQTL rs17490331|eQTL rs17490442|eQTL rs179792|eQTL rs179793|eQTL rs184577|eQTL rs187968483|eQTL rs193103|eQTL rs2016427|eQTL rs2100051|eQTL rs2113395|eQTL rs2194381|eQTL rs2261|eQTL rs232530|eQTL rs232531|eQTL rs232532|eQTL rs232533|eQTL rs232543|eQTL rs232544|eQTL rs232545|eQTL rs232546|eQTL rs232547|eQTL rs232548|eQTL rs232549|eQTL rs232550|eQTL rs232551|eQTL rs232552|eQTL rs232553|eQTL rs232558|eQTL rs232559|eQTL rs232560|eQTL rs232561|eQTL rs232562|eQTL rs232563|eQTL rs232565|eQTL rs232567|eQTL rs232570|eQTL rs232571|eQTL rs232572|eQTL rs232573|eQTL rs232576|eQTL rs232577|eQTL rs232578|eQTL rs232581|eQTL rs232582|eQTL rs232583|eQTL rs232586|eQTL rs232587|eQTL rs232588|eQTL rs232589|eQTL rs232590|eQTL rs232591|eQTL rs232592|eQTL rs232593|eQTL rs232594|eQTL rs232595|eQTL rs232596|eQTL rs232597|eQTL rs232598|eQTL rs232599|eQTL rs232601|eQTL rs232602|eQTL rs232603|eQTL rs232606|eQTL rs232607|eQTL rs232609|eQTL rs232621|eQTL rs232622|eQTL rs232623|eQTL rs232624|eQTL rs232626|eQTL rs2373330|eQTL rs2373331|eQTL rs2432660|eQTL rs2432662|eQTL rs2432663|eQTL rs2432668|eQTL rs2432671|eQTL rs2432672|eQTL rs2432674|eQTL rs2432675|eQTL rs2447738|eQTL rs2447739|eQTL rs2447741|eQTL rs2447750|eQTL rs2447751|eQTL rs2447754|eQTL rs2447755|eQTL rs2516276|eQTL rs2855658|eQTL rs336024|eQTL rs336031|eQTL rs336038|eQTL rs35270497|eQTL rs388276|eQTL rs400681|eQTL rs41383748|eQTL rs413907|eQTL rs416497|eQTL rs4276005|eQTL rs432252|eQTL rs439230|eQTL rs441240|eQTL rs450175|eQTL rs454674|eQTL rs4670246|eQTL rs4670821|eQTL rs4670835|eQTL rs4670841|eQTL rs482241|eQTL rs6544127|eQTL rs6544129|eQTL rs6544131|eQTL rs6544134|eQTL rs6544141|eQTL rs6544143|eQTL rs6715693|eQTL rs6722830|eQTL rs6734590|eQTL rs6750047|eQTL rs67869389|eQTL rs68352|eQTL rs72904171|eQTL rs75796578|eQTL rs7579777|eQTL rs76650480|eQTL rs77115821|eQTL rs77307027|eQTL rs77387928|eQTL rs77526199|eQTL rs78148253|eQTL rs78332549|eQTL rs78671325|eQTL rs78985247|eQTL rs79283009|eQTL rs79735956|eQTL rs80283922|eQTL rs80347204|eQTL rs80351314|eQTL rs10916|rSNP rs170810|rSNP rs232532|rSNP rs232533|rSNP rs232543|rSNP rs232544|rSNP rs232545|rSNP rs482241|rSNP rs2432666|rSNP rs11886702|rSNP rs13020140|rSNP rs13433054|rSNP rs17022032|rSNP rs35917140|rSNP rs55932495|rSNP rs56078337|rSNP rs57141098|rSNP rs58053936|rSNP rs62137670|rSNP rs75083269|rSNP rs76342795|rSNP rs139776233|rSNP rs147558441|rSNP
ENSG00000197838 rs67027422|pos rs72552266|pos rs116877675|pos rs1645690|pos rs8192786|pos rs140728401|pos rs3968433|pos rs3968432|pos rs34178072|pos rs8192789|pos rs139749961|pos rs12459709|pos rs143648228|pos rs62117407|pos rs17713907|pos rs16974961|pos rs9917112|pos rs10425590|pos rs1709081|pos rs1645694|pos rs1709082|pos rs1709083|pos rs3745284|pos rs8192784|pos rs59797417|pos rs9789267|k10 rs306000|k10 rs73563309|k10 rs117970885|k10 rs74319726|k10 rs305999|k10 rs305998|k10 rs7257232|k10 rs305997|k10 rs35206367|k10 rs12608530|k10 rs177612|k10 rs305996|k10 rs305995|k10 rs61280220|k10 rs305993|k10 rs7254343|k10 rs73563325|k10 rs305992|k10 rs305991|k10 rs305990|k10 rs150630544|k10 rs12460311|k10 rs12460312|k10 rs305989|k10 rs112805435|k10 rs305988|k10 rs305987|k10 rs77700984|k10 rs151309514|k10 rs77913771|k10 rs1709084|k10 rs1645696|k10 rs1709085|k10 rs1645697|k10 rs1709086|k10 rs1645699|k10 rs1645700|k10 rs117822093|k10 rs1645701|k10 rs1709087|k10 rs1645702|k10 rs55822444|k10 rs1709088|k10 rs1709090|k10 rs1645703|k10 rs1709091|k10 rs12972478|k10 rs62117408|k10 rs62117409|k10 rs1709092|k10 rs1709093|k10 rs62117410|k10 rs1645705|k10 rs1709094|k10 rs1709095|k10 rs1645706|k10 rs147681967|k10 rs1709096|k10 rs2548791|k10 rs1709097|k10 rs62117411|k10 rs1709098|k10 rs1709099|k10 rs62117412|k10 rs1709100|k10 rs149074870|k10 rs144779839|k10 rs1709101|k10 rs1709102|k10 rs1709103|k10 rs1645707|k10 rs143966617|k10 rs62117414|k10 rs62117415|k10 rs62117416|k10 rs76169728|k10 rs111821801|k10 rs141130590|k10 rs144761431|k10 rs11672375|k10 rs140288444|k10 rs62117419|k10 rs149767102|k10 rs11672359|k10 rs11672418|k10 rs9676786|k10 rs149445959|k10 rs11672363|k10 rs148156967|k10 rs62117420|k10 rs192912405|k10 rs185127717|k10 rs540213308|k10 rs368576224|k10 rs305980|k10 rs12460034|k10 rs305982|k10 rs305983|k10 rs76177309|GH rs2254343|GH rs2254338|GH rs4802088|GH rs2254326|GH rs1870087|GH rs1869710|GH rs575159817|GH rs117375307|GH rs1870086|GH rs147143546|GH rs1455434|GH rs1457141|GH rs2607418|GH rs2604874|GH rs66743282|GH rs112046926|GH rs79570674|GH rs142761754|GH rs192322411|GH rs111705399|GH rs111323637|GH rs12151251|GH rs113273976|GH rs12151259|GH rs80208490|GH rs2607416|GH rs2607415|GH rs2230694|GH rs8100612|GH rs36008189|GH rs12459147|GH rs8104907|GH rs8105353|GH rs35931131|GH rs7256289|GH rs11669312|GH rs190112374|GH rs62117383|GH rs7245443|GH rs34150638|GH rs11673698|GH rs8103299|GH rs8103461|GH rs8104297|GH rs11083606|GH rs11083607|GH rs11672085|GH rs17657441|GH rs7247889|GH rs571280003|GH rs76557620|GH rs76790231|GH rs7259780|GH rs77187590|GH rs143112913|GH rs12461797|GH rs10409079|GH rs12462438|GH rs12462439|GH rs1423685|GH rs61280220|GH rs305993|GH rs7254343|GH rs73563325|GH rs305992|GH rs305991|GH rs305990|GH rs150630544|GH rs12460311|GH rs12460312|GH rs305989|GH rs112805435|GH rs305988|GH rs305987|GH rs77700984|GH rs67027422|GH rs72552266|GH rs116877675|GH rs1645690|GH rs8192786|GH rs140728401|GH rs3968433|GH rs3968432|GH rs34178072|GH rs8192789|GH rs139749961|GH rs12459709|GH rs143648228|GH rs62117407|GH rs117659286|GH rs114028315|GH rs73545055|GH rs113399285|GH rs191940398|GH rs199600778|GH rs200646568|GH rs3901000|GH rs116844571|GH rs73545072|GH rs149394322|GH rs147518799|GH rs146029724|GH rs7246981|GH rs12461414|GH rs75869225|GH rs3920|GH rs1709119|GH rs1645673|GH rs73931420|GH rs62117453|GH rs62119606|GH rs117086840|GH rs62119607|GH rs192696917|GH rs12974498|GH rs12973823|GH rs111892672|GH rs12975886|GH rs12974071|GH rs7507318|GH rs34344541|GH rs34675979|GH rs34384352|GH rs34586944|GH rs201686628|GH rs148486924|GH rs58585379|GH rs530204584|GH rs184630652|GH rs140379243|GH rs10405800|GH rs1709131|GH rs35279446|GH rs118021387|GH rs145851502|GH rs575034557|GH rs372700955|GH rs13382161|GH rs143751934|GH rs146620035|GH rs117468872|GH rs13382090|GH rs11673184|GH rs11673296|GH rs11673210|GH rs11669418|GH rs111555210|GH rs11673243|GH rs12709846|GH rs4803434|GH rs113672091|GH rs1645674|GH rs373834152|GH rs16974549|GH rs142502117|GH rs118067262|GH rs139408893|GH rs150072041|GH rs1645675|GH rs117946547|GH rs7247759|GH rs338598|GH rs338597|GH rs338596|GH rs147378765|GH rs7257310|GH rs7257742|GH rs2241720|GH rs75820821|GH rs2241719|GH rs2241718|GH rs6957|GH rs75176073|GH rs11880564|GH rs12985162|GH rs73045278|GH rs12980298|GH rs12980942|GH rs12981053|GH rs10417924|GH rs73045282|GH rs117489163|GH rs61459202|GH rs7254679|GH rs75621460|GH rs12983047|GH rs8192784|GH rs59797417|GH rs10402703|eQTL rs10404300|eQTL rs111892672|eQTL rs113668217|eQTL rs116877675|eQTL rs117086840|eQTL rs117547239|eQTL rs117567685|eQTL rs117659286|eQTL rs118175692|eQTL rs12459709|eQTL rs12460034|eQTL rs12460494|eQTL rs12461795|eQTL rs138545795|eQTL rs139138868|eQTL rs141130590|eQTL rs141662451|eQTL rs141816546|eQTL rs143966617|eQTL rs143966700|eQTL rs144761431|eQTL rs145851502|eQTL rs146259519|eQTL rs147103053|eQTL rs147509048|eQTL rs148116588|eQTL rs149862906|eQTL rs1645690|eQTL rs1645696|eQTL rs1645697|eQTL rs1645699|eQTL rs1645709|eQTL rs1645712|eQTL rs16958956|eQTL rs1709081|eQTL rs1709082|eQTL rs1709084|eQTL rs1709085|eQTL rs1709086|eQTL rs1709112|eQTL rs1709114|eQTL rs1709115|eQTL rs1709125|eQTL rs17713907|eQTL rs184247|eQTL rs2302988|eQTL rs2458636|eQTL rs2458638|eQTL rs2548792|eQTL rs28447222|eQTL rs2909906|eQTL rs305960|eQTL rs305962|eQTL rs305987|eQTL rs305988|eQTL rs305990|eQTL rs305991|eQTL rs305992|eQTL rs305993|eQTL rs305996|eQTL rs305997|eQTL rs305999|eQTL rs306000|eQTL rs306001|eQTL rs3956342|eQTL rs3968432|eQTL rs4079366|eQTL rs4803397|eQTL rs62117379|eQTL rs62117380|eQTL rs62117383|eQTL rs62117384|eQTL rs62117407|eQTL rs62117408|eQTL rs62117409|eQTL rs62117410|eQTL rs62117411|eQTL rs62117412|eQTL rs62117419|eQTL rs62117438|eQTL rs62117441|eQTL rs62117442|eQTL rs62117443|eQTL rs62117444|eQTL rs62117446|eQTL rs7246981|eQTL rs76790231|eQTL rs77890115|eQTL rs77913771|eQTL rs79844516|eQTL rs8103444|eQTL rs8106551|eQTL rs8192786|eQTL rs9917112|eQTL rs67027422|rSNP rs72552266|rSNP
ENSG00000108242 rs57431619|pos rs117634501|pos rs72816638|pos rs1575934|pos rs117924117|pos rs1010570|pos rs117111102|pos rs1926706|pos rs150562893|pos rs11815200|pos rs79678941|pos rs2860837|pos rs151100099|pos rs112021287|pos rs79344957|pos rs76999039|pos rs76413136|pos rs141326874|pos rs10430657|pos rs78590583|pos rs11188055|pos rs145941177|pos rs149200109|pos rs2860838|pos rs2901783|pos rs147025407|pos rs12569873|pos rs12243416|pos rs117922738|pos rs79053633|pos rs12778216|pos rs145712520|pos rs117056102|pos rs113645150|pos rs111851363|pos rs111358221|pos rs7077277|pos rs145411264|pos rs112924575|pos rs56083530|pos rs144443817|pos rs143566259|pos rs4329608|pos rs12773527|pos rs12773884|pos rs4255471|pos rs148260422|pos rs4600139|pos rs114180731|pos rs143966491|pos rs144340711|pos rs151241697|pos rs7923324|pos rs145586499|pos rs7893282|pos rs12765525|pos rs117842716|pos rs111237645|pos rs77288056|pos rs7100783|pos rs7896133|pos rs149935529|pos rs68060620|pos rs7900135|pos rs1409656|pos rs34829812|pos rs1409655|pos rs3818504|pos rs2296683|pos rs17441942|pos rs2296680|pos rs17110219|pos rs117140172|pos rs7085890|pos rs74967207|pos rs11591641|pos rs11188059|pos rs7917985|pos rs7918101|pos rs72816646|pos rs79224737|pos rs7099637|pos rs12772521|pos rs117897483|pos rs12781477|pos rs12762136|pos rs567854012|pos rs77380994|pos rs12570829|pos rs78945338|pos rs148100010|pos rs143903751|pos rs147282382|pos rs142779137|pos rs150773598|pos rs76091266|pos rs140290823|pos rs113660096|pos rs138139309|pos rs12783988|pos rs12783509|pos rs12784219|pos rs7898763|pos rs1926712|pos rs12771899|pos rs113035427|pos rs112699749|pos rs11188062|pos rs74549782|pos rs80059054|pos rs75204913|pos rs41286880|pos rs35695457|pos rs1926711|pos rs1326832|pos rs1326831|pos rs34367065|pos rs12762370|pos rs12785038|pos rs7914753|pos rs79793875|pos rs75103531|pos rs35835168|pos rs7919273|pos rs7904581|pos rs932809|pos rs10509675|pos rs7085563|pos rs34777815|pos rs7076810|pos rs11188066|pos rs7475739|pos rs6583952|pos rs10882493|pos rs7094920|pos rs61886201|pos rs72816654|pos rs2281891|pos rs2281890|pos rs17110236|pos rs2281889|pos rs75445277|pos rs11188067|pos rs79219523|pos rs34699955|pos rs79429965|pos rs41286884|pos rs2860840|pos rs3740367|pos rs1042192|pos rs41291552|pos rs1042194|pos rs76680226|pos rs1326830|pos rs34870400|k10 rs112104288|k10 rs113535483|k10 rs75404862|k10 rs717238|k10 rs10736086|k10 rs17110192|k10 rs17110194|k10 rs12249418|k10 rs12570771|k10 rs35172334|k10 rs79988394|k10 rs75824363|k10 rs112779036|k10 rs7917617|k10 rs1409652|k10 rs1409651|k10 rs1409650|k10 rs1409649|k10 rs10882494|k10 rs74152352|k10 rs556579135|k10 rs1926707|k10 rs4638245|k10 rs78778185|k10 rs80339269|k10 rs78829002|k10 rs188683895|k10 rs117677135|k10 rs113739251|k10 rs12572499|k10 rs58269717|k10 rs118131834|k10 rs9783239|k10 rs111745508|k10 rs11188070|k10 rs75468752|k10 rs2094296|GH rs113535483|GH rs75404862|GH rs717238|GH rs10736086|GH rs17110192|GH rs17110194|GH rs12249418|GH rs12570771|GH rs57431619|GH rs117634501|GH rs72816638|GH rs12761249|GH rs12769370|GH rs1385065|GH rs45444897|GH rs45447693|GH rs1854338|GH rs4917683|GH rs12783709|GH rs34976996|GH rs11188255|GH rs74454347|GH rs7089314|GH rs12765981|GH rs11188256|GH rs45582233|GH rs45530140|GH rs45548436|GH rs10786195|GH rs34824270|GH rs79126036|GH rs45458497|GH rs12098298|GH rs6583988|GH rs3740508|GH rs1410596|GH rs61028335|GH rs1410595|GH rs4918909|GH rs7916421|GH rs7916334|GH rs45507796|GH rs73317213|GH rs10509678|eQTL rs1072752|eQTL rs10786168|eQTL rs10882460|eQTL rs10882463|eQTL rs10882474|eQTL rs10882475|eQTL rs10882477|eQTL rs111237645|eQTL rs111274926|eQTL rs111309918|eQTL rs111326484|eQTL rs111358221|eQTL rs111389594|eQTL rs111406687|eQTL rs111485167|eQTL rs111501284|eQTL rs111540198|eQTL rs111543420|eQTL rs111575354|eQTL rs111579015|eQTL rs111621109|eQTL rs111667734|eQTL rs111732980|eQTL rs111745508|eQTL rs111767681|eQTL rs111789203|eQTL rs111853758|eQTL rs11187930|eQTL rs11187937|eQTL rs11187938|eQTL rs11187939|eQTL rs11187952|eQTL rs11187973|eQTL rs11188009|eQTL rs111941538|eQTL rs111972967|eQTL rs112021287|eQTL rs112038911|eQTL rs112112261|eQTL rs112141160|eQTL rs112151434|eQTL rs112194017|eQTL rs112263145|eQTL rs112516242|eQTL rs112543932|eQTL rs112557615|eQTL rs112573749|eQTL rs112577588|eQTL rs112616341|eQTL rs112732395|eQTL rs112773738|eQTL rs112779036|eQTL rs112804082|eQTL rs112841731|eQTL rs112852699|eQTL rs112859410|eQTL rs112889338|eQTL rs112999388|eQTL rs113018075|eQTL rs113036428|eQTL rs113089853|eQTL rs113103955|eQTL rs113126021|eQTL rs113153908|eQTL rs113216698|eQTL rs113244272|eQTL rs113444871|eQTL rs113465546|eQTL rs113535483|eQTL rs113546720|eQTL rs113615867|eQTL rs113641915|eQTL rs113645150|eQTL rs113645402|eQTL rs113660096|eQTL rs113684911|eQTL rs113686863|eQTL rs113739251|eQTL rs113937366|eQTL rs113977011|eQTL rs11568732|eQTL rs115725003|eQTL rs116409382|eQTL rs116855710|eQTL rs116872603|eQTL rs116924530|eQTL rs117011798|eQTL rs117104023|eQTL rs117139785|eQTL rs117177773|eQTL rs117215113|eQTL rs117381226|eQTL rs117395468|eQTL rs117445956|eQTL rs117473317|eQTL rs117528139|eQTL rs117671702|eQTL rs117677135|eQTL rs117716164|eQTL rs117756203|eQTL rs117842716|eQTL rs117957238|eQTL rs118150848|eQTL rs12221475|eQTL rs12572040|eQTL rs12762067|eQTL rs12762574|eQTL rs12772521|eQTL rs12773803|eQTL rs12774398|eQTL rs12781481|eQTL rs12782263|eQTL rs12783744|eQTL rs12783751|eQTL rs1326837|eQTL rs1326839|eQTL rs1334595|eQTL rs1358894|eQTL rs139619180|eQTL rs1409649|eQTL rs1409650|eQTL rs1409651|eQTL rs1409652|eQTL rs141326874|eQTL rs141467203|eQTL rs141604119|eQTL rs141683847|eQTL rs142070501|eQTL rs142476905|eQTL rs142872943|eQTL rs143567781|eQTL rs143966491|eQTL rs144184959|eQTL rs144279653|eQTL rs144340711|eQTL rs144443817|eQTL rs145044615|eQTL rs145080284|eQTL rs145340760|eQTL rs145436016|eQTL rs145737863|eQTL rs145941177|eQTL rs146058526|eQTL rs146630622|eQTL rs146936435|eQTL rs147282382|eQTL rs147538498|eQTL rs148100010|eQTL rs148214119|eQTL rs148260422|eQTL rs148321771|eQTL rs148916593|eQTL rs149200109|eQTL rs149330015|eQTL rs149542503|eQTL rs149853575|eQTL rs150013614|eQTL rs150072141|eQTL rs150634872|eQTL rs150786069|eQTL rs150991980|eQTL rs151017389|eQTL rs1678|eQTL rs17110031|eQTL rs17110082|eQTL rs17110192|eQTL rs17110194|eQTL rs17110236|eQTL rs17110310|eQTL rs17110314|eQTL rs17110317|eQTL rs17110321|eQTL rs17438643|eQTL rs17438706|eQTL rs1749352|eQTL rs17516758|eQTL rs17516904|eQTL rs17517368|eQTL rs17517515|eQTL rs17517578|eQTL rs17517669|eQTL rs17878382|eQTL rs17878627|eQTL rs17878673|eQTL rs17879263|eQTL rs17879992|eQTL rs17884832|eQTL rs17885052|eQTL rs17885098|eQTL rs17885348|eQTL rs183590790|eQTL rs184377978|eQTL rs187106401|eQTL rs1889485|eQTL rs191991016|eQTL rs192345891|eQTL rs193173254|eQTL rs1977288|eQTL rs1977289|eQTL rs1998590|eQTL rs1998591|eQTL rs2031323|eQTL rs2093433|eQTL rs2094296|eQTL rs2265364|eQTL rs2265366|eQTL rs2281791|eQTL rs28399511|eQTL rs3203713|eQTL rs34053022|eQTL rs34573359|eQTL rs34617130|eQTL rs34999028|eQTL rs35058175|eQTL rs35084709|eQTL rs35258481|eQTL rs3740358|eQTL rs3740367|eQTL rs3758522|eQTL rs3758581|eQTL rs3781270|eQTL rs3814637|eQTL rs3862008|eQTL rs3862009|eQTL rs41291546|eQTL rs4304697|eQTL rs4362080|eQTL rs4501922|eQTL rs4638245|eQTL rs480032|eQTL rs4918333|eQTL rs4918402|eQTL rs4918404|eQTL rs4918412|eQTL rs517784|eQTL rs555782|eQTL rs556055|eQTL rs55706909|eQTL rs55805503|eQTL rs56083530|eQTL rs57079861|eQTL rs57431619|eQTL rs57584668|eQTL rs57822910|eQTL rs57829647|eQTL rs57957726|eQTL rs581165|eQTL rs58269717|eQTL rs58349349|eQTL rs58667319|eQTL rs59278974|eQTL rs59826872|eQTL rs60204155|eQTL rs60214908|eQTL rs60378628|eQTL rs61153799|eQTL rs61189394|eQTL rs61249521|eQTL rs61604699|eQTL rs6583941|eQTL rs6583942|eQTL rs6583947|eQTL rs66883721|eQTL rs67482845|eQTL rs692872|eQTL rs701885|eQTL rs7073639|eQTL rs7076898|eQTL rs7077029|eQTL rs7087798|eQTL rs7088008|eQTL rs7088784|eQTL rs7089094|eQTL rs7092129|eQTL rs7094920|eQTL rs7100415|eQTL rs71480900|eQTL rs71482303|eQTL rs71482304|eQTL rs733115|eQTL rs73329627|eQTL rs74150717|eQTL rs74150840|eQTL rs74150870|eQTL rs74152352|eQTL rs74152356|eQTL rs74152357|eQTL rs74152360|eQTL rs74152362|eQTL rs74152364|eQTL rs74152369|eQTL rs74154112|eQTL rs74154119|eQTL rs74154124|eQTL rs74419074|eQTL rs74505001|eQTL rs74508437|eQTL rs74533239|eQTL rs74549782|eQTL rs74581188|eQTL rs74627839|eQTL rs74636383|eQTL rs74803483|eQTL rs74804603|eQTL rs74883200|eQTL rs74967207|eQTL rs74996264|eQTL rs75075655|eQTL rs75182741|eQTL rs75254631|eQTL rs75280500|eQTL rs75374791|eQTL rs75404862|eQTL rs75468752|eQTL rs75470184|eQTL rs75539551|eQTL rs75559977|eQTL rs75573858|eQTL rs75602228|eQTL rs75642445|eQTL rs75645849|eQTL rs75684697|eQTL rs75771163|eQTL rs75799196|eQTL rs75824363|eQTL rs75933166|eQTL rs75967316|eQTL rs75994056|eQTL rs76063586|eQTL rs76110720|eQTL rs76174654|eQTL rs76197612|eQTL rs76265521|eQTL rs76413136|eQTL rs76418162|eQTL rs76541158|eQTL rs76690432|eQTL rs76696647|eQTL rs76768299|eQTL rs76828799|eQTL rs76887530|eQTL rs76937928|eQTL rs76982852|eQTL rs77008973|eQTL rs77044967|eQTL rs77046614|eQTL rs77120885|eQTL rs77122985|eQTL rs77224917|eQTL rs77240815|eQTL rs77419080|eQTL rs77443196|eQTL rs77460358|eQTL rs77467078|eQTL rs77480145|eQTL rs77635509|eQTL rs77704415|eQTL rs77760615|eQTL rs77819408|eQTL rs77826075|eQTL rs77850210|eQTL rs77921213|eQTL rs77957608|eQTL rs78150064|eQTL rs78259677|eQTL rs78261998|eQTL rs78273824|eQTL rs78373114|eQTL rs78397134|eQTL rs78415138|eQTL rs78431362|eQTL rs78441737|eQTL rs78497745|eQTL rs78535200|eQTL rs78609324|eQTL rs78690104|eQTL rs78721914|eQTL rs78742448|eQTL rs78778185|eQTL rs78779059|eQTL rs78829002|eQTL rs78909326|eQTL rs78919131|eQTL rs7896133|eQTL rs79048399|eQTL rs7906843|eQTL rs7907195|eQTL rs79103432|eQTL rs7913343|eQTL rs7915414|eQTL rs79172815|eQTL rs7917617|eQTL rs79187906|eQTL rs79219523|eQTL rs79222634|eQTL rs79331163|eQTL rs79422212|eQTL rs79429965|eQTL rs79460475|eQTL rs79514865|eQTL rs79517882|eQTL rs79678941|eQTL rs79704832|eQTL rs79800397|eQTL rs79871958|eQTL rs79950930|eQTL rs79988394|eQTL rs80059054|eQTL rs80091126|eQTL rs80104560|eQTL rs80201850|eQTL rs80259168|eQTL rs80273937|eQTL rs80339269|eQTL rs8181426|eQTL rs9332093|eQTL rs9332132|eQTL rs9332137|eQTL rs9332141|eQTL rs9332147|eQTL rs9332157|eQTL rs9332187|eQTL rs9332214|eQTL rs9420637|eQTL rs9633675|eQTL rs9633699|eQTL rs9645542|eQTL rs9663112|eQTL rs9663214|eQTL rs13697|rSNP rs473934|rSNP rs481031|rSNP rs487161|rSNP rs547759|rSNP rs554062|rSNP rs559590|rSNP rs583830|rSNP rs616522|rSNP rs637959|rSNP rs640090|rSNP rs650058|rSNP rs659145|rSNP rs677517|rSNP rs701865|rSNP rs714549|rSNP rs714550|rSNP rs714551|rSNP rs716332|rSNP rs716333|rSNP rs717238|rSNP rs725888|rSNP rs734225|rSNP rs734226|rSNP rs883324|rSNP rs941996|rSNP rs941997|rSNP rs941998|rSNP rs941999|rSNP rs946777|rSNP rs946778|rSNP rs946779|rSNP rs946780|rSNP rs946896|rSNP rs955064|rSNP rs1010570|rSNP rs1108197|rSNP rs1147642|rSNP rs1223307|rSNP rs1223308|rSNP rs1223309|rSNP rs1253023|rSNP rs1253024|rSNP rs1253025|rSNP rs1253026|rSNP rs1253027|rSNP rs1326218|rSNP rs1326219|rSNP rs1340420|rSNP rs1340837|rSNP rs1409333|rSNP rs1409334|rSNP rs1409335|rSNP rs1409655|rSNP rs1409656|rSNP rs1417254|rSNP rs1417731|rSNP rs1418212|rSNP rs1418710|rSNP rs1538723|rSNP rs1538831|rSNP rs1538832|rSNP rs1538833|rSNP rs1539042|rSNP rs1575934|rSNP rs1630388|rSNP rs1770466|rSNP rs1770467|rSNP rs1770469|rSNP rs1770470|rSNP rs1770472|rSNP rs1772182|rSNP rs1772183|rSNP rs1772185|rSNP rs1772186|rSNP rs1772187|rSNP rs1772188|rSNP rs1772189|rSNP rs1815258|rSNP rs1892505|rSNP rs1926706|rSNP rs1926712|rSNP rs1935452|rSNP rs1935816|rSNP rs1981237|rSNP rs1981238|rSNP rs1998409|rSNP rs2027376|rSNP rs2050914|rSNP rs2069238|rSNP rs2077733|rSNP rs2105359|rSNP rs2146385|rSNP rs2146387|rSNP rs2146390|rSNP rs2146391|rSNP rs2153913|rSNP rs2181322|rSNP rs2184776|rSNP rs2185818|rSNP rs2234971|rSNP rs2258946|rSNP rs2259094|rSNP rs2259280|rSNP rs2259287|rSNP rs2259305|rSNP rs2259659|rSNP rs2275952|rSNP rs2296680|rSNP rs2297933|rSNP rs2297960|rSNP rs2366050|rSNP rs2366051|rSNP rs2366052|rSNP rs2366053|rSNP rs2420367|rSNP rs2487514|rSNP rs2490281|rSNP rs2490283|rSNP rs2494652|rSNP rs2494653|rSNP rs2494654|rSNP rs2765828|rSNP rs2785137|rSNP rs2785138|rSNP rs2785139|rSNP rs2857293|rSNP rs2857300|rSNP rs2857302|rSNP rs2860837|rSNP rs2860838|rSNP rs2861151|rSNP rs2862611|rSNP rs2862612|rSNP rs2862614|rSNP rs2901783|rSNP rs2902275|rSNP rs2994393|rSNP rs2994394|rSNP rs3068447|rSNP rs3750612|rSNP rs3750613|rSNP rs3750614|rSNP rs3750615|rSNP rs3758499|rSNP rs3758501|rSNP rs3758537|rSNP rs3758538|rSNP rs3758539|rSNP rs3763793|rSNP rs3789937|rSNP rs3789938|rSNP rs3789939|rSNP rs3793933|rSNP rs3793934|rSNP rs3793935|rSNP rs3814558|rSNP rs3814559|rSNP rs3814560|rSNP rs3818504|rSNP rs3818876|rSNP rs3824752|rSNP rs3829137|rSNP rs3929900|rSNP rs4113478|rSNP rs4121002|rSNP rs4244329|rSNP rs4244945|rSNP rs4246186|rSNP rs4255471|rSNP rs4262637|rSNP rs4262644|rSNP rs4272713|rSNP rs4320886|rSNP rs4320896|rSNP rs4322324|rSNP rs4328160|rSNP rs4329608|rSNP rs4332462|rSNP rs4345898|rSNP rs4348833|rSNP rs4353208|rSNP rs4378321|rSNP rs4388821|rSNP rs4390259|rSNP rs4408240|rSNP rs4420188|rSNP rs4431963|rSNP rs4447077|rSNP rs4463786|rSNP rs4471341|rSNP rs4481960|rSNP rs4536124|rSNP rs4550161|rSNP rs4551688|rSNP rs4567385|rSNP rs4582902|rSNP rs4593946|rSNP rs4600139|rSNP rs4917705|rSNP rs4917707|rSNP rs4917784|rSNP rs4917785|rSNP rs4917866|rSNP rs4917871|rSNP rs4918968|rSNP rs4919135|rSNP rs4919136|rSNP rs4919137|rSNP rs4919309|rSNP rs4919311|rSNP rs4919314|rSNP rs4919339|rSNP rs4919344|rSNP rs4933312|rSNP rs4933606|rSNP rs4933607|rSNP rs4933608|rSNP rs4933969|rSNP rs4933972|rSNP rs4933973|rSNP rs4962492|rSNP rs4962493|rSNP rs4995904|rSNP rs4997604|rSNP rs5013595|rSNP rs5014354|rSNP rs5014871|rSNP rs5788728|rSNP rs6583900|rSNP rs6584026|rSNP rs6584027|rSNP rs6584028|rSNP rs6584064|rSNP rs7067702|rSNP rs7069190|rSNP rs7069234|rSNP rs7070005|rSNP rs7071722|rSNP rs7072359|rSNP rs7072526|rSNP rs7073294|rSNP rs7074548|rSNP rs7074775|rSNP rs7076251|rSNP rs7076831|rSNP rs7077277|rSNP rs7077725|rSNP rs7078316|rSNP rs7080485|rSNP rs7080650|rSNP rs7080894|rSNP rs7080953|rSNP rs7081361|rSNP rs7082350|rSNP rs7083595|rSNP rs7085890|rSNP rs7086203|rSNP rs7086484|rSNP rs7087365|rSNP rs7087740|rSNP rs7088775|rSNP rs7089451|rSNP rs7090320|rSNP rs7090415|rSNP rs7090628|rSNP rs7091039|rSNP rs7093154|rSNP rs7093370|rSNP rs7094543|rSNP rs7095788|rSNP rs7095955|rSNP rs7096248|rSNP rs7096581|rSNP rs7096610|rSNP rs7097489|rSNP rs7098698|rSNP rs7099098|rSNP rs7099391|rSNP rs7099488|rSNP rs7099540|rSNP rs7099637|rSNP rs7100564|rSNP rs7100783|rSNP rs7474808|rSNP rs7474918|rSNP rs7478313|rSNP rs7893282|rSNP rs7893378|rSNP rs7893677|rSNP rs7894678|rSNP rs7896133|rSNP rs7896766|rSNP rs7898763|rSNP rs7900119|rSNP rs7900135|rSNP rs7903812|rSNP rs7903947|rSNP rs7903992|rSNP rs7904560|rSNP rs7905402|rSNP rs7906571|rSNP rs7907728|rSNP rs7908567|rSNP rs7910742|rSNP rs7912516|rSNP rs7912994|rSNP rs7913999|rSNP rs7914667|rSNP rs7914697|rSNP rs7915100|rSNP rs7915345|rSNP rs7916271|rSNP rs7916403|rSNP rs7916454|rSNP rs7916593|rSNP rs7917592|rSNP rs7917985|rSNP rs7918101|rSNP rs7918247|rSNP rs7919141|rSNP rs7919191|rSNP rs7919196|rSNP rs7919588|rSNP rs7919799|rSNP rs7920627|rSNP rs7921242|rSNP rs7921267|rSNP rs7922788|rSNP rs7922907|rSNP rs7923324|rSNP rs9420573|rSNP rs9633672|rSNP rs9633689|rSNP rs9731375|rSNP rs9971274|rSNP rs9971275|rSNP rs9971276|rSNP rs10128528|rSNP rs10159628|rSNP rs10430657|rSNP rs10509639|rSNP rs10509707|rSNP rs10509708|rSNP rs10736065|rSNP rs10736086|rSNP rs10748644|rSNP rs10748706|rSNP rs10748707|rSNP rs10748708|rSNP rs10748775|rSNP rs10751535|rSNP rs10786019|rSNP rs10786116|rSNP rs10786117|rSNP rs10786233|rSNP rs10786234|rSNP rs10786236|rSNP rs10786276|rSNP rs10786367|rSNP rs10786368|rSNP rs10786369|rSNP rs10786370|rSNP rs10786372|rSNP rs10786545|rSNP rs10788331|rSNP rs10788332|rSNP rs10794029|rSNP rs10794030|rSNP rs10794031|rSNP rs10794033|rSNP rs10794034|rSNP rs10794036|rSNP rs10794037|rSNP rs10881832|rSNP rs10881833|rSNP rs10881981|rSNP rs10881982|rSNP rs10882283|rSNP rs10882285|rSNP rs10882286|rSNP rs10882287|rSNP rs10882288|rSNP rs10882289|rSNP rs10882661|rSNP rs10882663|rSNP rs10882664|rSNP rs10882665|rSNP rs10882666|rSNP rs10882768|rSNP rs10882769|rSNP rs10882771|rSNP rs10882772|rSNP rs10882991|rSNP rs10882992|rSNP rs10882993|rSNP rs10882994|rSNP rs10882995|rSNP rs10882996|rSNP rs10883341|rSNP rs10883342|rSNP rs10887249|rSNP rs10887250|rSNP rs10887251|rSNP rs10901457|rSNP rs10901458|rSNP rs10901460|rSNP rs10901461|rSNP rs10901462|rSNP rs11186305|rSNP rs11186306|rSNP rs11186708|rSNP rs11186716|rSNP rs11186719|rSNP rs11186720|rSNP rs11187549|rSNP rs11187550|rSNP rs11187551|rSNP rs11187554|rSNP rs11187555|rSNP rs11187558|rSNP rs11187560|rSNP rs11187561|rSNP rs11187562|rSNP rs11187563|rSNP rs11187565|rSNP rs11188055|rSNP rs11188059|rSNP rs11188475|rSNP rs11188479|rSNP rs11188480|rSNP rs11188481|rSNP rs11188482|rSNP rs11188484|rSNP rs11188485|rSNP rs11188486|rSNP rs11188488|rSNP rs11188695|rSNP rs11188697|rSNP rs11188699|rSNP rs11188704|rSNP rs11188705|rSNP rs11188709|rSNP rs11188710|rSNP rs11189350|rSNP rs11189352|rSNP rs11189353|rSNP rs11189355|rSNP rs11189356|rSNP rs11189357|rSNP rs11189358|rSNP rs11189359|rSNP rs11189360|rSNP rs11190083|rSNP rs11190087|rSNP rs11190088|rSNP rs11190092|rSNP rs11200898|rSNP rs11200899|rSNP rs11200900|rSNP rs11200901|rSNP rs11200902|rSNP rs11200904|rSNP rs11200905|rSNP rs11200906|rSNP rs11200908|rSNP rs11200909|rSNP rs11200910|rSNP rs11200911|rSNP rs11200915|rSNP rs11200916|rSNP rs11200917|rSNP rs11200919|rSNP rs11244681|rSNP rs11244686|rSNP rs11498504|rSNP rs11528098|rSNP rs11591258|rSNP rs11591467|rSNP rs11591641|rSNP rs11591685|rSNP rs11592253|rSNP rs11592361|rSNP rs11593005|rSNP rs11593761|rSNP rs11594021|rSNP rs11594790|rSNP rs11595122|rSNP rs11595894|rSNP rs11596518|rSNP rs11597224|rSNP rs11597918|rSNP rs11598220|rSNP rs11598258|rSNP rs11599921|rSNP rs11814305|rSNP rs11815200|rSNP rs11817665|rSNP rs11818540|rSNP rs12049686|rSNP rs12098706|rSNP rs12217337|rSNP rs12217444|rSNP rs12220088|rSNP rs12242102|rSNP rs12243235|rSNP rs12243416|rSNP rs12249347|rSNP rs12249418|rSNP rs12250279|rSNP rs12253535|rSNP rs12253861|rSNP rs12256289|rSNP rs12256352|rSNP rs12257639|rSNP rs12258425|rSNP rs12258657|rSNP rs12258764|rSNP rs12262164|rSNP rs12266467|rSNP rs12266952|rSNP rs12269557|rSNP rs12358477|rSNP rs12412496|rSNP rs12412538|rSNP rs12412543|rSNP rs12413090|rSNP rs12413941|rSNP rs12415660|rSNP rs12415773|rSNP rs12416468|rSNP rs12570043|rSNP rs12570264|rSNP rs12570771|rSNP rs12570829|rSNP rs12571181|rSNP rs12572244|rSNP rs12572610|rSNP rs12573026|rSNP rs12761473|rSNP rs12761715|rSNP rs12762083|rSNP rs12762136|rSNP rs12763059|rSNP rs12765525|rSNP rs12766367|rSNP rs12767650|rSNP rs12768638|rSNP rs12770313|rSNP rs12770849|rSNP rs12770904|rSNP rs12771899|rSNP rs12772521|rSNP rs12772674|rSNP rs12773381|rSNP rs12773884|rSNP rs12774154|rSNP rs12778216|rSNP rs12779164|rSNP rs12779203|rSNP rs12779564|rSNP rs12781149|rSNP rs12781477|rSNP rs12783404|rSNP rs12783509|rSNP rs12783988|rSNP rs12784096|rSNP rs17100178|rSNP rs17103203|rSNP rs17107140|rSNP rs17108375|rSNP rs17108378|rSNP rs17110192|rSNP rs17110194|rSNP rs17110219|rSNP rs17111594|rSNP rs17111598|rSNP rs17111599|rSNP rs17111603|rSNP rs17111609|rSNP rs17111612|rSNP rs17111614|rSNP rs17111622|rSNP rs17111628|rSNP rs17111665|rSNP rs17386635|rSNP rs17433251|rSNP rs17441942|rSNP rs17455083|rSNP rs17485621|rSNP rs17491012|rSNP rs17491356|rSNP rs17569447|rSNP rs17569578|rSNP rs34091137|rSNP rs34125453|rSNP rs34128907|rSNP rs34220987|rSNP rs34284010|rSNP rs34301914|rSNP rs34360519|rSNP rs34433085|rSNP rs34479797|rSNP rs34521234|rSNP rs34677183|rSNP rs34786687|rSNP rs34836127|rSNP rs34840628|rSNP rs34943354|rSNP rs34965323|rSNP rs35055142|rSNP rs35180415|rSNP rs35231820|rSNP rs35360884|rSNP rs35388328|rSNP rs35412535|rSNP rs35487555|rSNP rs35531390|rSNP rs35546038|rSNP rs35568118|rSNP rs35700869|rSNP rs35731058|rSNP rs35748815|rSNP rs35777429|rSNP rs35956066|rSNP rs36003947|rSNP rs36014035|rSNP rs36101610|rSNP rs36102645|rSNP rs41286940|rSNP rs41286942|rSNP rs41303821|rSNP rs41308661|rSNP rs41317028|rSNP rs41436049|rSNP rs55636131|rSNP rs55679498|rSNP rs55710030|rSNP rs55832805|rSNP rs55845678|rSNP rs55887726|rSNP rs55893620|rSNP rs55958759|rSNP rs56030721|rSNP rs56083530|rSNP rs56097925|rSNP rs56103907|rSNP rs56132525|rSNP rs56136444|rSNP rs56182404|rSNP rs56187102|rSNP rs56299964|rSNP rs56360211|rSNP rs56401591|rSNP rs57029781|rSNP rs57126367|rSNP rs57431619|rSNP rs57477607|rSNP rs57732332|rSNP rs57822829|rSNP rs58865623|rSNP rs59242131|rSNP rs60226639|rSNP rs60870345|rSNP rs60873034|rSNP rs61429630|rSNP rs61461737|rSNP rs61857054|rSNP rs61870744|rSNP rs61870758|rSNP rs61871882|rSNP rs61871888|rSNP rs61871910|rSNP rs61871916|rSNP rs61871956|rSNP rs61873375|rSNP rs61874730|rSNP rs61874731|rSNP rs66533440|rSNP rs66845062|rSNP rs67425977|rSNP rs67429538|rSNP rs68054705|rSNP rs68060620|rSNP rs68078796|rSNP rs68093943|rSNP rs68097915|rSNP rs68143152|rSNP rs71482376|rSNP rs71482377|rSNP rs71482401|rSNP rs71482402|rSNP rs71484204|rSNP rs71484205|rSNP rs71490743|rSNP rs72811051|rSNP rs72811052|rSNP rs72811055|rSNP rs72811056|rSNP rs72816638|rSNP rs72816646|rSNP rs72822861|rSNP rs72822864|rSNP rs72822871|rSNP rs72822872|rSNP rs72823162|rSNP rs72835967|rSNP rs72835969|rSNP rs72835970|rSNP rs72835971|rSNP rs72835972|rSNP rs72835976|rSNP rs72835978|rSNP rs72835983|rSNP rs72841988|rSNP rs73315862|rSNP rs73324634|rSNP rs73324671|rSNP rs73383059|rSNP rs74150289|rSNP rs74162862|rSNP rs74346246|rSNP rs74517023|rSNP rs74579856|rSNP rs74670142|rSNP rs74693413|rSNP rs74897761|rSNP rs74934679|rSNP rs74967207|rSNP rs74989191|rSNP rs75019033|rSNP rs75129202|rSNP rs75138819|rSNP rs75251069|rSNP rs75254248|rSNP rs75375971|rSNP rs75402290|rSNP rs75404862|rSNP rs75456744|rSNP rs75458301|rSNP rs75461123|rSNP rs75523128|rSNP rs75595199|rSNP rs75810166|rSNP rs75840489|rSNP rs75852623|rSNP rs75922532|rSNP rs75991284|rSNP rs75995069|rSNP rs76041290|rSNP rs76065880|rSNP rs76091266|rSNP rs76151739|rSNP rs76202801|rSNP rs76258841|rSNP rs76280214|rSNP rs76395746|rSNP rs76406629|rSNP rs76413136|rSNP rs76436885|rSNP rs76464189|rSNP rs76572593|rSNP rs76589446|rSNP rs76753873|rSNP rs76999039|rSNP rs77038006|rSNP rs77077296|rSNP rs77096624|rSNP rs77125544|rSNP rs77254053|rSNP rs77288056|rSNP rs77373044|rSNP rs77380994|rSNP rs77396179|rSNP rs77609090|rSNP rs77662583|rSNP rs77767004|rSNP rs77806097|rSNP rs77912387|rSNP rs77975427|rSNP rs77991772|rSNP rs78039628|rSNP rs78069798|rSNP rs78097027|rSNP rs78140521|rSNP rs78150350|rSNP rs78169929|rSNP rs78380903|rSNP rs78382982|rSNP rs78415139|rSNP rs78472578|rSNP rs78568558|rSNP rs78573017|rSNP rs78590583|rSNP rs78591285|rSNP rs78636533|rSNP rs78680659|rSNP rs78723046|rSNP rs78914844|rSNP rs78944875|rSNP rs78945338|rSNP rs78977336|rSNP rs79053633|rSNP rs79085066|rSNP rs79143226|rSNP rs79183014|rSNP rs79224737|rSNP rs79243670|rSNP rs79344957|rSNP rs79384158|rSNP rs79414645|rSNP rs79461842|rSNP rs79535664|rSNP rs79539005|rSNP rs79678941|rSNP rs79710148|rSNP rs79778749|rSNP rs79873109|rSNP rs79942975|rSNP rs80065902|rSNP rs80069331|rSNP rs80245870|rSNP rs111237645|rSNP rs111358221|rSNP rs111414486|rSNP rs111669854|rSNP rs111685246|rSNP rs111788771|rSNP rs111851363|rSNP rs111856737|rSNP rs111873329|rSNP rs111880953|rSNP rs111897991|rSNP rs111950101|rSNP rs111997162|rSNP rs112021287|rSNP rs112156692|rSNP rs112197285|rSNP rs112478881|rSNP rs112534447|rSNP rs112653092|rSNP rs112659599|rSNP rs112672700|rSNP rs112818639|rSNP rs112885567|rSNP rs112903433|rSNP rs112924575|rSNP rs112943701|rSNP rs113035427|rSNP rs113078562|rSNP rs113133567|rSNP rs113264742|rSNP rs113309820|rSNP rs113450822|rSNP rs113524015|rSNP rs113603705|rSNP rs113660096|rSNP rs113709161|rSNP rs113831746|rSNP rs113889634|rSNP rs114039056|rSNP rs114146079|rSNP rs114180731|rSNP rs114367863|rSNP rs114459381|rSNP rs114811515|rSNP rs114976577|rSNP rs115003770|rSNP rs115123647|rSNP rs115178468|rSNP rs115320468|rSNP rs115474989|rSNP rs115867952|rSNP rs116281910|rSNP rs116384360|rSNP rs116397238|rSNP rs116736522|rSNP rs116781804|rSNP rs116806629|rSNP rs116820557|rSNP rs116875178|rSNP rs116908226|rSNP rs116936608|rSNP rs116941371|rSNP rs116989707|rSNP rs116996080|rSNP rs117031501|rSNP rs117056102|rSNP rs117061060|rSNP rs117111102|rSNP rs117140172|rSNP rs117189895|rSNP rs117193560|rSNP rs117219667|rSNP rs117221200|rSNP rs117226630|rSNP rs117243930|rSNP rs117271748|rSNP rs117291294|rSNP rs117301230|rSNP rs117309322|rSNP rs117343410|rSNP rs117414245|rSNP rs117418927|rSNP rs117453552|rSNP rs117475556|rSNP rs117596368|rSNP rs117602491|rSNP rs117616888|rSNP rs117634501|rSNP rs117653391|rSNP rs117699776|rSNP rs117726095|rSNP rs117774156|rSNP rs117777532|rSNP rs117784293|rSNP rs117842716|rSNP rs117897483|rSNP rs117922738|rSNP rs117924117|rSNP rs117997322|rSNP rs118001098|rSNP rs118020459|rSNP rs118092834|rSNP rs118104266|rSNP rs118141419|rSNP rs118142937|rSNP rs138139309|rSNP rs138678502|rSNP rs138692685|rSNP rs139068795|rSNP rs139605627|rSNP rs139635068|rSNP rs140078310|rSNP rs140290823|rSNP rs140875271|rSNP rs141050763|rSNP rs141326874|rSNP rs141448833|rSNP rs141535732|rSNP rs141961825|rSNP rs142510753|rSNP rs142751721|rSNP rs142779137|rSNP rs142906027|rSNP rs143370018|rSNP rs143450622|rSNP rs143903751|rSNP rs143977651|rSNP rs144053860|rSNP rs144340711|rSNP rs144443817|rSNP rs144591250|rSNP rs144608315|rSNP rs144646268|rSNP rs144656005|rSNP rs144723876|rSNP rs144771468|rSNP rs144858221|rSNP rs144962656|rSNP rs145410621|rSNP rs145411264|rSNP rs145443167|rSNP rs145712520|rSNP rs145941177|rSNP rs146322464|rSNP rs147000271|rSNP rs147025407|rSNP rs147282382|rSNP rs147431748|rSNP rs147763768|rSNP rs147773939|rSNP rs148100010|rSNP rs148175550|rSNP rs148260422|rSNP rs149093733|rSNP rs149200109|rSNP rs149935529|rSNP rs150223017|rSNP rs150422327|rSNP rs150512496|rSNP rs150562781|rSNP rs150562893|rSNP rs150692599|rSNP rs150707320|rSNP rs150741241|rSNP rs150773598|rSNP rs150985132|rSNP rs151036850|rSNP rs151100099|rSNP rs151241697|rSNP rs181943078|rSNP rs182242903|rSNP rs184344081|rSNP rs184416938|rSNP rs185188120|rSNP rs186001456|rSNP rs188382094|rSNP rs188537897|rSNP rs189345809|rSNP rs190416120|rSNP rs190735967|rSNP rs190922185|rSNP rs191393177|rSNP rs192509533|rSNP rs193240045|rSNP rs200781520|rSNP rs527324122|rSNP rs529854940|rSNP rs532674136|rSNP rs533822901|rSNP rs537608107|rSNP rs542569665|rSNP rs542830113|rSNP rs546899118|rSNP rs554200721|rSNP rs556704196|rSNP rs567854012|rSNP rs577746658|rSNP rs577798908|rSNP
ENSG00000130649 rs10776687|pos rs11101805|pos rs2031918|pos rs10857734|pos rs113345978|pos rs11101807|pos rs11101808|pos rs11101809|pos rs111613963|pos rs60953968|pos rs10857735|pos rs10857736|pos rs10857737|pos rs6537612|pos rs10466129|pos rs77288879|pos rs10466130|pos rs11101810|pos rs117324721|pos rs9418990|pos rs10857738|pos rs74745032|pos rs11101811|pos rs41299398|pos rs3813865|pos rs3813866|pos rs8192766|pos rs117944666|pos rs6413423|pos rs3813867|pos rs2031920|pos rs2031921|pos rs3813870|pos rs2031922|pos rs2070672|pos rs2070673|pos rs6413420|pos rs41299410|pos rs72862138|pos rs943975|pos rs1536828|pos rs8192769|pos rs8192770|pos rs41299414|pos rs915906|pos rs41299420|pos rs41299422|pos rs2854144|pos rs41258504|pos rs8192772|pos rs7088600|pos rs2070674|pos rs9919378|pos rs9919386|pos rs6413419|pos rs6413421|pos rs12254222|pos rs12254225|pos rs12257054|pos rs2070675|pos rs41299428|pos rs915907|pos rs915908|pos rs8192775|pos rs188765034|pos rs8192776|pos rs7092584|pos rs6413432|pos rs2864987|pos rs2864986|pos rs2864985|pos rs2011661|pos rs2864984|pos rs743534|pos rs743535|pos rs41299432|pos rs1410897|pos rs1329149|pos rs12761234|pos rs61868336|pos rs28517390|pos rs71505853|pos rs12762259|pos rs8192777|pos rs28371747|pos rs2070676|pos rs2070677|pos rs2515641|pos rs2515642|pos rs2480259|pos rs2480258|pos rs2249694|pos rs2249695|pos rs7081484|pos rs2480257|pos rs2480256|pos rs10857739|pos rs7092804|pos rs2480255|pos rs2480254|pos rs7082229|pos rs2515644|pos rs1952467|pos rs41299442|pos rs8192779|pos rs8192780|pos rs8192781|pos rs12261564|pos rs4838693|pos rs1854455|pos rs4838771|pos rs71484084|pos rs4615946|pos rs4542321|pos rs4363513|pos rs4240522|pos rs11101814|pos rs11101815|pos rs117110156|pos rs183096488|pos rs1536826|pos rs7893521|pos rs10857741|pos rs4512750|pos rs74162039|pos rs11527823|pos rs78327154|pos rs11527824|pos rs1581935|pos rs142397529|pos rs111898093|pos rs113389736|pos rs9418991|pos rs9418992|pos rs2864983|pos rs61868682|pos rs11592587|pos rs11592589|pos rs11594331|pos rs12764209|pos rs36061992|pos rs35620834|pos rs34433287|pos rs9629990|pos rs58687587|pos rs3020513|pos rs9629993|pos rs2987785|pos rs11593165|pos rs11593189|pos rs2987786|pos rs10857742|pos rs10857743|pos rs9629930|pos rs11592263|pos rs55801054|pos rs2987787|pos rs10857744|pos rs10857745|pos rs10857746|pos rs10776689|pos rs141562763|pos rs10857747|pos rs72866768|pos rs4144944|pos rs4144943|pos rs4144945|pos rs7900208|pos rs5029271|pos rs74753190|pos rs41283459|pos rs11101821|pos rs2149616|pos rs117862014|pos rs2149617|pos rs3737029|pos rs2183163|pos rs3737031|pos rs3737032|pos rs3737033|pos rs3737034|pos rs11592461|pos rs3020514|pos rs3827688|pos rs3747881|pos rs3747880|pos rs3827687|pos rs12257368|pos rs2987791|pos rs8181464|pos rs8181332|pos rs8181425|pos rs8181356|pos rs8181357|pos rs8181359|pos rs8181432|pos rs8181436|pos rs11101824|pos rs8181437|pos rs8181294|pos rs2987792|pos rs8181456|pos rs8181309|pos rs56365383|pos rs8181458|pos rs755100|pos rs67106646|pos rs74162040|pos rs74162041|pos rs10857748|pos rs10857749|pos rs10857750|pos rs11101825|pos rs10857751|pos rs3813872|pos rs3813873|pos rs72869403|pos rs10857752|pos rs10857753|pos rs10857754|pos rs11101828|pos rs11101829|pos rs9919379|pos rs4646976|pos rs142558673|pos rs74162038|pos rs56097488|pos rs74162043|pos rs9418986|k10 rs7077457|k10 rs9418987|k10 rs7096203|k10 rs7096321|k10 rs11101799|k10 rs73397395|k10 rs74753222|k10 rs10857730|k10 rs143286935|k10 rs9419079|k10 rs10776685|k10 rs11101800|k10 rs1581934|k10 rs9418988|k10 rs10857731|k10 rs7095379|k10 rs117618383|k10 rs7095996|k10 rs117382318|k10 rs11815623|k10 rs2026047|k10 rs751944|k10 rs751945|k10 rs751946|k10 rs74734517|k10 rs77040908|k10 rs12262150|k10 rs10857732|k10 rs10857733|k10 rs10776686|k10 rs117269878|k10 rs9419082|k10 rs60697302|k10 rs10857755|k10 rs10857756|k10 rs10857757|k10 rs10857758|k10 rs10857759|k10 rs10857760|k10 rs76255630|k10 rs59526521|k10 rs11101830|k10 rs12767545|k10 rs12767560|k10 rs11101831|k10 rs11101832|k10 rs11101833|k10 rs11101834|k10 rs10857761|k10 rs11101835|k10 rs76647273|k10 rs11101836|k10 rs11101837|k10 rs11101838|k10 rs10857762|k10 rs35616031|k10 rs11101839|k10 rs11101840|k10 rs11101841|k10 rs10857763|k10 rs11101842|k10 rs9630002|k10 rs2987794|k10 rs2987795|k10 rs34776401|k10 rs11101843|k10 rs2987796|k10 rs3020498|k10 rs72869445|k10 rs2987797|k10 rs12776851|k10 rs12766748|k10 rs12777634|k10 rs376008053|k10 rs573916563|k10 rs543128694|k10 rs36158930|k10 rs61868695|k10 rs61868696|k10 rs61868697|k10 rs2987799|k10 rs34890953|k10 rs58187379|k10 rs3020499|k10 rs111317133|k10 rs3020500|k10 rs11101844|k10 rs11101845|k10 rs11101846|k10 rs148528483|k10 rs3020501|k10 rs3020502|k10 rs3020503|k10 rs2987800|k10 rs112345496|k10 rs555377296|k10 rs10909615|k10 rs10909616|k10 rs11511241|k10 rs4838776|k10 rs1063218|k10 rs74162035|k10 rs57572469|k10 rs4838767|k10 rs61622972|k10 rs7895913|GH rs35698507|GH rs11101739|GH rs12770790|GH rs11101740|GH rs10735230|GH rs7070635|GH rs7093778|GH rs11101720|GH rs11101721|GH rs7074435|GH rs11812172|GH rs4345885|GH rs2185747|GH rs55914551|GH rs11101723|GH rs11101724|GH rs12242667|GH rs4838732|GH rs4838733|GH rs12250188|GH rs4617507|GH rs113597544|GH rs2492661|GH rs146443988|GH rs2492660|GH rs2492654|GH rs150611227|GH rs7906266|GH rs7893995|GH rs7916538|GH rs114765604|GH rs2247478|GH rs149415054|GH rs75205386|GH rs114075832|GH rs373907654|GH 10:135288784_C_G|GH rs2149618|GH rs114645953|GH rs541071588|GH rs564164497|GH rs149937721|GH rs2771208|GH rs79074513|GH Affx-2812214|GH rs12775878|GH rs117175165|GH rs142131383|GH rs116357406|GH rs78543814|GH rs7083073|GH rs1576301|GH rs7092634|GH rs6537609|GH rs6537610|GH rs7911139|GH rs147525015|GH rs9418986|GH rs7077457|GH rs9418987|GH rs7096203|GH rs7096321|GH rs11101799|GH rs73397395|GH rs74753222|GH rs10857730|GH rs143286935|GH rs9419079|GH rs10776685|GH rs11101800|GH rs1581934|GH rs9418988|GH rs10857731|GH rs7095379|GH rs117618383|GH rs7095996|GH rs117382318|GH rs11815623|GH rs2026047|GH rs751944|GH rs751945|GH rs751946|GH rs12262150|GH rs117269878|GH rs9419082|GH rs60697302|GH rs10776687|GH rs10857735|GH rs10857737|GH rs6537612|GH rs6413420|GH rs41299410|GH rs72862138|GH rs943975|GH rs1536828|GH rs8192769|GH rs8192770|GH rs41299414|GH rs4838693|GH rs1854455|GH rs4838771|GH rs71484084|GH rs4615946|GH rs10857741|GH rs4512750|GH rs74162039|GH rs11527823|GH rs78327154|GH rs11527824|GH rs1581935|GH rs9418991|GH rs9418992|GH rs2864983|GH rs55916570|GH rs56046513|GH rs55875421|GH rs56211898|GH rs55852325|GH rs9419090|GH rs9331500|GH rs201998976|GH rs187204943|GH rs11598513|GH rs9630021|GH rs12256349|GH rs73389049|GH rs60634236|GH rs7907135|GH rs9630023|GH rs4306261|GH rs72869494|GH rs9629941|GH rs72873948|GH rs7084384|GH rs7084391|GH rs6537613|GH rs11812637|GH rs12768371|GH rs4529856|GH rs9630033|GH rs11101888|GH rs12245318|GH rs12245492|GH rs12242613|GH rs12245634|GH rs11599005|GH rs12246880|GH rs4556495|GH rs4335491|GH rs4498943|GH rs4384343|GH rs113890624|GH rs12765125|GH rs9629943|GH rs9630042|GH rs11101904|GH rs11101905|GH rs12218790|GH rs7087703|GH rs10745304|GH rs112095407|GH rs7081877|GH rs11101906|GH rs112840179|GH rs113900559|GH rs113235547|GH rs74162035|GH rs57572469|GH rs4838767|GH rs7893967|GH rs10444003|eQTL rs10466129|eQTL rs10466130|eQTL rs1052582|eQTL rs1056521|eQTL rs10745303|eQTL rs10745304|eQTL rs10776681|eQTL rs10776685|eQTL rs10857711|eQTL rs10857712|eQTL rs10857714|eQTL rs10857716|eQTL rs10857725|eQTL rs10857729|eQTL rs10857730|eQTL rs10857734|eQTL rs10857735|eQTL rs10857736|eQTL rs10857737|eQTL rs10857738|eQTL rs10857768|eQTL rs10857769|eQTL rs10857776|eQTL rs10857778|eQTL rs10857779|eQTL rs10857780|eQTL rs11101742|eQTL rs11101744|eQTL rs11101753|eQTL rs11101759|eQTL rs11101794|eQTL rs11101796|eQTL rs11101807|eQTL rs11101809|eQTL rs11101811|eQTL rs11101836|eQTL rs11101854|eQTL rs11101856|eQTL rs11101867|eQTL rs11101869|eQTL rs11101870|eQTL rs11101880|eQTL rs11101885|eQTL rs11101887|eQTL rs11101890|eQTL rs11101894|eQTL rs11101900|eQTL rs11101904|eQTL rs111317133|eQTL rs111714487|eQTL rs111898093|eQTL rs112071726|eQTL rs113345978|eQTL rs115558068|eQTL rs11592587|eQTL rs11592589|eQTL rs11594331|eQTL rs11598859|eQTL rs11599848|eQTL rs11599888|eQTL rs11812637|eQTL rs11814883|eQTL rs11815623|eQTL rs12242613|eQTL rs12245216|eQTL rs12245318|eQTL rs12245492|eQTL rs12245634|eQTL rs12246880|eQTL rs12247760|eQTL rs12252576|eQTL rs12253520|eQTL rs12254632|eQTL rs12255182|eQTL rs12256349|eQTL rs12257368|eQTL rs12261048|eQTL rs12261564|eQTL rs12261676|eQTL rs12263487|eQTL rs12269671|eQTL rs12779226|eQTL rs1329147|eQTL rs1329149|eQTL rs1329151|eQTL rs1329153|eQTL rs13376793|eQTL rs138001759|eQTL rs138970745|eQTL rs139428895|eQTL rs140062786|eQTL rs1410897|eQTL rs142397529|eQTL rs142502738|eQTL rs146889514|eQTL rs148017605|eQTL rs148533448|eQTL rs1536826|eQTL rs1536827|eQTL rs1536828|eQTL rs1576301|eQTL rs1581934|eQTL rs1581935|eQTL rs1590820|eQTL rs1831244|eQTL rs1854457|eQTL rs1854458|eQTL rs1952467|eQTL rs2026047|eQTL rs2070672|eQTL rs2070673|eQTL rs2070676|eQTL rs2070677|eQTL rs2094641|eQTL rs2149619|eQTL rs2243619|eQTL rs2245170|eQTL rs2249279|eQTL rs2249284|eQTL rs2249408|eQTL rs2249414|eQTL rs2249546|eQTL rs2249694|eQTL rs2249695|eQTL rs2252619|eQTL rs2253097|eQTL rs2254791|eQTL rs2255024|eQTL rs2256716|eQTL rs2265179|eQTL rs2265182|eQTL rs2265637|eQTL rs2265638|eQTL rs2265639|eQTL rs2265641|eQTL rs2265898|eQTL rs2265901|eQTL rs2265903|eQTL rs2265904|eQTL rs2265906|eQTL rs2265907|eQTL rs2265908|eQTL rs2265909|eQTL rs2274665|eQTL rs2297031|eQTL rs2297032|eQTL rs2297033|eQTL rs2480249|eQTL rs2480250|eQTL rs2480251|eQTL rs2480252|eQTL rs2480254|eQTL rs2480255|eQTL rs2480256|eQTL rs2480257|eQTL rs2480258|eQTL rs2480259|eQTL rs2480262|eQTL rs2492652|eQTL rs2492664|eQTL rs2515641|eQTL rs2515642|eQTL rs2515644|eQTL rs2814203|eQTL rs2814204|eQTL rs2814206|eQTL rs28371747|eQTL rs2854144|eQTL rs2864985|eQTL rs2987785|eQTL rs2987786|eQTL rs2987791|eQTL rs2987792|eQTL rs2987794|eQTL rs2987795|eQTL rs2987796|eQTL rs2987797|eQTL rs2987799|eQTL rs2987800|eQTL rs3008347|eQTL rs3008348|eQTL rs3008352|eQTL rs3008355|eQTL rs3008358|eQTL rs3020498|eQTL rs3020499|eQTL rs3020500|eQTL rs3020501|eQTL rs3020502|eQTL rs3020503|eQTL rs3020513|eQTL rs34032255|eQTL rs34106497|eQTL rs34527757|eQTL rs35443213|eQTL rs35541152|eQTL rs36041464|eQTL rs36118799|eQTL rs3737033|eQTL rs3813865|eQTL rs4075721|eQTL rs41283341|eQTL rs41283343|eQTL rs4129223|eQTL rs41299410|eQTL rs41299414|eQTL rs41299420|eQTL rs41299428|eQTL rs41306930|eQTL rs4133041|eQTL rs4240522|eQTL rs4301745|eQTL rs4306261|eQTL rs4335490|eQTL rs4335491|eQTL rs4350328|eQTL rs4351775|eQTL rs4351776|eQTL rs4363513|eQTL rs4379787|eQTL rs4384343|eQTL rs4450132|eQTL rs4454678|eQTL rs4463807|eQTL rs4498943|eQTL rs4512750|eQTL rs4528274|eQTL rs4529856|eQTL rs4543900|eQTL rs4556495|eQTL rs4582924|eQTL rs4589248|eQTL rs4628635|eQTL rs4838687|eQTL rs4838693|eQTL rs4838740|eQTL rs4838766|eQTL rs55658692|eQTL rs55852132|eQTL rs55972860|eQTL rs56038934|eQTL rs56060329|eQTL rs56100240|eQTL rs56153177|eQTL rs56156804|eQTL rs56365383|eQTL rs58056675|eQTL rs58440372|eQTL rs59274905|eQTL rs59356269|eQTL rs60697302|eQTL rs60953968|eQTL rs61549572|eQTL rs61869930|eQTL rs6413420|eQTL rs6413421|eQTL rs6537596|eQTL rs6537606|eQTL rs6537607|eQTL rs6537608|eQTL rs6537609|eQTL rs6537612|eQTL rs6537613|eQTL rs67310791|eQTL rs68174897|eQTL rs7075572|eQTL rs7077457|eQTL rs7080705|eQTL rs7081338|eQTL rs7081484|eQTL rs7082229|eQTL rs7083073|eQTL rs7083614|eQTL rs7084384|eQTL rs7084391|eQTL rs7084477|eQTL rs7087703|eQTL rs7090051|eQTL rs7092634|eQTL rs7093170|eQTL rs7093818|eQTL rs7094588|eQTL rs7095379|eQTL rs7095996|eQTL rs7096203|eQTL rs7096321|eQTL rs7097581|eQTL rs7099806|eQTL rs72868350|eQTL rs72869403|eQTL rs72869445|eQTL rs731946|eQTL rs73384322|eQTL rs73389022|eQTL rs74162004|eQTL rs74162005|eQTL rs74162006|eQTL rs74162007|eQTL rs74162008|eQTL rs74162009|eQTL rs74162010|eQTL rs74162039|eQTL rs743534|eQTL rs74745032|eQTL rs751945|eQTL rs751946|eQTL rs75497075|eQTL rs75623163|eQTL rs76120079|eQTL rs76255630|eQTL rs76498087|eQTL rs76961685|eQTL rs76970360|eQTL rs77040908|eQTL rs77279530|eQTL rs77288879|eQTL rs77397616|eQTL rs77405944|eQTL rs77442982|eQTL rs7895560|eQTL rs7895975|eQTL rs7899159|eQTL rs7899898|eQTL rs7899952|eQTL rs7901362|eQTL rs79038327|eQTL rs7906384|eQTL rs7906765|eQTL rs7907135|eQTL rs7907225|eQTL rs7907312|eQTL rs7911139|eQTL rs7913420|eQTL rs7918164|eQTL rs7921041|eQTL rs7921501|eQTL rs8192766|eQTL rs8192770|eQTL rs8192776|eQTL rs8192777|eQTL rs8192780|eQTL rs8192781|eQTL rs880283|eQTL rs915906|eQTL rs9418982|eQTL rs9418984|eQTL rs9418986|eQTL rs9418987|eQTL rs9418988|eQTL rs9418990|eQTL rs9418996|eQTL rs9419072|eQTL rs9419079|eQTL rs9419082|eQTL rs943975|eQTL rs9629942|eQTL rs9629943|eQTL rs9630033|eQTL rs9630038|eQTL rs9630042|eQTL rs1590819|rSNP rs2265182|rSNP rs2265903|rSNP rs2480249|rSNP rs3813865|rSNP rs3813866|rSNP rs3813867|rSNP rs4838677|rSNP rs4838741|rSNP rs4838767|rSNP rs5016964|rSNP rs6413423|rSNP rs8192766|rSNP rs9418990|rSNP rs9419082|rSNP rs10776686|rSNP rs10776687|rSNP rs10857715|rSNP rs10857732|rSNP rs10857733|rSNP rs10857738|rSNP rs11101753|rSNP rs11101811|rSNP rs11599848|rSNP rs11599888|rSNP rs12241015|rSNP rs12262150|rSNP rs12266669|rSNP rs28410603|rSNP rs41299398|rSNP rs58105646|rSNP rs59274905|rSNP rs60697302|rSNP rs74162010|rSNP rs74745032|rSNP rs75233651|rSNP rs77045291|rSNP rs79947819|rSNP rs117025275|rSNP rs117269878|rSNP rs117944666|rSNP rs118027196|rSNP rs139434306|rSNP rs140062786|rSNP
ENSG00000197446 rs1645712|pos rs2287940|pos rs4803427|pos rs28447222|pos rs79844516|pos rs62117446|pos rs184247|pos rs305968|pos rs58285195|pos rs74824096|pos rs57670668|pos rs12975986|pos rs305969|pos rs305970|pos rs12461035|pos rs305971|pos rs305972|pos rs12462215|pos rs148116588|pos rs141816546|pos rs117659286|pos rs114028315|pos rs73545055|pos rs113399285|pos rs191940398|pos rs199600778|pos rs200646568|pos rs305974|pos rs76594963|pos rs117958555|pos rs189643984|pos rs534291373|pos rs555539671|pos rs373814277|pos rs305975|pos rs58894601|pos rs139138868|pos rs118175692|pos rs73545059|pos rs12460939|pos rs2016182|pos rs73545060|pos rs73545063|pos rs305978|pos rs144315434|pos rs11879517|pos rs11879521|pos rs28593196|pos rs34395733|pos rs11879583|pos rs141662451|pos rs35197828|pos rs59812390|pos rs59797778|pos rs73545069|pos rs3901000|pos rs116844571|pos rs73545072|pos rs149394322|pos rs147518799|pos rs146029724|pos rs7246981|pos rs12461414|pos rs75869225|pos rs3920|pos rs1709119|pos rs566942932|pos rs144336598|pos rs305980|k10 rs12460034|k10 rs305982|k10 rs305983|k10 rs78260438|k10 rs117515793|k10 rs305984|k10 rs305985|k10 rs1173262|k10 rs12981316|k10 rs62117438|k10 rs2458638|k10 rs1645709|k10 rs146259519|k10 rs62117439|k10 rs73041319|k10 rs80164387|k10 rs2548792|k10 rs2458636|k10 rs35042115|k10 rs56706715|k10 rs73545042|k10 rs62117441|k10 rs1709112|k10 rs76600499|k10 rs59191000|k10 rs62117442|k10 rs62117443|k10 rs1709115|k10 rs1709114|k10 rs62117444|k10 rs35107873|k10 rs77890115|k10 rs1645673|k10 rs2604865|k10 rs140900814|k10 rs144715047|k10 rs1709118|k10 rs12976136|k10 rs1709117|k10 rs147509048|k10 rs2316732|k10 rs10410747|k10 rs10412491|k10 rs74370592|k10 rs73041339|k10 rs4803430|k10 rs4803431|k10 rs117567685|k10 rs12984243|k10 rs4803432|k10 rs12983914|k10 rs55739060|k10 rs12984930|k10 rs1631814|k10 rs12976199|k10 rs147103053|k10 rs138545795|k10 rs143966700|k10 rs11672513|k10 rs7256466|k10 rs117547239|k10 rs2081170|k10 rs7508685|k10 rs35899956|k10 rs12984866|k10 rs10426454|k10 rs34897282|k10 rs111660279|k10 rs138521386|k10 rs138916730|k10 rs12980968|k10 rs12709845|k10 rs10408019|k10 rs11083608|k10 rs11666782|k10 rs11083609|k10 rs11083610|k10 rs10408317|k10 rs17714050|k10 rs1833918|k10 rs1833919|k10 rs1833920|k10 rs1833921|k10 rs7253200|k10 rs113668217|k10 rs62117451|k10 rs17657660|k10 rs12972946|k10 rs112579812|k10 rs12980437|k10 rs58699015|k10 rs35251858|k10 rs34516126|k10 rs35586741|k10 rs73931420|k10 rs62117453|k10 rs62119606|k10 rs117086840|k10 rs62119607|k10 rs192696917|k10 rs12974498|k10 rs12973823|k10 rs111892672|k10 rs12975886|k10 rs12974071|k10 rs7507318|k10 rs34344541|k10 rs34675979|k10 rs34384352|k10 rs34586944|k10 rs201686628|k10 rs148486924|k10 rs58585379|k10 rs530204584|k10 rs184630652|k10 rs140379243|k10 rs10405800|k10 rs1709131|k10 rs35279446|k10 rs118021387|k10 rs145851502|k10 rs575034557|k10 rs372700955|k10 rs13382161|k10 rs143751934|k10 rs146620035|k10 rs117468872|k10 rs13382090|k10 rs11673184|k10 rs11673296|k10 rs11673210|k10 rs11669418|k10 rs111555210|k10 rs11673243|k10 rs12709846|k10 rs4803434|k10 rs113672091|k10 rs1645674|k10 rs373834152|k10 rs16974549|k10 rs142502117|k10 rs118067262|k10 rs139408893|k10 rs150072041|k10 rs1645675|k10 rs117946547|k10 rs7247759|k10 rs75762823|k10 rs1709128|k10 rs1709127|k10 rs1631931|k10 rs1709126|k10 rs7249663|GH rs78903514|GH rs9917090|GH rs9917077|GH rs2561567|GH rs10421223|GH rs3097226|GH rs112917606|GH rs2561566|GH rs2561565|GH rs2561564|GH rs34689418|GH rs8103444|GH rs8106551|GH rs117284921|GH rs35809263|GH rs12609161|GH rs143650967|GH rs28373787|GH rs10414481|GH rs113830576|GH rs11667931|GH rs11668664|GH rs3865457|GH rs12611183|GH rs12609568|GH rs544900774|GH rs59180231|GH rs577938236|GH rs2388893|GH rs3865458|GH rs76297159|GH rs113919192|GH rs9630869|GH rs11880938|GH rs12609982|GH rs12608615|GH rs3745220|GH rs55811526|GH rs117456811|GH rs3844446|GH rs3844447|GH rs3844448|GH rs3844449|GH rs4062238|GH rs141315369|GH rs4560022|GH rs4560023|GH rs7251436|GH rs57339473|GH rs4239510|GH rs4239511|GH rs10417579|GH rs11673114|GH rs12459237|GH rs4803412|GH rs79018919|GH rs10406402|GH rs117517425|GH rs117691729|GH rs74860529|GH rs953490|GH rs988900|GH rs1017384|GH rs149264239|GH rs11881340|GH rs59300404|GH rs57755489|GH rs56317391|GH rs2014141|GH rs8192711|GH rs8100458|GH rs8192712|GH rs4803415|GH rs117398851|GH rs59243457|GH rs1872123|GH rs1872124|GH rs74833194|GH rs3786547|GH rs2200237|GH rs118105452|GH rs10412702|GH rs11881991|GH rs1987236|GH rs10403955|GH rs2279341|GH rs2279342|GH rs8192718|GH rs2306606|GH rs34906003|GH rs11882424|GH rs34830389|GH rs35679971|GH rs6508965|GH rs35323827|GH rs6508966|GH rs7246456|GH rs12721656|GH rs35979566|GH rs8192719|GH rs34116594|GH rs34677607|GH rs33967301|GH rs11671243|GH rs11882450|GH rs7255561|GH rs7255374|GH rs11673270|GH rs35295514|GH rs7255904|GH rs10420194|GH rs35457902|GH rs76594250|GH rs12971357|GH rs10401226|GH rs12971648|GH rs71358958|GH rs34421950|GH rs34594610|GH rs3895941|GH rs11083596|GH rs139055322|GH rs11666982|GH rs11670798|GH rs11670865|GH rs35930845|GH rs7249735|GH rs3745275|GH rs3745276|GH rs7254767|GH rs3745277|GH rs148033691|GH rs434606|GH rs7255146|GH rs62120870|GH rs12975533|GH rs11879790|GH rs10419321|GH rs10420699|GH rs10424716|GH rs10426482|GH rs10424952|GH rs8192785|GH rs10426686|GH rs10425152|GH rs28697074|GH rs75025271|GH rs10425384|GH rs10425769|GH rs11673685|GH rs117810501|GH rs34855348|GH rs8103372|GH rs8102557|GH rs8102771|GH rs8103097|GH rs16974674|GH rs118157803|GH rs61746978|GH rs11878405|GH rs12459181|GH rs11083604|GH rs56156262|GH rs35910824|GH rs11881617|GH rs73039249|GH rs28502605|GH rs56688363|GH rs111882779|GH rs7254075|GH rs55870512|GH rs8100612|GH rs36008189|GH rs12459147|GH rs8104907|GH rs8105353|GH rs35931131|GH rs7256289|GH rs11669312|GH rs190112374|GH rs62117383|GH rs7245443|GH rs34150638|GH rs11673698|GH rs8103299|GH rs8103461|GH rs8104297|GH rs11083606|GH rs11083607|GH rs11672085|GH rs17657441|GH rs7247889|GH rs571280003|GH rs76557620|GH rs76790231|GH rs7259780|GH rs77187590|GH rs143112913|GH rs12461797|GH rs10409079|GH rs12462438|GH rs12462439|GH rs1423685|GH rs61280220|GH rs305993|GH rs7254343|GH rs73563325|GH rs305992|GH rs305991|GH rs305990|GH rs150630544|GH rs12460311|GH rs12460312|GH rs305989|GH rs112805435|GH rs305988|GH rs305987|GH rs77700984|GH rs67027422|GH rs72552266|GH rs116877675|GH rs1645690|GH rs8192786|GH rs140728401|GH rs3968433|GH rs3968432|GH rs34178072|GH rs8192789|GH rs139749961|GH rs12459709|GH rs143648228|GH rs62117407|GH rs117659286|GH rs114028315|GH rs73545055|GH rs113399285|GH rs191940398|GH rs199600778|GH rs200646568|GH rs59812390|GH rs59797778|GH rs73545069|GH rs3901000|GH rs116844571|GH rs73545072|GH rs149394322|GH rs147518799|GH rs146029724|GH rs7246981|GH rs12461414|GH rs75869225|GH rs3920|GH rs1709119|GH rs1645673|GH rs73931420|GH rs62117453|GH rs62119606|GH rs117086840|GH rs62119607|GH rs192696917|GH rs12974498|GH rs12973823|GH rs111892672|GH rs12975886|GH rs12974071|GH rs7507318|GH rs34344541|GH rs34675979|GH rs34384352|GH rs34586944|GH rs201686628|GH rs148486924|GH rs58585379|GH rs530204584|GH rs184630652|GH rs140379243|GH rs10405800|GH rs1709131|GH rs35279446|GH rs118021387|GH rs145851502|GH rs575034557|GH rs372700955|GH rs13382161|GH rs143751934|GH rs146620035|GH rs117468872|GH rs13382090|GH rs11673184|GH rs11673296|GH rs11673210|GH rs11669418|GH rs111555210|GH rs11673243|GH rs12709846|GH rs4803434|GH rs113672091|GH rs1645674|GH rs373834152|GH rs16974549|GH rs142502117|GH rs118067262|GH rs139408893|GH rs150072041|GH rs1645675|GH rs117946547|GH rs7247759|GH rs305966|GH rs10422716|GH rs844192|GH rs305960|GH rs145637540|GH rs8101139|GH rs4802109|GH rs111870633|GH rs113082337|GH rs141250326|GH rs8101916|GH rs8102175|GH rs10412210|GH rs11671185|GH rs112475446|GH rs1709123|GH rs57288974|GH rs58073287|GH rs1645683|GH rs56004837|GH rs60443061|GH rs1709124|GH rs1709125|GH rs305956|GH rs305955|GH rs113345226|GH rs10469283|GH rs78667589|GH rs305954|GH rs79980687|GH rs142267193|GH rs71358971|GH rs2316265|GH rs12977498|GH rs138506845|GH rs112661632|GH rs140003549|GH rs11882051|GH rs338598|GH rs338597|GH rs338596|GH rs147378765|GH rs73557181|GH rs2082494|GH rs8192784|GH rs59797417|GH rs10500283|eQTL rs11083602|eQTL rs11083604|eQTL rs11083605|eQTL rs11083606|eQTL rs11083607|eQTL rs1114979|eQTL rs111892672|eQTL rs112805435|eQTL rs113668217|eQTL rs11669312|eQTL rs11672085|eQTL rs11672375|eQTL rs116877675|eQTL rs117086840|eQTL rs1173262|eQTL rs117547239|eQTL rs117567685|eQTL rs117659286|eQTL rs118175692|eQTL rs11879517|eQTL rs11879521|eQTL rs11879583|eQTL rs12459709|eQTL rs12460034|eQTL rs12460311|eQTL rs12460312|eQTL rs12461035|eQTL rs12461797|eQTL rs12462215|eQTL rs12608530|eQTL rs12978001|eQTL rs13382161|eQTL rs138545795|eQTL rs139138868|eQTL rs141130590|eQTL rs141662451|eQTL rs141816546|eQTL rs143966617|eQTL rs143966700|eQTL rs146029724|eQTL rs146259519|eQTL rs147103053|eQTL rs147509048|eQTL rs148116588|eQTL rs148156967|eQTL rs149394322|eQTL rs1645690|eQTL rs1645694|eQTL rs1645696|eQTL rs1645697|eQTL rs1645699|eQTL rs1645700|eQTL rs1645701|eQTL rs1645702|eQTL rs1645703|eQTL rs1645705|eQTL rs1645706|eQTL rs1645709|eQTL rs1645712|eQTL rs16974950|eQTL rs1709081|eQTL rs1709082|eQTL rs1709084|eQTL rs1709085|eQTL rs1709086|eQTL rs1709087|eQTL rs1709088|eQTL rs1709090|eQTL rs1709091|eQTL rs1709092|eQTL rs1709094|eQTL rs1709095|eQTL rs1709096|eQTL rs1709097|eQTL rs1709098|eQTL rs1709099|eQTL rs1709100|eQTL rs1709103|eQTL rs1709112|eQTL rs1709114|eQTL rs1709115|eQTL rs1709119|eQTL rs17713907|eQTL rs177612|eQTL rs1820178|eQTL rs184247|eQTL rs2316732|eQTL rs2316734|eQTL rs2458636|eQTL rs2458638|eQTL rs2548791|eQTL rs2548792|eQTL rs28447222|eQTL rs305968|eQTL rs305969|eQTL rs305971|eQTL rs305972|eQTL rs305975|eQTL rs305983|eQTL rs305984|eQTL rs305985|eQTL rs305987|eQTL rs305988|eQTL rs305990|eQTL rs305991|eQTL rs305992|eQTL rs305993|eQTL rs305996|eQTL rs305997|eQTL rs305998|eQTL rs305999|eQTL rs306000|eQTL rs306001|eQTL rs34150638|eQTL rs34356202|eQTL rs34533291|eQTL rs35042115|eQTL rs35206367|eQTL rs3745284|eQTL rs4803427|eQTL rs4803432|eQTL rs56706715|eQTL rs58894601|eQTL rs59191000|eQTL rs59797778|eQTL rs59812390|eQTL rs61280220|eQTL rs62117384|eQTL rs62117407|eQTL rs62117408|eQTL rs62117409|eQTL rs62117410|eQTL rs62117411|eQTL rs62117412|eQTL rs62117414|eQTL rs62117415|eQTL rs62117416|eQTL rs62117419|eQTL rs62117438|eQTL rs62117439|eQTL rs62117441|eQTL rs62117442|eQTL rs62117443|eQTL rs62117444|eQTL rs62117446|eQTL rs7245443|eQTL rs7246517|eQTL rs7246719|eQTL rs7246981|eQTL rs7247889|eQTL rs7249063|eQTL rs7251532|eQTL rs7252786|eQTL rs7255149|eQTL rs7256289|eQTL rs7258296|eQTL rs7259780|eQTL rs73041319|eQTL rs7343168|eQTL rs73545042|eQTL rs73545059|eQTL rs73545060|eQTL rs73545063|eQTL rs73545069|eQTL rs73545072|eQTL rs73563309|eQTL rs73563325|eQTL rs74370592|eQTL rs76169728|eQTL rs76594963|eQTL rs76790231|eQTL rs77890115|eQTL rs77913771|eQTL rs79844516|eQTL rs8100612|eQTL rs8103299|eQTL rs8103461|eQTL rs8104297|eQTL rs8104907|eQTL rs8105353|eQTL rs8192784|eQTL rs8192789|eQTL rs9676786|eQTL rs9917112|eQTL rs1645712|rSNP rs1709114|rSNP rs1709115|rSNP rs2287940|rSNP rs35107873|rSNP rs62117443|rSNP rs62117444|rSNP rs77890115|rSNP
[truncated: 1,652,846 more chars]
