# Supplementary material for: Genetic risk of depression is different in subgroups of dietary ratio of tryptophan to large neutral amino acids
Source: Sci Rep. 2023 Mar 27;13:4976. doi: 10.1038/s41598-023-31495-x (PMC10042855; doi:10.1038/s41598-023-31495-x)
Supplement: Supplementary file 3 — Supplementary Information 3. [file 41598_2023_31495_MOESM3_ESM.zip › Supplementary_Table_S15.tsv]

SNP	CHR	BP	REF	ALT	MAF	LowTLR_p	HighTLR_p	TotalPop_p
rs10000021	4	159441457	T	G	0.181338	0.74	0.87	0.9
rs10000130	4	76939335	C	T	0.477626	0.32	0.03	0.49
rs10000251	4	72941568	G	T	0.0140752	0.29	0.78	0.5
rs10000436	4	76939644	T	A	0.279468	0.59	0.36	0.8
rs10000437	4	72941693	C	T	0.0117239	0.38	0.46	0.85
rs10000451	4	101942387	T	C	0.269058	0.67	0.61	0.55
rs10000512	4	56469022	C	A	0.179135	0.26	0.33	0.13
rs10000527	4	104522933	C	T	0.0529015	0.53	0.76	0.51
rs10000538	4	101942483	T	C	0.268845	0.67	0.64	0.57
rs10000694	4	122358209	C	T	0.0308035	0.85	0.46	0.7
rs10000899	4	72942400	G	A	0.0140752	0.29	0.78	0.5
rs10001006	4	9788498	T	C	0.35999	0.33	0.57	0.67
rs10001145	4	159246682	T	C	0.263756	0.88	0.74	0.94
rs1000115	9	113794500	G	A	0.319509	0.26	0.73	0.3
rs10001396	4	77250507	G	C	0.386941	0.48	0.92	0.6
rs10002146	4	104525170	T	A	0.0526341	0.56	0.73	0.51
rs1000237	19	19518316	T	A	0.35344	0.92	0.37	0.61
rs10002435	4	90712511	G	A	0.107594	0.069	0.53	0.09
rs10002448	4	77269262	A	G	0.387247	0.51	0.9	0.61
rs1000262	19	17970627	C	G	0.210843	0.12	0.053	0.018
rs10002740	4	68552448	T	C	0.13037	0.39	0.6	0.34
rs10002977	4	76976389	A	G	0.242489	0.69	0.15	0.54
rs10003179	4	73133019	C	T	0.253546	0.79	1	0.79
rs10003216	4	9766749	A	G	0.359478	0.43	0.73	0.66
rs10003240	4	76955330	T	C	0.478813	0.37	0.024	0.41
rs10003382	4	76955473	T	C	0.478813	0.37	0.024	0.41
rs10003559	4	148182184	G	T	0.0703858	0.58	0.18	0.61
rs10003708	4	90643051	C	A	0.0721017	0.12	0.77	0.2
rs10003855	4	101975750	A	G	0.0430367	0.74	0.068	0.38
rs10003885	4	56501057	A	T	0.108575	0.43	0.0082	0.23
rs10004126	4	164243351	C	A	0.0773383	0.99	0.62	0.73
rs10004297	4	793763	C	T	0.178767	0.15	0.72	0.21
rs10004357	4	102158899	T	G	0.258197	1	0.65	0.75
rs10004482	4	796221	G	A	0.289065	0.61	0.62	0.99
rs10004927	4	160439236	A	G	0.150892	0.63	0.63	0.49
rs10005233	4	90743331	T	C	0.480078	0.12	0.26	0.052
rs10005338	4	102116854	G	A	0.416346	0.68	0.42	0.4
rs10005490	4	73116889	G	C	0.2461	0.79	0.78	0.92
rs10005565	4	74630206	A	G	0.421866	0.019	0.21	0.011
rs1000559	11	113645217	G	A	0.065425	0.11	0.23	0.052
rs10005752	4	902204	A	G	0.407616	0.55	0.033	0.068
rs10005759	4	159358541	G	T	0.130466	0.97	0.84	0.88
rs10005989	4	56405206	C	T	0.369548	0.22	0.76	0.48
rs10006098	4	72870867	G	C	0.293093	0.23	0.38	0.14
rs10006866	4	73119515	T	C	0.246065	0.78	0.79	0.9
rs10007070	4	148183520	C	T	0.0703858	0.58	0.18	0.61
rs10007301	4	164244236	G	T	0.0772259	1	0.61	0.73
rs10007469	4	9732743	C	G	0.0406777	0.79	0.96	0.91
rs1000771	3	10671268	A	G	0.0357473	0.97	0.53	0.73
rs10007740	4	73129391	C	A	0.23661	0.67	0.8	0.81
rs10007754	4	104627442	T	G	0.144306	0.42	0.63	0.72
rs10007919	4	76951854	C	G	0.24241	0.64	0.15	0.57
rs10008209	4	74710478	C	T	0.0145629	0.043	0.022	0.99
rs10008256	4	101985658	T	C	0.0428696	0.8	0.057	0.32
rs10008579	4	158196717	C	A	0.341596	0.35	0.059	0.061
rs10008757	4	76903036	G	A	0.402735	0.13	0.52	0.45
rs10008822	4	73077171	G	A	0.34324	0.64	0.62	0.88
rs10008910	4	68500171	A	G	0.130327	0.41	0.62	0.37
rs10008964	4	90744721	A	G	0.206861	0.67	0.9	0.61
rs10009249	4	102290617	T	C	0.286148	0.59	0.34	0.8
rs1000933	12	81818823	A	G	0.21775	0.083	0.66	0.11
rs10009462	4	74631979	A	G	0.426106	0.02	0.15	0.0078
rs10009468	4	102156583	C	T	0.257385	0.97	0.62	0.71
rs1000947	1	112277597	T	C	0.351176	0.0017	0.95	0.018
rs10009488	4	74628279	G	C	0.42184	0.018	0.21	0.01
rs10009613	4	101960095	C	T	0.0271523	0.77	0.42	0.41
rs10009633	4	72885520	A	G	0.29618	0.19	0.3	0.099
rs10009785	4	102156871	C	T	0.258264	0.99	0.63	0.74
rs10009947	4	76864459	G	A	0.245326	0.88	0.16	0.44
rs1001007	3	46428658	G	A	0.390242	0.29	0.76	0.55
rs10010120	4	156230802	A	T	0.470484	0.13	0.45	0.097
rs10010188	4	68534392	C	T	0.12964	0.36	0.55	0.3
rs10010393	4	9558537	C	T	0.0359865	0.43	0.52	0.31
rs10010510	4	102005535	C	T	0.107086	0.27	0.044	0.035
rs10010631	4	104644543	A	G	0.149586	0.34	0.68	0.62
rs10010667	4	159240496	T	C	0.244833	0.92	0.96	0.93
rs10010911	4	73093786	G	A	0.333956	0.73	0.56	0.99
rs10010920	4	76982733	A	C	0.478946	0.41	0.023	0.38
rs10010946	4	68624948	T	C	0.467599	0.59	0.58	0.49
rs10010970	4	74631066	T	C	0.421918	0.018	0.21	0.01
rs10011089	4	56470292	G	A	0.179102	0.26	0.33	0.13
rs10011136	4	72942409	C	G	0.0140638	0.28	0.78	0.49
rs10011566	4	75278418	C	T	0.45387	0.68	0.68	0.92
rs10011801	4	56468734	A	T	0.179135	0.26	0.33	0.13
rs10011818	4	148355759	C	T	0.350736	0.21	0.027	0.02
rs10012007	4	122231712	G	A	0.0299766	0.56	0.2	0.67
rs10012024	4	102353025	C	T	0.287594	0.52	0.34	0.87
rs10012114	4	102620618	G	C	0.490267	0.55	0.72	0.87
rs1001220	7	73110603	T	C	0.400073	0.99	0.35	0.53
rs10012259	4	77513200	G	C	0.497202	0.64	0.68	0.55
rs10012269	4	72905564	C	T	0.314191	0.17	0.37	0.1
rs10012304	4	3758156	C	T	0.11045	0.15	0.4	0.57
rs10012311	4	102414297	A	T	0.32087	0.98	0.43	0.55
rs10012339	4	159052850	T	A	0.145018	0.42	0.78	0.67
rs10012432	4	72920831	G	T	0.0140403	0.34	0.83	0.53
rs10012800	4	72983874	G	A	0.299438	0.15	0.23	0.061
rs10012824	4	72921397	G	A	0.0140403	0.34	0.83	0.53
rs10012866	4	72893609	G	A	0.298844	0.18	0.34	0.1
rs10012962	4	74629549	G	T	0.406205	0.0038	0.5	0.0099
rs10013154	4	56219812	G	A	0.0333302	0.88	0.0052	0.049
rs10013584	4	102013710	A	G	0.140016	0.53	0.12	0.14
rs10014049	4	76953532	A	C	0.478813	0.37	0.024	0.41
rs10014175	4	104659515	T	A	0.149279	0.3	0.65	0.6
rs10014341	4	148186570	G	A	0.0697491	0.52	0.15	0.62
rs10014395	4	148145548	C	T	0.0723519	0.55	0.26	0.73
rs10014494	4	78451864	C	A	0.3363	0.2	0.15	0.98
rs10014711	4	101973998	A	T	0.0431099	0.73	0.072	0.39
rs10014781	4	148183287	A	G	0.0354749	0.32	0.26	1
rs10014837	4	76941818	A	G	0.478882	0.37	0.024	0.41
rs10014976	4	122253585	T	G	0.0133032	0.61	0.19	0.2
rs10015342	4	74713799	T	A	0.143698	0.57	0.65	0.88
rs10015626	4	74630028	G	A	0.421866	0.019	0.21	0.011
rs10015787	4	101952750	T	C	0.254644	0.7	0.52	0.55
rs10015833	4	122250514	A	G	0.0132445	0.57	0.18	0.18
rs10016135	4	76974579	C	T	0.478969	0.39	0.023	0.39
rs10016177	4	159363134	T	A	0.131342	0.99	0.84	0.92
rs10016284	4	73063574	A	G	0.343008	0.59	0.57	0.88
rs10016354	4	74709179	A	C	0.0146347	0.069	0.016	0.82
rs10016493	4	159226841	G	A	0.055024	0.87	0.62	0.67
rs10016548	4	102183436	C	T	0.258158	1	0.65	0.75
rs10016669	4	102183581	G	T	0.258158	1	0.65	0.75
rs10016765	4	159251229	G	A	0.0550954	0.76	0.71	0.66
rs10016895	4	122648771	C	T	0.441672	0.99	0.63	0.8
rs10017125	4	159271955	G	A	0.157805	0.78	0.65	0.92
rs10017143	4	74915693	G	A	0.403373	0.76	0.3	0.67
rs10017320	4	159272154	G	A	0.157599	0.82	0.62	0.88
rs10017431	4	76955406	C	T	0.478813	0.37	0.024	0.41
rs10017484	4	76984936	T	C	0.478922	0.41	0.022	0.38
rs10017585	4	159397662	C	G	0.170431	0.6	0.12	0.15
rs10017730	4	102289398	C	T	0.281219	0.76	0.32	0.65
rs10017749	4	56479174	C	T	0.17723	0.25	0.23	0.095
rs10017853	4	72887042	T	A	0.292875	0.2	0.41	0.13
rs10018006	4	26463646	C	T	0.0313779	0.11	0.16	0.71
rs10018021	4	102092920	T	G	0.407398	0.5	0.49	0.34
rs10018451	4	101985327	A	C	0.0428804	0.8	0.052	0.31
rs10018487	4	148191458	T	C	0.0697669	0.64	0.12	0.48
rs10018565	4	56480671	C	T	0.0191656	0.97	0.086	0.22
rs1001879	13	100078197	C	T	0.249638	0.091	0.16	0.68
rs10018932	4	56467866	G	A	0.179209	0.27	0.33	0.14
rs10019007	4	148161873	T	C	0.0715092	0.59	0.2	0.62
rs10019066	4	76996198	C	T	0.0902794	0.36	0.12	0.75
rs10019194	4	101954034	T	C	0.0441529	0.75	0.1	0.43
rs10019219	4	74915427	G	T	0.403366	0.71	0.32	0.74
rs10019318	4	74631598	G	C	0.426123	0.02	0.15	0.0079
rs1001938	6	45927857	A	C	0.0892866	0.33	0.8	0.35
rs10019555	4	104615281	G	A	0.143966	0.5	0.59	0.84
rs10019685	4	101950536	A	C	0.0275871	0.77	0.39	0.39
rs10020485	4	104575651	C	A	0.328261	0.69	0.72	0.61
rs10020614	4	703929	C	T	0.0725103	0.52	0.4	0.29
rs10020617	4	110755215	T	C	0.132469	0.92	0.93	0.91
rs1002066	19	8009935	A	G	0.226007	0.37	0.47	0.82
rs10020845	4	101989580	T	C	0.0426355	0.74	0.065	0.37
rs10021184	4	9732624	A	T	0.040666	0.8	0.9	0.96
rs10021230	4	74745550	T	A	0.205836	0.029	0.51	0.037
rs10021391	4	148185650	A	G	0.0697393	0.54	0.15	0.61
rs10021434	4	76903295	G	C	0.245815	0.86	0.18	0.47
rs10021768	4	76951764	C	T	0.478813	0.37	0.024	0.41
rs10021902	4	122361033	T	A	0.450585	0.13	0.16	0.035
rs10021958	4	158188323	A	G	0.170966	0.99	0.22	0.46
rs10022031	4	72938938	T	C	0.0140632	0.29	0.81	0.49
rs10022108	4	3983071	T	C	0.28962	0.77	0.74	0.98
rs10022217	4	101986972	A	T	0.0426783	0.76	0.062	0.35
rs10022258	4	3779173	G	A	0.164369	0.034	0.4	0.29
rs10022468	4	122361570	T	A	0.450731	0.12	0.14	0.03
rs10022662	4	164259613	A	C	0.106219	0.25	0.82	0.28
rs10022787	4	56521889	T	C	0.0716607	0.7	0.18	0.25
rs10022813	4	100895322	A	G	0.0209059	0.51	0.49	0.35
rs10022841	4	110754734	C	T	0.13233	0.94	0.93	0.92
rs10022874	4	56491887	T	C	0.019095	0.94	0.083	0.2
rs10022923	4	9773438	A	G	0.355626	0.34	0.81	0.53
rs10022938	4	122358111	A	G	0.0308035	0.85	0.46	0.7
rs10023000	4	101965384	T	C	0.0435069	0.74	0.08	0.4
rs10023388	4	159246608	A	G	0.0552313	0.77	0.64	0.61
rs10023538	4	159429614	C	A	0.132236	0.98	0.82	0.92
rs10023543	4	9732772	C	T	0.0407146	0.82	0.9	0.97
rs10023573	4	74592950	G	C	0.0150934	0.9	0.92	0.97
rs10023622	4	159399582	C	A	0.131043	0.89	0.71	0.91
rs10023777	4	75083061	G	A	0.0102682	0.88	0.83	0.91
rs10023953	4	159362711	A	G	0.131342	0.99	0.84	0.92
rs1002410	3	191076405	T	C	0.317806	0.77	0.56	0.54
rs10024252	4	72939041	T	C	0.0140517	0.29	0.81	0.49
rs10024308	4	73057704	G	T	0.342717	0.56	0.54	0.87
rs10024435	4	122376536	C	A	0.215696	0.76	0.27	0.37
rs10024447	4	10145890	A	G	0.277914	0.69	0.53	0.95
rs10024789	4	77268417	T	C	0.387247	0.51	0.9	0.61
rs1002491	12	79737843	C	T	0.0127949	0.98	0.27	0.53
rs10025102	4	76955358	A	G	0.478813	0.37	0.024	0.41
rs1002513	13	47454440	G	A	0.214115	0.15	0.082	0.94
rs10025768	4	101965295	G	A	0.0435069	0.74	0.083	0.4
rs10025915	4	90695508	G	A	0.0674834	0.031	0.61	0.062
rs10026202	4	56246413	C	G	0.0386597	0.43	0.026	0.36
rs10026214	4	102007269	T	C	0.139962	0.51	0.11	0.13
rs10026315	4	56478362	A	C	0.177222	0.25	0.23	0.093
rs10026319	4	101975635	C	T	0.0430367	0.74	0.068	0.37
rs10026659	4	101975855	G	A	0.0430367	0.74	0.068	0.37
rs10026676	4	56478752	A	G	0.259965	0.9	0.025	0.11
rs10026781	4	26502016	C	T	0.0472322	0.55	0.68	0.5
rs10027131	4	101940482	C	A	0.0442966	0.41	0.15	0.76
rs10027194	4	102292437	A	T	0.287156	0.6	0.32	0.77
rs10027203	4	72933234	A	G	0.0140632	0.29	0.81	0.49
rs10027691	4	156095077	G	A	0.105254	0.32	0.51	0.67
rs1002798	5	151737056	A	G	0.0805515	0.26	0.17	0.087
rs10028280	4	187486535	A	C	0.0328615	0.86	0.36	0.45
rs10028285	4	75184049	T	C	0.231407	0.23	0.82	0.3
rs10028362	4	148195637	C	T	0.0697685	0.64	0.12	0.48
rs10028416	4	72891467	A	G	0.300895	0.19	0.41	0.12
rs10028419	4	74742580	T	C	0.203443	0.051	0.48	0.054
rs10028437	4	187486560	T	G	0.0287704	0.97	0.58	0.72
rs10028453	4	160427344	C	T	0.0239137	0.98	0.45	0.6
rs10028838	4	148471332	T	G	0.378011	1	0.034	0.15
rs10028998	4	68475367	C	T	0.260064	0.78	0.91	0.85
rs10029142	4	56479134	A	G	0.260829	0.79	0.026	0.091
rs10029157	4	76951445	G	A	0.242362	0.62	0.14	0.58
rs10029200	4	74583499	T	A	0.0549937	0.7	0.92	0.73
rs1002922	5	40386555	T	C	0.301404	0.84	0.67	0.87
rs10029245	4	73091934	T	C	0.335817	0.61	0.45	0.99
rs1002947	3	42090244	C	T	0.385756	0.94	0.48	0.71
rs10029576	4	26499589	T	C	0.268462	0.41	0.1	0.08
rs10029799	4	148451176	T	C	0.251804	0.13	0.046	0.013
rs1002989	4	110733842	T	C	0.0721299	0.85	0.72	0.96
rs10030200	4	122290248	A	G	0.0400283	0.84	0.94	0.84
rs10030362	4	102622843	C	T	0.489995	0.54	0.77	0.83
rs10030389	4	102089775	G	A	0.406738	0.55	0.41	0.33
rs10030471	4	76996253	A	G	0.0902505	0.37	0.11	0.71
rs1003068	5	159214702	C	A	0.0627255	0.93	0.59	0.8
rs10030905	4	155580616	T	A	0.0539143	0.7	0.093	0.15
rs10031051	4	76924571	T	C	0.0122097	0.28	0.4	0.16
rs10031331	4	72892193	A	G	0.300761	0.19	0.37	0.12
rs10031345	4	56244458	A	C	0.0386597	0.43	0.027	0.37
rs10031451	4	68546533	C	T	0.13039	0.4	0.6	0.35
rs10031452	4	76924933	C	T	0.4727	0.23	0.054	0.71
rs1003150	14	81445835	A	T	0.0917478	0.94	0.37	0.55
rs10031733	4	76899317	C	T	0.245809	0.86	0.15	0.44
rs10031883	4	26499649	T	C	0.353678	0.33	0.37	0.17
rs10031898	4	26499696	T	C	0.268512	0.37	0.083	0.063
rs10031983	4	76958071	G	C	0.24248	0.63	0.15	0.57
rs10032252	4	159377474	A	G	0.17102	0.77	0.13	0.2
rs10032596	4	72859725	G	A	0.293178	0.23	0.39	0.14
rs1003274	3	10538529	T	C	0.182202	0.69	1	0.79
rs1003284	7	24084202	A	G	0.205257	0.34	0.69	0.6
rs10032862	4	72902113	T	C	0.30444	0.13	0.37	0.08
rs10033119	4	164245854	A	G	0.0399363	0.27	0.94	0.36
rs10033209	4	90653704	T	G	0.0719204	0.12	0.73	0.19
rs10033391	4	77311533	T	C	0.111351	0.0024	0.41	0.0036
rs10033553	4	77513071	T	G	0.380463	0.84	0.67	0.66
rs10033832	4	3758166	G	A	0.10997	0.14	0.4	0.56
rs10033951	4	9779580	C	T	0.320556	0.36	0.74	0.61
rs10033980	4	72942473	T	C	0.0140671	0.28	0.76	0.5
rs10034033	4	26461951	C	A	0.16767	0.19	0.76	0.25
rs10034170	4	56437623	T	G	0.267899	0.4	0.31	0.17
rs10034650	4	726322	G	A	0.292743	0.35	0.16	0.81
rs10034707	4	101960925	A	T	0.0385624	0.91	0.52	0.75
rs10034773	4	104555117	C	A	0.0496004	0.84	0.26	0.36
rs10034975	4	122175499	T	G	0.091262	0.65	0.47	0.91
rs10035244	5	76156862	A	C	0.389148	0.88	0.64	0.73
rs10035302	5	39997802	C	T	0.361059	0.35	0.61	0.79
rs10035308	5	75930579	C	T	0.393346	0.16	0.014	0.009
rs10035535	5	162950461	T	C	0.404118	0.71	0.96	0.75
rs10035697	5	40654419	T	G	0.480397	0.42	0.32	0.25
rs10035903	5	148050060	A	G	0.408221	0.069	0.48	0.4
rs10036157	5	147949971	A	G	0.155781	0.89	0.17	0.34
rs1003641	11	113273636	G	A	0.292501	0.84	0.57	0.62
rs10036575	5	40685795	T	C	0.209643	0.76	0.018	0.22
rs10036750	5	151920039	T	C	0.279808	0.085	0.1	0.02
rs1003689	22	38308291	C	T	0.402382	0.66	0.71	0.5
rs10036954	5	43490142	C	A	0.472702	0.56	0.032	0.065
rs10037254	5	75930640	A	G	0.393378	0.16	0.015	0.0092
rs10037376	5	147950174	T	C	0.155238	0.85	0.12	0.26
rs10037424	5	162997610	C	T	0.0505475	0.98	0.41	0.66
rs10037446	5	151669035	G	A	0.474248	0.76	0.33	0.63
rs10037447	5	55896239	C	A	0.0739674	0.094	0.65	0.37
rs10037486	5	151860623	T	G	0.193558	0.0045	0.48	0.0084
rs10037493	5	147854970	C	T	0.446922	0.51	0.034	0.062
rs10037537	5	152326018	A	G	0.274507	0.028	0.0062	0.00052
rs10037655	5	152040281	C	T	0.343194	0.7	0.016	0.061
rs10037706	5	43338388	A	C	0.018616	0.51	0.87	0.52
rs1003774	22	24806804	G	T	0.49826	0.8	0.69	0.91
rs10037927	5	162167618	C	T	0.278997	0.35	0.16	0.14
rs10037963	5	55896258	C	A	0.0739674	0.094	0.65	0.37
rs10038157	5	162924786	A	G	0.129364	0.41	0.41	0.22
rs10038251	5	40654286	A	T	0.479786	0.44	0.33	0.27
rs10038367	5	40654740	A	G	0.479644	0.45	0.32	0.26
rs10038545	5	43462086	G	T	0.49238	0.72	0.04	0.11
rs10038550	5	159243742	T	A	0.0625074	0.99	0.45	0.65
rs10038608	5	43462210	A	G	0.463487	0.35	0.033	0.034
rs10038715	5	148052320	T	C	0.408278	0.069	0.46	0.41
rs10038878	5	76196576	G	A	0.353552	0.15	0.81	0.39
rs10038913	5	148354224	G	A	0.207436	0.72	0.17	0.56
rs10039070	5	159982562	A	C	0.0518382	0.69	0.92	0.77
rs10039221	5	174861613	T	C	0.153131	0.41	0.76	0.38
rs10039266	5	152042167	G	A	0.344304	0.73	0.01	0.051
rs1003927	5	142597614	G	A	0.233668	0.77	0.34	0.41
rs10039617	5	43319352	C	T	0.464606	0.43	0.14	0.15
rs10039732	5	159225386	C	A	0.0630228	0.96	0.56	0.7
rs10039836	5	152233956	C	T	0.280528	0.16	0.41	0.56
rs10039839	5	148364755	C	T	0.0190242	0.095	0.4	0.067
rs10039849	5	148665598	C	T	0.0195578	0.57	0.91	0.59
rs10039983	5	40679789	C	T	0.479844	0.56	0.33	0.32
rs10040373	5	151790216	C	T	0.0915789	0.75	0.055	0.16
rs1004047	16	90053336	C	T	0.0598155	0.23	0.28	0.12
rs10040598	5	148365720	A	C	0.208985	0.6	0.18	0.67
rs10040627	5	148667320	T	G	0.0196482	0.52	0.89	0.55
rs10040691	5	159238783	G	A	0.0507383	0.61	0.78	0.85
rs10040698	5	162924930	G	A	0.122789	0.32	0.35	0.15
rs10040798	5	148367324	G	A	0.209011	0.61	0.18	0.66
rs10040839	5	55896325	A	C	0.0739674	0.094	0.65	0.37
rs10040897	5	43370188	C	T	0.0121441	0.79	0.66	0.6
rs10040902	5	55896630	A	C	0.0739774	0.093	0.67	0.36
rs10041133	5	152328596	G	A	0.274139	0.03	0.0074	0.00066
rs10041305	5	162160018	G	A	0.312881	0.24	0.3	0.15
rs10041384	5	162167535	T	A	0.278929	0.36	0.16	0.14
rs10041396	5	152041300	T	C	0.344296	0.73	0.0096	0.05
rs10041406	5	142821164	T	C	0.45991	0.049	0.44	0.34
rs10041415	5	152041409	T	C	0.344308	0.73	0.01	0.051
rs10041517	5	147840112	C	T	0.411247	0.46	0.002	0.01
rs10041520	5	142776684	T	C	0.456082	0.24	0.078	0.047
rs1004173	6	47445017	C	T	0.275932	0.11	0.033	0.89
rs1004185	16	23914632	C	T	0.0585615	0.066	0.9	0.12
rs1004186	16	23914915	A	C	0.0585601	0.066	0.89	0.12
rs1004187	16	23916258	A	G	0.0585615	0.066	0.89	0.12
rs10041985	5	161290981	C	G	0.0954171	0.55	0.47	0.97
rs10042027	5	40428811	G	A	0.468325	0.29	0.38	0.16
rs10042051	5	174886861	A	G	0.0163601	0.58	0.89	0.64
rs10042369	5	147804070	A	G	0.273428	0.53	0.0032	0.16
rs10042403	5	148027508	T	A	0.169395	0.15	0.86	0.38
rs10042696	5	161306771	T	C	0.421799	0.76	0.69	0.61
rs10042796	5	151763272	C	A	0.089238	0.69	0.058	0.15
rs10042826	5	174880447	C	A	0.016046	0.67	0.87	0.85
rs10042925	5	147892628	T	G	0.0121728	0.29	0.82	0.52
rs10042932	5	75930637	T	C	0.393346	0.16	0.014	0.009
rs10042992	5	43561759	C	T	0.464086	0.36	0.032	0.035
rs10043030	5	159936536	C	T	0.0546773	0.74	0.3	0.41
rs10043064	5	75830180	C	T	0.436125	0.53	0.64	0.43
rs10043148	5	43399670	T	A	0.0120397	0.86	0.58	0.59
rs1004323	19	3643093	A	G	0.392617	0.53	0.087	0.51
rs10043340	5	40494967	A	C	0.303978	0.61	0.21	0.23
rs1004355	12	117778573	A	G	0.14168	0.53	0.3	0.27
rs10043555	5	151736565	A	G	0.0805299	0.26	0.18	0.091
rs1004356	12	117777372	T	C	0.185213	0.49	0.33	0.25
rs10043775	5	147805120	T	C	0.270966	0.6	0.0062	0.18
rs10043839	5	40684105	G	A	0.471788	0.4	0.3	0.22
rs10043868	5	43400229	T	C	0.0214255	0.35	0.63	0.69
rs10043891	5	40654471	C	T	0.479786	0.44	0.33	0.27
rs10043921	5	152131289	C	A	0.267071	0.07	0.54	0.087
rs10043934	5	43557229	G	A	0.464357	0.36	0.031	0.033
rs10044269	5	152089412	C	G	0.246775	0.66	0.81	0.82
rs1004435	1	78741403	G	T	0.238676	0.55	0.55	0.4
rs10044538	5	40655060	C	A	0.479786	0.44	0.33	0.27
rs1004464	9	131003677	A	G	0.152732	0.4	0.18	0.13
rs10044795	5	43405029	G	A	0.0209369	0.54	0.67	0.85
rs10044799	5	43398069	A	T	0.0282801	0.99	0.85	0.9
rs10044881	5	148025219	T	C	0.176717	0.22	0.61	0.62
rs10045033	5	75923945	A	T	0.295323	0.22	0.14	0.063
rs10045199	5	142500828	C	T	0.0755621	0.62	0.46	0.41
rs10045222	5	33930715	A	G	0.0467739	0.66	0.5	0.93
rs10045391	5	142418143	G	A	0.0653364	0.38	0.48	0.84
rs10045453	5	148176161	C	T	0.226048	0.38	0.1	0.68
rs10045455	5	43467481	C	T	0.463278	0.35	0.036	0.035
rs10045463	5	151920194	C	T	0.279189	0.11	0.097	0.025
rs1004558	7	44240407	C	T	0.177025	0.76	0.43	0.76
rs10045708	5	151763278	T	G	0.0893372	0.71	0.06	0.16
rs10045724	5	40014434	A	G	0.358392	0.61	0.99	0.76
rs10045726	5	148352990	T	C	0.207201	0.69	0.2	0.63
rs10045817	5	40014885	A	T	0.358392	0.61	0.98	0.76
rs10045941	5	162163985	C	T	0.311347	0.26	0.19	0.12
rs10045985	5	159937118	A	G	0.0192353	0.096	0.58	0.1
rs1004606	4	103245045	C	A	0.0526664	0.26	0.89	0.39
rs10046082	5	151961446	G	A	0.27226	0.06	0.0022	0.00062
rs10046463	7	44328029	A	G	0.380484	0.65	0.36	0.82
rs10046543	7	124349606	G	A	0.260338	0.025	0.23	0.38
rs10046843	9	34631159	C	T	0.349074	0.64	0.47	0.47
rs10046910	9	130331884	T	A	0.28686	0.11	0.3	0.58
rs10047356	10	93026286	T	C	0.0502279	0.28	0.5	0.24
rs10047412	11	68232912	T	C	0.263589	0.84	0.12	0.42
rs10047482	11	68231843	C	T	0.263587	0.88	0.12	0.4
rs10047483	11	68231705	G	A	0.277114	0.9	0.12	0.29
rs1004763	22	38474952	T	C	0.421919	1	0.93	0.93
rs1004764	22	38474852	A	G	0.378321	0.42	0.68	0.41
rs10047659	12	86338278	C	A	0.4298	0.49	0.74	0.47
rs10048136	16	10929441	G	A	0.109258	0.58	0.95	0.67
rs1004814	2	218712306	C	T	0.307385	0.56	0.31	0.24
rs1004824	12	8238135	C	T	0.292835	0.26	0.18	0.078
rs10048590	19	9799227	G	C	0.19682	0.53	0.39	0.33
rs10048592	19	9796992	T	C	0.19682	0.53	0.39	0.33
rs10048789	2	129059195	G	A	0.0971708	0.84	0.75	0.95
rs1004890	22	38092892	G	A	0.215831	0.9	0.95	0.94
rs10048915	3	176623268	G	A	0.0803426	0.35	0.86	0.6
rs1004905	1	204672386	G	A	0.112033	0.72	0.17	0.52
rs10049087	3	50123417	A	G	0.475797	0.6	0.54	0.43
rs1004936	16	9949163	G	C	0.286117	0.34	0.67	0.68
rs10049462	3	49309684	C	T	0.109917	0.58	0.15	0.2
rs1004964	3	173363421	G	A	0.174431	0.43	0.94	0.58
rs10049744	4	101834710	A	G	0.135562	0.39	0.012	0.023
rs10049787	4	73119271	T	C	0.246053	0.78	0.78	0.91
rs10049927	4	158919208	A	G	0.408138	0.12	0.78	0.3
rs10050160	4	73131308	A	G	0.236375	0.74	0.78	0.89
rs10050208	4	56623865	C	T	0.230179	0.45	0.42	0.25
rs10050301	4	102103046	A	G	0.408115	0.5	0.38	0.29
rs10050344	4	102165043	A	T	0.258184	0.96	0.62	0.75
rs10050346	5	159204748	A	G	0.0505108	0.47	0.66	0.79
rs10050379	5	142392717	A	G	0.0342103	0.16	0.14	0.05
rs10050403	5	148042709	T	C	0.40835	0.073	0.46	0.42
rs10050560	5	147689700	A	G	0.26332	0.41	0.0012	0.13
rs1005061	19	49385231	G	A	0.0779603	0.99	0.79	0.87
rs10050613	5	152167737	T	G	0.266434	0.09	0.52	0.098
rs10050888	5	147924510	G	A	0.0422977	0.067	0.16	0.028
rs10050928	5	148353463	A	C	0.207187	0.69	0.21	0.64
rs10051035	5	148052712	C	T	0.408344	0.075	0.46	0.42
rs10051177	5	151803207	G	A	0.102293	0.86	0.046	0.17
rs10051223	5	147819366	T	C	0.279572	0.75	0.013	0.18
rs10051356	5	147865059	G	C	0.315498	0.087	0.66	0.12
rs10051583	5	159227113	G	A	0.0507859	0.56	0.75	0.82
rs10051659	5	161318132	A	G	0.102831	0.6	0.075	0.43
rs10052062	5	55642843	T	C	0.242667	0.7	0.048	0.33
rs10052110	5	151673504	A	G	0.474353	0.8	0.3	0.58
rs10052384	5	43383079	C	A	0.0121097	0.85	0.64	0.62
rs10052694	5	159965401	G	A	0.461543	0.23	0.074	0.74
rs10052729	5	174873658	A	G	0.016231	0.77	0.93	0.89
rs1005273	16	2645965	G	A	0.441761	1	0.98	0.99
rs1005292	14	81501957	G	T	0.192679	0.22	0.74	0.43
rs10053089	5	76000937	C	T	0.355865	0.5	0.48	0.32
rs10053209	5	148196640	G	A	0.191723	0.46	0.011	0.024
rs10053229	5	43489177	C	T	0.492334	0.7	0.039	0.1
rs10053277	5	151914036	T	C	0.342634	0.28	0.27	0.13
rs1005338	19	18337722	C	T	0.305287	0.56	0.14	0.63
rs10053399	5	159240212	C	A	0.0627923	0.92	0.49	0.74
rs10053468	5	159407164	A	C	0.0683777	0.72	0.48	0.47
rs10053469	5	40660332	T	C	0.479911	0.43	0.33	0.26
rs1005367	14	75752082	A	G	0.45586	0.54	0.94	0.6
rs10053679	5	142765136	A	T	0.329207	0.52	0.79	0.72
rs10053762	5	152276650	C	A	0.366866	0.52	0.087	0.097
rs1005380	17	16219792	T	C	0.0324289	0.33	0.62	0.29
rs10053815	5	148066374	G	A	0.154482	0.22	0.93	0.41
rs10054114	5	75832526	A	C	0.450888	0.6	0.73	0.51
rs10054129	5	33933775	A	G	0.0686884	0.87	0.29	0.52
rs10054152	5	152023288	C	A	0.344201	0.72	0.0093	0.049
rs10054240	5	159965542	G	T	0.0227696	0.42	0.17	0.16
rs10054288	5	151674737	A	G	0.474118	0.75	0.32	0.64
rs10054327	5	147871137	G	A	0.421868	0.65	0.39	0.41
rs10054359	5	143357845	G	A	0.109422	0.86	0.51	0.55
rs10054432	5	55904312	T	C	0.293168	0.61	0.71	0.45
rs10054519	5	43444233	G	A	0.492369	0.72	0.04	0.11
rs10055041	5	43375883	T	C	0.0270197	0.94	0.81	0.83
rs10055047	5	148034670	T	C	0.162401	0.094	0.96	0.23
rs10055118	5	75854512	G	T	0.285174	0.7	0.68	0.58
rs10055201	5	55161102	G	A	0.247551	0.66	0.59	1
rs10055224	5	56081201	C	T	0.277754	0.13	0.18	0.046
rs10055338	5	147926951	G	A	0.107482	0.11	0.73	0.15
rs10055487	5	147904241	T	C	0.0423707	0.079	0.17	0.035
rs1005559	12	51414232	T	A	0.191021	0.16	0.45	0.63
rs10055683	5	76002696	C	T	0.330372	0.83	0.86	0.75
rs10055719	5	147904571	T	G	0.0423532	0.075	0.19	0.036
rs10055730	5	148043004	G	T	0.408246	0.072	0.46	0.42
rs10055801	5	43514996	C	T	0.491598	0.72	0.042	0.11
rs10055860	5	40569953	T	C	0.282025	0.44	0.056	0.065
rs1005592	7	24396495	C	A	0.468913	0.41	0.023	0.4
rs10055925	5	40688059	A	G	0.209845	0.75	0.018	0.22
rs10055946	5	40570075	T	C	0.17655	0.9	0.061	0.19
rs1005624	22	31745306	T	C	0.0614869	0.71	0.67	0.52
rs10056313	5	55160323	A	T	0.271837	0.53	0.66	0.85
rs10056328	5	152024369	C	G	0.344201	0.72	0.0093	0.049
rs10056345	5	40695810	T	C	0.316694	0.27	0.36	0.85
rs10056372	5	151839120	G	C	0.499988	0.97	0.11	0.29
rs10056437	5	43390662	G	A	0.0123574	0.97	0.56	0.65
rs10056586	5	147819703	G	T	0.271641	0.7	0.0042	0.13
rs10056647	5	152286477	G	T	0.325572	0.12	0.015	0.005
rs10056776	5	159305328	G	C	0.384889	0.7	0.13	0.2
rs1005678	3	50210289	C	G	0.427185	0.52	0.41	0.99
rs1005691	12	72390394	A	G	0.0203383	0.17	0.77	0.22
rs10056911	5	143365966	C	A	0.109497	0.88	0.51	0.56
rs10056924	5	43406578	T	A	0.0206712	0.42	0.65	0.76
rs10056943	5	75897600	C	A	0.261725	0.42	0.6	0.33
rs10057103	5	43609343	T	C	0.437242	0.98	0.014	0.11
rs1005726	3	150886786	G	A	0.172478	0.75	0.6	0.85
rs1005747	1	71511515	G	A	0.449184	0.18	0.45	0.13
rs10057473	5	142887378	C	G	0.430503	0.61	0.11	0.5
rs1005749	1	71511598	G	C	0.119451	0.42	0.18	0.89
rs1005771	4	148267573	T	A	0.0340254	0.31	0.23	0.94
rs10058095	5	161299989	C	T	0.102989	0.59	0.086	0.47
rs10058380	5	148689959	A	G	0.0593118	0.41	0.52	0.87
rs10058558	5	43539868	A	G	0.46427	0.36	0.032	0.034
rs1005877	16	23912441	T	C	0.0585844	0.068	0.89	0.12
rs1005878	16	23914440	C	A	0.315817	0.65	0.77	0.64
rs1005879	16	23914448	G	A	0.0585601	0.066	0.9	0.12
rs10058828	5	147855792	C	T	0.0480943	0.58	0.076	0.45
rs1005902	12	112667675	T	G	0.287552	0.43	0.0026	0.0088
rs10059266	5	152131324	T	C	0.267073	0.069	0.54	0.086
rs10059308	5	152131247	A	G	0.267084	0.067	0.54	0.083
rs10059445	5	162982425	G	A	0.0683696	0.92	0.15	0.33
rs1005948	19	35975921	G	A	0.119812	0.8	0.84	0.91
rs10059502	5	159976266	T	C	0.0224388	0.38	0.027	0.044
rs10059876	5	159213897	T	C	0.0505919	0.67	0.68	0.96
rs10059908	5	174885562	T	C	0.0164204	0.61	0.87	0.65
rs10059912	5	43543651	T	C	0.492017	0.7	0.037	0.099
rs10059951	5	142886672	A	T	0.120633	0.0036	0.77	0.046
rs10059993	5	43598352	A	G	0.492224	0.7	0.045	0.11
rs10060195	5	148288284	T	C	0.163746	0.82	0.42	0.73
rs1006023	7	128389554	T	G	0.387786	0.37	0.4	0.89
rs10060234	5	40689996	G	A	0.316399	0.24	0.37	0.79
rs1006024	7	128389559	T	C	0.387796	0.37	0.41	0.88
rs10060368	5	148052673	T	C	0.408344	0.075	0.46	0.42
rs10060545	5	142765135	G	A	0.326129	0.47	0.69	0.73
rs10060947	5	152142182	A	G	0.267428	0.091	0.52	0.1
rs1006095	13	32188715	T	C	0.491385	0.11	0.54	0.1
rs1006096	13	32189143	C	T	0.431113	0.091	0.95	0.2
rs10061060	5	75940981	G	A	0.345568	0.41	0.017	0.031
rs10061165	5	43489004	G	T	0.463538	0.34	0.033	0.032
rs10061231	5	161297160	T	C	0.0538704	0.8	0.49	0.83
rs1006138	2	50720153	T	A	0.0809161	0.51	0.012	0.25
rs1006139	22	38118805	C	A	0.378992	0.99	0.92	0.94
rs10061467	5	40669510	T	G	0.482892	0.5	0.26	0.25
rs1006166	14	52537704	A	G	0.116613	0.92	0.43	0.54
rs1006180	3	173851331	G	C	0.108117	0.38	0.91	0.52
rs10061873	5	151914134	A	C	0.342645	0.28	0.27	0.13
rs10061924	5	143063081	A	G	0.260479	0.19	0.37	0.62
rs10062031	5	43398450	C	T	0.012165	0.83	0.58	0.57
rs10062060	5	162162581	A	G	0.21001	0.13	0.15	0.91
rs10062121	5	43398468	G	A	0.0121533	0.84	0.58	0.58
rs10062205	5	143269350	A	C	0.0175094	0.99	0.19	0.42
rs10062444	5	147854062	A	G	0.0459985	0.52	0.029	0.33
rs10062454	5	76000894	T	G	0.355868	0.5	0.48	0.32
rs10062633	5	159239948	T	A	0.0507265	0.57	0.8	0.8
rs10062933	5	63252935	C	T	0.490453	0.062	0.29	0.032
rs10062991	5	55169853	C	A	0.494811	0.95	0.73	0.75
rs1006307	10	73556692	A	C	0.294764	0.22	0.36	0.14
rs10063153	5	75971831	G	T	0.229672	0.34	0.094	0.75
rs10063286	5	174878467	A	G	0.0166992	0.94	0.95	0.95
rs1006334	7	124628307	T	G	0.394574	0.11	0.1	0.021
rs10063614	5	148059140	T	G	0.409576	0.068	0.4	0.45
rs10063682	5	151815009	C	G	0.101264	0.82	0.031	0.13
rs10063711	5	143063459	T	C	0.459579	0.22	0.85	0.4
rs10063755	5	75999407	G	A	0.35597	0.54	0.47	0.34
rs10063791	5	75997213	A	G	0.357245	0.58	0.49	0.37
rs10063811	5	161264222	A	T	0.422905	0.58	0.64	0.46
rs10063816	5	76172744	C	T	0.353778	0.29	0.84	0.39
rs1006398	6	101037718	T	A	0.467711	0.14	0.99	0.25
rs10063995	5	174872204	G	T	0.031868	0.91	0.56	0.67
rs10064093	5	151684323	G	A	0.473126	0.68	0.28	0.66
rs10064175	5	40695517	C	T	0.316681	0.28	0.38	0.84
rs10064276	5	159246227	T	C	0.0244966	0.32	0.8	0.57
rs10064479	5	148194662	C	T	0.188599	0.38	0.0059	0.014
rs10064543	5	75839369	G	A	0.299637	0.34	0.86	0.54
rs10064650	5	40840221	C	T	0.163189	0.79	0.98	0.81
rs10064673	5	148194962	C	A	0.189976	0.52	0.0082	0.027
rs10065026	5	151849063	G	A	0.193759	0.0037	0.58	0.0097
rs10065210	5	159214033	G	A	0.0505813	0.66	0.67	0.96
rs10065421	5	162984694	G	C	0.068551	0.86	0.2	0.35
rs10065508	5	55996627	T	A	0.336673	0.12	0.5	0.096
rs10065689	5	43604258	T	C	0.492277	0.69	0.042	0.1
rs10065822	5	161299920	A	G	0.102963	0.6	0.085	0.46
rs10065863	5	43604497	C	T	0.43726	0.97	0.015	0.11
rs1006618	13	32190428	C	T	0.412838	0.092	0.73	0.12
rs10066200	5	152104971	T	C	0.267988	0.11	0.58	0.13
rs10066266	5	148216319	A	G	0.456019	0.14	0.2	0.063
rs10066333	5	75940790	C	G	0.345395	0.4	0.016	0.029
rs10066349	5	43421459	T	C	0.0183414	0.24	0.94	0.3
rs10066408	5	43495684	C	T	0.492339	0.72	0.038	0.1
rs10066454	5	55920862	T	C	0.37113	0.76	0.51	0.52
rs10066459	5	40675534	G	T	0.479649	0.62	0.35	0.37
rs10066520	5	147167479	G	A	0.0572345	0.47	0.71	0.41
rs10066538	5	162987549	T	C	0.0684649	0.84	0.19	0.33
rs1006703	17	3865399	C	T	0.151487	0.9	0.12	0.38
rs10067584	5	40362640	C	T	0.0912502	0.81	0.56	0.55
rs1006760	16	8501041	G	A	0.22388	0.75	0.95	0.81
rs10067774	5	76079165	C	T	0.416254	0.97	0.21	0.36
rs10068064	5	43495924	C	A	0.492351	0.72	0.038	0.1
rs10068204	5	40519351	C	T	0.306223	0.42	0.079	0.079
rs10068402	5	159202650	C	T	0.0501286	0.44	0.64	0.78
rs10068751	5	40016512	G	A	0.0921323	0.5	0.15	0.16
rs10068911	5	161287794	G	A	0.198123	0.97	0.28	0.43
rs10068980	5	161287847	G	A	0.158334	0.78	0.19	0.48
rs10069107	5	151850845	C	T	0.193857	0.004	0.53	0.0089
rs10069299	5	143269614	G	A	0.0175321	0.96	0.21	0.41
rs10069300	5	159910471	C	T	0.034255	0.81	0.76	0.83
rs10069334	5	147897437	A	G	0.0547397	0.32	0.23	0.15
rs1006937	2	75421357	G	T	0.252019	0.35	0.76	0.72
rs10069472	5	174887096	A	T	0.01723	0.79	0.71	0.7
rs10069737	5	40733206	T	C	0.437344	0.49	0.29	0.25
rs1007000	9	113662681	C	T	0.213658	0.39	0.7	0.34
rs1007023	12	72388374	T	G	0.155518	0.58	0.63	0.93
rs10070632	5	55165086	G	T	0.496182	0.84	0.57	0.79
rs10070865	5	76173219	T	G	0.361513	0.31	0.96	0.46
rs10071370	5	152048813	T	G	0.344088	0.68	0.011	0.049
rs10071728	5	175091698	C	T	0.128151	0.82	0.92	0.86
rs1007175	13	97612539	T	C	0.465159	0.098	0.062	0.01
rs10071853	5	40063694	G	A	0.323601	0.75	0.75	0.94
rs10071870	5	40653227	C	T	0.479797	0.45	0.32	0.27
rs10071874	5	175091742	G	A	0.153196	0.98	0.89	0.86
rs1007203	15	38880060	A	G	0.0135221	0.83	0.36	0.47
rs10072423	5	175089407	A	G	0.128879	0.92	0.85	0.88
rs10072468	5	159249816	T	C	0.0512613	0.4	0.8	0.65
rs10072548	5	75855218	C	T	0.277598	0.95	0.68	0.77
rs10072596	5	40407033	A	G	0.475443	0.25	0.4	0.14
rs10072743	5	151848903	T	C	0.193764	0.0037	0.56	0.0091
rs10072778	5	148696042	T	C	0.0734311	0.26	0.75	0.55
rs1007308	3	187889723	A	G	0.198248	0.057	0.26	0.028
rs1007309	3	187889748	C	T	0.0584888	0.68	0.33	0.29
rs10073108	5	148229577	T	C	0.0464974	0.059	0.78	0.21
rs10073277	5	40488686	G	A	0.306943	0.56	0.93	0.7
rs10073592	5	75881585	T	C	0.465766	0.91	0.92	0.89
rs1007365	15	79379492	T	G	0.423536	0.035	0.65	0.19
rs1007366	15	79379541	G	A	0.423579	0.032	0.6	0.2
rs1007381	14	24809611	A	G	0.428051	0.24	0.29	0.098
rs1007400	5	148382635	A	G	0.20747	0.57	0.21	0.73
rs1007401	5	148382965	G	A	0.184492	0.47	0.16	0.65
rs10074050	5	56000853	C	A	0.126496	0.42	0.98	0.53
rs10074117	5	40675465	T	C	0.479687	0.62	0.35	0.38
rs10074453	5	162981793	C	T	0.170314	0.47	0.018	0.38
rs10074682	5	43434411	T	G	0.472972	0.6	0.03	0.068
rs10074843	5	148065368	A	G	0.410386	0.07	0.31	0.52
rs10074910	5	137672113	C	T	0.0341892	0.58	0.79	0.59
rs10075124	5	55904314	C	T	0.0214728	0.32	0.51	0.75
rs10075211	5	147839537	T	C	0.449685	0.29	0.017	0.019
rs1007541	2	49209034	C	T	0.114063	0.72	0.26	0.27
rs10075551	5	142821926	C	A	0.459893	0.049	0.45	0.33
rs10075763	5	142966224	G	A	0.0733856	0.06	0.94	0.15
rs10075936	5	159905436	A	C	0.0793004	0.41	0.35	0.22
rs10075942	5	148040543	T	G	0.408381	0.074	0.46	0.43
rs10076	13	49079503	T	C	0.0112563	0.26	0.64	0.25
rs10076218	5	148196432	A	G	0.19174	0.48	0.012	0.028
rs10076244	5	174877540	G	T	0.0167223	0.91	0.95	0.93
rs1007637	17	3817609	G	A	0.241407	0.88	0.71	0.93
rs10076444	5	162982594	C	T	0.0683798	0.92	0.14	0.32
rs10076445	5	162982595	C	G	0.067934	0.94	0.15	0.34
rs10076665	5	142753796	G	A	0.161657	0.63	0.71	0.91
rs1007668	3	39261903	C	T	0.0122424	0.055	0.95	0.17
rs10076944	5	40496951	A	G	0.304429	0.59	0.18	0.2
rs1007706	11	28008071	T	C	0.197803	0.11	0.97	0.24
rs10077159	5	142822029	T	A	0.293969	0.73	0.11	0.4
rs10077190	5	55898770	G	A	0.0737576	0.11	0.62	0.42
rs10077191	5	55898777	G	A	0.0741647	0.087	0.65	0.36
rs10077289	5	75897897	C	T	0.410151	0.91	0.77	0.91
rs10077302	5	75923842	T	C	0.248271	0.39	0.095	0.086
rs1007738	11	46849360	A	G	0.233748	0.47	0.077	0.087
rs10077498	5	147871199	A	T	0.433545	0.8	0.44	0.54
rs1007765	7	1032805	G	C	0.210072	0.77	0.85	0.77
rs1007766	7	1034903	A	G	0.480229	0.98	0.15	0.36
rs10077780	5	148196451	T	C	0.191735	0.48	0.012	0.028
rs10077791	5	148232687	A	G	0.048001	0.075	0.75	0.25
rs10077860	5	159298312	T	A	0.0686427	0.0042	0.46	0.0083
rs10078065	5	151672044	A	G	0.476346	0.7	0.33	0.68
rs10078127	5	75863144	C	T	0.217651	0.3	0.93	0.47
rs10078551	5	148001470	T	C	0.345412	0.92	0.8	0.89
rs10078575	5	40704074	A	G	0.172094	0.93	0.046	0.24
rs10078714	5	174872132	A	G	0.0163142	0.7	0.9	0.85
rs10078789	5	148224508	G	T	0.0425565	0.043	0.85	0.16
rs10078800	5	148194449	G	A	0.191406	0.37	0.01	0.018
rs10078866	5	174872320	A	G	0.0161969	0.79	0.97	0.88
rs10078881	5	151860810	C	T	0.193546	0.0046	0.48	0.0086
rs10079178	5	75889443	T	A	0.261794	0.51	0.71	0.44
rs1007932	16	89838541	C	T	0.0955806	0.32	0.6	0.27
rs10079666	5	148233039	T	C	0.0475933	0.091	0.81	0.26
rs10080108	5	137655242	C	T	0.377647	0.66	0.11	0.44
rs10080167	5	159204653	A	T	0.0505214	0.46	0.67	0.77
rs10080190	5	75855230	A	G	0.448331	0.63	0.96	0.68
rs10080300	6	70971015	G	A	0.012167	0.13	0.89	0.21
rs10080361	6	35228243	G	A	0.183548	0.18	0.82	0.21
rs10080652	6	72757676	A	C	0.249317	0.036	0.74	0.072
rs10080709	6	12366743	C	T	0.30528	0.81	0.29	0.33
rs10081036	6	72756047	G	A	0.24957	0.039	0.75	0.077
rs10081090	6	70971014	T	C	0.300766	0.46	0.71	0.75
rs1008110	12	57429089	G	C	0.0342775	0.74	0.87	0.75
rs10081224	7	34742593	G	T	0.338257	0.03	0.3	0.016
rs10081225	7	34742686	G	A	0.338504	0.031	0.32	0.018
rs10081226	7	124575529	A	C	0.394612	0.11	0.11	0.024
rs10081265	7	124573188	T	C	0.394607	0.11	0.11	0.025
rs10081266	7	124573260	T	C	0.394612	0.11	0.11	0.024
rs10081290	7	124575508	C	T	0.394612	0.11	0.11	0.024
rs10081336	7	124575945	G	A	0.402834	0.094	0.074	0.016
rs10081375	7	124573175	G	A	0.394607	0.11	0.11	0.025
rs1008157	9	113828759	C	A	0.254592	0.26	0.57	0.22
rs10081672	9	35155908	A	G	0.401812	0.62	0.082	0.45
rs10081760	9	123884306	G	A	0.311808	0.21	0.55	0.18
rs10082040	1	78927013	T	C	0.384035	0.77	0.31	0.62
rs10082364	10	91462946	A	G	0.27966	0.25	0.03	0.021
rs10082422	10	91462533	T	G	0.235259	0.25	0.044	0.73
rs10082472	10	95345550	A	G	0.168139	0.49	0.71	0.75
rs10082478	10	119080409	G	A	0.111409	0.53	0.67	0.44
rs10082507	10	119078593	T	C	0.0872161	0.8	0.98	0.84
rs10082716	12	79736213	A	G	0.0376819	0.28	1	0.41
rs10082818	12	111663177	C	G	0.221805	0.27	0.025	0.019
rs10082846	12	79312333	G	C	0.0395952	0.79	0.71	0.94
rs1008290	7	124381635	C	T	0.482505	0.85	0.62	0.64
rs10082971	12	82017908	A	C	0.401683	0.62	0.95	0.74
rs10083104	12	86037546	G	A	0.345245	0.73	0.61	0.92
rs10083209	12	74275190	A	G	0.0517079	0.26	0.86	0.42
rs10083332	14	52673961	G	A	0.414725	0.88	0.079	0.33
rs10083368	14	24908184	G	A	0.0400893	0.81	0.088	0.21
rs10083379	14	24908062	C	T	0.0400893	0.81	0.088	0.21
rs10083382	14	24908117	C	T	0.0398481	0.88	0.082	0.23
rs10083470	14	52673925	T	C	0.414707	0.9	0.069	0.3
rs10083509	14	24908047	A	G	0.039827	0.88	0.081	0.23
rs10083738	16	29927702	A	G	0.45239	0.64	0.054	0.43
rs1008381	9	123681116	C	T	0.356121	0.69	0.23	0.28
rs1008382	9	123681255	G	C	0.356346	0.68	0.26	0.3
rs1008383	9	123683579	G	C	0.356373	0.71	0.21	0.28
rs10084140	19	51933504	C	A	0.13557	0.18	0.98	0.33
rs10084297	2	237777998	C	G	0.257269	0.16	0.39	0.097
rs10084365	2	133194593	G	A	0.330139	0.8	0.18	0.3
rs10084465	2	43028037	T	G	0.0666478	0.1	0.73	0.13
rs1008448	10	119082710	C	G	0.411199	0.77	0.26	0.57
rs10084713	3	174036130	T	C	0.298024	0.013	0.67	0.12
rs10084743	3	174036114	A	G	0.298015	0.013	0.66	0.12
rs1008484	1	71485655	C	T	0.117536	0.47	0.25	0.92
rs10085024	5	63248364	G	C	0.491376	0.16	0.32	0.077
rs10085351	6	35956948	G	A	0.395966	0.44	0.71	0.76
rs1008562	2	219026972	G	C	0.482123	0.6	0.17	0.18
rs1008563	2	219026888	G	A	0.433764	0.37	0.47	0.86
rs10085730	7	140460715	A	G	0.204059	0.44	0.93	0.5
rs10085795	7	1172055	G	A	0.48475	0.13	0.34	0.61
rs10085867	7	124486168	T	C	0.38721	0.15	0.18	0.047
rs10085888	7	124486391	T	C	0.387207	0.15	0.18	0.047
rs10085967	8	26695870	G	A	0.0112015	0.82	0.45	0.76
rs10086064	8	11583841	T	C	0.365191	0.088	0.4	0.072
rs10086077	8	26635744	G	A	0.148905	0.39	0.39	0.89
rs10086258	8	67098130	A	G	0.0215237	0.3	0.78	0.39
rs1008635	17	42061695	T	C	0.0484811	0.88	0.86	0.8
rs1008654	16	23916521	C	G	0.0585615	0.066	0.91	0.12
rs10086699	8	26605409	T	C	0.112361	0.64	0.39	0.84
rs10086710	8	143652560	A	G	0.487489	0.34	0.34	0.18
rs10086719	8	143652585	A	C	0.493095	0.31	0.25	0.13
rs10087117	8	26879018	T	C	0.172717	0.084	0.15	0.78
rs10087354	8	56766139	A	G	0.0279334	0.65	0.37	0.83
rs1008791	10	73651356	C	T	0.302968	0.89	0.39	0.49
rs1008825	3	4663467	G	A	0.0930925	0.78	0.83	0.95
rs10088301	8	57364994	C	A	0.283535	0.12	0.61	0.15
rs10088381	8	26897685	A	G	0.172799	0.088	0.18	0.73
rs10088622	8	26962142	T	C	0.477066	0.72	0.13	0.43
rs1008868	11	113753432	G	T	0.121635	0.59	0.77	0.77
rs10089067	8	53731719	C	T	0.278882	0.043	0.37	0.34
rs10089254	8	26624606	A	G	0.430132	0.71	0.37	0.83
rs1008931	22	24855541	A	G	0.389027	0.86	0.77	0.94
rs1008932	22	24855182	T	C	0.388479	0.94	0.76	0.87
rs10089380	8	53666504	G	A	0.219673	1.6e-06	0.25	0.0039
rs1008976	1	205471366	G	C	0.0186411	0.82	0.068	0.33
rs10090201	8	25229800	A	G	0.485348	0.15	0.35	0.64
rs1009029	6	99800701	C	T	0.27591	0.93	0.94	0.88
rs10090314	8	26744596	C	A	0.395356	0.065	0.25	0.46
rs10090337	8	54139049	G	C	0.0912094	0.13	0.033	0.0098
rs10090400	8	26965535	T	C	0.238153	0.51	0.65	0.85
rs1009045	22	38267446	C	G	0.378785	0.95	1	0.96
rs1009051	3	49521549	A	G	0.257531	0.39	0.84	0.47
rs10090607	8	53777472	G	C	0.474958	0.0079	0.86	0.056
rs10090650	8	144683975	G	A	0.204942	0.93	0.56	0.64
rs1009085	6	146623184	C	A	0.0381288	0.28	0.69	0.61
rs10090884	8	11599570	A	C	0.0679185	0.36	0.26	1
rs10090944	8	110141670	T	C	0.487602	0.19	0.65	0.18
rs1009124	6	161117913	G	A	0.482593	0.55	0.58	0.93
rs1009133	17	21183389	G	A	0.345618	0.41	0.42	0.83
rs1009136	19	19440428	G	A	0.343128	0.85	0.36	0.65
rs1009185	6	72783943	G	A	0.0169161	0.47	0.0078	0.21
rs10091946	8	57433811	T	C	0.0214239	0.15	0.068	0.025
rs1009213	19	49618778	A	G	0.306744	0.04	0.1	0.0074
rs1009214	19	49621355	C	A	0.307816	0.028	0.08	0.0042
rs10092281	8	26956403	G	A	0.499247	0.77	0.22	0.53
rs10092619	8	26954412	A	C	0.499165	0.78	0.22	0.51
rs10092663	8	26956653	G	A	0.4992	0.77	0.22	0.53
rs10092687	8	67045076	T	C	0.1387	0.33	0.98	0.44
rs10093091	8	67082251	A	G	0.0930142	0.17	0.66	0.16
rs1009311	1	71671341	G	A	0.432134	0.15	0.33	0.082
rs10093404	8	26893517	A	G	0.100447	0.0074	0.14	0.3
rs1009355	7	33218763	C	T	0.481268	0.2	0.84	0.37
rs10093667	8	26704875	G	T	0.14389	0.34	0.68	0.6
rs10093709	8	144684215	G	A	0.204837	0.91	0.58	0.64
rs10093841	8	37812035	A	T	0.0773108	0.88	0.57	0.79
rs1009392	14	75755192	T	C	0.151531	0.5	0.047	0.078
rs10094002	8	26886034	C	T	0.290434	0.12	0.77	0.29
rs10094146	8	26753301	T	C	0.448349	0.49	0.28	0.95
rs10094211	8	57422387	T	G	0.273744	0.12	0.7	0.16
rs10094367	8	26877550	G	A	0.10024	0.0061	0.1	0.33
rs10094368	8	26877554	C	A	0.172685	0.081	0.14	0.77
rs10094377	8	144684150	C	T	0.204846	0.92	0.57	0.64
rs10094435	8	26968987	G	A	0.238221	0.54	0.63	0.88
rs1009450	7	124628723	C	G	0.267078	0.85	0.063	0.32
rs10094584	8	26600014	C	T	0.333227	0.89	0.51	0.73
rs10094695	8	26600080	C	T	0.333254	0.9	0.49	0.71
rs10094755	8	57351874	T	C	0.472491	0.19	0.25	0.09
rs10094852	8	54139674	C	T	0.0912585	0.14	0.033	0.011
rs10095099	8	57754253	A	C	0.239387	0.46	0.042	0.078
rs10095100	8	53529400	A	T	0.219906	0.047	0.58	0.25
rs10095114	8	57754317	A	G	0.23929	0.45	0.042	0.078
rs10095137	8	53808956	T	C	0.363676	0.012	0.93	0.052
rs10095210	8	53729063	G	T	0.282669	0.39	0.59	0.77
rs10095237	8	54140029	C	T	0.0912636	0.15	0.03	0.011
rs10095765	8	26601164	A	C	0.110381	0.65	0.45	0.89
rs10095931	8	67021315	T	C	0.136248	0.33	0.9	0.38
rs10096064	8	26889903	T	A	0.463357	0.94	0.42	0.49
rs10096141	8	26601495	A	G	0.0603552	0.18	0.22	0.82
rs10096189	8	11588439	A	T	0.0654858	0.36	0.58	0.73
rs10096599	8	26854108	A	T	0.100242	0.0049	0.097	0.31
rs10097082	8	54143673	A	G	0.0784158	0.13	0.014	0.0054
rs1009717	13	49186783	C	T	0.32557	0.21	0.72	0.45
rs1009718	13	49186732	G	A	0.324661	0.22	0.83	0.4
rs10097394	8	57774193	G	C	0.324981	0.33	0.036	0.05
rs1009772	7	140428000	A	G	0.0696979	0.34	0.19	0.11
rs10097969	8	57754209	T	C	0.239405	0.47	0.042	0.079
rs1009806	1	19500551	T	C	0.290055	0.6	0.65	0.45
rs10098125	8	26816963	C	G	0.172122	0.41	0.68	0.74
rs10098145	8	110135829	A	G	0.322842	0.56	0.33	0.29
rs10098820	8	26638725	C	T	0.159414	0.46	0.48	0.91
rs10098823	8	67095627	C	A	0.0449384	0.53	0.46	0.31
rs1009891	5	159329606	C	T	0.311448	0.3	0.19	0.93
rs10098944	8	57761619	C	G	0.349324	0.56	0.069	0.13
rs10099	12	51487882	C	T	0.23102	0.46	0.83	0.51
rs1009966	3	39473591	A	G	0.483854	0.17	0.2	0.053
rs10099892	8	143734608	C	T	0.367157	0.6	0.56	0.46
rs10099942	8	54143640	T	A	0.0777054	0.12	0.015	0.0053
rs10099957	8	67055530	G	A	0.0907883	0.23	0.7	0.23
rs10100043	8	26619174	T	C	0.43113	0.73	0.31	0.74
rs10100068	8	57770427	T	G	0.348599	0.5	0.059	0.1
rs10100287	8	143734836	C	T	0.361174	0.72	0.54	0.53
rs1010033	1	155917880	A	T	0.069562	0.92	0.069	0.2
rs1010050	16	56198096	C	T	0.479336	0.57	0.038	0.33
rs10100657	8	26599218	G	A	0.0594866	0.16	0.4	0.61
rs1010089	19	48702219	A	G	0.424168	0.23	0.79	0.5
rs10101110	8	54137488	A	C	0.140693	0.2	0.45	0.12
rs10101218	8	57335839	T	C	0.29084	0.16	0.81	0.24
rs10101270	8	57740215	G	A	0.238255	0.42	0.041	0.07
rs10101294	8	143810377	A	G	0.0166357	0.31	0.48	0.18
rs10101664	8	26607280	T	C	0.0600118	0.13	0.33	0.62
rs10101703	8	26960726	T	C	0.49913	0.78	0.22	0.51
rs1010184	7	24483611	G	C	0.382241	0.26	0.39	0.75
rs1010207	19	19416045	T	C	0.334786	0.81	0.41	0.72
rs10102186	8	26624651	G	A	0.309965	0.62	0.75	0.82
rs1010254	5	151734109	C	T	0.266858	0.014	0.043	0.0014
rs1010271	17	63121629	G	A	0.206831	0.4	0.88	0.52
rs10102739	8	57756121	A	G	0.3503	0.44	0.14	0.15
rs10103107	8	26948723	T	C	0.498965	0.82	0.19	0.47
rs10103130	8	25226380	G	A	0.492282	0.3	0.29	0.93
rs10103161	8	143738571	A	G	0.311675	0.75	0.79	0.74
rs10103303	8	26640185	C	G	0.159451	0.46	0.41	0.96
rs1010432	22	33314914	T	C	0.0944567	0.98	0.2	0.45
rs10104694	8	26879035	C	T	0.172717	0.084	0.15	0.78
rs10104814	8	54137412	C	G	0.0907561	0.15	0.028	0.01
rs10104916	8	67068662	T	G	0.0930142	0.17	0.66	0.17
rs10105164	8	67085267	C	T	0.0481075	0.22	0.9	0.39
rs10105278	8	26600068	A	C	0.446766	0.48	0.22	0.79
rs10105328	8	25232899	T	C	0.484982	0.16	0.37	0.65
rs10105332	8	57417535	T	G	0.273751	0.12	0.71	0.17
rs1010570	10	96446632	G	A	0.245316	0.19	0.97	0.36
rs10105748	8	53706163	C	T	0.0993449	0.19	0.61	0.48
rs1010576	14	82072476	G	A	0.432189	0.056	0.31	0.5
rs10105801	8	54139056	A	G	0.091219	0.13	0.033	0.0099
rs10105967	8	26608542	T	C	0.0600118	0.13	0.33	0.62
rs1010609	22	23574494	G	A	0.469369	0.24	0.37	0.12
rs10106115	8	57388082	T	G	0.276207	0.13	0.62	0.15
rs10106554	8	25226619	C	T	0.492101	0.31	0.3	0.93
rs10106685	8	25855859	G	C	0.0744359	0.76	0.39	0.41
rs10106780	8	11499542	C	T	0.0372597	0.11	0.76	0.17
rs10106979	8	57435115	C	T	0.0216087	0.16	0.07	0.028
rs10107066	8	26400135	G	C	0.246386	0.53	0.093	0.54
rs10107325	8	26649055	T	G	0.160916	0.46	0.38	0.99
rs10107403	8	28102629	G	A	0.0320085	0.56	0.53	0.4
rs10107432	8	26956213	A	G	0.498894	0.79	0.21	0.5
rs10107614	8	57754099	G	A	0.239405	0.47	0.041	0.079
rs10107870	8	67082131	T	A	0.0919442	0.21	0.66	0.2
rs10108528	8	57754183	C	T	0.239405	0.47	0.042	0.079
rs10108571	8	26601219	G	A	0.0595498	0.16	0.34	0.65
rs10108812	8	26893624	G	A	0.124083	0.028	0.13	0.53
rs10108849	8	26418596	G	C	0.248945	0.49	0.064	0.5
rs1010893	6	45930895	C	G	0.366412	0.11	0.56	0.39
rs10109319	8	53669625	C	T	0.221671	8.2e-06	0.23	0.0096
rs1010950	12	93058946	A	G	0.201004	0.58	0.067	0.43
rs1010951	12	93058768	G	T	0.201004	0.58	0.067	0.43
rs10109602	8	67045978	A	C	0.0907146	0.27	0.71	0.26
rs10109656	8	57770315	G	A	0.34861	0.49	0.056	0.099
rs10109794	8	67045937	G	T	0.0473699	0.31	0.89	0.48
rs10109844	8	53855450	C	T	0.0292376	0.51	0.67	0.52
rs10110029	8	11546101	A	G	0.0204048	0.14	0.42	0.086
rs1011019	2	128037560	G	A	0.294306	0.34	0.089	0.055
rs10110328	8	26875588	A	T	0.172571	0.086	0.14	0.78
rs10110464	8	110109084	C	T	0.0523654	0.11	0.58	0.43
rs10110744	8	26685961	A	G	0.0444143	0.15	0.88	0.33
rs10110754	8	57744846	T	C	0.34945	0.47	0.15	0.17
rs10110870	8	57754632	G	T	0.239198	0.44	0.045	0.077
rs1011095	4	56264941	G	C	0.369014	0.27	0.8	0.52
rs10111012	8	110153393	T	G	0.053297	0.17	0.67	0.47
rs10111273	8	26893272	T	G	0.290439	0.13	0.82	0.3
rs10111404	8	26873010	A	G	0.172572	0.086	0.14	0.78
rs10111937	8	54160092	C	T	0.297411	0.6	0.69	0.51
rs10112033	8	26886710	C	T	0.172819	0.086	0.16	0.76
rs10112128	8	53855766	G	A	0.0346903	0.3	0.66	0.36
rs1011213	4	159414871	G	C	0.302521	0.68	0.17	0.21
rs1011215	4	159417328	T	C	0.302471	0.68	0.16	0.2
rs10112596	8	11579802	G	A	0.171214	0.085	0.69	0.1
rs10112966	8	144683934	T	C	0.204774	0.99	0.56	0.68
rs1011298	X	13887947	T	C	0.419022	0.52	0.91	0.57
rs10112988	8	67080185	A	G	0.0473296	0.27	0.9	0.44
rs10113548	8	57770642	C	G	0.348612	0.49	0.059	0.1
rs10113902	9	133788450	T	C	0.399289	0.19	0.037	0.019
rs10113915	9	114042248	A	G	0.159453	0.85	0.52	0.57
rs10114167	9	92039072	G	A	0.479257	0.99	0.73	0.75
rs10114244	9	103427659	T	C	0.266504	0.2	0.57	0.17
rs1011427	5	147987977	C	T	0.0767254	0.63	0.42	0.86
rs10114272	9	103427741	C	T	0.253974	0.9	0.5	0.61
rs10114295	9	97242721	G	A	0.170716	0.14	0.79	0.32
rs10114429	9	92905337	A	G	0.0289363	0.42	0.18	0.16
rs10114900	9	114002855	A	G	0.364853	0.69	0.67	0.57
rs10114937	9	35271817	T	C	0.307077	0.091	0.14	0.024
rs101151	16	89649245	G	A	0.217876	0.26	0.11	0.83
rs10115181	9	94781841	C	T	0.0492645	0.29	0.18	0.084
rs10115467	9	5311171	A	G	0.469958	0.17	0.65	0.47
rs10115564	9	80299748	A	T	0.279052	0.51	0.72	0.45
rs10115565	9	94794922	G	A	0.0341857	0.1	0.24	0.043
rs1011576	2	49348444	A	C	0.38213	0.23	0.18	0.98
rs1011577	2	49348326	T	C	0.382166	0.21	0.17	0.98
rs1011578	2	49348240	G	T	0.225508	0.34	0.58	0.74
rs10116271	9	123778148	T	C	0.490867	0.82	0.065	0.31
rs10116320	9	103431988	A	G	0.368843	0.38	0.82	0.38
rs10116508	9	113913415	T	C	0.225967	0.92	0.94	0.85
rs10116536	9	100428977	A	G	0.312741	0.028	0.89	0.12
rs10116951	9	92908392	A	T	0.0289266	0.42	0.18	0.16
rs10117059	9	123653477	C	G	0.357489	0.7	0.22	0.28
rs10117075	9	130417033	G	A	0.0615841	0.68	0.31	0.32
rs10117113	9	94784705	C	A	0.0895237	0.52	0.037	0.072
rs1011721	7	124605159	T	G	0.394634	0.11	0.13	0.029
rs1011722	7	124605207	C	A	0.394483	0.12	0.11	0.025
rs1011723	7	124605261	C	G	0.394548	0.11	0.11	0.024
rs10117729	9	113692736	C	G	0.442732	0.76	0.82	0.85
rs10117902	9	133798454	T	C	0.0518177	0.57	0.91	0.7
rs10117934	9	114015405	T	C	0.26865	0.79	0.66	0.65
rs10118130	9	35250666	A	G	0.388773	0.084	0.56	0.31
rs10118357	9	123680068	A	G	0.439769	0.79	0.11	0.23
rs10118614	9	94791760	C	T	0.0885647	0.46	0.054	0.081
rs10118650	9	80970463	G	A	0.0992375	0.24	0.73	0.29
rs10118731	9	130418652	A	G	0.436124	0.22	0.9	0.41
rs1011875	20	8778089	A	C	0.288677	0.15	0.87	0.28
rs10119179	9	93632800	G	A	0.0604279	0.14	0.62	0.43
rs10119603	9	94787366	C	T	0.0340933	0.1	0.23	0.042
rs10119790	9	80304493	G	T	0.230482	0.68	0.67	0.55
rs10119924	9	93669579	G	A	0.0815583	0.8	0.058	0.34
rs10120057	9	92682441	G	A	0.285092	0.29	0.96	0.37
rs10120102	9	100429700	G	A	0.312726	0.028	0.89	0.12
rs1012082	22	33408799	C	G	0.48355	0.55	0.49	0.42
rs10120844	9	80436537	T	C	0.220155	0.63	0.11	0.15
rs10121009	9	35269819	C	T	0.192355	0.089	0.49	0.087
rs1012107	7	96943610	A	G	0.402343	0.0023	0.82	0.014
rs1012108	7	96943473	A	G	0.402329	0.0023	0.82	0.014
rs1012112	6	72771098	C	T	0.0818019	0.53	0.078	0.46
rs10121372	9	94200815	A	G	0.0507844	0.44	0.15	0.76
rs10121585	9	75765509	G	T	0.0499165	0.38	0.98	0.47
rs10121694	9	94791316	A	G	0.0341857	0.1	0.24	0.042
rs1012178	8	57429516	C	T	0.203579	0.015	0.68	0.036
rs1012179	8	57429070	C	T	0.473064	0.09	0.41	0.074
rs1012180	8	57429005	G	A	0.4731	0.089	0.41	0.073
rs10121956	9	80966848	A	C	0.142261	0.31	0.6	0.31
rs10122163	9	133809483	A	G	0.170505	0.031	0.33	0.022
rs10122415	9	94791657	T	C	0.0341857	0.1	0.24	0.042
rs10122532	9	130084947	G	C	0.174353	0.9	0.31	0.56
rs10122565	9	103405890	A	G	0.25293	0.13	0.96	0.21
rs10122978	9	103414722	A	G	0.350938	0.77	0.85	0.67
rs10123018	9	113850365	A	G	0.420362	0.67	0.52	0.93
rs10123128	9	80985638	G	A	0.0587465	0.97	0.6	0.73
rs10123177	9	79703658	C	T	0.230751	0.22	0.96	0.37
rs10123181	9	94792331	T	C	0.0885626	0.46	0.054	0.081
rs10123303	9	113408958	C	T	0.4752	0.057	0.15	0.52
rs10123393	9	113941670	T	C	0.226161	0.86	0.95	0.81
rs10123495	9	131101845	C	T	0.0912397	0.98	0.15	0.36
rs10123531	9	130460971	T	G	0.109724	0.58	0.42	0.37
rs1012366	22	33048925	C	A	0.149889	0.69	0.16	0.25
rs10123678	9	94784853	G	A	0.0895707	0.54	0.039	0.079
rs10123856	9	35114614	A	G	0.360278	0.13	0.21	0.68
rs10124181	9	92957213	A	T	0.200174	0.32	0.64	0.31
rs10124204	9	131129207	T	C	0.0162607	0.39	0.58	0.76
rs10124246	9	34713129	G	T	0.146021	0.93	0.48	0.58
rs10124251	9	133758838	C	T	0.195946	0.018	0.29	0.016
rs10124273	9	34898766	T	C	0.468105	0.8	0.19	0.26
rs10124310	9	34713362	G	T	0.146072	0.93	0.47	0.58
rs10124473	9	94791537	G	A	0.0885647	0.46	0.054	0.081
rs10124626	9	113940107	A	C	0.227193	0.79	0.95	0.75
rs10124729	9	130364184	A	G	0.108163	0.6	0.62	0.5
rs1012477	1	7858135	G	C	0.156939	0.78	0.13	0.21
rs10124862	9	113907288	T	C	0.217792	0.64	0.11	0.19
rs10125058	9	130403241	T	G	0.0687835	0.57	0.19	0.2
rs10125388	9	133788595	A	G	0.401019	0.18	0.037	0.017
rs10125631	9	97249031	T	C	0.169444	0.12	0.71	0.33
rs10125844	9	80319889	A	G	0.280812	0.44	0.67	0.37
rs10125876	9	93667894	C	T	0.0814658	0.83	0.06	0.33
rs10125940	9	91472456	A	G	0.271696	0.74	0.98	0.77
rs10126013	9	113838318	A	G	0.405544	0.85	0.49	0.76
rs1012656	6	167525303	G	C	0.471313	0.092	0.44	0.069
rs1012657	6	167525142	A	C	0.471122	0.08	0.44	0.061
rs10127222	X	69406411	C	T	0.0967651	0.61	0.36	0.31
rs10127586	1	85318919	A	T	0.0525895	0.85	0.092	0.36
rs10127643	1	10556386	C	T	0.0128947	0.44	0.52	0.37
rs10127666	1	28623817	G	A	0.0693798	0.89	0.95	0.98
rs1012768	7	24356504	T	G	0.488171	0.37	0.86	0.56
rs10127711	1	168483806	A	G	0.47869	0.19	0.34	0.1
rs10127769	1	239746732	A	G	0.0690478	0.76	0.94	0.75
rs10127803	1	248476196	T	A	0.265842	0.1	0.81	0.33
rs10127852	1	85318584	G	A	0.0658137	0.81	0.22	0.35
rs10127988	1	110144625	C	T	0.441724	0.11	0.57	0.11
rs10128001	1	71544839	C	T	0.0817949	0.0098	0.81	0.028
rs10128186	10	91520045	A	G	0.279232	0.2	0.035	0.019
rs10128247	10	70993185	A	G	0.404886	0.12	0.69	0.14
rs10128330	10	71138133	C	T	0.0443645	0.12	0.53	0.11
rs10128506	10	70993157	C	T	0.404886	0.12	0.69	0.14
rs1012874	12	50146950	T	C	0.0708544	0.18	0.75	0.22
rs10128880	12	53927783	T	C	0.472221	0.76	0.73	0.57
rs10129029	12	82180324	G	A	0.234972	0.39	0.84	0.45
rs1012912	6	154511026	C	T	0.0601941	0.36	0.21	0.12
rs10129168	14	24906064	C	T	0.0394824	0.86	0.13	0.28
rs10129380	14	81564339	A	T	0.12941	0.35	0.79	0.36
rs10129511	14	63829461	C	T	0.0729563	0.67	0.69	0.91
rs10129625	14	105573654	C	T	0.307461	0.36	0.25	0.16
rs10129786	14	52630696	G	T	0.270175	0.66	0.93	0.73
rs10130152	14	96583190	C	G	0.0203516	0.44	0.81	0.45
rs10130257	14	39439918	C	A	0.241489	0.71	0.91	0.83
rs10130358	14	91888409	A	C	0.1694	0.025	0.61	0.16
rs10130405	14	91888280	A	G	0.169392	0.025	0.61	0.16
rs10130418	14	24820326	T	A	0.0402154	0.085	0.82	0.15
rs1013044	20	10221044	T	C	0.0985988	0.46	0.49	0.89
rs10130442	14	79345415	A	G	0.0172686	0.034	0.42	0.32
rs10130463	14	23933013	T	C	0.171081	0.22	0.3	0.11
rs10130501	14	105570615	G	A	0.30802	0.37	0.27	0.17
rs10130930	14	105570821	A	G	0.30802	0.37	0.27	0.17
rs10131127	14	52634019	T	C	0.270146	0.65	0.94	0.72
rs10131154	14	52731042	C	A	0.0927716	0.99	0.43	0.61
rs10131259	14	81580566	C	G	0.231156	0.26	0.69	0.44
rs10131315	14	105477349	C	G	0.181985	0.074	0.12	0.017
rs10131593	14	96534699	T	C	0.0588339	0.91	0.94	0.96
rs10131597	14	52673835	A	G	0.414613	0.98	0.069	0.26
rs10131794	14	91753799	G	T	0.138749	0.13	0.81	0.19
rs10131847	14	81517478	C	T	0.245563	0.65	0.23	0.65
rs10131870	14	52643923	C	G	0.142892	0.99	0.56	0.68
rs10131998	14	52874012	A	G	0.0564189	0.17	0.45	0.11
rs10132133	14	63770952	A	G	0.0702893	0.013	0.85	0.088
rs10132220	14	81392502	G	A	0.0628645	0.43	0.25	0.2
rs10132293	14	91352618	A	G	0.228374	0.043	0.89	0.11
rs1013233	3	50695772	G	T	0.128165	0.04	0.39	0.029
rs10132462	14	96684354	C	T	0.0392845	0.07	0.74	0.11
rs10132618	14	80517910	T	C	0.313828	0.52	0.11	0.57
rs10133034	14	81264861	G	A	0.426172	0.0068	0.74	0.059
rs10133114	14	91888983	A	C	0.0216378	0.95	0.81	0.79
rs10133160	14	80456755	A	T	0.142341	0.48	0.72	0.46
rs10133168	14	105436222	A	G	0.0423206	0.5	0.96	0.56
rs10133192	14	75756816	C	T	0.391874	0.52	0.84	0.52
rs10133292	14	105457161	T	C	0.122602	0.36	0.75	0.33
rs10133362	14	39433580	A	G	0.21819	0.45	0.8	0.45
rs10133458	14	81565918	G	A	0.129519	0.37	0.75	0.36
rs10133486	14	52862191	C	A	0.0558315	0.38	0.44	0.23
rs10133595	14	75753133	C	T	0.0661628	0.79	0.63	0.51
rs10133696	14	64971159	T	C	0.320481	0.49	0.075	0.092
rs10133783	14	52862525	C	T	0.0558104	0.32	0.48	0.22
rs10133798	14	63809172	T	C	0.125147	0.32	0.85	0.54
rs10133990	14	91365004	G	C	0.0232922	0.35	0.6	0.31
rs1013402	11	27712381	A	G	0.322252	0.34	0.087	0.75
rs10134031	14	91912716	C	T	0.098783	0.53	0.63	0.4
rs10134062	14	52802613	C	T	0.0252611	0.8	0.21	0.28
rs1013408	6	71789696	G	A	0.408498	0.36	0.76	0.35
rs10134085	14	63774559	C	T	0.0807062	0.32	0.55	0.75
rs10134118	14	96726986	C	T	0.0956245	0.23	0.029	0.021
rs10134414	14	52644007	G	A	0.127201	0.59	0.48	1
rs10134421	14	75753791	A	G	0.356811	0.61	0.49	0.38
rs10134462	14	63781511	G	T	0.248372	0.2	0.66	0.53
rs10134487	14	81523886	A	C	0.276822	0.33	0.29	0.98
rs10134654	14	39451770	A	G	0.240994	0.68	0.93	0.79
rs1013500	6	47664649	C	T	0.360973	0.74	0.35	0.76
rs10135007	14	82025001	T	C	0.313555	0.13	0.037	0.016
rs1013501	6	47664399	T	C	0.359998	0.66	0.35	0.82
rs10135071	14	91907760	C	T	0.0216997	0.96	0.8	0.8
rs10135084	14	81296323	C	T	0.426329	0.0067	0.78	0.055
rs10135223	14	25108955	G	A	0.108337	0.66	0.067	0.11
rs10135388	14	91719273	A	G	0.142029	0.023	0.56	0.034
rs10135442	14	105560091	G	A	0.11706	0.046	0.68	0.071
rs10135450	14	91719121	G	C	0.142033	0.022	0.54	0.032
rs10135611	14	75762864	T	A	0.110553	0.83	0.65	0.6
rs10135774	14	81414913	T	C	0.441016	0.04	0.79	0.14
rs10135843	14	105500158	C	T	0.0954662	0.19	0.38	0.1
rs10135849	14	82055904	C	A	0.45724	0.93	0.033	0.17
rs10136213	14	81566362	G	A	0.129556	0.33	0.78	0.34
rs1013624	6	55134602	C	T	0.0268347	0.21	0.91	0.36
rs10136396	14	52785591	G	A	0.0306696	0.66	0.23	0.68
rs10136404	14	81411299	A	G	0.404819	0.51	0.94	0.65
rs10136414	14	52785647	G	A	0.0306578	0.64	0.23	0.7
rs10136508	14	24764114	A	G	0.381987	0.59	0.48	0.91
rs10136550	14	91913016	G	A	0.427317	0.071	0.96	0.15
rs10136586	14	105460117	T	C	0.305626	0.34	0.28	0.17
rs1013667	3	191089680	A	G	0.388829	0.34	0.55	0.26
rs10137041	14	81348425	C	T	0.493311	0.0018	0.89	0.013
rs10137154	14	52509887	A	G	0.226172	0.36	0.15	0.79
rs10137158	14	52509858	C	T	0.226134	0.36	0.14	0.77
rs10137303	14	96728002	A	G	0.0959289	0.17	0.036	0.018
rs10137374	14	52641666	T	C	0.26846	0.87	0.97	0.86
rs10137404	14	105485036	C	G	0.0989586	0.32	0.59	0.24
rs10137513	14	105503676	C	T	0.236784	0.17	0.11	0.038
rs1013754	7	124642047	C	T	0.394347	0.12	0.11	0.026
rs10137615	14	38927957	G	C	0.223206	0.5	0.38	0.91
rs10137681	14	38897911	T	G	0.365481	0.19	0.33	0.66
rs10137690	14	82031426	T	C	0.250891	0.47	0.24	0.22
rs10137749	14	82061455	G	A	0.27122	0.26	0.03	0.021
rs10137942	14	91579946	C	G	0.104799	0.0045	0.13	0.22
rs10137988	14	39452827	C	T	0.241015	0.69	0.95	0.79
rs10138271	14	88402670	G	A	0.483799	0.45	0.32	0.22
rs10138315	14	91716709	T	G	0.0242726	0.79	0.89	0.83
rs10138343	14	91843830	C	T	0.0174252	1	0.39	0.55
rs10138346	14	105472922	A	T	0.0968431	0.24	0.47	0.15
rs10138381	14	105500553	G	A	0.236727	0.18	0.11	0.038
rs1013851	7	24338841	A	C	0.0420945	0.51	0.68	0.48
rs10138684	14	75807822	A	G	0.0134684	0.88	0.67	0.9
rs10138763	14	88457402	A	C	0.0922037	0.76	0.59	0.95
rs10138781	14	81519862	C	T	0.276355	0.37	0.33	0.97
rs10138841	14	96628452	T	C	0.0174838	0.81	0.19	0.31
rs10138859	14	105434057	T	C	0.0425457	0.54	0.94	0.58
rs10139287	14	91896534	C	A	0.377147	0.63	0.95	0.71
rs10139328	14	88471562	C	T	0.32774	0.58	0.28	0.25
rs10139438	14	24814444	C	T	0.0240104	0.0088	0.61	0.11
rs10139570	14	91349340	C	T	0.285492	0.045	0.65	0.075
rs10139740	14	82065313	T	C	0.457316	0.86	0.038	0.21
rs10139915	14	80516366	G	A	0.13786	0.73	0.67	0.64
rs10140090	14	91914219	C	T	0.388135	0.73	0.87	0.69
rs10140094	14	91914234	C	G	0.121882	0.59	0.44	0.32
rs10140316	14	88533552	C	A	0.0914069	0.3	0.27	0.87
rs10140322	14	81595928	G	C	0.360419	0.84	0.5	0.61
rs10140405	14	52621498	C	T	0.142797	0.99	0.6	0.69
rs10140425	14	91914387	G	A	0.121871	0.59	0.43	0.32
rs10140650	14	52621582	G	T	0.142813	0.98	0.59	0.69
rs10140803	14	63783474	C	T	0.0718214	0.028	0.99	0.1
rs1014085	8	57643998	T	C	0.123921	0.1	0.58	0.12
rs1014086	8	57644072	T	C	0.128029	0.11	0.83	0.19
rs10140915	14	81391413	T	C	0.0628645	0.43	0.25	0.2
rs10140920	14	63776934	T	G	0.0722425	0.019	0.87	0.067
rs10141133	14	80460578	T	C	0.16989	0.2	0.15	0.96
rs10141319	14	96537576	T	C	0.265562	0.0012	0.035	0.24
rs10141582	14	81564185	T	C	0.127631	0.25	0.64	0.22
rs1014163	7	124443604	G	A	0.276776	0.99	0.028	0.16
rs10141777	14	81564374	T	C	0.12941	0.35	0.79	0.36
rs1014188	12	123106893	G	A	0.0990106	0.13	0.79	0.32
rs10141903	14	82018202	C	T	0.314286	0.14	0.045	0.02
rs10141970	14	81360750	C	T	0.493302	0.0015	0.9	0.012
rs10142366	14	52634224	G	A	0.270139	0.66	0.94	0.72
rs10142386	14	52634365	C	T	0.270152	0.66	0.94	0.72
rs10142444	14	91911110	C	T	0.169699	0.033	0.53	0.22
rs10142588	14	96534806	C	T	0.264733	0.0023	0.035	0.3
rs10142621	14	88398706	T	C	0.483762	0.47	0.32	0.23
rs10142710	14	91492590	A	T	0.297043	0.65	0.28	0.28
rs1014274	2	49205025	C	T	0.341536	0.99	0.85	0.96
rs10142753	14	81376490	T	C	0.495453	0.0015	0.86	0.011
rs10142849	14	52787555	G	A	0.0305628	0.64	0.22	0.67
rs10142959	14	81561643	A	G	0.13026	0.37	0.73	0.35
rs10142999	14	81561425	G	A	0.13026	0.37	0.73	0.35
rs10143005	14	81200639	G	A	0.349816	0.01	0.58	0.097
rs10143016	14	75759818	T	C	0.0656829	0.66	0.68	0.46
rs10143022	14	105462058	G	A	0.305599	0.34	0.29	0.17
rs10143079	14	105462069	T	C	0.305609	0.34	0.29	0.17
rs10143087	14	81561557	G	C	0.13026	0.37	0.73	0.35
rs10143367	14	105486513	C	T	0.099233	0.31	0.57	0.22
rs10143420	14	53018054	G	A	0.157986	0.088	0.84	0.23
rs10143542	14	91584269	G	A	0.105129	0.004	0.11	0.22
rs10143732	14	38658755	G	A	0.233949	0.6	0.51	0.43
rs10143800	14	81496342	A	G	0.24967	0.75	0.25	0.61
rs10143866	14	52884355	T	C	0.109909	0.34	0.13	0.077
rs10143977	14	96726883	T	G	0.0956483	0.24	0.029	0.022
rs10144025	14	75756636	A	G	0.456712	0.51	0.94	0.64
rs10144090	14	67708388	G	A	0.0227337	0.38	0.49	0.83
rs10144202	14	91639211	G	A	0.0543555	0.29	0.85	0.29
rs10144209	14	81577831	C	T	0.344013	0.8	0.32	0.64
rs10144218	14	67708555	G	A	0.0227219	0.39	0.46	0.86
rs10144265	14	52647330	A	C	0.141945	0.76	0.61	0.89
rs10144287	14	24906849	T	A	0.0400785	0.81	0.088	0.21
rs1014430	2	50736565	C	T	0.139401	0.026	0.021	0.88
rs10144324	14	82033476	T	C	0.256804	0.61	0.3	0.34
rs10144325	14	105515219	G	A	0.0161149	0.015	0.17	0.006
rs10144407	14	87839049	C	T	0.425776	0.63	0.0073	0.029
rs10144692	14	81359345	T	C	0.493068	0.0019	0.92	0.014
rs10144833	14	105474840	G	A	0.280876	0.42	0.35	0.24
rs1014505	6	12286114	G	C	0.467666	0.33	0.86	0.56
rs1014506	7	128074042	C	T	0.0525548	0.43	0.89	0.48
rs10145099	14	81456694	C	T	0.39738	0.22	0.58	0.57
rs1014529	9	123684943	G	C	0.35634	0.66	0.23	0.27
rs1014530	9	123685092	C	T	0.433295	0.64	0.15	0.22
rs1014531	16	9855794	G	A	0.41382	0.74	0.87	0.77
rs10145619	14	52510091	G	T	0.226116	0.34	0.16	0.83
rs10146054	14	96584756	T	G	0.0203516	0.44	0.76	0.43
rs10146057	14	52480752	A	G	0.115536	0.88	0.95	0.92
rs10146192	14	81562581	C	T	0.13015	0.34	0.76	0.34
rs10146203	14	81562623	C	T	0.13015	0.34	0.76	0.34
rs10146317	14	96301037	T	C	0.278717	0.53	0.28	0.85
rs1014632	16	24099744	A	T	0.498089	0.66	0.1	0.44
rs10146348	14	81414819	A	G	0.4411	0.041	0.79	0.14
rs10146370	14	63790366	G	C	0.188028	0.18	0.94	0.31
rs1014638	3	39326283	T	G	0.283117	0.61	0.46	0.37
rs10146401	14	80481283	C	T	0.126143	0.77	0.45	0.48
rs10146480	14	90536327	A	T	0.168806	0.75	0.0066	0.048
rs10146516	14	81414747	G	A	0.441097	0.041	0.77	0.15
rs1014667	2	50748755	G	C	0.0350584	0.58	0.32	0.8
rs1014670	1	239873910	A	G	0.422153	0.41	0.64	0.7
rs1014671	1	239873996	A	G	0.0704043	0.035	0.83	0.079
rs10146801	14	81578212	C	T	0.34266	0.93	0.26	0.5
rs10146811	14	81578238	C	T	0.344127	0.78	0.31	0.65
rs10146888	14	38923364	C	G	0.221646	0.53	0.4	0.91
rs10146989	14	52477867	G	A	0.305847	0.67	0.77	0.85
rs1014699	3	10522377	T	C	0.364557	0.78	0.83	0.72
rs10147009	14	82060944	T	G	0.461966	0.99	0.031	0.15
rs10147011	14	81557279	G	T	0.128694	0.21	0.66	0.2
rs10147171	14	96727874	T	C	0.0959842	0.17	0.035	0.017
rs10147243	14	81511178	T	A	0.280303	0.37	0.32	0.98
rs10147393	14	88496897	T	C	0.322779	0.63	0.81	0.83
rs1014742	6	38165945	A	G	0.0664198	0.6	0.84	0.6
rs10147484	14	105481158	A	C	0.312521	0.43	0.19	0.15
rs10147587	14	88493034	C	T	0.0813163	0.56	0.27	0.85
rs10147669	14	52641029	G	A	0.270246	0.68	0.94	0.74
rs10147672	14	105481186	A	G	0.281209	0.39	0.31	0.2
rs10147854	14	80441738	G	T	0.204236	0.3	0.32	0.95
rs10147911	14	91390494	C	T	0.0322398	0.18	0.87	0.24
rs10147921	14	81566059	T	G	0.129519	0.37	0.75	0.36
rs10148025	14	91332710	G	A	0.223521	0.034	0.93	0.1
rs1014818	1	204671283	A	G	0.011879	0.54	0.22	0.24
rs10148282	14	52641649	G	A	0.269808	0.75	0.98	0.77
rs10148419	14	96557121	C	T	0.0188145	0.77	0.44	0.47
rs10148571	14	91621154	A	G	0.346728	0.59	0.84	0.77
rs10148623	14	39464408	T	A	0.217832	0.4	0.79	0.41
rs10148749	14	81536799	T	C	0.12904	0.33	0.78	0.34
rs10148764	14	91327694	A	G	0.117605	0.14	0.36	0.084
rs1014878	6	146392780	G	A	0.0274469	0.3	0.15	0.091
rs10148791	14	52636373	A	G	0.270191	0.67	0.94	0.73
rs10148938	14	105493605	A	C	0.0982038	0.26	0.51	0.18
rs10149076	14	52636592	C	T	0.270178	0.67	0.94	0.73
rs10149165	14	52636546	G	A	0.270178	0.67	0.94	0.73
rs10149557	14	80482120	C	T	0.384244	0.38	0.34	0.97
rs10149689	14	81415800	A	G	0.441066	0.041	0.8	0.14
rs10149701	14	75763758	G	A	0.0652974	0.45	0.61	0.29
rs10149739	14	81563871	A	G	0.12833	0.24	0.64	0.22
rs10149740	14	81563831	C	T	0.127631	0.25	0.64	0.22
rs10149792	14	96633127	T	G	0.39883	0.072	0.77	0.13
rs10149807	14	81563860	C	T	0.127631	0.25	0.64	0.22
rs10149880	14	75633008	G	A	0.473538	0.92	0.93	0.97
rs10149899	14	52624207	C	T	0.270163	0.69	0.93	0.75
rs10149992	14	81563900	G	A	0.127631	0.25	0.64	0.22
rs10150048	14	80512799	A	G	0.127839	0.76	0.36	0.41
rs10150214	14	88497451	T	G	0.0810852	0.61	0.28	0.83
rs1015027	5	40734626	T	C	0.437485	0.47	0.3	0.25
rs10150381	14	81521033	G	A	0.245679	0.66	0.25	0.66
rs10150391	14	81394123	T	G	0.0627102	0.39	0.26	0.19
rs10150496	14	105500415	T	C	0.0955285	0.17	0.35	0.086
rs10150568	14	91910730	C	T	0.12089	0.54	0.56	0.35
rs10150585	14	91388989	T	C	0.0322398	0.18	0.87	0.24
rs1015077	6	167526506	A	G	0.0880798	0.86	0.93	0.96
rs10150820	14	91363356	G	C	0.22829	0.039	0.84	0.093
rs10150848	14	105500760	A	T	0.236889	0.17	0.1	0.036
rs10150964	14	91507280	C	T	0.298103	0.65	0.58	0.48
rs10151039	14	82035725	A	C	0.258244	0.64	0.28	0.34
rs10151086	14	91847540	C	T	0.0157705	0.71	0.46	0.44
rs10151147	14	24838215	C	T	0.0630648	0.24	0.33	0.12
rs10151213	14	88515268	A	T	0.273689	0.61	0.53	0.97
rs10151380	14	88494613	A	G	0.232383	0.37	0.3	0.19
rs10151453	14	91847898	C	T	0.0157679	0.68	0.44	0.4
rs1015164	3	46451680	G	A	0.314187	0.43	0.86	0.49
rs10151660	14	81537484	T	C	0.129063	0.33	0.74	0.33
rs10151680	14	52633861	T	C	0.270139	0.66	0.94	0.72
rs10151729	14	105469942	C	T	0.0920418	0.38	0.23	0.13
rs10151777	14	105535103	G	A	0.276831	0.68	0.21	0.28
rs10151804	14	105469903	G	A	0.0910087	0.34	0.3	0.14
rs10151867	14	80467796	C	T	0.169661	0.22	0.14	0.93
rs10151916	14	52786908	T	C	0.0306041	0.67	0.21	0.65
rs1015193	10	73584426	T	C	0.474268	0.2	0.32	0.097
rs10151971	14	96743138	T	G	0.216965	0.64	0.37	0.89
rs10152308	15	34386149	G	A	0.257979	0.38	0.44	0.95
rs10152417	15	79333228	G	A	0.489712	0.47	0.38	0.28
rs10152443	15	79333427	C	T	0.462469	0.7	0.38	0.44
rs1015245	10	88171565	T	C	0.109847	0.87	0.91	0.8
rs10152504	15	34385784	G	T	0.257986	0.38	0.43	0.95
rs10152731	15	86113716	T	C	0.354376	0.7	1	0.77
rs10152963	15	35289450	A	G	0.341075	0.14	0.9	0.24
rs10153055	16	89965842	C	T	0.11581	0.29	0.43	0.19
rs10153161	16	10196959	A	T	0.0207251	0.59	0.67	0.84
rs10153196	16	89967397	A	C	0.115833	0.29	0.42	0.19
rs10153211	16	10198812	T	C	0.0208838	0.58	0.68	0.82
rs10153237	16	10196983	G	C	0.0206457	0.51	0.65	0.78
rs10153293	17	71132422	C	T	0.478394	0.73	0.46	0.5
rs10153295	17	71132522	C	T	0.477794	0.77	0.41	0.49
rs10153297	17	71132399	A	G	0.478394	0.73	0.46	0.5
rs10153299	17	71132745	A	G	0.478708	0.75	0.44	0.5
rs10153314	17	71132676	T	C	0.477794	0.77	0.41	0.49
rs10153449	19	35744429	G	T	0.122142	0.39	0.35	0.96
rs10153589	2	75404437	C	T	0.034872	0.038	0.39	0.32
rs1015408	16	24210362	T	A	0.206948	0.87	0.99	0.91
rs10154973	3	173669551	G	A	0.219214	0.22	0.58	0.49
rs10154992	3	49276077	T	C	0.266831	0.42	0.72	0.41
rs10155014	3	49432321	T	C	0.257596	0.39	0.91	0.5
rs10155035	3	175192091	G	T	0.232849	0.64	0.19	0.21
rs10155140	4	74722534	T	G	0.145007	0.97	0.62	0.77
rs10155475	4	90738158	G	C	0.400542	0.68	0.36	0.32
rs10155482	4	816921	A	C	0.357929	0.084	0.11	0.8
rs10155486	4	74724524	T	A	0.143894	0.91	0.59	0.65
rs10155517	5	151937958	G	T	0.289747	0.056	0.0078	0.0016
rs10155684	6	70939567	T	C	0.0125032	0.25	0.62	0.22
rs10155718	6	72183184	C	G	0.363451	0.028	0.42	0.21
rs10155995	7	34756990	G	T	0.178919	0.18	0.13	0.047
rs10156168	7	124494410	T	G	0.387198	0.15	0.17	0.047
rs10156396	9	123791132	C	T	0.227661	0.2	0.13	0.047
rs10156413	9	123867782	C	T	0.303194	0.19	0.5	0.15
rs10156476	9	123870681	T	C	0.427952	0.93	0.32	0.5
rs10156624	9	34755303	A	G	0.133874	0.89	0.47	0.7
rs10157360	1	85340883	A	G	0.351436	0.026	0.46	0.029
rs10157361	1	85341029	T	C	0.348451	0.023	0.36	0.02
rs10157447	1	71140341	G	A	0.0288575	0.55	0.91	0.69
rs10157900	1	71597063	C	A	0.0830079	0.0094	0.8	0.028
rs10158066	1	85341348	C	T	0.348325	0.028	0.38	0.025
rs10158117	1	19766747	G	C	0.275278	0.89	0.61	0.75
rs10158418	1	202042364	G	C	0.354003	0.61	0.38	0.35
rs10158481	1	25497792	T	A	0.28859	0.67	0.52	0.88
rs10158616	1	204162142	G	T	0.0863325	0.78	0.86	0.78
rs10158705	1	19750580	A	G	0.245449	0.03	0.77	0.13
rs10158728	1	29280265	T	G	0.080821	0.91	0.7	0.81
rs10158840	1	78967825	G	A	0.115678	0.74	0.18	0.53
rs10158857	1	204160420	C	T	0.0865166	0.78	0.89	0.8
rs10158891	1	111979596	G	C	0.333588	0.79	0.66	0.87
rs10158946	1	168731552	C	T	0.2325	0.31	0.0043	0.0099
rs10158980	1	203112483	C	T	0.129708	0.62	0.045	0.1
rs10159075	1	204160370	A	G	0.0865403	0.78	0.92	0.81
rs10159082	1	204160450	A	C	0.393563	0.78	0.45	0.76
rs10159252	1	85290497	A	C	0.0471236	0.66	0.67	0.57
rs10159289	1	230868180	A	G	0.0974915	0.26	0.93	0.34
rs10159352	1	110961596	A	G	0.481736	0.37	0.74	0.64
rs10159394	1	20015955	G	A	0.339851	0.3	0.25	0.94
rs10159477	10	71099888	G	A	0.149873	0.14	0.84	0.2
rs10159512	10	91105011	C	T	0.0145382	0.21	0.74	0.26
rs10159520	10	95504610	G	A	0.193576	0.35	0.59	0.65
rs10159628	10	85945721	C	T	0.344411	0.021	0.23	0.011
rs10159652	10	91103718	A	G	0.0145386	0.21	0.74	0.26
rs10159694	10	91103727	T	C	0.0145386	0.21	0.74	0.26
rs10159774	10	91103420	G	A	0.469386	0.33	0.33	0.18
rs10159869	10	91104879	G	A	0.0145382	0.21	0.74	0.26
rs10159879	10	91105096	G	C	0.0145382	0.21	0.74	0.26
rs10160027	10	93035593	G	A	0.0502385	0.28	0.5	0.23
rs10160156	10	112402846	T	C	0.333545	0.2	0.037	0.71
rs10160257	11	60680360	A	G	0.401099	0.35	0.24	0.14
rs10160395	11	60680354	G	C	0.400876	0.38	0.26	0.16
rs10160656	11	113542268	G	C	0.412505	0.18	0.38	0.12
rs1016078	12	112410077	C	A	0.174023	0.25	0.08	0.044
rs1016079	12	112410186	T	G	0.174023	0.25	0.08	0.044
rs10160886	12	85549891	G	A	0.268121	0.031	0.89	0.13
rs10160912	12	117859718	A	G	0.429551	0.7	0.78	0.58
rs10160960	12	50165112	C	G	0.0100945	0.86	0.54	0.77
rs10160982	12	112250352	A	G	0.0803276	0.45	0.54	0.29
rs10161000	12	51764146	T	C	0.330718	0.49	0.69	0.43
rs10161020	12	50423398	T	C	0.0719074	0.95	0.09	0.3
rs10161028	12	77444113	T	C	0.313459	0.49	0.95	0.59
rs10161041	12	81659317	T	G	0.450878	0.29	0.4	0.19
rs10161042	12	80745683	T	C	0.0801589	0.43	0.44	0.27
rs10161088	12	50150484	A	T	0.0243736	0.89	0.74	0.91
rs10161111	12	112250200	G	A	0.0803258	0.49	0.51	0.3
rs10161120	12	50425297	T	C	0.0713461	0.85	0.096	0.36
rs10161159	12	82017364	A	G	0.433892	0.84	0.5	0.59
rs10161225	12	112648981	T	C	0.287359	0.44	0.0031	0.01
rs1016127	4	102405953	C	T	0.320924	1	0.43	0.57
rs10161277	12	51762614	G	A	0.330733	0.46	0.74	0.44
rs10161290	12	112718198	G	A	0.0944631	0.58	0.075	0.13
rs10161503	12	79380855	A	G	0.0337548	0.5	0.48	0.96
rs10161665	13	48049494	C	G	0.0223224	0.15	0.78	0.2
rs10161685	13	97668063	A	G	0.0262781	0.62	0.2	0.6
rs1016207	8	57755771	C	A	0.239766	0.42	0.05	0.077
rs1016208	8	57755770	G	C	0.239766	0.42	0.049	0.076
rs10162113	13	97625974	G	T	0.474632	0.16	0.15	0.037
rs10162505	14	52629855	G	A	0.127115	0.62	0.48	0.97
rs10162762	15	85332208	G	A	0.211415	0.042	0.62	0.054
rs10163052	15	35301989	G	C	0.0204518	0.23	0.83	0.27
rs10163053	15	35301990	G	T	0.0204518	0.23	0.82	0.26
rs10163335	16	56262068	C	T	0.0821209	0.94	0.46	0.58
rs10163446	16	56387379	C	T	0.0350399	0.19	0.61	0.52
rs1016349	2	68601987	G	A	0.4012	1	0.79	0.81
rs1016350	2	68601816	G	C	0.4012	1	0.79	0.81
rs10163710	18	13948664	G	A	0.470534	0.93	0.6	0.72
rs10163711	18	13948684	A	G	0.496613	0.97	0.43	0.64
rs10164434	2	54086766	G	C	0.0381869	0.57	0.55	0.97
rs10164509	2	132891785	C	T	0.112679	0.93	0.41	0.55
rs1016463	3	8700580	T	G	0.261116	0.84	0.2	0.32
rs1016468	9	123872156	C	T	0.424858	0.8	0.26	0.36
rs10164769	2	237779229	T	C	0.257242	0.14	0.38	0.087
rs10164865	2	42405743	A	G	0.332656	0.6	0.075	0.41
rs1016492	4	104685910	T	G	0.44229	0.51	0.54	0.88
rs10164978	2	128385224	C	G	0.378386	0.03	0.18	0.41
rs10164991	2	68831408	A	G	0.0807054	0.51	0.42	0.94
rs1016503	6	132992748	G	A	0.160329	0.82	0.066	0.3
rs1016507	14	81317589	G	A	0.399739	0.46	0.88	0.64
rs10165153	2	219159629	C	T	0.404227	0.2	0.15	1
rs10165163	2	25307482	C	T	0.0274727	0.064	0.18	0.028
rs10165328	2	231817769	A	C	0.0161805	0.7	0.48	0.43
rs10165440	2	128578886	G	A	0.262595	0.074	0.14	0.021
rs10165453	2	209262050	A	G	0.123765	0.28	0.7	0.3
rs10165520	2	231817898	A	C	0.0142871	0.66	0.88	0.64
rs10165743	2	42761630	G	A	0.341292	0.37	0.12	0.77
rs1016601	6	146603257	G	C	0.219179	0.72	0.3	0.64
rs10166080	2	133300818	G	A	0.162402	0.42	0.39	0.24
rs10166090	2	133308005	T	C	0.290975	0.12	0.2	0.77
rs10166222	2	42725054	A	C	0.395023	0.21	0.12	0.93
rs10166865	2	101086151	G	A	0.225944	0.76	0.4	0.45
rs10166882	2	68724945	C	A	0.0809973	0.66	0.45	0.83
rs1016699	14	81389124	A	G	0.4228	0.01	0.91	0.04
rs10167004	2	42807617	T	C	0.30421	0.44	0.88	0.66
rs10167009	2	237464671	A	G	0.162304	0.99	0.98	1
rs10167016	2	68661445	A	T	0.0262545	0.57	0.3	0.25
rs10167068	2	75357402	C	T	0.0756695	0.38	0.51	0.87
rs10167131	2	132892046	C	T	0.112784	0.82	0.41	0.48
rs10167373	2	68719445	C	T	0.0808915	0.62	0.43	0.85
rs1016740	22	32963983	T	C	0.29604	0.7	0.3	0.72
rs1016741	22	32964990	G	A	0.295984	0.68	0.31	0.74
rs1016742	22	32965049	G	A	0.27151	0.64	0.52	0.96
rs10167446	2	219056866	G	A	0.49364	0.61	0.063	0.4
rs10167680	2	68719520	G	T	0.0808915	0.62	0.43	0.85
rs10167684	2	68719535	G	A	0.0808915	0.62	0.43	0.85
rs10168080	2	50752267	A	T	0.139619	0.011	0.025	0.64
rs10168354	2	75382710	T	C	0.432798	0.33	0.43	0.88
rs10168514	2	133269700	G	A	0.492316	0.78	0.13	0.41
rs10168582	2	49203668	G	A	0.1052	0.26	0.95	0.34
rs10168628	2	237841705	G	A	0.374956	0.33	0.095	0.068
rs10169099	2	88315954	A	C	0.0656516	0.78	0.26	0.59
rs10169399	2	232173111	C	A	0.276527	0.79	0.33	0.65
rs10169629	2	48625044	G	T	0.33725	0.73	0.13	0.2
rs10169673	2	43114496	A	G	0.496888	0.48	0.32	0.89
rs10169679	2	42361436	C	A	0.211338	0.52	0.73	0.41
rs10169718	2	219103580	G	A	0.493757	0.75	0.095	0.38
rs1016978	7	24404794	C	A	0.447434	0.58	0.093	0.52
rs10169827	2	232049722	A	G	0.309333	0.53	0.15	0.66
rs10169893	2	44056112	T	A	0.385572	0.5	0.12	0.58
rs10170087	2	68996461	A	C	0.358415	0.4	0.63	0.29
rs10170250	2	133309755	T	C	0.162261	0.4	0.33	0.21
rs10170266	2	206945075	C	G	0.374227	0.11	0.72	0.34
rs10170285	2	237928638	G	C	0.355008	0.44	0.84	0.43
rs10170423	2	49133923	A	G	0.062771	0.2	0.53	0.59
rs10170492	2	237863870	G	A	0.0929926	0.91	0.32	0.6
rs10170576	2	206945354	G	A	0.227037	0.52	0.47	0.97
rs10170633	2	237736561	A	C	0.0457158	0.57	0.51	0.41
rs10171006	2	209158127	A	G	0.0154143	0.78	0.3	0.35
rs10171345	2	128583774	A	G	0.222722	0.36	0.5	0.26
rs1017141	14	81569678	A	G	0.18215	0.23	0.39	0.7
rs10171435	2	133224835	G	C	0.46125	0.91	0.33	0.55
rs10171570	2	219116047	G	A	0.0305904	0.0021	0.5	0.067
rs10171574	2	136993746	T	C	0.0895913	0.5	0.19	0.19
rs10171693	2	133210327	G	A	0.366563	0.098	0.74	0.31
rs10171839	2	219051314	G	A	0.495963	0.64	0.031	0.29
rs1017189	3	173910091	G	A	0.425306	0.82	0.33	0.37
rs10171972	2	68891109	G	A	0.333847	0.57	0.88	0.77
rs10172144	2	75997128	T	A	0.163764	0.41	0.52	0.33
rs10172181	2	55891140	T	C	0.0544914	0.35	0.67	0.36
rs10172249	2	128578459	T	C	0.26264	0.075	0.14	0.022
rs1017226	5	56153392	T	C	0.0721371	0.21	0.89	0.38
rs10172447	2	42881725	G	A	0.305052	0.27	0.82	0.51
rs10172469	2	68763075	A	G	0.0808196	0.63	0.43	0.84
rs10172514	2	237667456	A	G	0.107722	0.86	0.4	0.67
rs10172595	2	232387063	A	G	0.448027	0.58	0.2	0.21
rs10172824	2	219222123	T	C	0.456674	0.087	0.81	0.15
rs10172974	2	68788047	T	C	0.0804681	0.52	0.44	0.94
rs10173005	2	133191185	A	G	0.206242	0.57	0.7	0.85
rs10173080	2	133310237	T	C	0.42617	0.66	0.065	0.35
rs10173144	2	45842844	C	T	0.100948	0.98	0.35	0.56
rs10173150	2	55881329	T	A	0.0545986	0.33	0.65	0.33
rs10173178	2	209259007	G	A	0.0271067	0.91	0.36	0.59
rs10173449	2	68784476	A	G	0.0807308	0.55	0.44	0.92
rs10173555	2	232108769	C	G	0.205178	0.91	0.5	0.58
rs10173586	2	68997420	A	G	0.158464	0.53	0.98	0.63
rs10173938	2	209151727	C	A	0.158062	0.26	0.26	0.13
rs10174082	2	237659363	G	A	0.0958506	0.5	0.19	0.17
rs10174319	2	220005308	T	C	0.227331	0.16	0.61	0.16
rs10174380	2	68596469	C	T	0.325267	0.52	0.4	0.99
rs10174541	2	209182480	A	G	0.142713	0.22	0.15	0.069
rs10174579	2	68603980	A	G	0.401185	1	0.79	0.8
rs10174580	2	208343825	A	G	0.39144	0.72	0.93	0.79
rs10174611	2	128381154	G	A	0.363342	0.11	0.25	0.59
rs10174617	2	43016065	A	G	0.261138	0.41	0.88	0.64
rs10174919	2	208344109	A	G	0.39144	0.72	0.93	0.79
rs10175070	2	228670575	A	G	0.249423	0.78	0.9	0.86
rs1017522	17	8126109	A	C	0.0130122	0.58	0.32	0.31
rs10175222	2	50763645	G	T	0.224194	0.82	0.19	0.35
rs10175437	2	133191036	T	C	0.20623	0.57	0.7	0.86
rs10175445	2	232472141	T	C	0.447768	0.94	0.58	0.79
rs10175470	2	219037597	C	T	0.0836511	0.008	0.25	0.0052
rs10175739	2	209196027	A	T	0.0159406	0.87	0.28	0.39
rs10175914	2	42102211	C	A	0.418456	0.92	0.75	0.83
rs10175959	2	47700390	G	A	0.367951	0.12	0.52	0.1
rs10176023	2	42359876	T	C	0.228316	0.49	0.77	0.42
rs10176280	2	43028860	A	G	0.0663766	0.1	0.75	0.14
rs10176392	2	49371864	C	T	0.0541774	0.11	0.79	0.14
rs10176528	2	42901895	C	T	0.377978	0.17	0.88	0.36
rs10176626	2	209165017	A	G	0.158673	0.28	0.27	0.14
rs10176705	2	50744774	C	T	0.359528	0.5	0.031	0.044
rs10176744	2	237778830	T	A	0.257334	0.14	0.37	0.086
rs1017697	2	219170462	G	A	0.031005	0.016	0.53	0.18
rs1017698	2	219170525	A	G	0.404352	0.2	0.15	0.98
rs10176987	2	232375611	G	T	0.112836	0.65	0.15	0.17
rs10176989	2	48982868	C	A	0.0513083	0.51	0.089	0.58
rs10177091	2	232109889	C	T	0.205521	0.96	0.47	0.59
rs10177150	2	237779235	G	A	0.257373	0.14	0.38	0.087
rs10177200	2	44067851	C	T	0.0581816	0.99	0.75	0.83
rs10177213	2	75388125	G	A	0.446159	0.053	0.63	0.1
rs10177314	2	68785990	A	G	0.0808131	0.58	0.49	0.93
rs10177471	2	231480108	T	C	0.423327	0.99	0.47	0.68
rs10177527	2	133226267	T	C	0.470157	0.96	0.29	0.49
rs10177796	2	237464585	G	A	0.162138	0.96	0.92	0.92
rs10177810	2	209218189	A	G	0.142491	0.23	0.13	0.069
rs10178367	2	75832122	T	C	0.288826	0.33	0.71	0.32
rs10178420	2	25040423	A	G	0.249782	0.9	0.28	0.35
rs10178462	2	219083353	G	T	0.0305772	0.0017	0.5	0.061
rs10178657	2	46199961	T	C	0.189105	0.14	0.73	0.17
rs1017878	4	68536679	T	G	0.260182	0.79	0.81	0.79
rs1017880	4	68536489	T	C	0.260176	0.79	0.83	0.81
rs10178994	2	232422302	C	A	0.124049	0.82	0.93	0.8
rs10179047	2	75832805	C	T	0.146316	0.58	0.36	0.85
rs10179167	2	133400342	C	T	0.487799	0.86	0.69	0.73
rs10179264	2	232050603	G	C	0.309196	0.53	0.16	0.68
rs1017933	12	72381680	T	C	0.15549	0.61	0.64	0.95
rs10179452	2	47692632	T	C	0.270011	0.42	0.35	0.22
rs10179574	2	132901014	C	T	0.112774	0.87	0.39	0.51
rs10179623	2	68823305	C	G	0.0805386	0.51	0.44	0.95
rs10179643	2	232382170	C	T	0.106706	0.85	0.67	0.66
rs10179774	2	237487588	C	T	0.187693	0.86	0.32	0.42
rs10179921	2	44068291	C	T	0.0551167	0.73	0.58	0.93
rs1018011	3	4564872	T	G	0.105698	0.64	0.45	0.89
rs1018012	3	4564875	T	C	0.105387	0.65	0.5	0.92
rs10180231	2	25368030	T	C	0.221357	0.15	0.5	0.11
rs10180317	2	42841456	C	G	0.302706	0.32	0.67	0.65
rs10180387	2	68823896	G	T	0.0807054	0.51	0.42	0.94
rs1018051	17	56909926	T	C	0.0592808	0.15	0.56	0.47
rs10180515	2	136921703	T	A	0.17114	0.23	0.63	0.21
rs10180707	2	209248966	G	A	0.017288	0.81	0.21	0.29
rs10180750	2	128382657	G	A	0.0411647	0.89	0.47	0.72
rs10180779	2	68811329	A	T	0.0807327	0.51	0.44	0.95
rs10180810	2	42841867	C	G	0.302614	0.31	0.69	0.63
rs10180884	2	68811427	A	G	0.0807308	0.51	0.44	0.95
rs10180893	2	43017854	T	C	0.259663	0.33	0.93	0.53
rs10180959	2	49203670	T	C	0.10519	0.26	1	0.36
rs10180962	2	43017747	C	G	0.259651	0.33	0.93	0.54
rs10181047	2	209241939	C	T	0.425945	0.8	0.52	0.49
rs10181075	2	43142999	T	G	0.406816	0.21	0.47	0.65
rs1018111	3	11299522	G	C	0.257411	0.58	0.64	0.86
rs10181273	2	68783945	G	A	0.08047	0.52	0.44	0.94
rs10181602	2	232121642	G	C	0.242005	0.79	0.69	0.61
rs10181630	2	232091757	C	T	0.235962	0.91	0.49	0.56
rs1018183	3	11979988	A	G	0.184731	0.21	0.21	0.86
rs1018187	17	3498411	A	G	0.276086	0.9	0.04	0.16
rs10181895	2	75620383	G	A	0.373281	0.046	0.95	0.13
rs10182006	2	43114490	C	T	0.496368	0.49	0.31	0.86
rs10182021	2	11854012	G	A	0.125998	0.89	0.78	0.78
rs10182073	2	33841651	T	G	0.053141	0.14	0.57	0.46
rs10182131	2	55903267	C	T	0.0706262	0.36	0.78	0.42
rs10182193	2	68829504	C	G	0.0807054	0.51	0.42	0.94
rs10182264	2	42942105	A	G	0.448298	0.033	0.81	0.14
rs10182435	2	68764787	C	A	0.0804799	0.52	0.44	0.94
rs10182584	2	44074642	C	G	0.445251	0.82	0.18	0.52
rs10182590	2	25584582	T	C	0.133732	0.31	0.13	0.81
rs10182672	2	44074673	C	T	0.444607	0.82	0.18	0.52
rs10182692	2	237450452	A	T	0.0428514	0.72	0.29	0.34
rs10182727	2	232440737	T	A	0.0873093	0.64	0.31	0.3
rs1018282	4	73072931	G	T	0.336648	0.88	0.78	0.98
rs1018283	4	73072847	G	A	0.343199	0.64	0.62	0.89
rs10183022	2	237481969	G	A	0.391746	0.69	0.23	0.28
rs10183074	2	42817938	T	C	0.308204	0.33	0.83	0.57
rs10183143	2	47694037	T	C	0.0416922	0.48	0.65	0.37
rs10183178	2	68604294	C	T	0.401176	1	0.8	0.8
rs10183217	2	75997264	A	G	0.0663377	0.11	0.66	0.16
rs10183322	2	49343936	G	A	0.380468	0.29	0.18	0.88
rs10183360	2	101103384	C	T	0.237737	0.65	0.2	0.26
rs10183420	2	68625471	C	T	0.289176	0.35	0.46	0.69
rs10183797	2	128389422	G	C	0.406291	0.16	0.31	0.64
rs10183821	2	129036669	A	G	0.188286	0.59	0.91	0.57
rs10183863	2	136993918	G	A	0.0883316	0.63	0.29	0.32
rs10183971	2	68604912	G	A	0.279252	0.86	0.58	0.81
rs10184020	2	49354233	G	A	0.225203	0.27	0.54	0.7
rs10184065	2	49354435	C	T	0.230805	0.37	0.41	0.92
rs10184212	2	50741757	C	T	0.356427	0.57	0.055	0.078
rs10184491	2	101083998	C	T	0.225975	0.76	0.4	0.45
rs10184537	2	50742025	C	T	0.332856	0.73	0.065	0.12
rs10184903	2	232365900	A	T	0.32752	0.81	0.72	0.65
rs10184978	2	68599882	G	A	0.400132	0.99	0.77	0.8
rs10184979	2	68599884	A	G	0.28906	0.44	0.54	0.74
rs10185046	2	134664697	T	C	0.162113	0.95	0.59	0.74
rs10185052	2	68805917	C	T	0.0807308	0.52	0.44	0.95
rs10185111	2	101084616	C	A	0.222576	0.61	0.21	0.24
rs10185130	2	101084668	C	T	0.222837	0.58	0.21	0.22
rs10185210	2	101084723	C	A	0.225938	0.75	0.39	0.45
rs10185320	2	133188496	C	T	0.206414	0.6	0.68	0.9
rs10185450	2	237831435	C	T	0.0844766	0.91	0.48	0.72
rs1018548	14	91524303	G	A	0.429075	0.89	0.24	0.38
rs1018549	14	91524400	T	C	0.40189	0.84	0.62	0.62
rs10185522	2	49379866	G	A	0.0515027	0.23	0.97	0.34
rs10185592	2	206694181	A	C	0.0962435	0.95	0.88	0.9
rs10185817	2	25314758	T	C	0.028088	0.025	0.16	0.012
rs10185910	2	209261385	A	G	0.027095	0.91	0.36	0.59
rs10186089	2	49219124	G	A	0.114476	0.73	0.36	0.35
rs10186151	2	128761153	G	A	0.221941	0.15	0.72	0.18
rs10186350	2	209137829	C	T	0.143205	0.23	0.12	0.062
rs10186397	2	128389624	G	A	0.406183	0.16	0.32	0.62
rs10186492	2	43024542	G	A	0.12776	0.63	1	0.82
rs10186531	2	209195803	G	A	0.0155435	0.86	0.26	0.37
rs10186621	2	68788294	A	G	0.0804681	0.52	0.44	0.94
rs10186845	2	208343690	C	T	0.39144	0.72	0.93	0.79
rs10187005	2	232077948	C	T	0.239839	0.86	0.24	0.34
rs10187066	2	219514759	G	A	0.426774	0.14	0.61	0.12
rs10187101	2	50742227	C	T	0.35679	0.62	0.054	0.086
rs10187149	2	231990371	A	C	0.272788	0.38	0.28	1
rs10187276	2	228670437	C	T	0.249253	0.81	0.84	0.93
rs10187291	2	132898076	C	A	0.112921	0.8	0.42	0.48
rs1018730	1	155910830	A	G	0.0694846	0.95	0.084	0.23
rs10187305	2	68605997	C	G	0.401153	1	0.8	0.81
rs10187319	2	68606043	C	T	0.401153	1	0.8	0.81
rs10187374	2	132898100	C	T	0.0974185	0.73	0.63	1
rs10187388	2	68605935	G	A	0.401174	0.98	0.8	0.83
rs10187433	2	42806738	G	A	0.303681	0.41	0.89	0.61
rs10187445	2	44040836	G	T	0.163018	0.62	0.3	0.28
rs10187451	2	42901823	C	A	0.378454	0.17	0.85	0.38
rs10187464	2	206727702	T	G	0.21149	0.12	0.71	0.16
rs1018790	22	33154974	T	C	0.320503	0.86	0.57	0.82
rs1018791	22	33155017	G	A	0.0887641	0.48	0.35	0.84
rs1018792	22	33155022	G	C	0.186442	0.92	0.64	0.73
rs10187934	2	75356958	A	C	0.100163	0.36	0.56	0.8
rs10187967	2	68836535	C	G	0.0803714	0.53	0.41	0.91
rs1018799	22	33451612	G	A	0.0629717	0.033	0.71	0.058
rs10188007	2	54059058	C	T	0.303132	0.16	0.71	0.19
rs10188023	2	136981135	A	G	0.0890453	0.69	0.23	0.3
rs10188090	2	47709153	G	A	0.369884	0.15	0.51	0.12
rs10188211	2	33875088	A	G	0.204174	0.39	0.26	0.99
rs10188263	2	42824310	G	C	0.305228	0.28	0.69	0.6
rs10188426	2	68797761	T	C	0.0806584	0.52	0.45	0.94
rs10188427	2	43363116	G	A	0.371595	0.72	0.53	0.48
rs10188442	2	133189239	C	T	0.206646	0.53	0.69	0.83
rs10188516	2	25368005	G	A	0.221269	0.15	0.53	0.12
rs10188531	2	228177825	G	C	0.0770416	0.45	0.2	0.73
rs10188685	2	209268979	C	T	0.0949817	0.58	0.071	0.48
rs10188964	2	133189706	C	A	0.206124	0.58	0.7	0.87
rs10189031	2	209165083	C	T	0.158587	0.29	0.26	0.14
rs10189177	2	50744732	T	C	0.361288	0.57	0.044	0.068
rs10189392	2	232419671	C	T	0.121865	0.85	0.81	0.99
rs10189412	2	209239526	T	C	0.444217	0.8	0.33	0.36
rs10189419	2	209239562	C	T	0.426277	0.81	0.52	0.5
rs10189504	2	69037861	T	C	0.0646927	0.24	0.53	0.21
rs1018953	17	38719195	A	T	0.0178428	0.45	0.045	0.067
rs10189610	2	42011431	A	G	0.464985	0.12	0.4	0.59
rs10189670	2	42025112	T	C	0.314259	0.39	0.23	0.83
rs10189676	2	42025130	T	C	0.466366	0.82	0.13	0.39
rs10189715	2	133409990	G	A	0.477068	0.97	0.93	0.98
rs10189721	2	128578721	C	T	0.26279	0.072	0.12	0.019
rs10189738	2	137134919	T	C	0.266802	0.39	0.72	0.71
rs10189754	2	33870666	A	G	0.04315	0.79	0.74	0.99
rs10189903	2	68606193	G	C	0.288646	0.42	0.49	0.75
rs10190144	2	133226670	G	A	0.469345	0.94	0.3	0.51
rs10190250	2	219457731	C	T	0.391736	0.2	0.52	0.14
rs10190280	2	49220890	G	C	0.114629	0.71	0.34	0.33
rs10190300	2	231480418	C	T	0.423339	0.99	0.46	0.68
rs10190305	2	50739900	A	T	0.156247	0.017	0.016	0.84
rs10190350	2	43020217	C	T	0.137945	0.77	0.76	0.9
rs10190450	2	132904819	C	T	0.0971569	0.77	0.64	0.97
rs10190458	2	209211050	T	C	0.14361	0.26	0.12	0.072
rs10190668	2	232379964	G	T	0.106547	0.83	0.62	0.61
rs10190804	2	68661249	G	A	0.0264209	0.59	0.26	0.24
rs10190896	2	25311613	A	G	0.0275211	0.056	0.18	0.025
rs10190904	2	49356562	C	T	0.213991	0.59	0.48	0.94
rs10191072	2	50743687	C	G	0.139926	0.035	0.014	0.98
rs10191244	2	49356721	G	A	0.362839	0.46	0.22	0.76
rs10191263	2	206738343	T	C	0.387284	0.096	0.68	0.1
rs10191283	2	219056755	A	G	0.497358	0.59	0.064	0.41
rs10191360	2	136884679	C	T	0.438688	0.88	0.63	0.75
rs10191447	2	49347914	T	C	0.225425	0.32	0.57	0.74
rs10191510	2	133278540	C	G	0.428366	0.42	0.018	0.33
rs10191571	2	232279975	C	A	0.390852	0.95	0.81	0.87
rs10191625	2	101077643	A	C	0.171294	0.11	0.75	0.18
rs10191813	2	75174720	G	A	0.284319	0.23	0.68	0.23
rs1019186	3	42373501	T	G	0.165737	0.43	0.36	0.92
rs10192099	2	237803300	C	A	0.483249	0.16	0.043	0.016
rs10192190	2	237803366	C	T	0.483188	0.15	0.04	0.015
rs10192201	2	237803408	C	G	0.483834	0.16	0.048	0.018
rs10192273	2	133190742	C	A	0.20623	0.57	0.7	0.86
rs10192325	2	133226320	G	T	0.46859	0.98	0.26	0.45
rs10192512	2	231818626	G	A	0.0144111	0.84	0.75	0.7
rs10192522	2	231818651	G	T	0.0144222	0.83	0.78	0.71
rs10192690	2	219190713	A	G	0.0325875	0.08	0.89	0.25
rs10192721	2	50790004	C	T	0.266779	0.69	0.6	0.94
rs10192743	2	133202828	G	A	0.365563	0.11	0.76	0.31
rs10192973	2	43026524	C	T	0.127436	0.77	0.93	0.98
rs10193013	2	43017416	C	T	0.259662	0.33	0.93	0.54
rs10193109	2	69056101	A	C	0.19618	0.61	0.67	0.87
rs10193189	2	219187603	A	C	0.376038	0.18	0.19	0.89
rs10193263	2	49004757	T	C	0.114923	0.55	0.97	0.61
rs10193383	2	219157692	T	C	0.406011	0.2	0.12	0.94
rs10193445	2	68804125	T	A	0.0807407	0.56	0.48	0.94
rs10193701	2	136985770	C	T	0.0895926	0.52	0.22	0.22
rs10193854	2	133187263	A	G	0.206388	0.61	0.68	0.9
rs1019386	3	187052988	C	T	0.0336287	0.57	0.59	0.47
rs10193876	2	237650692	G	A	0.0710164	0.16	0.64	0.45
rs10194082	2	219188577	T	C	0.408084	0.55	0.23	0.75
rs10194093	2	133224607	A	G	0.470189	0.92	0.22	0.36
rs10194104	2	69092056	A	G	0.067364	0.76	0.97	0.85
rs10194180	2	42991468	G	C	0.210382	0.51	0.63	0.85
rs10194244	2	232314081	A	G	0.262913	0.53	0.68	0.77
rs10194443	2	49297386	G	A	0.0934184	0.34	0.92	0.49
rs10194455	2	237422530	T	G	0.0647319	0.12	0.53	0.1
rs10194539	2	209158323	A	G	0.143892	0.22	0.13	0.064
rs10194634	2	55903263	T	G	0.0706262	0.36	0.78	0.42
rs1019475	5	151834529	G	T	0.398644	0.9	0.81	0.87
rs10194752	2	133387739	T	C	0.249153	0.94	0.15	0.32
rs1019476	5	151857352	G	A	0.19357	0.0042	0.49	0.0083
rs10194776	2	231980019	C	T	0.38023	0.66	0.5	0.91
rs10194838	2	49003566	C	T	0.115315	0.51	0.98	0.59
rs10194857	2	133387826	T	C	0.248518	0.97	0.12	0.33
rs10194954	2	75386871	T	C	0.446819	0.056	0.73	0.12
rs10194975	2	127840384	C	T	0.15539	0.12	0.59	0.39
rs1019499	5	39854168	T	C	0.32161	0.57	0.32	0.74
rs10195019	2	69370660	A	C	0.268561	0.21	0.17	0.96
rs10195036	2	49197118	C	T	0.105256	0.2	0.95	0.29
rs10195067	2	127840488	C	A	0.155654	0.11	0.58	0.37
rs10195115	2	219176450	C	A	0.403763	0.19	0.13	0.95
rs10195241	2	49345450	A	T	0.225795	0.34	0.58	0.76
rs10195340	2	133202931	A	T	0.365609	0.1	0.76	0.31
rs10195429	2	68891213	A	G	0.106948	0.31	0.01	0.013
rs10195487	2	101103286	A	G	0.237737	0.65	0.2	0.26
rs10195526	2	237659676	A	T	0.0958741	0.51	0.19	0.17
rs10195635	2	49343786	T	A	0.226988	0.38	0.71	0.71
rs10195689	2	231849779	C	T	0.0223793	0.16	0.7	0.2
rs10195721	2	101082224	C	T	0.171233	0.11	0.74	0.18
rs10195749	2	42018954	A	T	0.149439	0.27	0.56	0.25
rs10195751	2	50790714	C	T	0.150371	0.2	0.5	0.14
rs10195847	2	237659967	A	G	0.094624	0.43	0.14	0.12
rs10195899	2	42881534	T	C	0.305301	0.27	0.77	0.54
rs10195943	2	101082446	C	T	0.170929	0.1	0.75	0.17
rs10196148	2	50790963	G	A	0.234582	0.57	0.79	0.73
rs10196200	2	231850240	C	T	0.0286519	0.43	0.73	0.43
rs10196414	2	40100432	A	G	0.137922	0.87	0.12	0.26
rs10196492	2	43018534	G	T	0.259941	0.36	0.98	0.54
rs10196558	2	232387136	G	C	0.0947392	0.6	0.16	0.18
rs10196605	2	231820515	C	T	0.0144781	0.88	0.79	0.75
rs10196641	2	42869092	A	G	0.152363	0.72	0.3	0.72
rs10196657	2	69027197	G	A	0.0665527	0.22	0.58	0.21
rs10196720	2	75216424	G	A	0.163586	0.044	0.67	0.069
rs10196817	2	101084077	A	G	0.225975	0.76	0.4	0.45
rs10197001	2	231961582	G	T	0.160251	0.25	0.49	0.65
rs10197292	2	68599807	T	C	0.401082	0.98	0.79	0.82
rs10197374	2	219189410	C	T	0.0322656	0.062	0.8	0.25
rs10197445	2	206706560	T	C	0.0963365	0.85	0.98	0.88
rs10197566	2	133188533	A	G	0.206414	0.6	0.68	0.9
rs10197823	2	133203005	C	T	0.365569	0.11	0.75	0.32
rs10197824	2	209207707	C	T	0.0155435	0.86	0.25	0.36
rs10197951	2	209207810	C	T	0.0155435	0.86	0.26	0.37
rs10197958	2	209151800	A	G	0.0155126	0.88	0.26	0.37
rs10198018	2	42022789	T	A	0.142706	0.51	0.52	0.38
rs10198047	2	42024835	A	G	0.314673	0.4	0.2	0.78
rs10198357	2	68604051	C	T	0.401169	1	0.8	0.8
rs10198408	2	237659970	T	C	0.0949765	0.4	0.14	0.11
rs10198416	2	69371634	A	G	0.268692	0.23	0.16	0.99
rs10198501	2	48874821	A	C	0.455708	0.14	0.51	0.46
rs10198535	2	209152411	G	A	0.14226	0.2	0.12	0.056
rs10198562	2	50763570	A	G	0.24079	0.85	0.27	0.45
rs10198572	2	232096723	G	A	0.337497	0.97	0.4	0.62
rs10198644	2	75388053	C	G	0.446176	0.054	0.63	0.1
rs1019881	1	239905079	A	G	0.443286	0.86	0.75	0.99
rs1019882	1	239898856	T	C	0.41976	0.58	0.71	0.81
rs10199061	2	49279893	T	A	0.0540805	0.18	0.94	0.29
rs10199118	2	49353938	G	T	0.225337	0.29	0.52	0.74
rs10199151	2	128435649	C	T	0.144221	0.02	1	0.075
rs10199169	2	42843233	C	T	0.302665	0.31	0.64	0.66
rs1019919	5	159339770	G	C	0.248906	0.17	0.95	0.29
rs1019920	5	159339533	A	C	0.339663	0.43	0.69	0.73
rs10199218	2	25378942	T	C	0.0259594	0.11	0.34	0.085
rs10199608	2	33866096	G	C	0.0430484	0.75	0.74	0.98
rs10199649	2	43954792	C	T	0.202818	0.76	0.66	0.98
rs10199745	2	101084581	T	A	0.223331	0.56	0.2	0.21
rs10199752	2	231969554	A	C	0.306897	0.41	0.23	0.89
rs10199753	2	101084600	T	C	0.222634	0.61	0.2	0.23
rs10199758	2	206706611	T	C	0.0963387	0.84	0.98	0.88
rs10199840	2	50744501	C	A	0.14207	0.016	0.017	0.8
rs10200203	2	237831757	A	G	0.0844883	0.92	0.47	0.71
rs10200253	2	50744928	A	T	0.374341	0.49	0.11	0.094
rs10200507	2	219335944	C	A	0.391158	0.17	0.49	0.12
rs10200581	2	33861293	C	A	0.0431443	0.71	0.73	0.95
rs10200602	2	43046487	A	G	0.166129	0.84	0.92	0.84
rs10200640	2	128576820	C	T	0.267915	0.072	0.24	0.034
rs10200766	2	133189556	A	C	0.20623	0.57	0.7	0.86
rs10200792	2	68785932	C	T	0.0804681	0.52	0.44	0.94
rs10200811	2	133226701	T	G	0.470505	0.98	0.3	0.47
rs10200953	2	68785934	G	C	0.0807327	0.55	0.46	0.94
rs10200967	2	127841769	T	C	0.24471	0.85	0.076	0.17
rs10201301	2	68766505	T	A	0.0805739	0.55	0.47	0.94
rs10201438	2	101080537	A	T	0.171349	0.11	0.76	0.18
rs10201627	2	231774377	C	A	0.0201749	0.78	0.36	0.71
rs10201661	2	231817868	T	C	0.0143433	0.73	0.77	0.64
rs10201702	2	209183479	C	G	0.0154143	0.78	0.3	0.35
rs10201719	2	48875662	G	A	0.0625514	0.4	0.7	0.4
rs10201739	2	101080778	A	G	0.171349	0.11	0.76	0.18
rs10201749	2	231817931	T	C	0.0142867	0.66	0.88	0.64
rs10201765	2	101080875	A	C	0.171357	0.11	0.76	0.19
rs10201774	2	137134966	C	A	0.0330974	0.51	0.88	0.71
rs10201851	2	44046585	T	C	0.112667	0.65	0.1	0.15
rs10201947	2	42020556	A	T	0.154188	0.24	0.61	0.24
rs10202295	2	232084411	T	G	0.23981	0.85	0.25	0.35
rs10202310	2	136998168	C	T	0.0886256	0.64	0.24	0.29
rs10202360	2	25420865	A	C	0.180628	0.83	0.78	0.68
rs10202608	2	232050653	A	G	0.309167	0.54	0.16	0.67
rs10202782	2	232050796	A	G	0.309206	0.53	0.17	0.68
rs10202806	2	232050852	A	G	0.309197	0.53	0.17	0.69
rs10202905	2	75269221	T	C	0.0901634	0.21	0.67	0.51
rs10202914	2	75269248	T	A	0.0901325	0.21	0.67	0.51
rs10202952	2	68645949	C	G	0.325594	0.56	0.5	0.86
rs10203039	2	219187367	C	T	0.408041	0.55	0.23	0.75
rs10203206	2	237736513	C	T	0.0604806	0.0033	0.4	0.084
rs10203207	2	237736515	C	T	0.236142	0.26	0.2	0.088
rs10203239	2	237869598	G	T	0.0950034	0.88	0.31	0.47
rs10203298	2	133269445	G	C	0.49297	0.75	0.12	0.42
rs10203436	2	206738007	C	T	0.388481	0.14	0.7	0.14
rs10203484	2	75401738	G	A	0.36812	0.31	0.62	0.33
rs10203547	2	218970724	C	T	0.479418	0.29	0.19	0.92
rs10203663	2	237761727	T	C	0.283113	0.33	0.039	0.57
rs10203712	2	50794514	T	C	0.151062	0.25	0.56	0.19
rs10203717	2	48946233	G	A	0.0607636	0.16	0.1	0.97
rs10203739	2	101086422	A	G	0.226884	0.74	0.4	0.44
rs10203825	2	40116788	C	T	0.0100779	0.98	0.3	0.51
rs10203831	2	237841816	C	T	0.244003	0.71	0.41	0.39
rs10203855	2	42890087	C	T	0.30781	0.29	0.8	0.54
rs10203909	2	48967555	T	C	0.0522821	0.57	0.18	0.7
rs10203922	2	237781722	C	G	0.49648	0.22	0.03	0.018
rs10204047	2	54063334	G	A	0.0304085	0.14	0.29	0.71
rs10204098	2	43017502	G	A	0.26	0.33	0.91	0.55
rs10204105	2	43017520	G	A	0.26	0.33	0.91	0.55
rs10204145	2	42358042	T	C	0.462029	1	0.91	0.96
rs10204375	2	101081084	A	G	0.171357	0.11	0.76	0.19
rs10204432	2	54063737	G	A	0.0304085	0.14	0.29	0.72
rs10204661	2	49837515	C	T	0.104292	0.69	0.47	0.42
rs10204684	2	75419745	C	A	0.0832961	0.041	0.97	0.12
rs10204790	2	48876513	C	T	0.0626558	0.38	0.62	0.34
rs10204948	2	232459744	T	C	0.456238	0.9	0.73	0.84
rs10205040	2	128382678	C	G	0.0411647	0.89	0.47	0.72
rs10205073	2	219412784	C	A	0.392562	0.19	0.52	0.14
rs10205149	2	42977733	A	G	0.328818	0.5	0.73	0.45
rs10205164	2	50790026	T	A	0.2695	0.81	0.63	0.98
rs10205213	2	127832864	C	G	0.154725	0.073	0.38	0.43
rs10205229	2	49200335	C	T	0.138129	0.54	0.39	0.35
rs10205658	2	136886123	A	G	0.263287	0.53	0.71	0.52
rs10205659	2	75620502	T	C	0.373423	0.047	0.95	0.13
rs10205726	2	231798430	G	A	0.317838	0.33	0.032	0.033
rs10205865	2	68829676	A	G	0.0804663	0.52	0.44	0.95
rs10206018	2	75620666	A	G	0.373534	0.046	0.95	0.13
rs10206064	2	219157959	C	T	0.405176	0.18	0.12	0.95
rs10206112	2	133200744	A	T	0.368917	0.076	0.78	0.25
rs10206221	2	128282768	C	A	0.0465073	0.31	0.73	0.6
rs10206229	2	237659689	G	A	0.095803	0.48	0.2	0.16
rs10206267	2	128583693	C	T	0.262469	0.066	0.14	0.02
rs10206322	2	232050072	T	C	0.309284	0.51	0.16	0.69
rs10206379	2	6995009	A	C	0.0530938	0.38	0.19	0.12
rs10206389	2	43947760	T	C	0.210133	0.74	0.58	0.58
rs10206423	2	40117155	C	T	0.0101707	0.96	0.39	0.57
rs10206448	2	219188443	T	G	0.0321607	0.067	0.81	0.26
rs10206574	2	133190465	T	C	0.206124	0.58	0.7	0.87
rs10206655	2	137039230	C	A	0.0403344	0.0022	0.72	0.014
rs10206691	2	68817200	C	T	0.0807054	0.51	0.42	0.94
rs10206825	2	68604380	A	T	0.401176	1	0.8	0.81
rs10206940	2	68787175	G	C	0.0804681	0.52	0.44	0.94
rs10206957	2	128459214	C	G	0.270479	0.27	0.52	0.2
rs10206971	2	132900978	A	G	0.112719	0.87	0.38	0.5
rs10206984	2	219066980	T	C	0.492797	0.69	0.11	0.45
rs10206991	2	209255020	G	A	0.105287	0.25	0.38	0.15
rs10207057	2	50747067	G	A	0.138045	0.016	0.019	0.78
rs10207164	2	42031062	T	C	0.150099	0.51	0.71	0.49
rs10207441	2	75386881	C	T	0.446183	0.05	0.73	0.12
rs1020745	12	53692955	A	G	0.014322	0.57	0.024	0.28
rs10207707	2	50790212	T	C	0.236459	0.56	0.84	0.68
rs10207708	2	127852056	G	A	0.188316	0.89	0.17	0.35
rs10207864	2	128501845	G	A	0.3451	0.97	0.76	0.87
rs10207997	2	101084667	G	A	0.223543	0.65	0.24	0.28
rs10208004	2	209155139	T	C	0.0155435	0.86	0.26	0.37
rs10208043	2	128389343	C	T	0.406119	0.13	0.31	0.58
rs10208191	2	209220157	T	G	0.0155218	0.84	0.26	0.36
rs10208201	2	133212670	G	A	0.367324	0.12	0.87	0.29
rs10208331	2	42353758	G	C	0.214514	0.65	0.83	0.55
rs10208367	2	42881492	C	T	0.304517	0.25	0.76	0.52
rs10208502	2	237734309	A	G	0.0364654	0.27	0.64	0.27
rs10208566	2	68836020	A	C	0.0804875	0.51	0.4	0.92
rs10208686	2	128574831	T	G	0.393487	0.94	0.12	0.35
rs10208701	2	127902051	C	T	0.389959	0.48	0.42	0.95
rs10208763	2	68763302	T	C	0.0806414	0.55	0.42	0.89
rs10208797	2	231820325	T	C	0.0144892	0.85	0.79	0.73
rs10208852	2	232366281	C	G	0.113707	0.65	0.15	0.18
rs10208860	2	75371588	G	T	0.455039	0.23	0.8	0.28
rs10209012	2	206693923	C	A	0.0956484	0.97	0.87	0.9
rs10209057	2	68742493	G	A	0.0805413	0.61	0.48	0.9
rs10209089	2	209260784	G	A	0.0271061	0.91	0.36	0.59
rs10209152	2	219072675	A	G	0.493862	0.65	0.087	0.42
rs10209331	2	48988149	G	A	0.0513075	0.46	0.088	0.63
rs10209369	2	47717185	T	C	0.386773	0.088	0.4	0.061
rs10209483	2	128158637	T	C	0.317125	0.66	0.12	0.16
rs10209878	2	68605194	A	C	0.27928	0.85	0.59	0.81
rs10210012	2	219013334	G	A	0.435751	0.25	0.66	0.58
rs10210154	2	75338843	A	T	0.090521	0.51	0.62	0.92
rs10210193	2	68603530	T	C	0.279333	0.85	0.58	0.81
rs10210292	2	68603605	T	C	0.401178	1	0.79	0.8
rs10210393	2	209196089	T	C	0.0155435	0.86	0.26	0.37
rs10210477	2	232472393	G	A	0.446936	0.99	0.56	0.73
rs10210508	2	101082420	T	C	0.171024	0.11	0.76	0.18
rs10210590	2	11813374	T	G	0.440384	0.27	0.16	0.082
rs10210592	2	50742333	G	A	0.142808	0.019	0.014	0.87
rs10210618	2	232348890	G	A	0.143924	0.77	0.044	0.3
rs10210645	2	237872402	G	A	0.0942274	0.87	0.33	0.48
rs10210648	2	75426903	G	C	0.0848706	0.038	0.84	0.096
rs1021080	7	124633805	T	C	0.394366	0.12	0.11	0.026
rs10210934	2	133267181	C	T	0.484809	0.62	0.13	0.51
rs10211025	2	42028633	A	G	0.137872	0.59	0.48	0.4
rs10211097	2	206943409	G	A	0.227214	0.52	0.49	0.95
rs10211103	2	128435332	T	C	0.187307	0.48	0.55	0.9
rs10211193	2	50735385	T	G	0.155388	0.014	0.021	0.75
rs10211285	2	42861167	A	C	0.303875	0.34	0.61	0.72
rs10211294	2	133189293	G	A	0.20623	0.57	0.7	0.86
rs10211306	2	39997474	G	A	0.471052	0.42	0.64	0.79
rs10211311	2	42901913	A	G	0.378011	0.15	0.89	0.33
rs10211336	2	48665470	A	T	0.175421	0.82	0.26	0.55
rs10211363	2	132888553	G	C	0.112889	0.88	0.4	0.51
rs10211458	2	49353994	T	C	0.230882	0.37	0.41	0.93
rs10211492	2	206930878	G	A	0.373679	0.15	0.55	0.5
rs10212242	3	174035413	G	A	0.104279	0.46	0.84	0.71
rs10212250	3	51232768	T	G	0.106619	0.014	0.61	0.025
rs10212426	3	173936395	T	A	0.0264404	0.98	0.74	0.82
rs10212438	3	185630733	C	T	0.430306	0.96	0.23	0.42
rs10212582	3	150974871	G	T	0.485418	0.73	0.96	0.8
rs10212653	4	158898321	T	C	0.210424	0.82	0.85	0.96
rs10212868	4	156127267	T	C	0.383566	0.35	0.54	0.76
rs10213002	4	77507661	A	C	0.149482	0.63	0.71	0.95
rs1021302	3	173590095	C	T	0.091785	0.96	0.17	0.41
rs1021303	3	173589827	A	G	0.101528	0.84	0.35	0.68
rs10213333	4	68594552	A	G	0.130869	0.3	0.5	0.24
rs1021339	3	87912746	G	T	0.105795	0.96	0.21	0.44
rs10213564	4	156126568	C	A	0.380035	0.27	0.61	0.61
rs10213571	4	156126565	G	C	0.380336	0.28	0.61	0.63
rs10213589	4	159312191	G	A	0.144933	0.89	0.96	0.9
rs10213647	4	156127158	G	C	0.381639	0.3	0.61	0.65
rs10213750	5	75996185	C	T	0.356767	0.6	0.46	0.37
rs10213914	5	151853924	A	C	0.193799	0.0039	0.54	0.0091
rs10213957	5	75996502	A	G	0.35678	0.6	0.46	0.37
rs10214018	5	151677238	T	A	0.474136	0.75	0.31	0.63
rs10214020	5	151677328	G	A	0.474069	0.74	0.32	0.65
rs10214093	5	159402695	C	A	0.0303277	0.71	0.74	0.97
rs10214128	5	75996051	G	A	0.35678	0.6	0.46	0.37
rs10214133	5	75996252	G	A	0.35678	0.6	0.46	0.37
rs10214134	5	75996266	G	A	0.35678	0.6	0.46	0.37
rs10214187	5	142312842	A	G	0.0135304	0.74	0.16	0.27
rs10214203	5	162940108	C	T	0.145417	0.85	0.33	0.66
rs10214250	5	39911322	G	A	0.273231	0.73	0.21	0.5
rs10214302	5	148238456	G	A	0.0566098	0.11	0.96	0.2
rs10214580	6	86549790	C	T	0.0206722	0.18	0.33	0.71
rs1021467	3	148365329	A	G	0.415872	0.83	0.49	0.77
rs10214854	6	55115679	T	A	0.0254995	0.18	0.89	0.34
rs10214880	6	72662508	C	T	0.0769467	0.11	0.85	0.18
rs10214929	6	71943226	C	G	0.0527847	0.37	0.16	0.11
rs10215005	7	138975975	T	C	0.0315676	0.29	0.59	0.24
rs10215234	7	34158193	T	G	0.201825	0.084	0.72	0.14
rs10215263	7	34925661	A	G	0.461263	0.78	0.37	0.72
rs10215292	7	1135263	A	G	0.221277	0.71	0.35	0.76
rs10215547	7	34927038	G	A	0.461032	0.89	0.27	0.56
rs10215901	7	34925377	C	T	0.460948	0.87	0.34	0.64
rs10215941	7	34927454	T	C	0.22414	0.73	0.94	0.7
rs10216192	7	123795935	T	C	0.24197	0.2	0.32	0.11
rs10216203	7	140168158	T	C	0.119299	0.81	0.36	0.44
rs10216390	8	26881745	C	T	0.172791	0.087	0.16	0.76
rs1021679	3	12181598	A	G	0.0499471	0.36	0.43	0.24
rs10217104	8	26881834	G	A	0.172791	0.087	0.16	0.76
rs10217127	9	113919469	G	T	0.337002	0.43	0.82	0.43
rs10217264	9	114007892	T	C	0.365048	0.73	0.78	0.67
rs10217294	9	133777628	G	T	0.146884	0.0011	0.078	0.00037
rs10217370	9	93629748	C	T	0.0603874	0.15	0.61	0.44
rs10217404	9	92949861	T	C	0.200517	0.42	0.59	0.35
rs10217429	9	93630553	C	T	0.0601858	0.25	0.5	0.67
rs10217430	9	114007871	G	A	0.494676	0.95	0.61	0.71
rs10217456	9	92948493	C	A	0.40364	0.6	0.98	0.67
rs10217571	9	92948062	T	C	0.200772	0.44	0.62	0.38
rs10217693	9	113470920	T	A	0.20262	0.16	0.49	0.13
rs1021801	3	173296591	G	C	0.445802	0.12	0.62	0.43
rs1021802	3	173296367	C	T	0.49238	0.1	0.77	0.33
rs1021803	3	173296097	C	G	0.44581	0.11	0.63	0.41
rs1021804	3	173295632	G	A	0.492356	0.099	0.75	0.32
rs1021805	3	173295620	A	G	0.472201	0.12	0.91	0.3
rs1021806	3	173422953	T	A	0.239358	0.058	0.58	0.31
rs1021807	3	173422954	T	A	0.239503	0.07	0.6	0.33
rs10218489	1	248469121	T	G	0.258428	0.12	0.72	0.4
rs10218497	1	161078176	C	A	0.398517	0.98	0.033	0.16
rs10218620	1	161078205	A	G	0.398517	0.98	0.033	0.16
rs10218622	1	161078292	A	T	0.398512	0.98	0.033	0.16
rs10218886	10	65710199	C	T	0.0885126	0.18	0.42	0.12
rs10218937	10	114061525	C	A	0.156081	0.5	0.0083	0.023
rs10218949	10	65708000	G	T	0.0877423	0.23	0.52	0.18
rs10218950	10	65708001	G	T	0.0876787	0.24	0.53	0.19
rs10218955	10	65708364	C	A	0.0888475	0.2	0.48	0.15
rs10219027	10	65707881	T	C	0.0887745	0.21	0.43	0.14
rs10219106	10	65708198	A	T	0.0887784	0.21	0.44	0.14
rs10219559	12	50595445	C	T	0.422678	0.34	0.32	0.95
rs10219602	12	50104211	G	A	0.0244112	0.89	0.79	0.94
rs1021965	4	102097738	T	C	0.0797523	0.6	0.72	0.89
rs10219651	12	53315157	C	A	0.0973694	0.63	0.0066	0.21
rs10219736	12	111788402	C	T	0.199196	0.29	0.015	0.013
rs10219812	13	32142838	A	T	0.370648	0.42	0.48	0.29
rs10219833	13	48869013	G	A	0.268222	0.33	0.74	0.55
rs10219892	13	48021607	T	C	0.0550686	0.55	0.36	0.31
rs1021995	12	51789472	A	T	0.0597768	0.43	0.81	0.67
rs1021996	12	51789617	C	T	0.0605332	0.36	0.83	0.59
rs10219965	13	48031482	G	A	0.0549728	0.46	0.35	0.25
rs10220104	13	48021269	G	T	0.0550686	0.55	0.36	0.31
rs10220186	13	48029667	C	G	0.0550437	0.53	0.35	0.29
rs10220209	13	48031388	T	C	0.0550411	0.53	0.35	0.29
rs10220222	13	48031714	T	C	0.0549728	0.46	0.35	0.25
rs10220336	14	96677435	T	C	0.412506	0.8	0.72	0.98
rs10220369	14	88501729	A	G	0.0776855	0.59	0.25	0.8
rs10220371	14	88501852	A	G	0.0776801	0.6	0.25	0.8
rs10220384	14	96544431	A	T	0.320333	0.0084	0.061	0.37
rs10220402	14	96544856	G	A	0.265486	0.0022	0.029	0.32
rs10220572	14	88464887	C	G	0.0922068	0.84	0.57	0.88
[truncated: 157,343 more rows]
