# Supplementary material for: Genetic risk of depression is different in subgroups of dietary ratio of tryptophan to large neutral amino acids
Source: Sci Rep. 2023 Mar 27;13:4976. doi: 10.1038/s41598-023-31495-x (PMC10042855; doi:10.1038/s41598-023-31495-x)
Supplement: Supplementary file 3 — Supplementary Information 3. [file 41598_2023_31495_MOESM3_ESM.zip › Supplementary_Table_S16.tsv]

SNP	CHR	BP	REF	ALT	MAF	LowTLR_p	HighTLR_p	TotalPop_p
rs10000124	4	109106451	C	A	0.0885101	0.65	0.75	0.84
rs10001343	4	108376297	G	A	0.0346116	0.72	0.18	0.26
rs1000156	8	103951061	A	G	0.213493	0.74	0.0054	0.038
rs1000232	17	45356561	T	C	0.322144	0.021	0.95	0.088
rs1000281	15	72553422	C	T	0.269451	0.62	0.32	0.33
rs10002897	4	74270424	A	G	0.196281	0.86	0.31	0.58
rs10003500	4	156796984	C	A	0.0623149	0.66	0.2	0.63
rs1000354	17	43413451	G	A	0.269059	0.26	0.42	0.74
rs10004377	4	110648124	T	G	0.394162	0.052	0.71	0.25
rs10004833	4	156815325	A	C	0.0620356	0.73	0.21	0.6
rs10005007	4	159062889	C	G	0.029029	0.27	0.8	0.3
rs10005056	4	110547891	C	A	0.147321	0.5	0.68	0.42
rs10005389	4	170835615	C	A	0.436634	0.19	0.43	0.14
rs1000597	7	30937178	T	C	0.0754209	0.82	0.68	0.65
rs10006897	4	110536688	G	A	0.293553	0.12	0.35	0.58
rs1000691	12	21333426	G	A	0.03063	0.65	0.54	0.43
rs1000697	15	57992997	A	G	0.181374	0.11	0.86	0.18
rs10007037	4	170832058	T	C	0.457985	0.52	0.42	0.34
rs10007737	4	159063579	T	C	0.0289957	0.27	0.8	0.3
rs10008208	4	159063925	A	G	0.145994	0.62	0.91	0.76
rs10008953	4	108938840	A	G	0.079844	0.92	0.79	0.83
rs10010159	4	110567798	G	A	0.338915	0.1	0.16	0.78
rs10010163	4	156799233	T	C	0.0183166	0.43	0.19	0.13
rs10010364	4	156760189	T	C	0.035433	0.28	0.081	0.78
rs10010441	4	170803124	T	A	0.45993	0.43	0.4	0.28
rs1001116	7	151440364	C	T	0.308096	0.024	0.84	0.052
rs10011173	4	109033884	A	G	0.349963	0.68	0.37	0.79
rs10011646	4	108960449	T	A	0.0802138	0.83	0.73	0.72
rs10011911	4	110716898	T	A	0.0286597	0.99	0.16	0.4
rs10012339	4	159052850	T	A	0.145018	0.42	0.78	0.67
rs10014884	4	171175473	C	A	0.398597	0.75	0.058	0.16
rs1001555	15	32273666	A	G	0.0676294	0.22	0.42	0.71
rs10015752	4	108891445	T	C	0.0795366	0.87	0.77	0.78
rs1001619	15	58477507	G	C	0.0399201	0.052	0.15	0.62
rs10016416	4	171033393	G	T	0.286076	0.19	0.11	0.95
rs10016822	4	159062879	C	T	0.0290512	0.29	0.8	0.31
rs10016872	4	170880376	T	C	0.479887	0.5	0.41	0.28
rs10016907	4	110627705	G	A	0.065409	0.67	0.37	0.34
rs10017027	4	110547880	A	T	0.317011	0.16	0.19	0.87
rs1001703	14	62076435	C	T	0.188786	0.26	0.024	0.53
rs10017233	4	110548148	C	T	0.466355	0.5	0.14	0.61
rs10018478	4	108891986	T	A	0.0795169	0.86	0.77	0.77
rs10018584	4	156807060	T	C	0.0183166	0.43	0.19	0.13
rs10019225	4	156807552	T	G	0.0179071	0.32	0.2	0.1
rs10020008	4	108889570	A	G	0.146765	0.45	0.96	0.57
rs10020263	4	110588085	A	G	0.339416	0.11	0.16	0.81
rs10020483	4	108382453	G	A	0.0346116	0.72	0.19	0.26
rs10020753	4	156834028	T	C	0.088723	0.88	0.58	0.82
rs1002171	11	71217571	A	G	0.0492451	0.064	0.15	0.66
rs1002181	15	59971615	G	C	0.334318	0.33	0.36	0.15
rs10022100	4	156799313	C	T	0.0183166	0.43	0.19	0.13
rs10022167	4	74278809	A	G	0.413737	0.4	0.021	0.32
rs10022463	4	74256248	A	T	0.417426	0.23	0.021	0.47
rs10022956	4	109033979	C	T	0.256005	0.57	0.42	0.89
rs10023155	4	108890626	A	G	0.0795366	0.87	0.77	0.78
rs1002330	17	46253515	C	T	0.388262	0.81	0.35	0.66
rs10023614	4	175450282	A	G	0.225841	0.056	0.32	0.49
rs10024133	4	159056045	T	A	0.0286444	0.29	0.98	0.42
rs1002436	1	89146852	G	A	0.433553	0.25	0.32	0.82
rs10024360	4	156814349	A	G	0.0514535	0.83	0.052	0.27
rs1002437	1	89146759	T	C	0.459404	0.23	0.47	0.63
rs1002441	12	20953580	G	T	0.446523	0.28	0.41	0.18
rs1002511	19	15897383	A	C	0.340179	0.16	0.0029	0.0023
rs10025431	4	108975251	G	T	0.168487	0.32	0.85	0.54
rs10025485	4	108903847	C	T	0.0797927	0.9	0.79	0.82
rs1002552	12	21337981	A	T	0.17947	0.11	0.46	0.45
rs10025623	4	109049374	A	G	0.429569	0.76	0.58	0.87
rs10026067	4	171175090	A	T	0.398512	0.74	0.057	0.15
rs10026876	4	159069679	T	C	0.0290401	0.28	0.8	0.31
rs1002778	1	55337816	G	T	0.0579413	0.48	0.91	0.65
rs10028490	4	159047602	T	A	0.145734	0.43	0.86	0.63
rs10028534	4	171175522	A	G	0.398432	0.76	0.054	0.16
rs10030365	4	156807133	C	T	0.0183166	0.43	0.19	0.13
rs10030585	4	108785332	T	G	0.465526	0.63	0.95	0.67
rs10030704	4	108785468	A	G	0.465549	0.62	0.95	0.67
rs1003150	14	81445835	A	T	0.0917478	0.94	0.37	0.55
rs10032323	4	110567473	G	A	0.394309	0.081	0.41	0.45
rs10032421	4	171052156	A	G	0.37248	0.23	0.32	0.75
rs10032487	4	170855201	C	G	0.497271	0.18	0.64	0.19
rs10032772	4	156345224	A	G	0.359959	0.62	0.81	0.59
rs10032796	4	171018763	G	C	0.0860802	1	0.27	0.52
rs10033803	4	155620463	T	G	0.474142	0.97	0.3	0.52
rs10033861	4	170821561	A	T	0.459093	0.53	0.42	0.35
rs10033900	4	110659067	C	T	0.477504	0.15	0.46	0.59
rs1003393	19	13212214	C	T	0.0140259	0.17	0.34	0.092
rs10034193	4	108899162	A	G	0.0794653	0.87	0.83	0.82
rs10034599	4	170876554	G	A	0.3205	0.54	0.91	0.74
rs10034874	4	108978450	C	T	0.168519	0.32	0.85	0.54
rs10035303	5	74505495	A	C	0.351287	0.95	0.9	0.99
rs1003623	11	108152582	T	C	0.447092	0.31	0.46	0.75
rs1003624	11	108152645	G	A	0.447092	0.31	0.46	0.75
rs10036527	5	74481837	T	C	0.351099	0.96	0.89	0.99
rs10036682	5	74905046	C	T	0.125925	0.66	0.95	0.71
rs1003802	7	106279551	A	C	0.396619	0.49	0.021	0.29
rs10038095	5	74637711	A	T	0.373574	0.74	0.55	0.87
rs10038319	5	74973042	T	G	0.0847015	0.16	0.45	0.6
rs10038689	5	74682611	C	T	0.012034	0.99	0.86	0.92
rs10038723	5	74717653	C	T	0.20876	0.4	0.77	0.68
rs10038775	5	74858634	C	T	0.0122115	0.89	0.87	0.84
rs1003878	6	32299822	G	A	0.238459	0.31	0.31	0.14
rs1003880	6	32298484	G	T	0.247521	0.23	0.25	0.091
rs10038945	5	74883486	C	T	0.126113	0.67	0.97	0.73
rs1004023	15	63682331	C	T	0.0458415	0.41	0.31	0.99
rs1004024	15	63682350	C	G	0.0459781	0.4	0.33	0.97
rs1004090	7	32597150	A	G	0.430947	0.53	0.91	0.54
rs10043621	5	74829947	T	C	0.208651	0.4	0.87	0.62
rs10044053	5	74858286	G	A	0.209011	0.39	0.84	0.62
rs1004490	17	19555725	A	T	0.276709	0.22	0.67	0.24
rs1004491	17	19555976	T	C	0.276709	0.22	0.67	0.24
rs10045375	5	74458220	C	T	0.335801	0.97	0.89	0.93
rs10045497	5	74636484	C	A	0.373198	0.77	0.54	0.84
rs10046	15	51502986	A	G	0.468787	0.66	0.28	0.3
rs100461	2	38265978	C	T	0.457182	0.08	0.51	0.091
rs1004717	7	106407245	A	G	0.451974	0.77	0.52	0.51
rs10047972	15	57753201	G	C	0.0467166	0.27	0.72	0.48
rs10047999	15	57753530	A	G	0.0477515	0.24	0.64	0.48
rs10048047	15	57751690	G	A	0.047162	0.15	0.85	0.29
rs10048064	15	25702403	A	G	0.120824	0.76	0.07	0.32
rs10048321	18	51782775	C	T	0.399767	0.0044	0.87	0.038
rs10048583	19	15877312	A	T	0.187989	0.17	0.022	0.0099
rs10050948	5	74484275	C	T	0.351087	0.97	0.89	0.99
rs1005136	17	43164246	G	T	0.448909	0.78	0.9	0.78
rs10051422	5	74502573	G	A	0.351096	0.96	0.89	0.99
rs10051572	5	74502797	G	A	0.351184	0.95	0.89	1
rs1005265	12	11641491	C	G	0.0662413	0.06	0.16	0.018
rs1005292	14	81501957	G	T	0.192679	0.22	0.74	0.43
rs10053643	5	74649498	C	T	0.224279	0.56	0.84	0.58
rs1005419	18	54308996	T	C	0.203961	0.44	0.87	0.63
rs10055011	5	74798156	G	A	0.12594	0.63	0.97	0.69
rs10055465	5	74558577	A	G	0.224265	0.74	0.84	0.75
rs10056811	5	74605220	G	A	0.334053	0.75	0.76	0.98
rs1005805	10	135092100	G	A	0.100851	0.9	0.095	0.25
rs1005806	10	135091981	G	A	0.100851	0.9	0.095	0.25
rs10058460	5	74498715	C	T	0.351087	0.97	0.89	0.99
rs1005902	12	112667675	T	G	0.287552	0.43	0.0026	0.0088
rs10059022	5	74810384	G	A	0.125732	0.62	0.95	0.68
rs10059435	5	74584032	T	C	0.408492	0.5	0.46	0.98
rs10060260	5	74923581	C	T	0.207881	0.39	0.89	0.6
rs10061133	5	54466544	A	G	0.0963668	0.091	0.044	0.0073
rs10061689	5	74771387	G	A	0.126005	0.61	0.95	0.67
rs1006192	2	160567589	G	T	0.379163	0.75	0.86	0.92
rs10062361	5	74565153	C	T	0.212021	0.62	0.99	0.74
rs10064338	5	73890439	A	G	0.0157885	0.9	0.33	0.58
rs10064409	5	74527134	A	G	0.351096	0.9	0.89	0.96
rs1006514	7	28961321	G	A	0.225044	0.86	0.41	0.53
rs1006521	7	28996220	A	G	0.335818	0.76	0.76	0.64
rs1006553	17	19636719	C	T	0.429031	0.7	0.22	0.57
rs1006554	17	19636554	G	A	0.340772	0.052	0.65	0.25
rs1006556	17	19639715	G	C	0.216117	0.065	0.43	0.049
rs1006581	7	150511923	C	T	0.451682	0.54	0.4	0.34
rs10066858	5	74974508	G	A	0.0846277	0.16	0.46	0.59
rs10066946	5	74508021	T	A	0.350871	0.89	0.92	0.93
rs10067641	5	74922978	A	G	0.209302	0.4	0.81	0.65
rs10067900	5	74706661	T	C	0.125961	0.66	0.95	0.71
rs10068901	5	74704624	G	A	0.0120226	0.99	0.86	0.9
rs10069335	5	74929192	A	T	0.012386	0.87	0.94	0.87
rs10070119	5	74603955	C	T	0.395212	0.51	0.32	0.89
rs10070207	5	74745228	G	T	0.206586	0.76	0.82	0.72
rs1007075	15	63413501	G	A	0.22155	0.7	0.54	0.91
rs1007076	15	63413371	C	T	0.22155	0.7	0.54	0.92
rs1007125	20	42837357	C	T	0.117102	0.61	0.49	0.38
rs1007219	8	65576786	G	A	0.323617	0.23	0.054	0.032
rs10072576	5	74809795	C	T	0.016553	0.46	0.57	0.39
rs10074195	5	74928675	G	A	0.0123625	0.88	0.88	0.84
rs10074747	5	74923603	G	C	0.125171	0.67	0.87	0.67
rs10075059	5	73891986	G	A	0.0138332	0.97	0.63	0.72
rs10075139	5	74725609	T	C	0.208787	0.4	0.78	0.68
rs10075150	5	36242354	G	A	0.499423	0.074	0.028	0.0059
rs10075465	5	74970975	C	G	0.148597	0.13	0.73	0.38
rs10075923	5	73857337	G	A	0.0159379	0.85	0.25	0.37
rs10076819	5	74756118	T	C	0.126034	0.64	0.95	0.69
rs10077427	5	74837901	A	G	0.126073	0.64	0.99	0.73
rs10078589	5	74830035	G	A	0.0178542	0.24	0.93	0.44
rs10078671	5	74902848	C	G	0.126152	0.65	0.97	0.71
rs10081127	6	31853128	G	A	0.0267908	0.091	0.31	0.55
rs10081224	7	34742593	G	T	0.338257	0.03	0.3	0.016
rs10081225	7	34742686	G	A	0.338504	0.031	0.32	0.018
rs10081461	8	65602074	C	G	0.439535	0.45	0.18	0.14
rs1008153	19	15949405	T	C	0.250813	0.54	0.28	0.23
rs10081563	8	40813502	T	G	0.266693	0.44	0.17	0.76
rs10082818	12	111663177	C	G	0.221805	0.27	0.025	0.019
rs1008326	4	110563638	C	T	0.413791	0.19	0.29	0.8
rs10083547	15	91202665	G	C	0.0488021	0.074	0.38	0.41
rs10083566	15	57710678	G	T	0.104084	0.33	0.7	0.68
rs10083584	15	91337208	G	A	0.107621	0.68	0.096	0.18
rs10083611	15	59295765	T	A	0.0113336	0.01	0.25	0.0069
rs10083703	15	57710244	G	C	0.106485	0.27	0.5	0.73
rs10083896	17	77968845	T	C	0.321481	0.31	0.33	0.17
rs10084194	2	160643127	G	A	0.34987	0.74	0.87	0.74
rs1008438	6	31783208	A	C	0.387793	0.93	0.77	0.78
rs10084465	2	43028037	T	G	0.0666478	0.1	0.73	0.13
rs10084773	4	108922798	T	C	0.079844	0.92	0.79	0.83
rs1008491	11	34456626	G	T	0.365197	0.39	0.077	0.068
rs10085014	5	74699420	T	C	0.0120226	0.99	0.86	0.9
rs10085375	7	17163262	C	A	0.373361	0.0027	0.38	0.0054
rs10085672	7	150530162	A	G	0.230447	0.23	0.094	0.87
rs10085935	8	39806267	C	T	0.369823	0.6	0.18	0.18
rs10086163	8	40908368	C	T	0.161069	0.4	0.72	0.66
rs10086359	8	102398725	C	G	0.233336	0.63	0.96	0.71
rs10086463	8	38766447	G	T	0.18117	0.18	0.75	0.21
rs10086534	8	102398676	G	A	0.228168	0.78	0.89	0.79
rs10086641	8	39754780	G	A	0.389044	0.085	0.34	0.47
rs10087071	8	65638743	T	A	0.237409	0.21	0.57	0.17
rs10087278	8	86314855	A	G	0.40962	0.2	0.58	0.18
rs10088120	8	86052243	G	A	0.327199	0.26	0.97	0.36
rs10088194	8	103629057	T	C	0.35215	0.2	0.58	0.53
rs10088228	8	40033583	T	A	0.0111093	0.67	0.84	0.86
rs10088255	8	103367599	T	A	0.450581	0.25	0.29	0.11
rs10088480	8	38799878	G	T	0.330424	0.67	0.95	0.81
rs10088534	8	103543524	C	A	0.362366	0.038	0.18	0.016
rs10088790	8	40912710	A	G	0.341548	0.8	0.64	0.65
rs10089078	8	39769939	G	A	0.3545	0.9	0.89	0.98
rs10089084	8	39769949	G	C	0.354466	0.9	0.89	0.97
rs10089226	8	102398847	A	G	0.233532	0.67	0.97	0.76
rs10089370	8	36677634	T	C	0.229699	0.052	0.71	0.079
rs10089533	8	39807649	G	T	0.198526	0.13	0.19	0.039
rs10089590	8	40821132	C	T	0.120203	0.11	0.35	0.61
rs10089672	8	144647694	T	G	0.214628	1.2e-05	0.25	6.9e-05
rs10090112	8	36657828	G	C	0.174207	0.17	0.079	0.027
rs10090196	8	86139996	C	T	0.330499	0.46	0.45	0.3
rs10090327	8	87045905	A	C	0.274301	0.75	0.7	0.93
rs10090363	8	103383719	C	T	0.139248	0.48	0.33	0.26
rs10090485	8	144662230	C	T	0.0339608	0.024	0.17	0.4
rs1009051	3	49521549	A	G	0.257531	0.39	0.84	0.47
rs10090584	8	65595527	A	C	0.231172	0.2	0.1	0.035
rs10090650	8	144683975	G	A	0.204942	0.93	0.56	0.64
rs10090707	8	103373304	A	G	0.246566	0.71	0.38	0.73
rs10091086	8	103399282	T	C	0.0224887	0.25	0.035	0.58
rs10091158	8	40809189	C	T	0.143943	0.78	0.4	0.44
rs10091232	8	85850075	C	T	0.325546	0.56	0.16	0.68
rs10091566	8	86341559	C	A	0.409302	0.22	0.52	0.17
rs10091577	8	86092535	A	C	0.32325	0.29	0.96	0.38
rs10091582	8	86223601	G	A	0.480981	0.03	0.86	0.13
rs10091635	8	38797840	C	T	0.330184	0.73	0.99	0.84
rs10092124	8	104019560	T	A	0.359932	0.77	0.01	0.053
rs1009214	19	49621355	C	A	0.307816	0.028	0.08	0.0042
rs10092544	8	40035053	A	G	0.0107904	0.49	0.77	0.76
rs10092618	8	65583843	A	G	0.383901	0.32	0.048	0.037
rs10092722	8	103958044	G	A	0.0693749	0.58	0.38	0.34
rs1009282	9	77752967	G	A	0.413306	0.58	0.087	0.16
rs1009316	19	49458570	C	T	0.125462	0.56	0.57	0.99
rs1009355	7	33218763	C	T	0.481268	0.2	0.84	0.37
rs10093709	8	144684215	G	A	0.204837	0.91	0.58	0.64
rs10093729	8	87372390	A	C	0.250859	0.52	0.98	0.71
rs1009376	9	77706531	T	C	0.114109	0.82	0.39	0.81
rs10093867	8	87372511	C	G	0.183212	0.37	0.25	0.21
rs10094164	8	36649121	T	G	0.174811	0.16	0.075	0.025
rs10094168	8	102400593	A	T	0.233335	0.62	0.96	0.71
rs10094377	8	144684150	C	T	0.204846	0.92	0.57	0.64
rs10094828	8	85850717	C	T	0.271243	0.16	0.17	0.79
rs10094942	8	103402105	A	G	0.0701628	0.28	0.95	0.41
rs10094981	8	40831294	A	C	0.239873	0.37	0.009	0.3
rs10095352	8	86372432	C	A	0.407113	0.27	0.48	0.19
rs10095885	8	144661395	C	T	0.254076	0.86	0.69	0.69
rs10095960	8	99181703	C	T	0.127225	0.22	0.86	0.39
rs10096061	8	86477096	C	T	0.312758	0.35	0.43	0.22
rs10096560	8	100968626	A	C	0.081528	0.42	0.14	0.71
rs10097092	8	144717155	T	C	0.319893	0.032	0.44	0.26
rs10097491	8	144677222	C	T	0.0711547	0.33	0.3	0.95
rs10097780	8	102401046	G	A	0.233365	0.61	0.97	0.71
rs10097923	8	40033476	G	A	0.011108	0.66	0.85	0.85
rs10098006	8	65572919	G	C	0.157383	0.058	0.14	0.015
rs10098041	8	40033565	G	A	0.0108938	0.56	0.82	0.78
rs10098046	8	144617923	G	A	0.190134	0.58	0.94	0.67
rs1009812	14	100820980	A	G	0.270895	0.022	0.95	0.088
rs10098190	8	102394180	G	A	0.23334	0.63	0.96	0.71
rs10098502	8	101965087	C	T	0.0359956	0.19	0.78	0.41
rs10098586	8	103385739	T	G	0.437019	0.23	0.27	0.095
rs10098587	8	103375142	C	T	0.0961525	0.33	0.018	0.024
rs10098783	8	65650493	A	G	0.02505	0.71	0.098	0.4
rs10098877	8	144759855	C	G	0.368381	0.09	0.93	0.22
rs10099131	8	144664808	T	C	0.237174	0.51	0.88	0.72
rs10099134	8	144664818	T	C	0.226297	0.15	0.71	0.42
rs10099251	8	86225433	G	A	0.480317	0.029	0.86	0.13
rs10099498	8	39807834	G	A	0.198509	0.12	0.2	0.039
rs10099538	8	144487050	C	T	0.0632764	0.012	0.056	0.47
rs10099603	8	104021194	T	C	0.463973	0.92	0.055	0.17
rs10099641	8	103403718	C	A	0.139373	0.51	0.31	0.27
rs10099877	8	39855494	G	C	0.479656	0.31	0.29	0.15
rs10100154	8	144791126	G	A	0.219875	0.13	0.53	0.12
rs1010033	1	155917880	A	T	0.069562	0.92	0.069	0.2
rs10100442	8	86088106	A	G	0.327445	0.29	0.94	0.37
rs10100461	8	144630847	G	A	0.189004	0.55	0.91	0.63
rs10100478	8	38736887	A	C	0.494166	0.87	0.69	0.7
rs10100607	8	40885444	A	G	0.161236	0.45	0.58	0.79
rs10100687	8	85858605	T	A	0.271427	0.12	0.17	0.7
rs10100806	8	85858696	T	C	0.271422	0.12	0.17	0.7
rs10101338	8	86438888	T	C	0.372565	0.77	0.75	1
rs1010198	9	77708728	G	A	0.0579027	0.29	0.8	0.55
rs1010222	19	13048608	G	A	0.369153	0.91	0.48	0.56
rs1010228	17	46200348	C	A	0.203828	0.45	0.47	0.28
rs10102559	8	103403849	A	G	0.0266696	0.17	0.021	0.63
rs10102644	8	144585412	T	C	0.151955	0.32	0.56	0.73
rs10103475	8	144763970	A	C	0.0968639	0.038	0.28	0.025
rs1010360	18	50928441	T	G	0.282721	0.16	0.011	0.008
rs10103923	8	103371316	C	G	0.0225663	0.27	0.042	0.6
rs10103957	8	144599009	C	T	0.151614	0.3	0.56	0.7
rs10104124	8	103546942	C	G	0.362495	0.037	0.16	0.014
rs10104291	8	103371614	C	A	0.0961593	0.33	0.02	0.025
rs10104314	8	39807161	A	G	0.198486	0.13	0.2	0.039
rs10104402	8	144571600	G	A	0.183887	0.76	0.95	0.87
rs10104409	8	103547217	G	C	0.220662	0.036	0.018	0.002
rs10104425	8	40815142	T	C	0.349042	0.98	0.017	0.12
rs1010453	18	50925525	A	T	0.460678	0.22	0.04	0.027
rs1010454	18	50925580	A	G	0.46069	0.22	0.04	0.027
rs1010459	14	21153616	G	A	0.431013	0.89	0.4	0.53
rs1010460	14	21153623	G	A	0.431442	0.89	0.35	0.5
rs1010461	14	21153788	A	C	0.431695	0.9	0.34	0.49
rs10104624	8	101058313	G	C	0.152578	0.3	0.88	0.44
rs10104630	8	85896617	G	T	0.270536	0.16	0.13	0.86
rs10104672	8	103334396	G	C	0.138823	0.44	0.33	0.24
rs10104687	8	85841091	C	T	0.324829	0.63	0.18	0.65
rs10104711	8	39858026	G	A	0.245736	0.0048	0.89	0.028
rs10104866	8	103944955	T	C	0.429577	0.65	0.11	0.15
rs10105184	8	65546660	G	A	0.425993	0.3	0.27	0.13
rs10105310	8	36659913	G	A	0.17478	0.17	0.078	0.027
rs1010570	10	96446632	G	A	0.245316	0.19	0.97	0.36
rs1010576	14	82072476	G	A	0.432189	0.056	0.31	0.5
rs1010620	1	43636974	C	T	0.26301	0.3	0.96	0.47
rs1010621	1	43636692	T	C	0.262805	0.32	1	0.47
rs10106346	8	102387329	T	C	0.230858	0.82	0.78	0.96
rs10106734	8	52811681	G	A	0.0160661	0.9	0.88	0.84
rs10106970	8	86138060	G	A	0.340941	0.42	0.66	0.37
rs10107353	8	144724730	G	C	0.345005	0.12	0.75	0.34
rs10107482	8	86334646	T	C	0.40964	0.25	0.52	0.19
rs10107570	8	39857901	C	T	0.420059	0.14	0.23	0.059
rs10107686	8	86239710	G	C	0.480398	0.029	0.86	0.13
rs10107743	8	103819237	G	C	0.0172714	0.31	0.35	0.15
rs10107791	8	100970952	C	T	0.111555	0.92	0.24	0.46
rs10108226	8	103819681	G	A	0.0158659	0.69	0.2	0.23
rs10108510	8	103365631	A	G	0.0267538	0.16	0.026	0.67
rs10108662	8	39779989	C	A	0.337748	0.54	0.33	0.9
rs10109549	8	102361868	G	A	0.281266	0.91	0.7	0.76
rs10109588	8	103418351	T	A	0.437053	0.23	0.26	0.093
rs10109692	8	102360265	T	C	0.0420884	0.8	0.31	0.38
rs10109778	8	38771408	G	A	0.182261	0.11	0.73	0.15
rs10109853	8	39862881	T	C	0.478158	0.28	0.28	0.13
rs10109931	8	144670451	T	C	0.141463	0.86	0.65	0.66
rs10110166	8	41444410	G	C	0.446245	0.51	0.77	0.45
rs10110174	8	144670640	T	C	0.0712286	0.36	0.29	1
rs10110253	8	85857772	G	C	0.271427	0.12	0.17	0.7
rs10110461	8	86222900	A	C	0.480431	0.029	0.86	0.13
rs10110562	8	38766074	A	G	0.229016	0.21	0.52	0.57
rs10110966	8	41444387	A	C	0.470776	0.85	0.41	0.48
rs10111676	8	36670451	A	C	0.173547	0.17	0.079	0.027
rs10111971	8	86213307	A	G	0.480306	0.035	0.9	0.13
rs1011216	1	55389508	A	G	0.220343	0.07	0.06	0.0087
rs10112206	8	65611761	C	A	0.493007	0.61	0.36	0.3
rs10112312	8	144666641	G	A	0.0746599	0.41	0.31	0.98
rs10112400	8	144717166	C	A	0.310899	0.018	0.72	0.12
rs10112713	8	103401784	C	T	0.139309	0.49	0.34	0.28
rs10112905	8	102403453	C	G	0.232489	0.7	0.96	0.77
rs10112909	8	101053513	T	G	0.443111	0.59	0.51	0.36
rs10112945	8	65677331	A	C	0.25481	0.45	0.8	0.69
rs10112966	8	144683934	T	C	0.204774	0.99	0.56	0.68
rs10113287	8	40827120	C	A	0.239888	0.24	0.008	0.39
rs10113563	8	39806028	C	A	0.374347	0.67	0.18	0.21
rs10114661	9	73265303	C	T	0.109356	0.77	0.22	0.53
rs10115869	9	131652502	G	A	0.0214157	0.13	0.81	0.31
rs10116234	9	75803744	A	G	0.140985	0.078	0.046	0.0098
rs1011770	2	160238718	A	G	0.0247505	0.59	0.54	0.99
rs10118159	9	73276466	A	G	0.332969	0.59	0.85	0.58
rs10118194	9	130330228	G	T	0.241819	0.25	0.77	0.28
rs10118796	9	73276487	A	G	0.334419	0.64	0.81	0.6
rs10119438	9	73276562	T	C	0.334522	0.64	0.81	0.6
rs1012016	14	94497968	C	A	0.202197	0.17	0.1	0.97
rs10120418	9	27365629	A	T	0.476606	0.37	0.39	0.91
rs10121067	9	27371744	A	G	0.0200372	0.65	0.24	0.22
rs10122278	9	20801250	A	G	0.235235	0.62	0.19	0.71
rs10122365	9	131590070	G	A	0.250811	0.83	0.11	0.39
rs10122654	9	73278332	G	A	0.334325	0.63	0.83	0.6
rs10123225	9	20802671	A	G	0.23514	0.64	0.19	0.68
rs10123363	9	73278710	G	A	0.14835	0.64	0.45	0.86
rs10123421	9	77713279	A	G	0.292563	0.51	0.86	0.59
rs10127584	1	45187539	G	A	0.0276186	0.68	0.084	0.42
rs10127863	1	89344256	A	G	0.455156	0.074	0.62	0.28
rs10129270	14	62181954	G	A	0.0507115	0.2	0.42	0.69
rs10129340	14	100932706	A	G	0.413337	0.38	0.44	0.24
rs10129380	14	81564339	A	T	0.12941	0.35	0.79	0.36
rs10129453	14	88241593	G	T	0.0179741	0.59	0.75	0.48
rs10129565	14	90395807	A	T	0.125519	0.57	0.014	0.22
rs10129672	14	94914455	T	A	0.271582	0.93	0.31	0.59
rs10129742	14	92543125	G	A	0.383663	0.39	0.67	0.65
rs10129826	14	91981673	C	G	0.0216599	0.97	0.95	0.95
rs10129909	14	92534347	T	C	0.247479	0.68	0.66	0.96
rs10129917	14	88931805	C	T	0.263238	0.96	0.4	0.59
rs10130175	14	62023397	C	T	0.0136582	0.43	0.17	0.13
rs10130442	14	79345415	A	G	0.0172686	0.034	0.42	0.32
rs10130681	14	62077959	G	A	0.0560496	0.5	0.13	0.66
rs10130775	14	90383608	G	T	0.0184954	0.37	0.42	0.18
rs10131019	14	91237374	T	G	0.174096	0.059	0.12	0.016
rs10131157	14	88254531	A	T	0.0181872	0.54	0.64	0.39
rs10131259	14	81580566	C	G	0.231156	0.26	0.69	0.44
rs10131383	14	97085818	G	A	0.192068	0.017	0.72	0.1
rs10131386	14	62154435	G	A	0.0369246	0.44	0.26	0.9
rs10131610	14	94501249	C	A	0.118425	0.9	0.12	0.39
rs10131670	14	92555978	G	A	0.247539	0.69	0.66	0.96
rs10131741	14	91848845	C	G	0.237684	0.31	0.11	0.73
rs10131847	14	81517478	C	T	0.245563	0.65	0.23	0.65
rs10131919	14	90186879	T	C	0.159347	0.0089	0.12	0.29
rs10132004	14	90361115	A	G	0.126589	0.7	0.0081	0.14
rs10132074	14	94897602	C	T	0.308678	0.41	0.61	0.68
rs10132215	14	91234555	C	T	0.115504	0.1	0.062	0.014
rs10132220	14	81392502	G	A	0.0628645	0.43	0.25	0.2
rs10132253	14	94897634	A	G	0.144893	0.93	0.93	0.98
rs10132270	14	88939163	A	G	0.0694853	0.25	0.26	0.13
rs10132329	14	91857308	T	C	0.0173087	0.98	0.37	0.53
rs10132460	14	90440165	T	C	0.0170611	0.93	0.11	0.24
rs10132552	14	101301012	T	C	0.224762	0.5	0.037	0.075
rs10132554	14	88939434	C	T	0.335132	0.42	0.12	0.11
rs10132618	14	80517910	T	C	0.313828	0.52	0.11	0.57
rs10132620	14	92543972	A	G	0.247503	0.67	0.67	0.95
rs1013291	2	37864814	G	A	0.212689	0.59	0.033	0.07
rs10133034	14	81264861	G	A	0.426172	0.0068	0.74	0.059
rs10133160	14	80456755	A	T	0.142341	0.48	0.72	0.46
rs10133256	14	21575631	C	T	0.0158795	0.74	0.092	0.15
rs10133458	14	81565918	G	A	0.129519	0.37	0.75	0.36
rs10133592	14	94484060	A	G	0.243257	0.23	0.38	0.71
rs10133889	14	62158618	T	A	0.0401727	0.1	0.58	0.4
rs10133965	14	62078983	G	T	0.086112	0.61	0.24	0.74
rs10134084	14	89364356	A	G	0.268183	0.98	0.44	0.67
rs10134182	14	88920593	C	G	0.0695985	0.25	0.22	0.11
rs10134343	14	91231226	T	C	0.115503	0.11	0.06	0.014
rs10134413	14	21578701	T	C	0.0180503	0.94	0.075	0.19
rs10134417	14	89364457	G	A	0.26819	0.99	0.44	0.68
rs10134487	14	81523886	A	C	0.276822	0.33	0.29	0.98
rs10134560	14	91930152	C	T	0.450395	0.15	0.37	0.63
rs10134803	14	89392725	G	A	0.164954	0.84	0.35	0.51
rs10135007	14	82025001	T	C	0.313555	0.13	0.037	0.016
rs10135084	14	81296323	C	T	0.426329	0.0067	0.78	0.055
rs10135150	14	92541035	T	C	0.383629	0.4	0.68	0.65
rs10135173	14	92557444	C	T	0.247439	0.66	0.66	0.94
rs10135397	14	92557702	A	G	0.383547	0.41	0.7	0.64
rs10135579	14	62173187	A	G	0.0402784	0.1	0.54	0.42
rs10135595	14	91925027	G	T	0.446576	0.19	0.46	0.62
rs10135695	14	92541538	T	C	0.247514	0.67	0.67	0.95
rs10135763	14	91293639	A	C	0.319838	0.51	0.33	0.98
rs10135774	14	81414913	T	C	0.441016	0.04	0.79	0.14
rs10135849	14	82055904	C	A	0.45724	0.93	0.033	0.17
rs10136208	14	61958044	T	C	0.14736	0.83	0.52	0.49
rs10136213	14	81566362	G	A	0.129556	0.33	0.78	0.34
rs10136308	14	94497500	G	C	0.201958	0.17	0.11	0.97
rs10136404	14	81411299	A	G	0.404819	0.51	0.94	0.65
rs10136407	14	61958225	T	C	0.147356	0.85	0.52	0.5
rs10136473	14	61937384	A	G	0.186763	0.67	0.59	0.96
rs10136636	14	94900374	T	C	0.121966	0.76	0.24	0.62
rs10136977	14	91288811	C	T	0.323003	0.45	0.3	0.99
rs10137041	14	81348425	C	T	0.493311	0.0018	0.89	0.013
rs10137118	14	89365006	C	T	0.288281	0.72	0.75	0.71
rs10137258	14	94515632	A	G	0.418034	0.82	0.7	0.62
rs1013734	7	105878412	G	A	0.399395	0.14	0.87	0.3
rs10137414	14	94485565	C	T	0.137151	0.91	0.091	0.24
rs10137498	14	89365389	C	T	0.124021	0.9	0.22	0.5
rs10137502	14	89488235	A	G	0.0280955	0.41	0.9	0.5
rs10137505	14	94485545	G	A	0.138019	0.96	0.12	0.3
rs10137529	14	62210505	C	T	0.0370841	0.35	0.26	0.99
rs10137588	14	62187722	G	T	0.0442992	0.44	0.076	0.59
rs10137672	14	89384103	C	T	0.166117	0.73	0.37	0.46
rs10137690	14	82031426	T	C	0.250891	0.47	0.24	0.22
rs10137692	14	97087581	G	A	0.133843	0.15	0.94	0.28
rs10137726	14	90375260	G	A	0.0901013	0.33	0.13	0.82
rs10137749	14	82061455	G	A	0.27122	0.26	0.03	0.021
rs10137818	14	91239728	T	C	0.174115	0.059	0.13	0.017
rs10138124	14	61946762	T	C	0.125617	0.27	0.71	0.22
rs10138182	14	94899260	G	A	0.274323	0.91	0.46	0.73
rs10138217	14	92497990	C	A	0.245401	0.69	0.72	0.93
rs10138296	14	92551085	A	G	0.247409	0.67	0.65	0.95
rs10138343	14	91843830	C	T	0.0174252	1	0.39	0.55
rs10138449	14	62013834	G	C	0.0775404	0.9	0.0031	0.068
rs10138593	14	91236254	G	A	0.115509	0.11	0.06	0.014
rs10138600	14	94503527	G	A	0.117641	0.92	0.15	0.42
rs10138605	14	101135965	T	C	0.0197336	0.53	0.38	0.28
rs10138657	14	101111916	C	T	0.0298225	0.17	0.56	0.13
rs10138711	14	94503578	G	A	0.116924	0.97	0.17	0.42
rs10138769	14	94913464	C	T	0.149684	0.84	0.97	0.89
rs10138781	14	81519862	C	T	0.276355	0.37	0.33	0.97
rs10139181	14	89052178	G	C	0.0607713	0.65	0.061	0.13
rs10139203	14	90185401	G	C	0.154652	0.013	0.074	0.43
rs10139564	14	21149785	A	C	0.419858	0.96	0.15	0.37
rs10139578	14	62174686	G	C	0.0503025	0.16	0.45	0.6
rs1013963	11	94504880	A	C	0.0107628	0.46	0.2	0.15
rs10139669	14	91970829	C	T	0.161713	0.012	0.29	0.21
rs10139740	14	82065313	T	C	0.457316	0.86	0.038	0.21
rs10139915	14	80516366	G	A	0.13786	0.73	0.67	0.64
rs10139932	14	94910363	G	T	0.308448	0.43	0.62	0.69
rs10139958	14	91856340	T	C	0.229237	0.3	0.11	0.75
rs10140322	14	81595928	G	C	0.360419	0.84	0.5	0.61
rs10140417	14	94910946	G	A	0.308468	0.44	0.61	0.7
rs10140469	14	92534114	A	G	0.247473	0.68	0.66	0.96
rs10140481	14	92534148	A	G	0.247473	0.68	0.67	0.96
rs10140666	14	92534341	A	G	0.247479	0.68	0.66	0.96
rs10140720	14	92534151	G	A	0.247473	0.68	0.67	0.96
rs10140727	14	62074005	G	T	0.106301	0.87	0.036	0.22
rs10140756	14	100939323	G	T	0.378973	0.67	0.35	0.34
rs10140886	14	62157142	A	G	0.0401708	0.099	0.58	0.39
rs10140915	14	81391413	T	C	0.0628645	0.43	0.25	0.2
rs10141133	14	80460578	T	C	0.16989	0.2	0.15	0.96
rs10141272	14	90376663	C	T	0.018621	0.38	0.44	0.21
rs10141279	14	90376679	C	T	0.018621	0.38	0.44	0.21
rs10141582	14	81564185	T	C	0.127631	0.25	0.64	0.22
rs10141665	14	91988511	T	C	0.0214635	0.92	0.81	0.9
rs10141777	14	81564374	T	C	0.12941	0.35	0.79	0.36
rs10141843	14	88241939	T	C	0.0176329	0.49	0.59	0.32
rs10141903	14	82018202	C	T	0.314286	0.14	0.045	0.02
rs10141916	14	92543194	T	G	0.247503	0.67	0.67	0.95
rs10141970	14	81360750	C	T	0.493302	0.0015	0.9	0.012
rs10142041	14	92543356	T	A	0.247485	0.67	0.67	0.95
rs10142340	14	100802485	C	T	0.265756	0.018	0.71	0.049
rs10142369	14	91237720	G	A	0.115509	0.11	0.06	0.014
rs10142377	14	90383086	T	A	0.0186079	0.39	0.43	0.21
rs10142580	14	100811742	C	G	0.270608	0.023	0.92	0.086
rs10142587	14	90383320	T	A	0.0186079	0.39	0.43	0.21
rs1014264	7	17729233	G	C	0.400941	0.63	0.6	0.46
rs10142753	14	81376490	T	C	0.495453	0.0015	0.86	0.011
rs10142959	14	81561643	A	G	0.13026	0.37	0.73	0.35
rs10142999	14	81561425	G	A	0.13026	0.37	0.73	0.35
rs10143005	14	81200639	G	A	0.349816	0.01	0.58	0.097
rs10143087	14	81561557	G	C	0.13026	0.37	0.73	0.35
rs10143191	14	90312972	C	T	0.209574	0.2	0.12	0.05
rs10143213	14	92547733	C	T	0.247503	0.67	0.67	0.95
rs10143237	14	61969549	C	G	0.125687	0.37	0.17	0.088
rs10143310	14	92540381	G	C	0.246598	0.79	0.74	0.99
rs10143315	14	90440050	G	A	0.0170611	0.93	0.11	0.24
rs10143337	14	94881756	G	A	0.21929	0.4	0.85	0.47
rs10143456	14	92540764	A	C	0.247491	0.67	0.67	0.95
rs10143473	14	88254535	T	C	0.0181872	0.54	0.64	0.39
rs10143557	14	62050590	C	G	0.0846366	0.74	0.019	0.08
rs10143581	14	92531705	T	C	0.245458	0.69	0.76	0.9
rs10143713	14	61957046	A	G	0.146957	0.73	0.55	0.45
rs10143800	14	81496342	A	G	0.24967	0.75	0.25	0.61
rs10143963	14	94480190	G	C	0.11481	0.27	0.7	0.26
rs10143991	14	94480372	C	T	0.0213296	0.64	0.12	0.5
rs10144011	14	62191482	C	T	0.0402168	0.12	0.54	0.46
rs10144209	14	81577831	C	T	0.344013	0.8	0.32	0.64
rs10144230	14	94501581	T	C	0.202142	0.19	0.12	0.96
rs10144231	14	91963073	G	C	0.16172	0.012	0.29	0.21
rs10144321	14	100882405	A	G	0.229497	0.011	0.62	0.027
rs10144324	14	82033476	T	C	0.256804	0.61	0.3	0.34
rs10144330	14	91234432	T	A	0.1155	0.11	0.06	0.014
rs10144692	14	81359345	T	C	0.493068	0.0019	0.92	0.014
rs10144731	14	91299829	T	C	0.0909953	0.52	0.66	0.88
rs10144732	14	90377958	C	A	0.0186083	0.39	0.43	0.21
rs10144879	14	91991503	A	C	0.0213827	0.95	0.95	0.96
rs10144958	14	62158698	G	T	0.0401727	0.1	0.58	0.4
rs10145053	14	92544145	T	C	0.247503	0.67	0.67	0.95
rs10145099	14	81456694	C	T	0.39738	0.22	0.58	0.57
rs10145371	14	91991953	C	G	0.463999	0.28	0.53	0.68
rs10145474	14	92523669	A	G	0.121735	0.33	0.92	0.39
rs10145615	14	100937893	T	C	0.386529	0.56	0.4	0.31
rs10145724	14	91942342	A	T	0.161587	0.012	0.3	0.21
rs10145809	14	91942407	G	T	0.16161	0.013	0.29	0.22
rs10145950	14	92541097	A	G	0.247491	0.67	0.67	0.95
rs10146037	14	62160520	T	C	0.0401845	0.11	0.58	0.41
rs10146063	14	91226196	C	T	0.0948819	0.053	0.11	0.012
rs10146087	14	92540961	G	C	0.247491	0.67	0.67	0.95
rs10146192	14	81562581	C	T	0.13015	0.34	0.76	0.34
rs10146203	14	81562623	C	T	0.13015	0.34	0.76	0.34
rs10146249	14	92541340	C	A	0.247503	0.67	0.67	0.95
rs10146278	14	94919838	G	A	0.151081	0.84	0.98	0.89
rs10146333	14	91946132	C	T	0.450273	0.14	0.38	0.6
rs10146347	14	90441143	A	G	0.0362741	0.53	0.084	0.086
rs10146348	14	81414819	A	G	0.4411	0.041	0.79	0.14
rs10146401	14	80481283	C	T	0.126143	0.77	0.45	0.48
rs10146516	14	81414747	G	A	0.441097	0.041	0.77	0.15
rs10146519	14	92548896	A	C	0.247468	0.66	0.65	0.95
rs10146801	14	81578212	C	T	0.34266	0.93	0.26	0.5
rs10146811	14	81578238	C	T	0.344127	0.78	0.31	0.65
rs10146814	14	94518209	G	C	0.419799	0.82	0.67	0.6
rs10146872	14	101302283	C	T	0.034413	0.056	0.25	0.52
rs10147009	14	82060944	T	G	0.461966	0.99	0.031	0.15
rs10147011	14	81557279	G	T	0.128694	0.21	0.66	0.2
rs10147074	14	89361082	A	C	0.268153	0.96	0.44	0.66
rs10147215	14	94481458	C	A	0.268931	0.38	0.92	0.57
rs10147243	14	81511178	T	A	0.280303	0.37	0.32	0.98
rs10147275	14	62213553	G	T	0.137245	0.16	0.12	0.041
rs10147482	14	91954990	C	T	0.161701	0.012	0.29	0.22
rs10147833	14	61986573	A	C	0.0923505	0.86	0.65	0.89
rs10147854	14	80441738	G	T	0.204236	0.3	0.32	0.95
rs10147921	14	81566059	T	G	0.129519	0.37	0.75	0.36
rs10147988	14	101297515	A	G	0.400604	0.63	0.21	0.65
rs10148514	14	62187821	T	C	0.0444313	0.41	0.065	0.6
rs10148749	14	81536799	T	C	0.12904	0.33	0.78	0.34
rs10148879	14	100938678	A	G	0.41259	0.4	0.44	0.24
rs10149134	14	100996682	G	A	0.390292	0.89	0.38	0.6
rs10149239	14	100838007	A	G	0.266319	0.016	0.86	0.063
rs10149331	14	89364985	T	G	0.268184	0.99	0.46	0.71
rs10149438	14	100838173	A	G	0.266319	0.016	0.86	0.063
rs10149557	14	80482120	C	T	0.384244	0.38	0.34	0.97
rs10149686	14	94904422	A	T	0.274063	0.94	0.39	0.66
rs10149689	14	81415800	A	G	0.441066	0.041	0.8	0.14
rs10149717	14	94913559	T	C	0.271513	0.92	0.3	0.59
rs10149739	14	81563871	A	G	0.12833	0.24	0.64	0.22
rs10149740	14	81563831	C	T	0.127631	0.25	0.64	0.22
rs10149807	14	81563860	C	T	0.127631	0.25	0.64	0.22
rs10149992	14	81563900	G	A	0.127631	0.25	0.64	0.22
rs10150021	14	91970422	G	A	0.161602	0.013	0.29	0.22
rs10150048	14	80512799	A	G	0.127839	0.76	0.36	0.41
rs10150068	14	92542881	A	G	0.247503	0.67	0.67	0.95
rs10150088	14	92503576	T	C	0.38185	0.43	0.73	0.65
rs10150113	14	91970524	A	T	0.378524	0.88	0.84	0.97
rs10150381	14	81521033	G	A	0.245679	0.66	0.25	0.66
rs10150391	14	81394123	T	G	0.0627102	0.39	0.26	0.19
rs10150594	14	88955957	A	G	0.334126	0.57	0.11	0.14
rs10150606	14	94482615	A	C	0.396985	0.51	0.33	0.27
rs10150636	14	92498195	C	T	0.218418	0.00067	0.67	0.0043
rs10150692	14	94482612	C	G	0.393268	0.46	0.28	0.22
rs10150726	14	21149841	C	G	0.145871	0.93	0.51	0.65
rs10150928	14	90379615	C	T	0.0186127	0.39	0.43	0.21
rs10151039	14	82035725	A	C	0.258244	0.64	0.28	0.34
rs10151086	14	91847540	C	T	0.0157705	0.71	0.46	0.44
rs10151090	14	101115344	G	C	0.271399	0.74	0.023	0.22
rs10151321	14	61952802	G	C	0.0409039	0.81	0.43	0.73
rs1015166	6	32798731	C	T	0.340326	0.18	0.82	0.23
rs10151660	14	81537484	T	C	0.129063	0.33	0.74	0.33
rs10151867	14	80467796	C	T	0.169661	0.22	0.14	0.93
rs10151932	14	92555667	C	T	0.247462	0.66	0.65	0.95
rs10151945	14	92525613	C	T	0.381838	0.4	0.75	0.61
rs10152202	15	58744348	T	G	0.324512	0.1	0.46	0.42
rs10152209	15	59946425	G	C	0.334199	0.35	0.46	0.2
rs10152346	15	90838759	G	A	0.145914	0.22	0.52	0.55
rs10152373	15	59989365	C	T	0.0163615	0.49	0.86	0.71
rs10152414	15	59946572	G	A	0.338397	0.32	0.33	0.14
rs10152415	15	59946601	G	A	0.338645	0.32	0.38	0.16
rs10152431	15	59989336	T	C	0.0165393	0.52	0.99	0.65
rs10152509	15	59946761	C	T	0.372948	0.17	0.54	0.13
rs10152543	15	58741848	C	T	0.175723	0.037	0.99	0.091
rs10152791	15	59987181	G	A	0.0165507	0.51	0.97	0.65
rs10152878	15	57873518	A	C	0.116924	0.57	0.67	0.84
rs10153119	16	66920949	G	A	0.0306984	0.99	0.96	0.98
rs10153593	2	240965916	C	A	0.453324	1	0.42	0.65
rs10153706	2	144019771	A	G	0.17831	0.55	0.25	0.75
rs10153744	2	234280729	A	G	0.162815	0.12	0.66	0.32
rs10153757	2	202594908	A	G	0.138885	0.58	0.46	0.93
rs10153860	2	42722516	C	T	0.20123	0.59	0.2	0.19
rs10154992	3	49276077	T	C	0.266831	0.42	0.72	0.41
rs10154999	3	139408355	G	A	0.149154	0.32	0.33	0.13
rs1015501	2	201403980	A	C	0.236548	0.23	0.18	0.061
rs10155014	3	49432321	T	C	0.257596	0.39	0.91	0.5
rs10155853	7	30859817	A	G	0.222271	0.47	0.61	0.87
rs10155856	7	30860218	A	C	0.222422	0.5	0.62	0.89
rs10155995	7	34756990	G	T	0.178919	0.18	0.13	0.047
rs10156053	7	30859809	G	A	0.222091	0.48	0.62	0.87
rs10156102	7	29830176	C	T	0.0593927	0.93	0.72	0.79
rs10156115	7	31827950	C	T	0.0155629	0.63	0.24	0.68
rs10156286	8	103360429	T	C	0.246726	0.71	0.36	0.72
rs10156326	8	36653623	C	A	0.174227	0.17	0.079	0.027
rs10156653	9	75586627	C	T	0.0485995	0.48	0.91	0.68
rs10157514	1	21724753	C	A	0.0553878	0.24	0.65	0.55
rs10157944	1	165641861	C	T	0.441278	0.83	0.68	0.6
rs10158206	1	156102438	C	T	0.0413386	0.27	0.5	0.71
rs10158218	1	156102604	C	A	0.0413161	0.27	0.5	0.72
rs10158415	1	89602884	T	G	0.316735	0.27	0.67	0.26
rs10159070	1	89685357	C	T	0.319478	0.42	0.49	0.28
rs10159320	1	156102476	G	A	0.064518	0.048	0.9	0.14
rs10159628	10	85945721	C	T	0.344411	0.021	0.23	0.011
rs10160764	11	71082809	G	A	0.074357	0.19	0.4	0.14
rs10160765	11	91958987	G	A	0.464127	0.69	0.015	0.056
rs1016078	12	112410077	C	A	0.174023	0.25	0.08	0.044
rs1016079	12	112410186	T	G	0.174023	0.25	0.08	0.044
rs10160982	12	112250352	A	G	0.0803276	0.45	0.54	0.29
rs10161111	12	112250200	G	A	0.0803258	0.49	0.51	0.3
rs1016120	2	135547289	G	A	0.282237	0.75	0.62	0.97
rs10161225	12	112648981	T	C	0.287359	0.44	0.0031	0.01
rs10161290	12	112718198	G	A	0.0944631	0.58	0.075	0.13
rs10162577	14	97110841	T	G	0.0345755	0.3	0.99	0.46
rs10162629	15	59967117	G	C	0.334524	0.36	0.37	0.17
rs10162677	15	60748568	C	T	0.193612	0.41	0.76	0.63
rs10162821	15	59203129	A	G	0.250773	0.023	0.77	0.049
rs10162823	15	25606170	G	A	0.13571	0.25	0.074	0.71
rs10162843	15	55480218	C	T	0.125535	0.28	0.63	0.64
rs10163016	15	58508590	T	C	0.0124994	0.51	0.76	0.46
rs10163089	15	54019568	T	C	0.169233	0.17	0.71	0.47
rs10163098	15	51673630	A	G	0.0203564	0.53	0.44	0.93
rs10163178	15	57918363	C	T	0.303295	0.16	0.065	0.028
rs1016322	12	11660451	A	G	0.210216	0.41	0.93	0.56
rs10163694	18	50920910	C	T	0.460637	0.22	0.041	0.027
rs10163741	18	52294195	A	G	0.435617	0.1	0.57	0.1
rs10163836	18	50956266	T	C	0.459375	0.19	0.04	0.023
rs10163838	18	50956294	A	G	0.4593	0.18	0.039	0.021
rs10163842	18	50956593	T	C	0.458893	0.16	0.042	0.02
rs10163847	18	50956663	T	C	0.45897	0.17	0.047	0.023
rs1016392	7	29656672	A	G	0.378539	0.29	0.47	0.2
rs10163926	18	50956944	G	A	0.458836	0.16	0.044	0.021
rs10164049	18	50921268	T	C	0.460873	0.21	0.044	0.027
rs10164054	18	50921299	A	G	0.460881	0.21	0.045	0.028
rs10164112	18	51881380	T	C	0.40838	0.013	0.79	0.04
rs10164159	18	52031405	G	A	0.329996	0.0059	0.48	0.1
rs10164246	18	50956148	G	T	0.458957	0.16	0.042	0.019
rs10164346	19	15700741	C	T	0.195699	0.29	0.033	0.029
rs10164532	2	160371259	C	T	0.023126	0.83	0.69	0.69
rs10164865	2	42405743	A	G	0.332656	0.6	0.075	0.41
rs10165041	2	160436579	G	C	0.378042	0.78	0.85	0.94
rs1016507	14	81317589	G	A	0.399739	0.46	0.88	0.64
rs10165197	2	160393648	G	A	0.410517	0.48	0.27	0.86
rs10165227	2	38365062	C	T	0.125021	0.13	0.55	0.12
rs10165743	2	42761630	G	A	0.341292	0.37	0.12	0.77
rs10166244	2	178192781	T	C	0.221319	0.011	0.39	0.016
rs10166423	2	143625922	G	T	0.401551	0.96	0.56	0.75
rs10166521	2	38116186	G	A	0.212187	0.41	0.54	0.31
rs10166694	2	160594891	A	G	0.352045	0.91	0.82	0.83
rs10166944	2	160294332	G	A	0.41031	0.68	0.33	0.37
rs1016699	14	81389124	A	G	0.4228	0.01	0.91	0.04
rs10167004	2	42807617	T	C	0.30421	0.44	0.88	0.66
rs10167119	2	234589312	T	C	0.386259	0.65	0.7	0.51
rs10167143	2	160463396	A	T	0.496646	0.72	0.52	0.89
rs10167800	2	177520819	A	G	0.085793	0.72	0.78	0.62
rs10168037	2	42737398	G	A	0.360046	0.36	0.084	0.66
rs10168155	2	234596836	C	T	0.406818	0.62	0.71	0.49
rs10168333	2	234596988	C	T	0.406818	0.62	0.72	0.49
rs10168416	2	234597087	C	G	0.315683	0.7	0.54	0.43
rs10168794	2	234293747	T	C	0.0772185	0.38	0.74	0.59
rs10169210	2	241596863	T	C	0.220036	0.94	0.46	0.57
rs10169673	2	43114496	A	G	0.496888	0.48	0.32	0.89
rs10169679	2	42361436	C	A	0.211338	0.52	0.73	0.41
rs10169681	2	160638576	A	G	0.437656	0.74	0.55	0.51
rs10169917	2	178680232	C	A	0.327399	0.42	0.093	0.088
rs1017012	7	30837003	A	G	0.494562	0.16	0.72	0.38
rs10170160	2	234700578	T	C	0.374826	0.35	0.21	0.15
rs10170336	2	160589343	T	C	0.376521	0.99	0.98	0.99
rs10170546	2	178248790	T	C	0.262794	0.24	0.4	0.75
rs10171367	2	234597667	C	G	0.40682	0.62	0.71	0.49
rs1017141	14	81569678	A	G	0.18215	0.23	0.39	0.7
rs10171450	2	177520115	T	C	0.0848187	0.83	0.78	0.7
rs10171919	2	42425140	G	A	0.423854	0.26	0.37	0.78
rs10172102	2	143627061	C	G	0.39453	0.99	0.54	0.7
rs10172256	2	42337505	C	G	0.260179	0.68	0.39	0.4
rs10172305	2	178237401	G	A	0.134337	0.06	0.24	0.53
rs10172339	2	160203810	T	C	0.219995	0.12	0.43	0.09
rs10172354	2	42337454	G	A	0.206551	0.76	0.24	0.65
rs10172447	2	42881725	G	A	0.305052	0.27	0.82	0.51
rs10172572	2	201502395	T	C	0.0828305	0.81	0.073	0.2
rs10173008	2	178194744	T	C	0.208922	0.016	0.62	0.035
rs10173091	2	143627838	G	A	0.401558	0.99	0.52	0.7
rs10173105	2	160142602	G	C	0.069029	0.22	0.59	0.56
rs10173107	2	42420302	A	T	0.126544	0.46	0.17	0.14
rs10173159	2	178194706	A	G	0.221319	0.011	0.38	0.016
rs10173172	2	178194779	C	G	0.208922	0.016	0.62	0.035
rs10173251	2	43529508	C	G	0.130482	0.85	0.73	0.72
rs10173355	2	234597321	A	T	0.315687	0.7	0.54	0.43
rs10173538	2	160569276	C	T	0.376552	0.89	0.8	0.94
rs10173636	2	43529919	C	G	0.131071	0.89	0.72	0.75
rs1017385	12	21015139	T	G	0.142182	0.74	0.11	0.19
rs1017386	12	21015205	A	C	0.142182	0.74	0.11	0.19
rs1017427	8	86476469	C	G	0.312645	0.35	0.44	0.23
rs10174515	2	160462035	G	A	0.496657	0.72	0.52	0.88
rs10174617	2	43016065	A	G	0.261138	0.41	0.88	0.64
rs10175252	2	178180045	G	C	0.0122097	0.33	0.12	0.099
rs10175470	2	219037597	C	T	0.0836511	0.008	0.25	0.0052
rs10175660	2	178180417	G	A	0.0122089	0.33	0.12	0.099
rs10175662	2	178180422	G	A	0.0148182	0.39	0.15	0.14
rs10175809	2	234596865	T	A	0.406864	0.61	0.72	0.49
rs10175949	2	234712921	A	G	0.124856	0.27	0.96	0.41
rs10176023	2	42359876	T	C	0.228316	0.49	0.77	0.42
rs1017622	18	52359596	C	T	0.204909	0.025	0.68	0.14
rs10176234	2	143688839	G	A	0.392234	0.78	0.32	0.72
rs10176280	2	43028860	A	G	0.0663766	0.1	0.75	0.14
rs10176307	2	160411254	T	A	0.285131	0.59	0.44	0.36
rs10176436	2	160515394	G	A	0.379073	0.75	0.84	0.93
rs10176528	2	42901895	C	T	0.377978	0.17	0.88	0.36
rs10176573	2	135657471	C	A	0.392614	0.74	0.83	0.68
rs10176577	2	38324035	T	A	0.226272	0.96	0.66	0.79
rs10176632	2	178225934	T	G	0.329973	0.75	0.09	0.41
rs10176724	2	178226009	T	G	0.134429	0.062	0.25	0.53
rs10176950	2	178196311	T	C	0.221367	0.011	0.38	0.015
rs10177086	2	160290559	C	T	0.417834	0.44	0.43	0.29
rs1017728	4	156772582	T	C	0.0177547	0.33	0.29	0.14
rs1017729	4	156772934	A	G	0.0177316	0.31	0.29	0.13
rs10177852	2	160820410	C	T	0.2157	0.23	0.8	0.41
rs10178177	2	200829993	A	G	0.19497	0.42	0.56	0.37
rs10178388	2	160375434	G	A	0.0174539	0.36	0.98	0.49
rs10178992	2	234657877	T	A	0.352212	0.95	0.65	0.76
rs10179091	2	234657983	T	C	0.436838	0.8	0.92	0.81
rs10179094	2	234597825	T	A	0.386052	0.68	0.68	0.52
rs10179354	2	143689654	G	A	0.391685	0.81	0.3	0.69
rs10179687	2	177542298	C	G	0.418318	0.032	0.71	0.052
rs10179735	2	178196869	T	C	0.20883	0.015	0.61	0.034
rs10179816	2	43531304	G	A	0.13055	0.8	0.74	0.69
rs1017994	2	143607317	A	G	0.284597	0.52	0.93	0.6
rs10179964	2	201464295	C	T	0.428995	0.45	0.055	0.49
rs10179975	2	178196885	A	G	0.221272	0.01	0.38	0.014
rs10180210	2	201508433	G	A	0.0836811	0.59	0.078	0.13
rs10180317	2	42841456	C	G	0.302706	0.32	0.67	0.65
rs10180675	2	220435034	G	A	0.0906791	0.29	0.0094	0.011
rs10180735	2	160287883	A	C	0.115932	0.48	0.072	0.49
rs10180810	2	42841867	C	G	0.302614	0.31	0.69	0.63
rs10180868	2	160288062	C	A	0.410085	0.67	0.36	0.39
rs10180893	2	43017854	T	C	0.259663	0.33	0.93	0.53
rs10180962	2	43017747	C	G	0.259651	0.33	0.93	0.54
rs10181075	2	43142999	T	G	0.406816	0.21	0.47	0.65
rs1018119	5	74886384	G	A	0.0827156	0.37	0.66	0.72
rs10181248	2	160220745	A	G	0.209193	0.2	0.89	0.37
rs10181489	2	201635535	C	T	0.331515	0.21	0.45	0.61
rs10182006	2	43114490	C	T	0.496368	0.49	0.31	0.86
rs10182264	2	42942105	A	G	0.448298	0.033	0.81	0.14
rs10182386	2	178680218	T	C	0.327345	0.43	0.1	0.096
rs1018268	15	57744582	A	G	0.462846	0.32	0.75	0.38
rs1018269	15	57744311	T	A	0.488671	0.35	0.73	0.37
rs10182714	2	178194338	C	T	0.221253	0.01	0.38	0.014
rs10182955	2	160142527	C	T	0.370728	0.046	0.94	0.14
rs10182987	2	135652735	G	C	0.0268583	0.36	0.28	0.17
rs10183074	2	42817938	T	C	0.308204	0.33	0.83	0.57
rs10183344	2	42423645	G	A	0.42411	0.31	0.38	0.84
rs10183437	2	42423683	G	A	0.423508	0.38	0.39	0.92
rs10183681	2	202578127	G	A	0.0738685	0.49	0.64	0.43
rs10184021	2	160292290	C	T	0.116431	0.57	0.065	0.41
rs10184034	2	160505427	A	G	0.37854	0.72	0.79	0.93
rs10184166	2	234308612	A	G	0.0465459	0.54	0.84	0.69
rs1018430	6	32281688	C	T	0.238015	0.65	0.19	0.23
rs1018431	6	32281676	G	A	0.238169	0.66	0.15	0.21
rs1018433	6	32281510	A	T	0.228912	0.81	0.2	0.31
rs1018434	6	32281360	T	C	0.229064	0.91	0.14	0.3
rs10184868	2	135601757	A	G	0.0269387	0.31	0.29	0.16
rs10185155	2	160553228	G	A	0.37831	0.77	0.82	0.96
rs10185436	2	160142675	C	T	0.386574	0.13	0.82	0.2
rs10186013	2	37891758	C	G	0.392571	0.069	0.45	0.37
rs10186492	2	43024542	G	A	0.12776	0.63	1	0.82
rs10186934	2	178425998	C	T	0.125	0.025	0.29	0.33
rs10187029	2	201469791	C	G	0.236021	0.23	0.2	0.066
rs10187278	2	38434403	A	G	0.303079	0.12	0.3	0.059
rs1018730	1	155910830	A	G	0.0694846	0.95	0.084	0.23
rs10187433	2	42806738	G	A	0.303681	0.41	0.89	0.61
rs10187451	2	42901823	C	A	0.378454	0.17	0.85	0.38
rs10187471	2	160289911	A	G	0.11599	0.47	0.071	0.49
rs10187621	2	160293366	T	G	0.410376	0.69	0.36	0.4
rs10188107	2	178120312	G	T	0.101959	0.76	0.92	0.78
rs10188117	2	160290519	A	G	0.115988	0.48	0.071	0.49
rs10188193	2	178120391	C	T	0.102009	0.76	0.91	0.77
rs10188263	2	42824310	G	C	0.305228	0.28	0.69	0.6
rs10188397	2	43204819	C	T	0.373235	0.2	0.1	0.91
rs1018929	4	110497064	C	G	0.0415295	0.52	0.0097	0.2
rs10189367	2	234716903	A	G	0.39687	0.041	0.29	0.027
rs10189426	2	234583490	C	T	0.0223303	0.97	0.68	0.83
rs10189560	2	160394119	G	C	0.157525	0.81	0.044	0.28
rs10189666	2	43531052	T	A	0.131255	0.85	0.75	0.74
rs10189679	2	160394263	A	C	0.152615	0.83	0.07	0.31
rs10189689	2	131130678	T	C	0.197782	0.11	0.19	0.79
rs10190311	2	43527736	A	T	0.131791	1	0.63	0.77
rs10190350	2	43020217	C	T	0.137945	0.77	0.76	0.9
rs10190704	2	160594962	G	A	0.352095	0.9	0.81	0.82
rs10190976	2	234587442	T	G	0.365031	0.66	0.58	0.95
rs10190988	2	160294574	G	C	0.41031	0.68	0.33	0.37
rs10192068	2	241549085	T	C	0.387932	0.15	0.43	0.54
rs10192318	2	161135991	T	C	0.200342	0.21	0.81	0.3
rs10192408	2	160424594	T	G	0.496678	0.71	0.5	0.89
rs10192547	2	160290590	C	T	0.410339	0.67	0.33	0.37
rs10192757	2	201517582	G	A	0.020056	0.73	0.89	0.87
rs10192788	2	38272672	C	T	0.378801	0.24	0.29	0.13
rs10192973	2	43026524	C	T	0.127436	0.77	0.93	0.98
rs1019300	7	33272948	T	A	0.165603	0.05	0.92	0.19
rs1019301	7	33272922	A	G	0.0871299	0.065	0.79	0.23
rs10193013	2	43017416	C	T	0.259662	0.33	0.93	0.54
rs10193402	2	160507782	A	G	0.378554	0.71	0.79	0.92
rs10193542	2	234316948	G	C	0.0776407	0.4	0.68	0.64
rs10193935	2	42419829	C	T	0.126561	0.44	0.18	0.14
rs10194180	2	42991468	G	C	0.210382	0.51	0.63	0.85
rs10194483	2	160596394	G	A	0.350757	0.87	0.89	0.85
rs10195287	2	160461478	C	T	0.42772	0.38	0.65	0.71
rs10195776	2	42425098	G	A	0.127008	0.4	0.21	0.14
rs10195899	2	42881534	T	C	0.305301	0.27	0.77	0.54
rs10196064	2	160425965	A	G	0.496584	0.68	0.51	0.91
rs10196492	2	43018534	G	T	0.259941	0.36	0.98	0.54
rs10196753	2	178194900	G	A	0.208951	0.016	0.62	0.036
rs10196915	2	178188303	C	T	0.208904	0.016	0.67	0.04
rs10197460	2	234589190	G	T	0.38625	0.65	0.71	0.52
rs10197518	2	178066750	G	C	0.114142	0.84	0.42	0.71
rs10198053	2	160461680	A	G	0.496622	0.71	0.52	0.89
rs10198127	2	177912203	T	C	0.061548	0.3	0.78	0.31
rs1019820	14	21111988	A	G	0.458674	0.84	0.93	0.89
rs1019821	14	21112065	G	A	0.458906	0.83	0.95	0.87
rs1019822	14	21112070	T	C	0.459821	0.84	0.9	0.9
rs1019823	14	21112232	A	G	0.45875	0.95	0.95	0.96
rs10198518	2	178179955	A	G	0.0121745	0.32	0.12	0.094
rs10198552	2	135599876	T	C	0.0273921	0.34	0.31	0.18
rs10199110	2	202168783	G	C	0.180296	0.78	0.59	0.86
rs10199169	2	42843233	C	T	0.302665	0.31	0.64	0.66
rs10199293	2	234589504	C	T	0.36478	0.69	0.57	0.92
rs10199512	2	234691401	G	A	0.360827	0.37	0.0071	0.014
rs10199525	2	234691428	G	A	0.203601	0.43	0.018	0.031
rs10199805	2	160427391	T	G	0.496595	0.69	0.51	0.91
rs10199868	2	135627823	G	A	0.0266795	0.35	0.28	0.17
rs10199882	2	234685264	T	C	0.144282	0.64	0.44	0.39
rs10200362	2	160296850	G	A	0.115398	0.41	0.08	0.58
rs10200479	2	202575942	C	T	0.13567	0.62	0.43	0.86
rs10200602	2	43046487	A	G	0.166129	0.84	0.92	0.84
rs10201985	2	160588484	G	A	0.0245095	0.72	0.57	0.53
rs10202032	2	234691055	T	C	0.326944	0.65	0.29	0.3
rs10202187	2	160427646	C	T	0.377759	0.76	0.88	0.9
rs10202253	2	200793205	A	G	0.442214	0.011	0.97	0.056
rs10202329	2	177541592	A	G	0.0863127	0.62	0.84	0.59
rs10202352	2	160427608	A	G	0.496572	0.68	0.51	0.91
rs10202670	2	160310246	A	G	0.119431	0.35	0.063	0.58
rs10202865	2	234587707	C	T	0.313493	0.57	0.65	0.41
rs10203098	2	160269786	A	G	0.334505	0.68	0.37	0.75
rs10203123	2	234716827	C	A	0.343063	0.03	0.11	0.0077
rs10203266	2	234596368	G	C	0.406818	0.62	0.72	0.49
rs10203498	2	201595902	G	T	0.0633684	0.96	0.33	0.54
rs10203503	2	160327870	T	C	0.149911	0.97	0.36	0.54
rs10203853	2	234687418	A	T	0.471223	0.89	0.65	0.68
rs10203855	2	42890087	C	T	0.30781	0.29	0.8	0.54
rs10203954	2	160351267	A	G	0.0861836	0.16	0.53	0.15
rs10204098	2	43017502	G	A	0.26	0.33	0.91	0.55
rs10204105	2	43017520	G	A	0.26	0.33	0.91	0.55
rs10204145	2	42358042	T	C	0.462029	1	0.91	0.96
rs10204535	2	160463692	C	T	0.378452	0.78	0.81	0.97
rs10204598	2	38351969	G	A	0.120466	0.19	0.69	0.2
rs10204858	2	38214146	A	G	0.218547	0.73	0.13	0.24
rs10204867	2	160589185	C	A	0.352052	0.91	0.82	0.83
rs10204945	2	38214226	A	G	0.218363	0.78	0.13	0.25
rs10205149	2	42977733	A	G	0.328818	0.5	0.73	0.45
rs10205689	2	160363669	G	A	0.273685	0.69	0.63	0.53
rs10205876	2	160391740	A	C	0.0263307	0.62	0.45	0.93
rs10206214	2	160364292	C	T	0.273717	0.68	0.65	0.54
rs10206557	2	160325430	C	T	0.0971065	0.58	0.13	0.56
rs10206891	2	201474549	G	A	0.216706	0.8	0.47	0.5
rs10206934	2	160298685	T	G	0.410955	0.7	0.34	0.39
rs10207390	2	143641477	A	G	0.383701	0.83	0.49	0.82
rs10207442	2	160285473	T	C	0.392753	0.62	0.59	0.96
rs10207495	2	178180682	C	T	0.0122092	0.33	0.12	0.099
rs10207615	2	177561365	C	A	0.325035	0.063	0.5	0.33
rs10207932	2	178206841	G	T	0.220228	0.014	0.39	0.018
rs10208055	2	178237067	C	T	0.134348	0.059	0.25	0.52
rs10208150	2	178237170	C	T	0.341747	0.62	0.14	0.57
rs10208331	2	42353758	G	C	0.214514	0.65	0.83	0.55
rs10208367	2	42881492	C	T	0.304517	0.25	0.76	0.52
rs10209214	2	234687583	T	C	0.326536	0.6	0.29	0.27
rs10209829	2	160447624	T	A	0.496539	0.72	0.53	0.89
rs10210519	2	177522739	A	T	0.427642	0.055	0.89	0.1
rs10211285	2	42861167	A	C	0.303875	0.34	0.61	0.72
rs10211311	2	42901913	A	G	0.378011	0.15	0.89	0.33
rs10211560	2	159980395	C	T	0.0567929	0.23	0.73	0.3
rs10213032	4	171009360	A	G	0.0858315	0.93	0.21	0.41
rs10213562	4	110494732	T	G	0.111492	0.17	0.5	0.14
rs10214239	5	74357475	G	A	0.346286	0.88	0.77	0.89
rs1021457	8	86369274	C	T	0.155619	0.79	0.13	0.22
rs1021458	8	86355365	A	G	0.151257	0.72	0.17	0.24
rs10215211	7	30902889	G	C	0.0212979	0.39	0.61	0.31
rs10215234	7	34158193	T	G	0.201825	0.084	0.72	0.14
rs10215263	7	34925661	A	G	0.461263	0.78	0.37	0.72
rs10215354	7	30915262	C	T	0.0601326	0.56	0.57	0.39
rs10215370	7	150490075	T	C	0.174396	0.15	0.89	0.25
rs10215382	7	150490475	T	C	0.172045	0.14	0.79	0.2
rs10215385	7	150490497	T	C	0.171976	0.14	0.82	0.21
rs10215399	7	31796127	C	T	0.265339	0.31	0.96	0.48
rs10215547	7	34927038	G	A	0.461032	0.89	0.27	0.56
rs10215721	7	150490130	A	C	0.174345	0.16	0.96	0.28
rs10215801	7	31796188	T	C	0.268396	0.34	0.85	0.45
rs1021583	8	86135132	G	A	0.340694	0.42	0.63	0.35
rs10215901	7	34925377	C	T	0.460948	0.87	0.34	0.64
rs10215941	7	34927454	T	C	0.22414	0.73	0.94	0.7
rs10216063	7	30915263	A	G	0.155553	0.5	0.94	0.64
rs10216320	7	30769824	C	A	0.0752444	0.2	0.65	0.48
rs10216703	8	39804952	T	A	0.202991	0.16	0.2	0.051
rs10216867	8	36660187	G	A	0.17478	0.17	0.078	0.027
rs1021689	7	28974223	T	G	0.395108	0.78	0.39	0.72
rs1021690	7	28974488	G	A	0.39505	0.77	0.39	0.73
rs10216901	8	39804593	C	T	0.374397	0.67	0.2	0.23
rs1021691	7	28974496	T	C	0.395015	0.78	0.39	0.72
rs10217895	X	53832006	T	C	0.418527	0.74	0.43	0.86
rs10217982	X	53825782	G	C	0.417279	0.86	0.4	0.74
rs10218752	1	163171868	T	C	0.190444	0.86	0.83	0.79
rs10219333	11	34404491	G	T	0.19882	0.087	0.0037	0.0015
rs10219736	12	111788402	C	T	0.199196	0.29	0.015	0.013
rs10220322	14	101130334	T	G	0.122055	0.24	0.33	0.67
rs10220701	14	21155108	G	A	0.115837	0.67	0.95	0.79
rs10220764	15	58386144	C	T	0.0308245	0.95	0.22	0.47
rs10220805	15	57797303	C	G	0.112311	0.66	0.96	0.8
rs10220822	15	56705717	C	G	0.0720082	0.79	0.34	0.69
rs10220853	15	91322837	A	G	0.0558271	0.11	0.99	0.22
rs10220860	15	91324595	C	G	0.055869	0.12	0.99	0.24
rs10220896	15	58528550	G	A	0.0281321	0.64	0.42	0.37
rs10221243	17	44212310	G	A	0.226937	0.33	0.016	0.022
rs10221375	18	51676938	G	C	0.165387	0.48	0.59	0.38
rs10221563	2	234528798	G	A	0.0207272	0.79	0.44	0.43
rs10221962	2	38459015	G	C	0.195101	0.07	0.44	0.41
rs10223918	7	29825318	A	C	0.0686926	0.59	0.47	0.4
rs1022413	19	15741984	A	G	0.107675	0.54	0.91	0.56
rs10224146	7	30770257	C	T	0.0134839	0.17	0.71	0.44
rs10224150	7	31722232	C	T	0.185408	0.86	0.92	0.8
rs10224237	7	17068190	A	G	0.0721202	0.39	0.93	0.56
rs10224320	7	16855007	G	T	0.254574	0.12	0.49	0.46
rs10224373	7	105898066	A	T	0.392349	0.18	0.79	0.39
rs10224530	7	31065393	C	T	0.27039	0.011	0.2	0.0068
rs10224888	7	31827534	C	T	0.36199	0.65	0.71	0.56
rs10224902	7	36455477	T	C	0.115186	1	0.58	0.73
rs10224928	7	30896535	T	C	0.0202723	0.46	0.32	0.23
rs10225041	7	32489610	T	C	0.382148	0.24	0.83	0.46
rs10225046	7	31814020	A	G	0.485516	0.37	0.45	0.25
rs10225502	7	32533950	A	C	0.384141	0.27	0.34	0.78
rs10225627	7	34865215	C	T	0.19076	0.14	0.11	0.028
rs10225759	7	34761070	T	C	0.179169	0.17	0.17	0.053
rs10225945	7	28250083	A	G	0.14551	0.4	0.22	0.15
rs10226370	7	32484654	T	A	0.154974	0.46	0.94	0.56
rs10226373	7	34787677	A	G	0.179461	0.16	0.16	0.049
rs10226379	7	44009037	C	T	0.027594	0.6	0.11	0.17
rs10226867	7	30966193	C	T	0.0173287	0.82	0.47	0.53
rs10227016	7	25217027	G	A	0.38793	0.15	0.15	0.89
rs10227123	7	25217112	A	C	0.0993698	0.6	0.8	0.6
rs10227127	7	36447287	A	G	0.124882	0.64	0.75	0.89
rs10227211	7	30929257	A	C	0.130239	0.71	0.61	0.52
rs10227252	7	106008197	C	T	0.116336	0.63	0.083	0.14
rs10227304	7	150495846	C	A	0.205224	0.75	1	0.81
rs10227359	7	32481509	A	G	0.367751	0.42	0.95	0.57
rs102274	11	61557826	T	C	0.3477	0.93	0.68	0.8
rs10227423	7	30800679	C	A	0.133878	0.42	0.47	0.89
rs102275	11	61557803	T	C	0.352565	0.98	0.83	0.85
rs10227745	7	30092052	A	G	0.0767359	0.43	0.53	0.91
rs10227989	7	35737649	G	A	0.234236	0.32	0.51	0.25
rs10228056	7	50594738	C	T	0.022746	0.0025	0.37	0.0041
rs10228072	7	29575687	T	C	0.405625	0.23	0.6	0.19
rs10228079	7	17099057	A	G	0.115459	0.76	0.44	0.78
rs10228313	7	29575822	T	C	0.405466	0.25	0.55	0.19
rs10228377	7	29585031	C	T	0.406409	0.2	0.56	0.16
rs10228415	7	35738164	C	T	0.379592	0.28	0.13	0.069
rs10228428	7	31072228	C	T	0.344652	0.0046	0.29	0.0049
rs10228439	7	33251361	C	T	0.165445	0.052	0.93	0.19
rs10228486	7	33254580	C	T	0.245322	0.2	0.62	0.17
rs10228577	7	35729137	T	C	0.0421378	0.23	0.15	0.92
rs10228684	7	29585149	A	G	0.347908	0.29	0.3	0.91
rs10228707	7	35738246	G	C	0.234176	0.32	0.49	0.24
rs10229054	7	30765944	C	T	0.0134721	0.18	0.6	0.51
rs10229102	7	50621238	G	A	0.342473	0.17	0.73	0.44
rs10229128	7	30932526	T	C	0.0664999	0.64	0.96	0.7
rs10229281	7	30876642	G	A	0.0869838	0.035	0.75	0.17
rs10229369	7	50621435	G	A	0.342443	0.18	0.77	0.42
rs10229482	7	28250599	A	G	0.1449	0.43	0.2	0.14
rs10229607	7	32490957	T	C	0.368307	0.4	0.91	0.58
rs10229635	7	34907561	T	C	0.252838	0.9	0.72	0.78
rs10229772	7	35733321	C	A	0.421685	0.21	0.19	0.069
rs10229902	7	29573126	G	A	0.384169	0.53	0.29	0.82
rs10229931	7	30817096	C	T	0.199146	0.7	0.77	0.98
rs10229982	7	34658435	G	T	0.176601	0.39	0.5	0.25
rs10230105	7	31767485	G	A	0.136902	0.55	0.18	0.19
rs10230286	7	30817249	A	G	0.449222	0.31	0.81	0.33
rs10230307	7	50512857	T	C	0.292873	0.12	0.67	0.36
rs10230338	7	35674406	C	G	0.379769	0.29	0.12	0.069
rs10230343	7	50512929	A	C	0.293	0.12	0.61	0.39
rs10230970	7	30902273	C	T	0.0212856	0.4	0.6	0.31
rs10231202	7	35751398	A	G	0.385734	0.26	0.11	0.057
rs10231219	7	34898035	T	C	0.334125	0.89	0.5	0.67
rs10231488	7	34847213	C	T	0.180979	0.14	0.16	0.038
rs10231501	7	30180590	T	C	0.211087	0.12	0.87	0.29
rs10231567	7	150466745	G	A	0.359632	0.33	0.36	0.2
rs10231579	7	150135203	G	A	0.356563	0.22	0.38	0.71
rs10231610	7	30180660	T	C	0.21075	0.15	0.84	0.33
rs10231752	7	35738563	C	T	0.379706	0.28	0.12	0.069
rs10231759	7	150512172	T	C	0.273467	0.26	0.84	0.34
rs10231868	7	16877585	T	G	0.189773	0.084	0.91	0.16
rs10231895	7	31762936	G	A	0.0806296	0.19	0.57	0.58
rs10231931	7	29585459	G	A	0.406361	0.21	0.5	0.15
rs10232036	7	33251952	T	C	0.217018	0.85	0.27	0.61
rs10232063	7	30180845	A	G	0.209575	0.29	0.98	0.41
rs10232115	7	35746207	A	G	0.3796	0.29	0.11	0.067
rs10232269	7	32510552	G	A	0.4673	0.23	0.99	0.38
rs10232272	7	34151495	T	C	0.199243	0.053	0.88	0.14
rs10232444	7	32510859	T	C	0.201936	0.73	0.81	0.95
rs10232612	7	35739134	G	A	0.379515	0.29	0.12	0.067
rs10232672	7	29835430	T	C	0.068155	0.53	0.51	0.38
rs10232720	7	35739183	G	A	0.379579	0.29	0.12	0.067
rs10232834	7	29586353	C	T	0.40659	0.19	0.54	0.15
rs10232974	7	50510092	C	A	0.29299	0.12	0.61	0.4
rs10233136	7	32500630	C	T	0.256839	0.81	0.59	0.61
rs10233205	7	32500519	G	A	0.468079	0.39	0.89	0.47
rs10233420	7	50052398	G	A	0.19551	0.22	0.32	0.13
rs10233578	7	17680478	T	C	0.170929	0.34	0.039	0.04
rs10233723	7	34859971	A	G	0.180225	0.14	0.15	0.039
rs10233884	7	28972307	G	A	0.394962	0.79	0.38	0.71
rs10234239	7	28252188	A	G	0.14503	0.41	0.18	0.13
rs10234255	7	35751550	A	G	0.386209	0.28	0.1	0.059
rs10234257	7	30186414	C	T	0.0243923	0.51	0.94	0.62
rs1023431	X	100657809	G	T	0.126702	0.86	0.9	0.93
rs10234348	7	150588863	T	C	0.243686	0.23	0.038	0.65
rs10235003	7	30117683	T	C	0.237179	0.55	0.72	0.85
rs10235106	7	33267220	C	A	0.0162229	0.44	0.3	0.97
rs10235258	7	150467378	G	T	0.273335	0.13	0.26	0.077
rs10235413	7	30864243	T	C	0.222035	0.52	0.59	0.92
rs10235648	7	34899235	T	C	0.334219	0.88	0.5	0.68
rs10235739	7	150518895	T	C	0.104928	0.98	0.21	0.43
rs10235765	7	36442113	G	A	0.0504498	0.9	0.62	0.86
rs10235940	7	30985822	A	G	0.42582	0.41	0.04	0.052
rs1023603	2	160281346	A	C	0.474083	0.37	0.88	0.61
rs10236132	7	50517478	G	T	0.102277	0.062	0.8	0.2
rs10236614	7	150534076	T	C	0.229936	0.28	0.1	0.81
rs10236654	7	32484291	A	G	0.156878	0.79	0.9	0.79
rs10236835	7	150534187	T	C	0.230326	0.27	0.11	0.84
rs10236961	7	31074214	G	T	0.343999	0.0042	0.2	0.003
rs10236965	7	36467118	G	A	0.145501	0.96	0.48	0.63
rs1023720	19	15898724	A	G	0.339681	0.18	0.0029	0.0026
rs10237224	7	150462904	G	T	0.359169	0.35	0.37	0.21
rs10237373	7	30855850	A	C	0.222075	0.54	0.59	0.95
rs10237930	7	34681220	T	C	0.479424	0.089	0.78	0.13
rs10237954	7	29816172	G	C	0.0688666	0.4	0.39	0.25
rs10238148	7	30974133	G	A	0.0219979	0.76	0.81	0.92
rs10238167	7	17389885	G	A	0.105424	0.74	0.47	0.46
rs10238355	7	30914145	G	A	0.021435	0.45	0.87	0.48
rs10238376	7	30974353	G	A	0.172549	0.27	0.46	0.19
rs10238765	7	30864648	T	G	0.222089	0.55	0.6	0.95
rs10238940	7	32547439	C	T	0.318777	0.65	0.61	0.48
rs10238983	7	34899573	T	C	0.254363	0.84	0.76	0.76
rs10239024	7	50640413	C	T	0.0242871	0.18	0.64	0.21
rs10239031	7	30896897	A	C	0.0210405	0.39	0.49	0.26
rs10239192	7	30874107	C	T	0.0984332	0.11	0.65	0.35
rs10239299	7	33207921	G	T	0.251147	0.3	0.72	0.28
rs10239320	7	32517705	A	C	0.382588	0.28	0.48	0.67
rs10239436	7	32517733	T	C	0.189346	0.55	0.76	0.49
rs10239496	7	50515557	T	C	0.293	0.12	0.61	0.39
rs10239503	7	35753432	A	G	0.38713	0.3	0.11	0.067
rs10239671	7	31794740	C	T	0.107624	0.68	0.74	0.55
rs10239830	7	50603829	A	G	0.211669	0.18	0.71	0.21
rs10239860	7	34755473	A	T	0.178866	0.19	0.12	0.046
rs10239937	7	50603911	G	A	0.263734	0.73	0.72	0.65
rs10240041	7	150533859	G	A	0.230314	0.24	0.089	0.83
rs10240378	7	36443470	G	A	0.259638	0.94	0.9	0.93
rs10240664	7	33233222	C	T	0.193611	0.33	0.43	0.21
rs10241303	7	32534203	T	G	0.151189	0.21	0.74	0.26
rs10241507	7	34743478	C	G	0.337823	0.033	0.31	0.019
rs10241525	7	34719244	G	A	0.0985148	0.059	0.95	0.13
rs10241616	7	34773528	G	T	0.169374	0.61	0.62	0.51
rs10241630	7	34660878	C	G	0.444238	0.87	0.91	0.96
rs10241642	7	25208328	G	T	0.0956544	0.52	0.59	0.42
rs10241666	7	34660948	C	T	0.44444	0.87	0.86	0.99
rs10241737	7	34773616	G	A	0.169374	0.61	0.63	0.51
rs10241772	7	34743697	C	T	0.338555	0.029	0.3	0.016
rs10241831	7	34660867	G	A	0.444154	0.87	0.9	0.96
rs10241908	7	31046459	T	C	0.0507103	0.65	0.94	0.71
rs10242190	7	34774160	C	T	0.169374	0.62	0.64	0.53
rs10242191	7	34330246	G	A	0.0552923	0.19	0.6	0.19
rs10242241	7	98966534	G	A	0.0145226	0.42	0.95	0.58
rs10242474	7	36448777	G	A	0.386358	0.81	0.59	0.82
rs1024253	14	62108781	A	G	0.0165278	0.38	0.77	0.62
rs10242704	7	30904657	C	T	0.0201435	0.57	0.45	0.36
rs10242955	7	16980495	T	C	0.0171218	0.091	0.03	0.0078
rs10243139	7	30865765	T	C	0.0984763	0.088	0.65	0.32
rs10243184	7	31761894	T	C	0.1466	0.85	0.18	0.29
rs10243413	7	29586560	A	G	0.406687	0.2	0.58	0.17
rs10243511	7	50510269	A	G	0.292983	0.12	0.61	0.4
rs10243517	7	29584687	T	A	0.406438	0.21	0.55	0.16
rs10243589	7	30815030	C	T	0.198324	0.77	0.77	0.97
rs10243634	7	34792221	G	A	0.493049	0.014	0.22	0.0064
rs10243654	7	32491180	A	C	0.368236	0.39	0.9	0.58
rs10243848	7	34901083	T	C	0.333686	0.97	0.49	0.62
rs10243849	7	34703755	A	G	0.0985166	0.057	0.94	0.13
rs10243915	7	30815141	G	A	0.228265	0.43	0.51	0.92
rs10244079	7	29819365	T	G	0.0689278	0.5	0.47	0.35
rs10244156	7	29585187	T	C	0.406474	0.2	0.51	0.15
rs10244288	7	33263686	A	G	0.473754	1	0.25	0.41
rs10244389	7	34897549	A	G	0.254263	0.86	0.77	0.78
rs10244632	7	50598703	C	T	0.263832	0.74	0.74	0.66
rs10244870	7	34897882	A	T	0.334125	0.89	0.5	0.67
rs10245024	7	34905045	G	A	0.253978	0.9	0.75	0.8
rs1024509	19	15953101	T	G	0.449498	0.72	0.62	0.93
rs10245103	7	32534829	T	G	0.162477	0.21	0.99	0.34
rs10245143	7	34667302	C	T	0.195225	0.0024	0.22	0.0015
rs10245221	7	34667197	G	T	0.195077	0.002	0.21	0.0012
rs10245233	7	16860089	G	C	0.189902	0.058	0.91	0.13
rs10245363	7	35643866	C	T	0.288533	0.68	0.66	0.97
rs10246219	7	30901961	T	C	0.0209225	0.41	0.58	0.32
rs10246229	7	32561892	A	G	0.319492	0.6	0.69	0.5
rs10246233	7	32561897	G	A	0.308906	0.22	0.41	0.69
rs10246504	7	31812275	C	T	0.0118432	0.93	0.035	0.18
rs10247194	7	30180574	C	T	0.21066	0.13	0.82	0.32
rs10247298	7	30180649	C	T	0.210617	0.13	0.85	0.31
rs10247368	7	30815717	C	A	0.228419	0.38	0.49	0.88
rs10247391	7	34901588	T	C	0.334411	0.91	0.51	0.66
rs10247418	7	29585453	T	C	0.406401	0.2	0.49	0.15
rs10247443	7	50620586	G	A	0.342512	0.17	0.74	0.43
rs10247688	7	39589511	G	T	0.0127225	0.62	0.074	0.13
rs10247710	7	150470403	C	T	0.359582	0.33	0.37	0.2
rs10247874	7	30876123	G	A	0.173752	0.6	0.79	0.87
rs10247954	7	25222138	G	A	0.242792	0.47	0.71	0.76
rs10248038	7	30846328	C	T	0.0437007	0.22	0.84	0.43
rs1024807	7	34101225	C	A	0.301945	0.45	0.9	0.49
rs1024808	7	34101233	A	G	0.0462891	0.99	0.95	0.92
rs1024833	14	80459154	G	T	0.127549	0.67	0.42	0.4
rs10248530	7	36475375	G	A	0.233425	0.79	0.46	0.76
rs10248708	7	35733601	T	C	0.234678	0.28	0.56	0.24
rs10249038	7	34905895	G	A	0.25264	0.87	0.73	0.76
rs10249066	7	29582757	A	G	0.40642	0.2	0.51	0.15
rs10249271	7	34802058	T	G	0.179035	0.17	0.14	0.047
rs10249304	7	29824304	C	T	0.0687001	0.48	0.42	0.31
rs10249325	7	29824351	T	C	0.0608254	0.65	0.56	0.89
rs10249420	7	50623451	C	G	0.234706	0.34	0.93	0.53
rs10249447	7	150576366	G	A	0.158934	0.03	0.096	0.0055
rs10249606	7	34926919	C	T	0.461156	0.9	0.29	0.57
rs10249614	7	34926931	C	T	0.461026	0.88	0.3	0.59
rs10249788	7	17338147	C	T	0.142392	0.77	0.75	0.63
rs10249982	7	50591390	A	G	0.247713	0.69	0.78	0.65
rs10250036	7	150576867	G	C	0.468943	0.11	0.13	0.027
rs10250067	7	34662786	G	T	0.498468	0.18	0.77	0.22
rs10250336	7	34745709	G	A	0.374536	0.041	0.43	0.031
rs10250368	7	30842782	T	C	0.368024	0.071	0.81	0.23
rs10250406	7	35675655	T	C	0.379762	0.29	0.12	0.068
rs10250477	7	34663291	C	T	0.498735	0.18	0.87	0.25
rs10250513	7	50621488	T	G	0.34239	0.18	0.76	0.43
rs10250545	7	150467240	T	C	0.359628	0.33	0.36	0.2
rs10250619	7	17713231	C	T	0.206794	0.56	0.92	0.7
rs10250709	7	34886825	G	A	0.35562	0.74	0.28	0.58
rs10250794	7	50523553	C	T	0.0987501	0.046	0.77	0.17
rs10250830	7	28225980	A	G	0.039835	0.22	0.35	0.13
rs10250835	7	30726954	G	A	0.0879692	0.45	0.88	0.63
rs1025099	18	51344269	A	G	0.481231	0.3	0.55	0.67
rs1025100	18	51343976	C	T	0.481335	0.3	0.56	0.66
rs10251058	7	31058262	C	T	0.2692	0.0095	0.16	0.0047
rs10251072	7	29628908	A	C	0.327861	0.52	0.7	0.43
rs10251120	7	36442099	T	C	0.021223	0.97	0.83	0.9
rs10251271	7	31058244	G	A	0.387748	0.017	0.41	0.018
rs10251302	7	34848238	T	G	0.180938	0.15	0.17	0.045
rs10251316	7	32517088	A	T	0.175781	0.88	0.65	0.65
rs10251490	7	31773080	C	T	0.0800194	0.11	0.58	0.44
rs10251514	7	29802193	A	G	0.321596	0.1	0.7	0.34
rs10251545	7	51443473	G	A	0.0186188	0.45	0.035	0.45
rs10251665	7	105828432	C	T	0.197051	0.37	0.52	0.26
rs10251694	7	34786535	G	A	0.349328	0.14	0.16	0.045
rs10251805	7	34158170	C	T	0.201349	0.099	0.71	0.16
rs10252283	7	29824397	C	G	0.0220038	0.71	0.89	0.87
rs1025253	14	81389266	A	G	0.397716	0.55	0.9	0.71
rs10252562	7	105904339	T	C	0.0251299	0.021	0.74	0.11
rs10252687	7	17067366	C	T	0.281305	0.65	0.1	0.16
rs10252754	7	30922478	C	G	0.0845404	0.53	0.62	0.39
rs10252904	7	17192553	G	T	0.0218222	0.01	0.52	0.15
rs10252929	7	30922467	G	C	0.0599106	0.61	0.62	0.45
rs10253216	7	16861849	G	A	0.1451	0.56	0.48	0.99
rs10253306	7	29816104	T	A	0.0688666	0.4	0.39	0.25
rs10253413	7	29825323	C	T	0.0688256	0.63	0.44	0.4
rs10253781	7	30914111	T	A	0.121497	0.81	0.55	0.55
rs10253857	7	17713450	C	T	0.218043	0.67	0.52	0.45
rs10253911	7	32481279	G	A	0.367765	0.41	0.95	0.57
rs10254116	7	33237489	T	C	0.323553	0.46	0.85	0.41
rs10254284	7	28167391	T	A	0.346194	0.4	0.061	0.058
rs10254554	7	30822801	C	A	0.121319	0.7	0.63	0.92
rs10254632	7	31813971	G	T	0.308462	0.6	0.58	0.5
rs10254969	7	30106795	G	A	0.0766771	0.41	0.55	0.88
rs10255187	7	34858015	G	T	0.0390185	0.93	0.86	0.88
rs10255480	7	30191788	C	T	0.219306	0.55	0.21	0.67
rs10255835	7	31044646	T	G	0.170659	0.57	0.66	0.85
rs10255907	7	150472235	G	A	0.359278	0.37	0.37	0.22
rs10255985	7	32551779	C	A	0.318975	0.58	0.63	0.46
rs10256211	7	105829633	G	A	0.196884	0.38	0.52	0.27
rs10256366	7	150465601	A	C	0.359313	0.37	0.36	0.21
rs10256404	7	29617438	G	A	0.327999	0.49	0.73	0.42
rs10256616	7	30091447	G	A	0.0767359	0.43	0.53	0.9
rs10256675	7	30091671	C	T	0.077122	0.4	0.51	0.89
rs10256964	7	34329783	T	C	0.0552936	0.19	0.6	0.2
rs10257095	7	31762127	A	G	0.240602	0.44	0.8	0.45
rs10257166	7	45018300	C	T	0.0454503	0.79	0.68	0.88
rs10257456	7	34919550	T	C	0.317321	0.85	0.8	0.92
rs10257524	7	34661197	T	C	0.444212	0.87	0.91	0.96
rs10257561	7	31819994	A	G	0.109641	0.66	0.028	0.28
rs10257590	7	29585017	A	G	0.406497	0.2	0.57	0.17
rs10257625	7	17099149	C	A	0.115184	0.78	0.45	0.77
rs10257646	7	34743998	T	A	0.338502	0.028	0.31	0.016
rs10257728	7	29585122	A	C	0.406505	0.2	0.5	0.15
rs10257791	7	34661425	T	G	0.444211	0.87	0.91	0.96
rs10257958	7	17691993	C	T	0.499763	0.18	0.14	0.046
rs10258095	7	34753348	G	A	0.179014	0.18	0.13	0.045
rs10258122	7	30829250	G	A	0.0267236	0.86	0.21	0.49
rs10258266	7	30823561	C	T	0.0268691	0.95	0.2	0.43
rs10258648	7	34923647	C	T	0.223066	0.73	0.92	0.79
rs10258734	7	34896123	A	G	0.253617	0.91	0.78	0.82
rs10258780	7	30823921	C	T	0.0268214	0.93	0.2	0.45
rs10258789	7	31801217	T	C	0.174035	0.54	0.84	0.51
rs10259175	7	34741162	A	G	0.338495	0.028	0.29	0.015
rs10259788	7	34883503	G	A	0.222044	0.57	0.83	0.51
rs10260015	7	33213017	C	T	0.323259	0.57	0.93	0.53
rs10260291	7	31775366	G	C	0.0798858	0.15	0.52	0.55
rs10260352	7	32522866	G	C	0.176713	0.87	0.77	0.72
rs10260449	7	17109704	G	A	0.436398	0.71	0.11	0.2
rs10260667	7	29609521	T	G	0.315022	0.5	0.81	0.66
rs10260668	7	30180409	G	A	0.210536	0.14	0.87	0.32
rs10260808	7	32574243	T	G	0.31898	0.52	0.65	0.42
rs10260837	7	28181129	C	T	0.116351	0.42	0.69	0.39
rs10260927	7	32514149	T	G	0.467369	0.24	0.97	0.41
rs10261012	7	34133861	G	A	0.264664	0.057	0.15	0.61
rs10261053	7	28983733	A	T	0.0173385	0.17	0.74	0.4
rs10261054	7	32488342	G	A	0.368307	0.4	0.91	0.58
rs10261064	7	30180759	G	A	0.21005	0.15	0.81	0.35
rs10261139	7	34134020	G	A	0.264695	0.051	0.15	0.58
rs10261506	7	34662042	T	C	0.217578	0.02	0.27	0.01
rs10261830	7	105879061	C	A	0.377533	0.032	0.66	0.17
rs10261867	7	31812172	T	C	0.268261	0.32	0.75	0.39
rs10262228	7	33248509	C	T	0.194321	0.31	0.45	0.21
rs10262453	7	33256039	A	C	0.308763	0.91	0.89	0.76
rs10262502	7	33209483	C	T	0.483662	0.16	0.75	0.35
rs10262843	7	39568290	G	A	0.0219005	0.092	0.075	0.018
rs10262890	7	33226272	A	T	0.322748	0.5	0.88	0.46
rs10262952	7	32549609	T	C	0.319175	0.68	0.66	0.53
rs10263313	7	34880993	T	G	0.223313	0.57	0.82	0.51
rs10263364	7	105827736	T	G	0.200162	0.44	0.44	0.27
rs10263428	7	16961176	C	T	0.0537862	0.28	0.96	0.39
rs10263447	7	34859989	G	C	0.180048	0.14	0.15	0.037
rs10263500	7	30784551	C	T	0.476548	0.21	0.94	0.36
rs10263502	7	35645126	T	A	0.288417	0.7	0.65	0.99
rs10263641	7	29832430	G	T	0.0685301	0.53	0.51	0.38
rs10263670	7	30184517	T	A	0.0266955	0.58	0.8	0.53
rs10263836	7	30784684	G	C	0.427603	0.16	0.68	0.18
rs10263852	7	30109353	G	A	0.0766771	0.41	0.56	0.87
rs10263857	7	28187284	C	G	0.116626	0.43	0.66	0.38
rs10263934	7	28243186	T	C	0.039581	0.18	0.37	0.12
rs10264306	7	28239466	A	G	0.19844	0.43	0.16	0.12
rs10264349	7	33267164	A	G	0.0382313	0.16	0.38	0.64
rs10264535	7	150576219	T	C	0.158934	0.03	0.096	0.0055
rs10264602	7	30194207	G	A	0.0243753	0.51	0.99	0.59
rs10264668	7	150576323	T	A	0.158934	0.03	0.096	0.0055
rs10264671	7	34906176	T	C	0.254109	0.96	0.72	0.81
rs10264799	7	150576448	T	A	0.158934	0.03	0.096	0.0055
rs10264902	7	150576506	T	G	0.158934	0.03	0.096	0.0055
rs10265037	7	34701763	C	T	0.0985546	0.057	0.92	0.14
rs10265169	7	36472453	A	G	0.115304	0.87	0.7	0.9
rs10265249	7	30985576	G	A	0.0480919	0.61	0.31	0.3
rs10265319	7	32571564	A	C	0.166333	0.17	0.97	0.29
rs10265412	7	105826561	C	T	0.199315	0.39	0.67	0.35
rs10265514	7	30985769	G	A	0.149766	0.3	0.24	0.13
rs10265749	7	29620222	A	G	0.323328	0.36	0.51	0.79
rs10265775	7	34745850	T	G	0.338472	0.027	0.3	0.015
rs10265930	7	50627449	C	T	0.232651	0.29	0.82	0.53
rs10266022	7	30979144	A	C	0.427602	0.4	0.028	0.04
rs10266182	7	35747325	G	A	0.3796	0.29	0.12	0.067
rs10266204	7	25237163	A	G	0.0646208	0.064	0.32	0.053
rs10266213	7	28969083	C	T	0.394842	0.73	0.38	0.75
rs10266454	7	28969246	C	T	0.395312	0.73	0.34	0.72
rs10266666	7	29615171	C	T	0.329117	0.59	0.67	0.46
rs10267134	7	34803103	A	G	0.179155	0.19	0.13	0.049
rs10267168	7	17001027	C	T	0.0151358	0.1	0.17	0.032
rs10267170	7	30855926	G	C	0.221986	0.52	0.58	0.94
rs10267323	7	50591424	A	G	0.211768	0.16	0.64	0.18
rs10267446	7	17001266	C	T	0.0151725	0.1	0.17	0.032
rs10267678	7	30927982	T	C	0.129903	0.76	0.63	0.56
rs10267836	7	30755583	C	T	0.0842266	0.39	0.89	0.59
rs10267923	7	28252961	G	A	0.0555242	0.54	0.49	0.37
rs10267935	7	34885503	C	A	0.254274	0.87	0.76	0.78
rs10268149	7	32575499	T	C	0.166329	0.17	0.97	0.29
rs10268348	7	32524580	C	T	0.20562	0.24	0.18	0.99
rs10268357	7	32584797	C	A	0.0300216	0.35	0.3	0.19
rs10268663	7	32489766	G	T	0.0137616	0.19	0.63	0.48
rs10268671	7	32575901	T	C	0.319258	0.54	0.71	0.47
rs10268768	7	16870965	G	T	0.189834	0.082	0.91	0.16
rs10268803	7	32547835	A	G	0.165669	0.2	0.93	0.31
rs10268819	7	50610071	C	T	0.116599	0.65	0.8	0.58
rs10269039	7	50068038	G	A	0.366843	0.28	0.49	0.7
rs10269184	7	32481176	T	C	0.381607	0.25	0.87	0.45
rs10269543	7	36443504	A	G	0.259706	0.95	0.89	0.92
rs10269643	7	150523397	G	A	0.206285	0.27	0.41	0.69
rs10269806	7	34755653	G	A	0.178866	0.19	0.13	0.047
rs1026988	15	63633034	C	T	0.011905	0.87	0.96	0.87
rs10269945	7	33216690	T	C	0.0863201	0.086	0.55	0.36
rs10270013	7	33233240	G	A	0.152665	0.15	0.87	0.38
rs10270184	7	16984247	A	C	0.0169049	0.061	0.033	0.006
rs10270521	7	34888010	T	C	0.355573	0.75	0.28	0.58
rs10270663	7	34786398	G	T	0.349312	0.14	0.16	0.044
rs10270699	7	28979258	G	T	0.0712986	0.44	0.82	0.71
rs10271008	7	30967466	C	T	0.0172844	0.77	0.48	0.51
rs10271022	7	34660955	A	C	0.444893	0.88	0.89	0.98
rs10271159	7	31804088	T	C	0.1749	0.51	0.87	0.5
rs10271238	7	31804124	T	C	0.1749	0.51	0.87	0.5
rs10271262	7	34773886	A	G	0.169491	0.6	0.63	0.51
rs10271341	7	50591583	T	G	0.212223	0.16	0.63	0.18
rs10271491	7	32530665	C	A	0.150579	0.24	0.71	0.27
rs10271558	7	29810016	C	A	0.068893	0.41	0.4	0.26
rs10271601	7	30731993	C	T	0.200876	0.94	0.29	0.46
rs10271686	7	34919791	A	G	0.317028	0.86	0.85	0.95
rs10271868	7	150442551	T	G	0.29844	0.97	0.53	0.66
rs10271919	7	16877244	C	T	0.144942	0.63	0.5	0.97
rs10271927	7	33242384	T	C	0.322801	0.55	0.9	0.51
rs10271931	7	32530882	G	C	0.150559	0.24	0.7	0.26
rs10272066	7	17374902	T	C	0.231452	0.21	0.48	0.59
rs10272108	7	25217056	C	T	0.121606	0.75	0.65	0.59
rs10272119	7	28216807	A	G	0.0399022	0.18	0.4	0.13
rs10272155	7	28246989	A	G	0.113377	0.52	0.72	0.47
rs10272260	7	32487305	T	C	0.368304	0.4	0.91	0.58
rs10272283	7	32531129	G	T	0.25088	0.21	0.34	0.12
rs10272438	7	33238834	A	G	0.233612	0.32	0.75	0.32
rs10272475	7	32481484	T	C	0.156444	0.77	0.84	0.74
rs1027272	2	143797072	C	T	0.129081	0.94	0.18	0.37
rs10272887	7	30828615	C	T	0.448832	0.33	0.77	0.33
rs10272900	7	32525631	A	G	0.483935	0.18	0.66	0.44
rs10273167	7	32548937	A	G	0.318808	0.63	0.61	0.48
rs10273470	7	34753181	T	C	0.179052	0.18	0.13	0.046
rs10273579	7	35665022	G	T	0.0400497	0.3	0.7	0.57
rs10273719	7	30862535	C	T	0.222533	0.46	0.59	0.87
rs10274146	7	34719647	A	G	0.240986	0.16	0.26	0.72
rs10274172	7	50637575	A	G	0.35184	0.089	0.48	0.42
rs10274254	7	32557457	G	T	0.443797	0.06	0.98	0.15
rs10274275	7	50594512	T	C	0.247589	0.69	0.76	0.64
rs10274310	7	17102905	G	T	0.443647	0.73	0.15	0.22
rs10274556	7	32513947	A	G	0.155628	0.54	0.93	0.63
rs10274959	7	33218314	T	C	0.0862966	0.085	0.55	0.36
rs10275028	7	34889222	T	C	0.355167	0.83	0.23	0.47
rs10275143	7	17002518	G	A	0.0151697	0.1	0.16	0.03
rs10275206	7	105899405	T	C	0.399528	0.19	0.64	0.48
rs10275279	7	30141435	A	G	0.215288	0.46	0.14	0.15
rs10275420	7	16877706	C	T	0.18953	0.078	0.91	0.16
rs10275525	7	17002786	G	A	0.0149699	0.099	0.12	0.023
rs10275634	7	32487616	T	C	0.368307	0.4	0.91	0.58
rs10275897	7	31812263	A	G	0.268302	0.33	0.77	0.4
rs10276055	7	105839769	C	G	0.354943	0.2	0.54	0.58
rs10276157	7	29665016	A	G	0.154847	0.28	0.16	0.96
rs10276207	7	32562195	T	C	0.462607	0.57	0.7	0.82
rs10276317	7	35640915	T	C	0.482608	0.66	0.65	0.5
rs10276381	7	28190121	C	T	0.116221	0.35	0.66	0.32
rs10276397	7	34893339	G	A	0.335568	0.87	0.57	0.74
rs10276433	7	35751407	T	A	0.38566	0.25	0.11	0.056
rs10276448	7	30939186	G	A	0.0700993	0.65	0.26	0.68
rs10276466	7	32488267	T	C	0.368307	0.4	0.91	0.58
rs10276473	7	50612997	G	T	0.217097	0.22	0.85	0.3
rs10276528	7	34921326	A	G	0.224145	0.75	0.94	0.79
rs10276595	7	150134995	C	T	0.356567	0.22	0.38	0.71
rs10276982	7	32491691	G	A	0.0138203	0.2	0.67	0.48
rs10277002	7	30906193	A	C	0.0941622	0.55	0.91	0.52
rs10277109	7	34908476	C	A	0.249294	0.84	0.82	0.78
rs10277125	7	34793057	C	T	0.179357	0.17	0.15	0.047
rs10277329	7	34908474	G	T	0.249324	0.83	0.82	0.78
rs10277432	7	34130575	A	T	0.264766	0.062	0.11	0.69
rs10277662	7	50594836	C	T	0.212246	0.17	0.69	0.2
rs10277744	7	45201195	A	C	0.215357	0.76	0.71	0.62
rs10277849	7	34905639	A	G	0.253913	0.91	0.76	0.81
rs10278145	7	33257613	T	G	0.165657	0.053	0.94	0.19
rs10278220	7	150518058	G	C	0.0197601	0.055	0.9	0.12
rs10278228	7	33248678	T	G	0.188854	0.46	0.52	0.33
rs10278285	7	30833708	C	T	0.494273	0.16	0.61	0.45
rs10278338	7	50630270	C	T	0.363296	0.15	0.55	0.5
rs10278374	7	32514715	A	G	0.447538	0.23	0.6	0.58
rs10278462	7	34906081	A	G	0.338554	0.95	0.55	0.61
rs10278532	7	50047382	C	T	0.383777	0.36	0.5	0.79
rs10278630	7	30769000	C	T	0.0134147	0.18	0.71	0.45
rs10278663	7	34808471	G	A	0.178963	0.18	0.13	0.046
rs10278673	7	150518393	G	A	0.227967	0.14	0.1	0.97
rs10278679	7	44865064	A	G	0.441954	0.93	0.4	0.57
rs10278851	7	30834046	G	A	0.0267236	0.86	0.22	0.5
rs10278872	7	29582926	C	T	0.406458	0.22	0.52	0.16
rs10278973	7	30864251	G	A	0.22201	0.52	0.6	0.93
rs10279036	7	150576688	A	C	0.158934	0.03	0.096	0.0055
rs10279051	7	150576730	A	G	0.158934	0.03	0.096	0.0055
rs10279112	7	17280135	A	G	0.2386	0.72	0.34	0.35
rs10279186	7	150576855	A	G	0.158934	0.03	0.096	0.0055
rs10279330	7	35646980	T	C	0.48256	0.63	0.64	0.47
rs10279513	7	33243837	G	T	0.150412	0.2	0.8	0.48
rs10279552	7	32488421	T	C	0.368307	0.4	0.91	0.58
rs10279569	7	16869622	T	G	0.190167	0.072	0.95	0.16
rs10279610	7	28975696	C	G	0.395005	0.75	0.39	0.74
rs10279818	7	34663294	C	A	0.499658	0.16	0.81	0.21
rs10279870	7	28968935	G	A	0.394876	0.71	0.37	0.76
rs10280032	7	35677521	G	C	0.421553	0.19	0.19	0.063
rs10280049	7	32488826	T	C	0.368292	0.4	0.91	0.58
rs10280166	7	150534280	C	T	0.230354	0.27	0.11	0.84
rs10280180	7	31826996	T	C	0.37482	0.41	0.59	0.33
rs10280280	7	30764284	G	A	0.0134616	0.19	0.63	0.51
rs10280937	7	28182306	T	C	0.116372	0.42	0.69	0.39
rs10280995	7	34881725	A	C	0.32402	0.72	0.12	0.16
rs10281102	7	28243473	A	G	0.113455	0.49	0.75	0.47
rs10281167	7	50528608	T	C	0.0999217	0.074	0.65	0.27
rs10281214	7	28185544	G	C	0.116623	0.43	0.67	0.39
rs10281311	7	17225472	C	G	0.454775	0.12	0.2	0.051
rs10281816	7	32484235	T	C	0.156878	0.79	0.9	0.79
rs10281831	7	36468899	G	A	0.115121	0.9	0.63	0.84
rs10281903	7	30928268	A	G	0.129887	0.75	0.64	0.57
rs10282083	7	150529606	G	A	0.230255	0.24	0.082	0.81
rs10282142	7	150529822	C	A	0.230344	0.25	0.085	0.81
rs10282187	7	16946252	T	C	0.163124	0.42	0.1	0.67
rs10282306	7	34721534	A	C	0.0983159	0.05	0.92	0.12
rs10282356	7	34336057	T	C	0.0687319	0.11	0.14	0.032
rs10282362	7	150529836	G	A	0.230344	0.25	0.085	0.81
rs10282606	7	30834761	G	C	0.494236	0.17	0.62	0.45
rs1028263	14	80450155	C	T	0.314875	0.5	0.11	0.59
rs10282667	7	39569431	T	G	0.0837676	0.49	0.86	0.69
rs10282929	8	144681777	T	G	0.20452	0.9	0.53	0.6
rs10283033	8	65690870	G	A	0.0250059	0.7	0.12	0.44
rs10283049	8	101044638	T	G	0.441998	0.68	0.47	0.4
rs10283189	8	103364729	A	G	0.289916	0.65	0.95	0.78
rs10283292	8	85869867	A	G	0.325762	0.44	0.15	0.79
rs10283388	8	101044794	T	C	0.152408	0.34	0.91	0.49
rs10283517	9	77677911	C	T	0.413902	0.82	0.091	0.35
rs10283526	9	77678200	C	T	0.413286	0.83	0.078	0.32
rs10283621	9	75237006	C	T	0.196564	0.22	0.047	0.034
rs10283643	9	26898403	A	T	0.0456597	0.42	0.64	0.7
rs10283668	9	77677782	G	A	0.215373	0.94	0.83	0.84
rs10283698	9	77677918	G	T	0.215556	0.94	0.83	0.85
rs1029388	12	111926901	T	C	0.212558	0.52	0.023	0.046
rs1029449	4	110570267	G	A	0.339008	0.11	0.17	0.79
rs1029450	4	110570619	A	C	0.339008	0.11	0.17	0.79
rs1029451	4	110570966	G	A	0.339	0.11	0.17	0.79
rs1029452	4	110571181	T	C	0.0827998	0.81	0.78	0.98
rs1029453	4	110571210	C	A	0.0828046	0.93	0.76	0.88
rs1029488	19	15953092	C	G	0.449063	0.75	0.65	0.92
rs1029501	19	15854713	A	T	0.0533728	0.26	0.48	0.2
rs1029534	7	28189083	G	T	0.302686	0.32	0.59	0.69
rs1029987	18	54305265	G	C	0.204513	0.39	0.79	0.63
rs1030028	2	202576925	G	A	0.0738685	0.49	0.64	0.43
rs1030029	7	33232514	G	A	0.15246	0.17	0.85	0.42
rs1030328	2	160386260	G	A	0.44578	0.69	0.74	0.91
rs1030510	7	17100273	A	G	0.443644	0.67	0.13	0.19
rs1030511	7	17100040	T	C	0.0856766	0.13	0.2	0.77
rs1031321	16	66702727	A	T	0.0169326	0.8	0.54	0.57
rs10329	14	91923988	C	A	0.450009	0.15	0.38	0.62
rs1032986	17	76290781	A	T	0.323229	0.24	0.033	0.019
rs1033168	4	156793062	T	C	0.0183301	0.44	0.15	0.12
rs1033499	6	32307532	G	A	0.192204	0.67	0.22	0.25
rs1033509	11	34436240	T	C	0.221483	0.91	0.76	0.89
rs1033510	11	34435741	A	C	0.0990773	0.3	0.92	0.5
rs1033777	9	77722267	C	T	0.0609032	0.17	0.64	0.5
rs1034264	9	76027946	C	T	0.0613224	0.55	0.36	0.27
rs1034285	14	62027847	T	G	0.0221854	0.21	0.013	0.014
rs1034295	9	26901602	T	C	0.181202	0.93	0.93	0.9
rs1034691	7	25202369	A	G	0.485068	0.35	0.089	0.71
rs1034750	7	30838147	C	G	0.478091	0.18	0.96	0.27
rs1034896	17	19573059	C	T	0.258759	0.59	0.33	0.78
rs1034897	17	19560852	A	G	0.276737	0.22	0.68	0.24
rs1035145	14	81445245	G	A	0.132298	0.17	0.84	0.2
rs1035149	7	29663845	G	T	0.378038	0.29	0.45	0.19
rs1035222	18	52429115	C	T	0.347017	0.26	0.75	0.49
rs1035223	18	52429742	T	G	0.433339	0.21	0.98	0.33
rs1035224	18	52430150	A	G	0.433344	0.2	0.98	0.32
rs1035798	6	32151222	G	A	0.201526	0.34	0.15	0.82
rs10358	17	76168219	C	T	0.256046	0.4	0.023	0.04
rs1035804	4	175372799	C	T	0.312243	0.68	0.68	0.98
rs1036251	19	15907115	G	A	0.393951	0.26	0.075	0.044
rs1036261	12	21015610	G	A	0.142182	0.74	0.11	0.19
rs10364	6	32780572	T	C	0.110192	0.072	0.12	0.77
rs1037040	15	58612946	T	C	0.29868	0.032	0.82	0.18
rs1037041	15	58613045	G	A	0.399476	0.0034	0.39	0.14
rs1037322	7	32501857	C	T	0.316777	0.16	0.89	0.24
rs1037351	7	50565404	T	C	0.332606	0.34	0.98	0.49
rs1037392	18	52338064	T	G	0.188119	0.24	0.7	0.54
rs1037698	8	103292724	T	G	0.0432704	0.77	0.082	0.16
rs1037700	8	103250775	G	C	0.0781519	0.1	0.27	0.053
rs1037773	3	48467902	C	T	0.465987	0.13	0.46	0.49
rs10378	7	150501455	G	T	0.180164	0.48	0.35	0.98
rs1038523	14	81258799	C	T	0.435215	0.0028	0.54	0.055
rs1039153	8	101722366	T	C	0.308496	0.77	0.38	0.46
rs1039394	15	32407729	C	G	0.0632633	0.26	0.7	0.52
rs1039444	15	63483202	T	C	0.115444	0.7	0.76	0.57
rs10400817	15	51034033	C	T	0.301971	0.49	0.66	0.8
rs10400818	15	51034104	A	G	0.301985	0.48	0.65	0.8
rs10401005	17	43557805	A	G	0.2376	0.088	0.83	0.23
rs10401226	19	41530646	A	G	0.281834	0.76	0.76	0.64
rs10401418	19	15790265	T	A	0.0666196	0.47	0.76	0.76
rs10401516	19	15760577	C	T	0.353	0.39	0.35	0.2
rs10401571	19	15806389	C	T	0.241958	0.38	0.15	0.11
rs10401580	19	15885794	T	C	0.248573	0.44	0.79	0.47
rs10402072	19	15785642	A	G	0.0681426	0.66	0.9	0.84
rs10402636	19	15694094	C	T	0.402438	0.25	0.21	0.097
rs10402709	19	15732600	C	A	0.199092	0.57	0.016	0.044
rs10402724	19	15785940	A	G	0.067179	0.53	0.78	0.79
rs10403538	19	15864615	C	A	0.248675	0.42	0.84	0.48
rs10403955	19	41509438	T	G	0.266196	0.23	0.44	0.16
rs10404253	19	12906789	T	C	0.0131121	0.00025	0.65	0.0021
rs10404868	19	50271924	G	T	0.256527	0.7	0.65	0.52
rs10404876	19	12987605	T	C	0.269598	0.3	0.49	0.74
rs10404887	19	50096421	C	G	0.227664	0.095	0.29	0.058
rs10405135	19	48258578	G	A	0.281066	0.92	0.41	0.69
rs10405638	19	15764870	C	T	0.350761	0.34	0.31	0.16
rs10405688	19	15782494	A	G	0.0666635	0.51	0.79	0.77
rs10405873	19	15782542	C	G	0.0665223	0.52	0.81	0.77
rs10405877	19	15782552	T	G	0.066589	0.52	0.81	0.77
rs10406174	19	3944240	G	A	0.107693	0.76	0.067	0.34
rs10406402	19	41467745	G	A	0.244812	0.98	0.14	0.37
rs10406879	19	48258551	C	T	0.280684	0.82	0.4	0.75
rs10407482	19	13150055	T	C	0.0501905	0.29	0.87	0.5
rs10407702	19	15782674	G	C	0.0666706	0.51	0.8	0.77
rs10407780	19	15782333	G	A	0.0666831	0.5	0.85	0.73
rs10407836	19	15917010	G	A	0.249941	0.24	0.31	0.11
rs10407993	19	15806386	T	C	0.241899	0.38	0.14	0.1
rs10408242	19	15782510	T	A	0.0665223	0.52	0.81	0.77
rs10408269	19	15782544	C	A	0.0665223	0.52	0.81	0.77
rs10408443	19	15715973	T	C	0.0939285	0.36	0.88	0.42
rs10408795	19	15856575	T	C	0.248664	0.41	0.82	0.47
rs10409183	19	15791744	T	C	0.0664351	0.51	0.77	0.79
rs10409533	19	15746804	C	T	0.449801	0.22	0.22	0.083
rs10409673	19	15779453	G	A	0.223379	0.58	0.014	0.04
rs10409750	19	15791606	A	G	0.448502	0.75	0.42	0.79
rs10409950	19	15779575	G	A	0.223392	0.59	0.014	0.04
rs10410157	19	15785622	C	T	0.067283	0.45	0.86	0.67
rs10410175	19	15815733	T	C	0.470606	0.89	0.71	0.71
rs10410253	19	12971383	C	G	0.269387	0.27	0.5	0.7
rs10410515	19	15953243	G	A	0.461262	0.93	0.7	0.82
rs10410538	19	13163576	G	A	0.0498824	0.25	0.85	0.46
rs10410800	19	15785913	C	T	0.0672346	0.49	0.87	0.7
rs10410950	19	13128861	G	A	0.0481632	0.47	0.55	0.88
rs1041113	11	34435999	C	T	0.303847	0.93	0.12	0.27
rs1041114	11	34436130	A	G	0.303796	0.92	0.12	0.27
rs1041115	11	34436210	A	C	0.303847	0.93	0.12	0.27
rs1041116	11	34436278	G	C	0.303847	0.93	0.12	0.27
rs10411357	19	15816798	C	T	0.241014	0.35	0.14	0.09
rs10411396	19	15913802	G	A	0.249912	0.24	0.3	0.11
rs10411443	19	12950948	G	C	0.223533	0.47	0.55	0.87
rs10411457	19	15858919	T	C	0.43687	0.071	0.05	0.0081
rs10411865	19	15934656	G	A	0.144223	0.39	0.43	0.26
rs10411958	19	13113641	C	T	0.467035	0.31	0.028	0.026
rs10412044	19	15794939	T	C	0.130365	0.17	0.19	0.066
rs10412199	19	3927771	G	A	0.322323	0.42	0.54	0.83
rs10412906	19	15862779	A	G	0.248675	0.42	0.84	0.48
rs10413329	19	13114434	G	A	0.467213	0.33	0.03	0.03
rs10413892	19	15782557	A	T	0.0665859	0.52	0.81	0.77
rs10413997	19	15862536	T	C	0.248675	0.42	0.84	0.48
rs10414207	19	50085086	C	T	0.053676	0.5	0.74	0.75
rs10414481	19	41398236	C	T	0.445152	0.32	0.69	0.66
rs10414576	19	15862447	G	A	0.436866	0.072	0.049	0.0081
rs10414643	19	50097784	T	C	0.230152	0.049	0.36	0.042
rs10414690	19	15784195	C	G	0.0671136	0.51	0.84	0.75
rs10415190	19	15745128	C	A	0.387838	0.48	0.03	0.36
rs10415331	19	15791617	C	T	0.0663174	0.51	0.77	0.79
rs10415360	19	15791664	C	T	0.06641	0.5	0.77	0.78
rs10415363	19	13111635	G	T	0.0360398	0.059	0.85	0.19
rs10415501	19	15792996	T	G	0.477246	0.77	0.98	0.84
rs10415700	19	15793069	G	A	0.241403	0.39	0.1	0.082
rs10415952	19	15871841	A	C	0.436954	0.072	0.05	0.0083
rs10416475	19	49381365	A	G	0.274193	0.0084	0.11	0.36
rs10416926	19	15858524	C	T	0.43686	0.072	0.05	0.0082
rs10416997	19	12898694	C	T	0.0232654	0.0015	0.78	0.0092
rs10417162	19	15779251	T	C	0.223367	0.58	0.014	0.039
rs10417579	19	41465130	C	T	0.393261	0.5	0.62	0.4
rs10417639	19	15919288	G	A	0.121239	0.59	0.32	0.29
rs10417809	19	15779574	T	C	0.223392	0.59	0.014	0.04
rs10418034	19	12943191	G	T	0.0434568	0.53	0.16	0.17
rs10418069	19	15779672	T	A	0.223418	0.59	0.014	0.04
rs10418336	19	13115480	G	A	0.0365374	0.065	0.81	0.22
rs10419282	19	15863345	A	G	0.436866	0.072	0.049	0.008
rs1041931	15	25577915	C	G	0.127129	0.18	0.13	0.97
rs1041932	15	25577932	T	C	0.0439956	0.038	0.59	0.054
rs10419321	19	41532654	G	C	0.159733	0.67	0.87	0.89
rs1041933	15	25654749	T	C	0.221746	0.57	0.032	0.056
rs10419627	19	13036677	A	G	0.414357	0.5	0.51	0.97
rs1041981	6	31540784	C	A	0.363612	0.9	0.95	0.92
rs10420014	19	12960947	G	T	0.213263	0.91	0.44	0.56
rs10420194	19	41529781	A	T	0.365221	0.86	0.57	0.59
rs10420354	19	15796946	C	T	0.130471	0.17	0.19	0.067
rs10420426	19	15931248	C	T	0.14359	0.44	0.49	0.32
rs10420532	19	15798918	G	T	0.241698	0.37	0.13	0.095
rs10420699	19	41532738	T	A	0.159657	0.68	0.86	0.9
rs10420822	19	15819683	A	C	0.241269	0.36	0.13	0.091
rs10421056	19	15819787	A	C	0.241323	0.36	0.13	0.091
rs10421171	19	15847491	G	A	0.0674726	0.55	0.33	0.82
rs10421187	19	15710571	G	A	0.111222	0.86	0.47	0.61
rs1042183	17	19641321	C	T	0.417807	0.86	0.38	0.61
rs1042192	10	96495284	G	A	0.151063	0.63	0.69	0.98
rs1042194	10	96495484	G	T	0.151048	0.63	0.69	0.98
rs10422092	19	49623365	C	T	0.062124	0.43	0.084	0.1
rs10422116	19	15696502	G	C	0.402815	0.24	0.22	0.096
rs10422295	19	3954079	C	T	0.120443	0.4	0.33	0.99
rs10422323	19	13104027	G	A	0.123273	0.22	0.39	0.15
rs10422455	19	15689452	G	T	0.401195	0.23	0.1	0.053
rs10422531	19	48256982	G	A	0.281464	0.89	0.39	0.69
rs1042265	19	49471820	G	A	0.100322	0.36	0.66	0.34
rs10422784	19	13144062	C	A	0.271004	0.34	0.17	0.9
rs10423224	19	12905887	T	C	0.0328122	0.0085	0.58	0.098
rs10423391	19	1252451	T	C	0.44138	0.87	0.22	0.37
rs10423579	19	50195770	T	C	0.43304	0.67	0.023	0.24
rs10423580	19	50195771	T	G	0.433998	0.8	0.014	0.15
rs1042393	17	78079597	G	A	0.273532	0.8	0.66	0.59
rs10423956	19	13170224	C	T	0.0500223	0.29	0.77	0.55
rs1042396	17	78084769	G	A	0.282222	0.066	0.27	0.035
rs1042397	17	78092063	A	G	0.37336	1	0.68	0.76
rs10423986	19	15866655	C	T	0.0674637	0.5	0.39	0.92
rs10424146	19	15843165	C	T	0.28679	0.55	0.18	0.17
rs10424392	19	3925413	C	T	0.322878	0.53	0.46	1
rs10424420	19	15866848	A	T	0.43691	0.074	0.045	0.0077
rs10424716	19	41532885	C	A	0.159649	0.69	0.86	0.9
rs10424952	19	41533028	C	T	0.159649	0.69	0.85	0.91
rs10425	6	26056549	G	A	0.326363	0.96	0.33	0.45
rs10425152	19	41533112	C	T	0.15951	0.68	0.83	0.91
rs10425384	19	41533212	C	T	0.159459	0.68	0.85	0.9
rs10425590	19	41600780	C	G	0.0850694	1	0.86	0.9
rs10425657	19	15885568	A	G	0.248585	0.42	0.78	0.46
rs10426009	19	15839910	G	A	0.28679	0.55	0.19	0.18
rs1042605	2	234527118	A	G	0.160714	0.36	0.87	0.54
rs10426195	19	15835249	C	T	0.19646	0.11	0.4	0.093
rs1042640	2	234681544	C	G	0.198838	0.52	0.029	0.051
rs10426473	19	15906498	G	A	0.0681679	0.63	0.33	0.78
rs10426481	19	15840173	G	A	0.28679	0.55	0.19	0.18
rs10426482	19	41533009	T	C	0.159649	0.69	0.86	0.9
rs10426579	19	15846723	C	T	0.286909	0.54	0.18	0.16
rs1042666	2	160626622	C	T	0.404163	0.89	0.75	0.94
rs10426695	19	15790251	A	C	0.0665976	0.47	0.76	0.76
rs10426753	19	15886084	A	G	0.248591	0.42	0.78	0.46
rs10426945	19	15776660	G	A	0.204088	0.23	0.044	0.022
rs1042890	14	100748192	A	G	0.0304227	0.74	0.41	0.84
rs1042891	4	110610086	G	A	0.337286	0.075	0.25	0.59
rs1042897	14	100748623	A	C	0.0981156	0.3	0.043	0.61
rs10429829	1	183214883	T	C	0.135689	0.73	0.69	0.97
rs10429830	1	183214927	G	A	0.135497	0.65	0.7	0.96
rs10430657	10	96451173	A	G	0.172107	0.088	0.38	0.053
rs10430682	10	115421889	T	C	0.149683	0.35	0.46	0.21
rs10430683	10	115422277	G	A	0.149679	0.35	0.46	0.21
rs10430955	11	34435906	G	A	0.303847	0.93	0.12	0.27
rs10431060	11	108288228	C	A	0.447036	0.29	0.49	0.71
rs10431061	11	108288808	G	T	0.410498	0.24	0.3	0.13
rs10431062	11	108370117	A	C	0.419821	0.4	0.32	0.99
rs10431142	11	62598144	G	T	0.0450092	0.75	0.07	0.31
rs10431143	11	62598229	C	G	0.0450092	0.75	0.07	0.31
rs10431144	11	62598296	A	G	0.0444525	0.89	0.04	0.19
rs10431250	12	21173071	T	A	0.122728	0.62	0.2	0.61
rs10431763	15	60731071	G	C	0.296429	0.54	0.43	0.97
rs10431795	15	60847183	A	T	0.428671	0.87	0.54	0.79
rs10431801	15	63650600	G	A	0.225647	0.45	0.96	0.6
rs10432039	17	58459797	C	T	0.0340701	0.062	0.64	0.11
rs10432163	18	51351370	G	A	0.111315	0.067	0.75	0.12
rs10432245	18	52380272	A	G	0.421393	0.19	0.66	0.19
rs10432371	2	135609746	G	A	0.393001	0.75	0.75	0.63
rs1043239	15	63618110	C	A	0.414245	0.6	0.97	0.69
rs10432413	2	160495754	T	A	0.377999	0.74	0.81	0.94
rs10432435	2	201503418	G	T	0.0202828	0.69	0.81	0.89
rs1043256	15	63616479	G	C	0.488284	0.36	0.67	0.33
rs10433573	3	25706277	A	C	0.292578	0.97	0.52	0.61
rs10433686	4	48271963	C	G	0.14535	0.73	0.9	0.71
rs10434143	4	155618906	T	C	0.0537771	0.78	0.064	0.14
rs10434644	5	74731732	A	G	0.231165	0.45	0.7	0.77
rs10435530	8	101709680	C	T	0.133864	0.16	0.63	0.44
rs10435938	9	75597282	G	A	0.107997	0.18	0.23	0.071
rs1043603	17	46059110	C	T	0.0298244	0.78	0.25	0.35
rs1043618	6	31783507	G	C	0.382438	0.89	0.92	0.86
rs1043620	6	31783755	C	T	0.146501	0.23	0.21	0.079
rs10438232	14	100825776	T	C	0.270797	0.02	0.98	0.087
rs10438233	14	100826200	G	A	0.235111	0.026	0.82	0.071
rs10438234	14	100826260	C	G	0.230934	0.026	0.99	0.1
rs10438280	15	56606447	C	T	0.364207	0.57	0.56	0.41
rs10438287	15	32402003	A	G	0.222557	0.55	0.62	0.95
rs10438322	15	31527145	A	G	0.067187	0.22	0.82	0.29
rs10438330	15	56742942	A	G	0.0314434	0.75	0.94	0.74
rs10438340	15	32401406	C	T	0.22067	0.75	0.66	0.9
rs10438778	17	43467987	A	G	0.467046	0.00097	0.39	0.002
rs1043968	5	74063154	C	G	0.222071	0.14	0.23	0.053
rs1044107	2	160172048	C	T	0.474174	0.39	0.78	0.42
rs10441082	7	31796631	G	C	0.443557	0.19	0.75	0.24
rs10441083	7	31796959	T	C	0.173421	0.58	0.87	0.55
rs10441685	9	35661057	C	G	0.0260479	0.63	0.61	0.53
rs10441686	9	35661088	G	A	0.0259769	0.6	0.64	0.53
rs10441724	9	35659440	G	C	0.0259125	0.65	0.65	0.57
rs10441725	9	35659591	T	C	0.136153	0.32	0.5	0.23
rs10441726	9	35659697	T	C	0.136153	0.32	0.5	0.23
rs1044327	17	57919455	T	G	0.0788701	1	0.14	0.36
rs10444003	10	135120031	G	C	0.177161	0.93	0.015	0.091
rs10444225	11	18074457	A	G	0.419171	0.1	0.18	0.033
rs10444413	12	21317668	T	C	0.171138	0.034	0.89	0.13
rs10444803	15	59235501	C	A	0.258938	0.86	0.59	0.66
rs1044482	11	71155171	T	C	0.222237	0.47	0.81	0.64
rs10444841	15	59234048	C	G	0.258997	0.85	0.57	0.65
rs1044507	6	32163541	A	C	0.021731	0.02	0.98	0.065
rs10445333	17	43916509	A	G	0.224297	0.42	0.014	0.028
rs10445334	17	43934826	T	G	0.224294	0.37	0.0084	0.017
rs10445335	17	43934896	T	A	0.224356	0.38	0.008	0.018
rs10445336	17	43934948	A	G	0.224362	0.38	0.0081	0.018
rs10445337	17	44067400	T	C	0.2246	0.49	0.0075	0.025
rs10445338	17	44067682	G	A	0.22427	0.41	0.0074	0.019
rs10445339	17	46216314	G	A	0.388139	0.8	0.33	0.64
rs1044535	11	71145778	A	G	0.0388986	0.38	0.78	0.46
rs10445362	17	43914554	C	A	0.224291	0.42	0.014	0.028
rs10445363	17	43914558	G	A	0.224291	0.42	0.014	0.028
rs10445364	17	43916356	G	A	0.224328	0.42	0.014	0.029
rs10445369	17	43934776	A	G	0.224277	0.36	0.0083	0.017
rs10445370	17	43935118	G	A	0.224346	0.38	0.0081	0.018
rs10445371	17	44065410	G	A	0.22427	0.41	0.0074	0.019
rs10445377	17	46214168	T	C	0.388397	0.79	0.33	0.65
rs10445409	17	77990021	C	T	0.344139	0.22	0.5	0.2
rs10445509	18	52363900	T	G	0.409298	0.22	0.85	0.28
rs10445530	18	52363809	G	A	0.434619	0.089	0.79	0.13
rs10445704	2	234600274	G	A	0.406866	0.61	0.71	0.49
rs10445720	2	160578417	A	T	0.0623912	0.44	0.84	0.44
rs10445730	2	201414862	C	G	0.236583	0.21	0.17	0.056
rs10445918	2	38471780	T	C	0.0188679	0.16	0.57	0.13
rs1044616	7	150502075	G	C	0.0949313	0.83	0.24	0.35
rs10447394	6	31175252	G	A	0.0197664	0.029	0.69	0.15
rs10447553	7	28162096	C	T	0.225612	0.8	0.062	0.15
rs10447822	7	105906370	A	G	0.396274	0.19	0.79	0.39
rs10448339	9	77654839	G	A	0.370486	0.69	0.061	0.38
rs10449002	X	53834482	A	C	0.419911	0.8	0.61	0.95
rs1044977	17	43227214	T	C	0.250406	0.037	0.98	0.099
rs10450675	12	19870632	G	A	0.0542901	0.12	0.65	0.37
rs10450676	12	19870696	A	G	0.0542901	0.12	0.65	0.37
rs10450678	12	21250347	G	A	0.0592259	0.62	0.23	0.64
rs10450685	12	21249194	C	T	0.0591704	0.73	0.21	0.55
rs10450963	15	63846269	G	A	0.0433554	0.79	0.8	0.94
rs10450989	15	63846508	T	C	0.0433446	0.77	0.8	0.92
rs10451283	17	43814020	T	C	0.2245	0.39	0.013	0.025
rs10451392	18	47987280	C	T	0.0305947	0.52	0.24	0.21
rs10451496	19	13017876	C	T	0.369075	0.6	0.35	0.3
rs10452032	3	49680973	A	G	0.175119	0.38	0.72	0.72
rs1045280	17	4622638	T	C	0.314298	0.58	0.18	0.19
rs10452847	7	150523479	T	A	0.206562	0.28	0.37	0.75
rs10452848	7	150523544	A	G	0.457918	0.049	0.17	0.51
rs10454355	8	65570960	A	T	0.0592894	0.93	0.99	0.96
rs10456068	6	32659419	T	C	0.111492	0.12	0.63	0.38
rs10456069	6	32659520	C	T	0.111492	0.12	0.63	0.38
rs10456070	6	32659527	G	A	0.111492	0.12	0.63	0.38
rs10456397	6	31804014	A	T	0.0208245	0.012	0.91	0.041
rs10456417	6	32988651	T	C	0.0230341	0.15	0.47	0.098
rs10458383	1	22082794	C	T	0.238267	0.69	0.098	0.45
rs10458384	1	22082923	A	G	0.238273	0.7	0.099	0.44
rs1045869	14	94515007	T	C	0.417991	0.83	0.69	0.62
rs1045882	9	77676305	T	C	0.157351	0.11	0.16	0.72
rs1045913	19	13035006	G	A	0.115286	0.091	0.5	0.41
rs10459450	14	62180485	G	A	0.0777919	0.64	0.8	0.65
rs10459476	14	21386215	T	A	0.280401	0.9	0.19	0.32
rs10459477	14	21387994	G	A	0.282914	0.93	0.17	0.31
rs10459614	15	31691746	T	C	0.373926	0.017	0.092	0.55
rs10459648	15	74865440	C	T	0.124826	0.59	0.87	0.62
rs10459720	15	26007742	T	C	0.453235	0.18	0.24	0.74
rs10459721	15	26008016	G	T	0.125963	0.096	0.65	0.28
rs10459723	15	26008336	G	A	0.431185	0.08	0.34	0.43
rs10460300	2	160634721	C	T	0.499753	0.97	0.62	0.77
rs10460301	2	160635077	A	G	0.475263	0.96	0.5	0.64
rs10460340	2	160482081	C	T	0.378007	0.74	0.8	0.94
rs10460503	2	42496160	C	T	0.286439	0.44	0.12	0.62
rs1046053	15	59951997	A	C	0.334456	0.37	0.37	0.18
rs10460533	2	42494354	G	A	0.285697	0.42	0.12	0.64
rs10461266	4	158046982	C	T	0.148161	0.99	0.18	0.42
rs1046146	15	74706943	G	A	0.0495182	0.056	0.44	0.043
rs1046175	10	135204950	G	C	0.118761	0.97	0.99	0.98
rs1046178	10	135205009	G	C	0.118739	0.96	0.9	0.96
rs10462354	5	74453027	T	G	0.35117	0.99	0.9	0.98
rs10462355	5	74542994	C	T	0.109456	0.41	0.87	0.59
rs10462511	5	74384115	A	G	0.405675	0.84	0.55	0.84
rs10462512	5	74387317	C	G	0.351241	1	0.93	1
rs10462513	5	74422607	C	T	0.351208	0.98	0.91	0.99
rs10462514	5	74431173	C	A	0.351149	1	0.9	0.97
rs10462517	5	74674975	T	C	0.208787	0.4	0.79	0.67
rs1046290	7	45223078	G	T	0.0291712	0.86	0.11	0.38
rs1046292	7	45223331	C	T	0.232065	0.59	0.91	0.72
rs1046311	14	91845133	A	G	0.180977	0.61	0.45	0.88
rs1046355	7	150440043	C	T	0.298655	0.98	0.57	0.69
rs10464788	7	50713126	T	C	0.449129	0.0017	0.22	0.0015
rs1046496	2	160473399	T	A	0.49661	0.74	0.51	0.87
rs10465057	9	26948447	T	A	0.049688	0.52	0.3	0.23
rs10465542	1	21859507	A	G	0.21941	0.33	0.45	0.88
rs10466127	10	135188519	G	A	0.0333191	0.39	0.048	0.49
rs10466129	10	135337229	C	T	0.0199967	0.81	0.11	0.37
rs10466130	10	135337235	T	C	0.0200122	0.81	0.11	0.37
rs10466351	11	92697981	C	T	0.384637	0.53	0.083	0.47
rs10466352	11	92882623	T	A	0.319954	0.43	0.62	0.71
rs10466368	11	93229756	C	T	0.199258	0.32	0.61	0.7
rs1046650	1	156639000	A	G	0.298581	0.11	0.99	0.23
rs10466557	11	108295645	T	C	0.438428	0.33	0.2	0.96
rs10466756	12	21235422	G	A	0.0595773	0.72	0.23	0.57
rs10466790	12	21170262	C	T	0.122427	0.72	0.21	0.57
rs10466791	12	21170413	A	G	0.122597	0.74	0.22	0.56
rs10466792	12	21234831	A	G	0.0595712	0.73	0.23	0.56
rs10466793	12	21235054	A	G	0.0595157	0.71	0.23	0.58
rs10466798	12	23271777	T	C	0.0542843	0.96	0.072	0.2
rs1046699	18	51907137	G	T	0.320276	0.013	0.92	0.05
rs10467856	14	92537732	A	G	0.247503	0.67	0.67	0.95
rs10467857	14	92537743	G	C	0.383638	0.4	0.67	0.66
rs10467858	14	92537785	C	T	0.247503	0.67	0.67	0.95
rs10467859	14	92539787	C	T	0.247491	0.67	0.67	0.95
rs10467994	15	51008687	T	C	0.341671	0.12	0.36	0.53
rs10468017	15	58678512	C	T	0.295901	0.96	0.32	0.5
rs10468022	15	32423933	G	A	0.46282	0.95	0.24	0.47
rs10469283	19	41679623	C	G	0.103325	0.16	0.56	0.56
rs10469756	2	202580268	C	T	0.073872	0.49	0.65	0.44
rs10470686	3	48449956	C	T	0.465674	0.13	0.44	0.5
rs10473972	5	74653462	T	G	0.250417	0.61	0.64	0.94
rs1047399	15	74044966	G	A	0.370414	0.71	0.89	0.78
rs10474432	5	74544921	G	A	0.224224	0.76	0.81	0.75
rs10474433	5	74616843	T	C	0.33747	0.64	0.79	0.87
rs10474434	5	74644681	G	T	0.223696	0.51	0.85	0.55
rs10474435	5	74657280	T	C	0.0121627	0.86	0.9	0.83
rs10474437	5	74783636	C	T	0.125846	0.62	0.95	0.68
rs10474445	5	75009298	T	C	0.0793412	0.18	0.58	0.55
rs1047731	11	94867080	A	G	0.306484	0.46	0.46	0.94
rs1047795	14	92525145	A	G	0.245446	0.69	0.76	0.9
rs10479840	7	35748259	C	T	0.37958	0.3	0.12	0.072
rs10480140	7	36461013	G	C	0.234624	0.84	0.59	0.8
rs10480141	7	36462642	A	G	0.234261	0.74	0.56	0.87
rs10481053	8	103356112	A	C	0.435574	0.38	0.063	0.062
rs10481100	8	103356127	C	A	0.287903	0.73	0.93	0.86
rs10481101	8	103378981	C	A	0.0961385	0.36	0.017	0.026
rs10483734	14	61937801	T	C	0.0551642	0.37	0.31	0.98
rs10483735	14	61946239	C	T	0.010472	0.83	0.32	0.65
rs10483736	14	61949217	C	T	0.010472	0.82	0.32	0.66
rs10483739	14	61983252	G	A	0.218647	0.34	0.71	0.29
rs10483745	14	62108125	T	C	0.183313	0.0048	0.22	0.0034
rs10483917	14	79322646	G	A	0.0234173	0.16	0.64	0.44
rs10483940	14	80471918	T	C	0.316313	0.55	0.091	0.51
rs10483941	14	80478172	G	C	0.130221	0.92	0.36	0.52
rs10484006	14	89382449	A	C	0.167133	0.67	0.36	0.41
rs10484007	14	89382348	T	C	0.264752	0.64	0.77	0.79
rs10484043	14	94882644	C	T	0.42944	0.72	0.25	0.3
rs1048443	1	89521841	G	C	0.305083	0.26	0.64	0.24
rs10484567	6	32912552	T	C	0.0239579	0.25	0.3	0.88
rs10486519	7	33236199	A	T	0.328536	0.29	0.46	0.71
rs10486521	7	33238200	A	G	0.16545	0.86	0.017	0.11
rs10486523	7	33241996	C	T	0.0859141	0.062	0.66	0.26
rs10486524	7	33242474	T	G	0.242071	0.99	0.64	0.82
rs10486653	7	34711663	C	T	0.262388	0.43	0.49	0.85
rs10486656	7	34800760	C	T	0.109511	0.51	0.99	0.62
rs10486657	7	34802727	C	T	0.178981	0.2	0.14	0.054
rs10486686	7	39584821	G	A	0.0411593	0.38	0.26	0.93
rs10486757	7	50693858	G	A	0.11288	0.83	0.81	0.72
rs1048709	6	31914935	G	A	0.197618	0.34	0.18	0.12
rs1048755	14	92548785	C	T	0.246899	0.59	0.6	0.93
rs10487587	7	16954787	G	A	0.137818	0.7	0.29	0.71
rs10487818	7	105910061	A	T	0.0115471	0.64	0.0017	0.13
rs10487820	7	105887559	A	G	0.423651	0.036	0.64	0.19
rs10488084	7	30083021	A	C	0.0768253	0.39	0.52	0.87
rs10488085	7	30087381	A	G	0.228589	0.3	0.46	0.78
rs10488086	7	30117417	C	A	0.159599	0.98	0.93	0.98
rs10488088	7	30182813	A	G	0.135329	0.59	0.79	0.79
rs10488683	11	18053545	T	C	0.440761	0.0046	0.65	0.015
rs10488735	11	34438558	C	A	0.0990773	0.3	0.92	0.5
rs10488736	11	34489252	C	T	0.302496	0.18	0.017	0.011
rs10488737	11	34523506	C	T	0.124359	0.7	0.28	0.72
rs10488874	4	108420553	C	G	0.0344098	0.71	0.2	0.27
rs10488943	4	108951874	G	T	0.0798815	0.91	0.81	0.84
rs10488944	4	108970485	A	G	0.137749	0.64	0.93	0.69
rs10489422	1	60241193	G	A	0.0391476	0.39	0.77	0.63
rs1048943	15	75012985	T	C	0.0330062	0.08	0.38	0.061
rs1048945	14	20924167	G	C	0.042879	0.32	0.064	0.049
rs1048949	9	26903759	G	C	0.045741	0.41	0.62	0.7
rs10489997	2	160405498	C	T	0.422345	0.92	0.21	0.48
rs10489998	2	160386341	T	C	0.0636359	0.24	0.49	0.19
rs10490000	2	160220597	G	T	0.081315	0.5	0.56	0.88
rs10490284	2	37814827	T	G	0.346468	0.16	0.42	0.12
rs10490445	2	37617484	T	G	0.127373	0.15	0.53	0.52
rs10490551	2	42560388	T	A	0.277056	0.39	0.17	0.76
rs10490553	2	42523696	C	T	0.281293	0.54	0.17	0.62
rs10490555	2	42522756	A	G	0.323909	0.57	0.14	0.57
rs10490558	2	42502940	A	G	0.286725	0.51	0.15	0.61
rs10490559	2	42501643	C	G	0.328662	0.62	0.15	0.53
rs10490560	2	42500631	G	C	0.286843	0.52	0.14	0.59
rs10490619	2	38266674	C	G	0.0504095	0.096	0.92	0.24
rs10490620	2	38325260	C	G	0.0692362	0.8	0.2	0.49
rs10490621	2	38336730	C	A	0.0661004	0.94	0.16	0.3
rs10491143	17	43773248	A	T	0.224213	0.39	0.0098	0.021
rs10491144	17	43773124	A	C	0.224213	0.39	0.0098	0.021
rs10491182	17	46120767	T	C	0.0711546	0.11	0.3	0.59
rs10491183	17	46122125	G	T	0.0708868	0.11	0.32	0.57
rs10492013	12	111319724	A	T	0.061965	0.25	0.06	0.036
rs10492243	12	30983550	T	C	0.168556	0.28	0.41	0.18
rs10492307	12	68799107	C	G	0.0736243	0.98	0.75	0.83
rs10492339	12	21027459	A	G	0.142587	0.73	0.097	0.17
rs1049276	1	43636484	C	G	0.263032	0.31	0.97	0.48
rs10493007	1	21857248	A	G	0.151451	0.27	0.63	0.63
rs1049306	11	34938269	C	T	0.109441	0.57	0.55	0.44
rs1049307	11	34938310	T	C	0.109379	0.56	0.55	0.43
rs10493119	1	44949529	C	G	0.182386	0.61	0.75	0.56
rs10493268	1	60326947	G	A	0.0701142	0.49	0.46	0.96
rs10493269	1	60327434	T	C	0.0742168	0.77	0.48	0.82
rs10493274	1	60431989	C	G	0.0725586	0.86	0.38	0.5
rs10493276	1	60472231	C	G	0.152854	0.71	0.28	0.66
rs10493277	1	60506744	G	A	0.130972	0.26	0.096	0.055
rs10493803	1	88673676	G	T	0.17589	0.068	0.096	0.72
rs10493814	1	88983827	C	T	0.428281	0.04	0.99	0.13
rs10493816	1	89125840	T	C	0.442574	0.33	0.42	0.79
rs10493817	1	89126887	T	G	0.379591	0.1	0.29	0.57
rs10493821	1	89475135	C	T	0.327482	0.51	0.56	0.38
rs10493822	1	89529680	A	G	0.304576	0.28	0.64	0.25
rs10494369	1	162357035	A	G	0.0936949	0.41	0.2	0.85
rs10494378	1	162892647	C	T	0.226042	0.88	0.88	0.82
rs10494443	1	165480460	G	A	0.0323577	0.0047	0.098	0.0016
rs10494444	1	165530586	G	T	0.0340428	0.0027	0.094	0.00099
rs10494446	1	165625909	C	A	0.145839	0.21	0.8	0.5
rs10494447	1	165626110	A	G	0.145835	0.21	0.8	0.5
rs10494562	1	183327971	C	T	0.109164	0.11	0.079	0.021
rs10494563	1	183376980	G	T	0.108658	0.049	0.13	0.014
rs1049481	19	13054781	T	G	0.412451	0.38	0.56	0.8
rs1049562	14	20940515	C	T	0.17265	0.88	0.19	0.37
rs1049564	14	20940606	G	A	0.181071	0.85	0.13	0.28
rs10495871	2	38383999	C	G	0.0133619	0.3	0.038	0.029
rs10495895	2	42462880	A	G	0.0972957	0.0099	0.082	0.42
rs10496936	2	143746750	C	T	0.0734048	0.37	0.47	0.8
rs10496937	2	143746950	T	G	0.0216256	0.56	0.59	0.4
rs10496938	2	143747959	C	T	0.0491342	0.83	0.55	0.53
rs10496939	2	143781546	G	A	0.467462	0.3	0.16	0.089
rs10496940	2	143782697	C	A	0.128992	0.89	0.23	0.39
rs10497207	2	160772691	T	C	0.207055	0.12	0.53	0.4
rs1049742	7	150554553	C	T	0.0804802	0.39	0.14	0.83
rs10497509	2	178270395	C	T	0.133816	0.039	0.27	0.41
rs10497510	2	178169905	G	A	0.20928	0.015	0.7	0.041
rs10497842	2	200760026	G	A	0.167164	0.38	0.86	0.42
rs10497843	2	200831863	C	G	0.167389	0.51	0.82	0.5
rs10497844	2	200813126	T	C	0.0313294	0.23	0.49	0.64
rs10497853	2	201475157	A	G	0.0726349	0.41	0.88	0.41
rs10497865	2	201474234	C	T	0.161361	0.28	0.049	0.69
rs10497866	2	201474436	G	A	0.216706	0.8	0.47	0.5
rs1049793	7	150557665	C	G	0.296214	0.13	0.038	0.83
rs10498061	2	219512306	G	A	0.0324089	0.84	1	0.86
rs10498270	14	21106527	A	G	0.380696	0.69	0.59	0.53
rs1049832	8	144697041	G	A	0.349714	0.96	0.82	0.91
rs10498624	14	90465624	A	G	0.057125	0.32	0.6	0.65
rs10498626	14	91318365	T	C	0.0104693	0.51	0.0049	0.2
rs10498627	14	91972119	A	G	0.446019	0.17	0.49	0.58
rs10498721	6	24845330	G	A	0.130629	0.99	0.17	0.34
rs1049887	1	10460485	T	C	0.308723	0.51	0.26	0.23
rs1049938	7	26230172	A	C	0.0141705	0.13	0.61	0.49
rs10499490	7	17218326	C	T	0.0329022	0.83	0.064	0.32
rs10499584	7	29591612	T	C	0.405498	0.23	0.58	0.18
rs10499585	7	29631927	C	T	0.0762425	0.79	0.24	0.34
rs10499587	7	29635105	T	C	0.17923	0.51	0.71	0.44
rs10499589	7	29647608	G	C	0.0865912	0.78	0.38	0.71
rs10499693	7	50537298	G	A	0.0150495	0.65	0.78	0.59
rs10499694	7	50614173	G	A	0.484454	0.41	0.87	0.58
rs10499696	7	50621588	A	G	0.120912	0.61	0.8	0.79
rs1049982	11	34460541	C	T	0.326699	0.68	0.61	0.55
rs1050025	17	46148155	C	T	0.212463	0.77	0.41	0.81
rs10500283	19	41564564	A	G	0.311872	0.34	0.33	0.19
rs10500541	16	67392027	A	G	0.0302646	0.86	0.16	0.31
rs1050088	3	49570882	T	C	0.439441	0.89	0.52	0.72
rs10501407	11	71050211	G	A	0.101871	0.0027	0.63	0.054
rs10501754	11	91037839	T	A	0.28278	0.55	0.62	0.4
rs10501784	11	91952544	G	A	0.214435	0.04	0.14	0.01
rs10501803	11	92927646	G	C	0.163115	0.19	0.0075	0.49
rs10501820	11	94873808	G	T	0.0649032	0.19	0.95	0.29
rs1050276	6	31238068	C	T	0.034108	0.47	0.5	0.34
[truncated: 62,755 more rows]
